# Supplementary material for: Sporosarcina pasteurii can clog and strengthen a porous medium mimic
Source: PLoS One. 2018 Nov 30;13(11):e0207489. doi: 10.1371/journal.pone.0207489 (PMC6267956; doi:10.1371/journal.pone.0207489)
Supplement: S1 Dataset — (ZIP) [file pone.0207489.s002.zip]

Archive with 95 entries (81 files):
- Raw Data/(for Fig. 1) Compression test/
- Raw Data/(for Fig. 1) Compression test/Load test raw data/
- Raw Data/(for Fig. 1) Compression test/Load test raw data/C1.xlsx
- Raw Data/(for Fig. 1) Compression test/Load test raw data/C2.xlsx
- Raw Data/(for Fig. 1) Compression test/Load test raw data/C3.xlsx
- Raw Data/(for Fig. 1) Compression test/Load test raw data/C4.xlsx
- Raw Data/(for Fig. 1) Compression test/Load test raw data/C5.xlsx
- Raw Data/(for Fig. 1) Compression test/Load test raw data/CWN.xlsx
- Raw Data/(for Fig. 1) Compression test/Load test raw data/E.xlsx
- Raw Data/(for Fig. 1) Compression test/Load test raw data/N1.xlsx
- Raw Data/(for Fig. 1) Compression test/Load test raw data/N2.xlsx
- Raw Data/(for Fig. 1) Compression test/Load test raw data/N3.xlsx
- Raw Data/(for Fig. 1) Compression test/Load test raw data/N4.xlsx
- Raw Data/(for Fig. 1) Compression test/Load test raw data/N5.xlsx
- Raw Data/(for Fig. 1) Compression test/Load test raw data/W1.xlsx
- Raw Data/(for Fig. 1) Compression test/Load test raw data/W2.xlsx
- Raw Data/(for Fig. 1) Compression test/Load test raw data/W3.xlsx
- Raw Data/(for Fig. 1) Compression test/Load test raw data/W4.xlsx
- Raw Data/(for Fig. 1) Compression test/Load test raw data/W5.xlsx
- Raw Data/(for Fig. 1) Compression test/MATLAB codes/
- Raw Data/(for Fig. 1) Compression test/MATLAB codes/C.m
- Raw Data/(for Fig. 1) Compression test/MATLAB codes/CWN.m
- Raw Data/(for Fig. 1) Compression test/MATLAB codes/E.m
- Raw Data/(for Fig. 1) Compression test/MATLAB codes/N.m
- Raw Data/(for Fig. 1) Compression test/MATLAB codes/W.m
- Raw Data/(for Fig. 1) Compression test/MATLAB codes/YC.m
- Raw Data/(for Fig. 1) Compression test/MATLAB codes/YCWN.m
- Raw Data/(for Fig. 1) Compression test/MATLAB codes/YN.m
- Raw Data/(for Fig. 1) Compression test/MATLAB codes/YW.m
- Raw Data/(for Fig. 2) Pore size/
- Raw Data/(for Fig. 2) Pore size/area.xlsx
- Raw Data/(for Fig. 2) Pore size/area_means.xlsx
- Raw Data/(for Fig. 2) Pore size/key.txt
- Raw Data/(for Fig. 2) Pore size/PDF.m
- Raw Data/(for Fig. 2) Pore size/Porosity Results.xlsx
- Raw Data/(for Fig. 3) Crystal size/
- Raw Data/(for Fig. 3) Crystal size/PDF.xlsx
- Raw Data/(for Fig. 4) CT Scans/
- Raw Data/(for Fig. 4) CT Scans/Clogged/
- Raw Data/(for Fig. 4) CT Scans/Clogged/Sponge_clogged.log
- Raw Data/(for Fig. 4) CT Scans/Clogged/Sponge_clogged_Rec/
- Raw Data/(for Fig. 4) CT Scans/Clogged/Sponge_clogged_Rec/1.mat
- Raw Data/(for Fig. 4) CT Scans/Clogged/Sponge_clogged_Rec/ROI2.roi
- Raw Data/(for Fig. 4) CT Scans/Clogged/Sponge_clogged_Rec/sponge_clogged_rec.ctan.txt
- Raw Data/(for Fig. 4) CT Scans/Clogged/Sponge_clogged_Rec/sponge_clogged_rec.ctm
- Raw Data/(for Fig. 4) CT Scans/Clogged/Sponge_clogged_Rec/Sponge_clogged_rec.log
- Raw Data/(for Fig. 4) CT Scans/Clogged/Sponge_clogged_Rec/sponge_clogged_rec.roi
- Raw Data/(for Fig. 4) CT Scans/Clogged/Sponge_clogged_Rec/sponge_clogged_rec.stl
- Raw Data/(for Fig. 4) CT Scans/Clogged/Sponge_clogged_Rec/sponge_clogged_rec_2d.txt
- Raw Data/(for Fig. 4) CT Scans/Clogged/Sponge_clogged_Rec/sponge_clogged_rec_3d.txt
- Raw Data/(for Fig. 4) CT Scans/Clogged/Sponge_clogged_Rec/sponge_clogged_rec_hist.txt
- Raw Data/(for Fig. 4) CT Scans/Clogged/Sponge_clogged_Rec/Sponge_clogged_rec_spr.bmp
- Raw Data/(for Fig. 4) CT Scans/CT raw data.pdf
- Raw Data/(for Fig. 4) CT Scans/Unclogged/
- Raw Data/(for Fig. 4) CT Scans/Unclogged/Sponge_A.log
- Raw Data/(for Fig. 4) CT Scans/Unclogged/Sponge_A_arc.tif
- Raw Data/(for Fig. 4) CT Scans/Unclogged/Sponge_A_Rec/
- Raw Data/(for Fig. 4) CT Scans/Unclogged/Sponge_A_Rec/Sponge_A_prev_0558_PAC_4991_Filter.crv
- Raw Data/(for Fig. 4) CT Scans/Unclogged/Sponge_A_Rec/Sponge_A_prev_0558_PAC_4993_Filter.crv
- Raw Data/(for Fig. 4) CT Scans/Unclogged/Sponge_A_Rec/Sponge_A_rec.log
- Raw Data/(for Fig. 4) CT Scans/Unclogged/Sponge_A_Rec/Sponge_A_rec_Filter.crv
- Raw Data/(for Fig. 4) CT Scans/Unclogged/Sponge_A_Rec/Sponge_A_rec_spr.bmp
- Raw Data/(for Fig. 4) CT Scans/Unclogged/Sponge_A_Rec/Subset0/
- Raw Data/(for Fig. 4) CT Scans/Unclogged/Sponge_A_Rec/Subset0/Sponge_A_prev_0558_PAC_4991_Filter.crv
- Raw Data/(for Fig. 4) CT Scans/Unclogged/Sponge_A_Rec/Subset0/Sponge_A_prev_0558_PAC_4993_Filter.crv
- Raw Data/(for Fig. 4) CT Scans/Unclogged/Sponge_A_Rec/Subset0/sponge_a_rec(1).ctm
- Raw Data/(for Fig. 4) CT Scans/Unclogged/Sponge_A_Rec/Subset0/sponge_a_rec.avi
- Raw Data/(for Fig. 4) CT Scans/Unclogged/Sponge_A_Rec/Subset0/sponge_a_rec.ctan.csv
- Raw Data/(for Fig. 4) CT Scans/Unclogged/Sponge_A_Rec/Subset0/sponge_a_rec.ctan.log
- Raw Data/(for Fig. 4) CT Scans/Unclogged/Sponge_A_Rec/Subset0/sponge_a_rec.ctm
- Raw Data/(for Fig. 4) CT Scans/Unclogged/Sponge_A_Rec/Subset0/Sponge_A_rec.log
- Raw Data/(for Fig. 4) CT Scans/Unclogged/Sponge_A_Rec/Subset0/sponge_a_rec.roi
- Raw Data/(for Fig. 4) CT Scans/Unclogged/Sponge_A_Rec/Subset0/Sponge_A_rec_Filter.crv
- Raw Data/(for Fig. 4) CT Scans/Unclogged/Sponge_A_Rec/Subset0/Sponge_A_rec_spr.bmp
- Raw Data/(for Fig. 4) CT Scans/Unclogged/Sponge_A0000.tif
- Raw Data/(for Fig. 5) EDX/
- Raw Data/(for Fig. 5) EDX/negative/
- Raw Data/(for Fig. 5) EDX/negative/Project 3_Site 1_2017-06-01_18-39-99.docx
- Raw Data/(for Fig. 5) EDX/negative/Project 3_Site 1_2017-06-01_18-42-18.docx
- Raw Data/(for Fig. 5) EDX/negative/Project 3_Site 1_2017-06-01_18-42-27.docx
- Raw Data/(for Fig. 5) EDX/negative/Project 3_Site 1_2017-06-01_18-42-42.docx
- Raw Data/(for Fig. 5) EDX/negative/Project 3_Site 1_2017-06-01_18-52-48.docx
- Raw Data/(for Fig. 5) EDX/negative/Project 3_Site 1_2017-06-01_18-53-20.docx
- Raw Data/(for Fig. 5) EDX/negative/Project 3_Site 1_2017-06-01_18-53-32.docx
- Raw Data/(for Fig. 5) EDX/positive/
- Raw Data/(for Fig. 5) EDX/positive/Project 1_Site 1_2017-05-19_11-12-18.docx
- Raw Data/(for Fig. 5) EDX/positive/Project 1_Site 3_2017-05-19_11-42-28.docx
- Raw Data/(for Fig. 5) EDX/positive/Project 1_Site 3_2017-05-19_11-47-54.docx
- Raw Data/(for Fig. 5) EDX/positive/Project 1_Site 3_2017-05-19_11-48-24.docx
- Raw Data/(for Fig. 5) EDX/positive/Project 1_Site 4_2017-05-19_11-58-21.docx
- Raw Data/(for Fig. 5) EDX/positive/Project 1_Site 4_2017-05-19_11-58-53.docx
- Raw Data/(for Fig. 5) EDX/positive/Project 1_Site 7_2017-05-19_12-18-46.docx
- Raw Data/(for Fig. 5) EDX/positive/Project 1_Site 7_2017-05-19_12-21-58.docx
- Raw Data/(for Fig. 5) EDX/positive/Project 2_Site 9_2017-05-19_11-11-50.docx
- Raw Data/(for Fig. 5) EDX/positive/Project 3_Site 1_2017-06-01_18-35-50.docx
