# Supplementary material for: Sporosarcina pasteurii can clog and strengthen a porous medium mimic
Source: PLoS One. 2018 Nov 30;13(11):e0207489. doi: 10.1371/journal.pone.0207489 (PMC6267956; doi:10.1371/journal.pone.0207489)
Supplement: S1 Dataset — (ZIP) [file pone.0207489.s002.zip › Raw Data/(for Fig. 1) Compression test/Load test raw data/C1.xlsx]

## Sheet: Specimen_RawData_1
Compressive extension at Maximum Load	25.0156	mm
Compressive strain (Extension) at Maximum Load	1.00062	mm/mm
Compressive stress at Maximum Load	0.01294	MPa
Maximum Load	129.427	N
Maximum Y-axis Slope (Young's 0 MPa - 0 MPa)		MPa/mm/mm
Modulus (Young's Compressive stress 0 MPa - 0 MPa)		MPa
Poisson's ratio (Chord)
Rate 1	3	mm/min
Time	Extension	Load	Compressive extension	Compressive strain (Extension)	Compressive stress
(s)	(mm)	(N)	(mm)	(mm/mm)	(MPa)
0	0	0.00515	0	0	0
0.1	0.00059	0.03486	0.00059	2e-05	0
0.2	0.00173	0.02829	0.00173	7e-05	0
0.3	0.00988	0.00956	0.00988	0.0004	0
0.4	0.01461	0.04383	0.01461	0.00058	0
0.5	0.02013	0.03866	0.02013	0.00081	0
0.6	0.02533	0.03958	0.02533	0.00101	0
0.7	0.02969	0.01448	0.02969	0.00119	0
0.8	0.0355	-0.01226	0.0355	0.00142	0
0.9	0.04018	0.02197	0.04018	0.00161	0
1	0.04503	0.02666	0.04503	0.0018	0
1.1	0.04999	0.03804	0.04999	0.002	0
1.2	0.05492	0.02267	0.05492	0.0022	0
1.3	0.06039	0.05889	0.06039	0.00242	1e-05
1.4	0.06492	0.05523	0.06492	0.0026	1e-05
1.5	0.07045	0.02342	0.07045	0.00282	0
1.6	0.07512	0.03721	0.07512	0.003	0
1.7	0.07967	0.01982	0.07967	0.00319	0
1.8	0.0852	0.04386	0.0852	0.00341	0
1.9	0.09021	0.04232	0.09021	0.00361	0
2	0.09481	0.04895	0.09481	0.00379	0
2.1	0.10044	0.05634	0.10044	0.00402	1e-05
2.2	0.10517	0.03594	0.10517	0.00421	0
2.3	0.11006	0.04272	0.11006	0.0044	0
2.4	0.11504	0.00258	0.11504	0.0046	0
2.5	0.11986	0.01563	0.11986	0.00479	0
2.6	0.12542	0.00601	0.12542	0.00502	0
2.7	0.1299	0.01161	0.1299	0.0052	0
2.8	0.13543	0.01657	0.13543	0.00542	0
2.9	0.14011	0.01826	0.14011	0.0056	0
3	0.14476	0.04697	0.14476	0.00579	0
3.1	0.15024	0.00674	0.15024	0.00601	0
3.2	0.15526	0.03069	0.15526	0.00621	0
3.3	0.15983	0.00386	0.15983	0.00639	0
3.4	0.16541	0.03642	0.16541	0.00662	0
3.5	0.17026	0.04005	0.17026	0.00681	0
3.6	0.17506	-0.00261	0.17506	0.007	0
3.7	0.18	0.01262	0.18	0.0072	0
3.8	0.18491	0.02144	0.18491	0.0074	0
3.9	0.19044	0.01993	0.19044	0.00762	0
4	0.19486	0.02223	0.19486	0.00779	0
4.1	0.20038	0.01857	0.20038	0.00802	0
4.2	0.20519	0.04182	0.20519	0.00821	0
4.3	0.20981	0.024	0.20981	0.00839	0
4.4	0.2152	0.04192	0.2152	0.00861	0
4.5	0.22028	0.01738	0.22028	0.00881	0
4.6	0.22483	0.05846	0.22483	0.00899	1e-05
4.7	0.23041	0.01439	0.23041	0.00922	0
4.8	0.23523	0.02382	0.23523	0.00941	0
4.9	0.24	0.03734	0.24	0.0096	0
5	0.24497	0.02184	0.24497	0.0098	0
5.1	0.24982	0.01794	0.24982	0.00999	0
5.2	0.25547	0.04512	0.25547	0.01022	0
5.3	0.2598	0.02407	0.2598	0.01039	0
5.4	0.2654	0.0354	0.2654	0.01062	0
5.5	0.27017	0.03662	0.27017	0.01081	0
5.6	0.27483	0.02986	0.27483	0.01099	0
5.7	0.28018	0.04874	0.28018	0.01121	0
5.8	0.28521	0.03837	0.28521	0.01141	0
5.9	0.28987	0.02275	0.28987	0.01159	0
6	0.29551	0.05714	0.29551	0.01182	1e-05
6.1	0.30017	0.03104	0.30017	0.01201	0
6.2	0.30508	0.05084	0.30508	0.0122	1e-05
6.3	0.31	0.03495	0.31	0.0124	0
6.4	0.31484	0.03441	0.31484	0.01259	0
6.5	0.32053	0.0282	0.32053	0.01282	0
6.6	0.32487	0.02904	0.32487	0.01299	0
6.7	0.33044	0.01008	0.33044	0.01322	0
6.8	0.33508	0.045	0.33508	0.0134	0
6.9	0.33981	0.01259	0.33981	0.01359	0
7	0.34518	0.04652	0.34518	0.01381	0
7.1	0.35021	0.02137	0.35021	0.01401	0
7.2	0.35494	0.00541	0.35494	0.0142	0
7.3	0.36048	0.02952	0.36048	0.01442	0
7.4	0.36516	0.05019	0.36516	0.01461	1e-05
7.5	0.37009	0.05454	0.37009	0.0148	1e-05
7.6	0.37497	0.04875	0.37497	0.015	0
7.7	0.3799	0.05308	0.3799	0.0152	1e-05
7.8	0.38555	0.0094	0.38555	0.01542	0
7.9	0.38986	0.03612	0.38986	0.01559	0
8	0.39544	0.03174	0.39544	0.01582	0
8.1	0.40016	0.05447	0.40016	0.01601	1e-05
8.2	0.40487	0.06194	0.40487	0.01619	1e-05
8.3	0.41001	0.02595	0.41001	0.0164	0
8.4	0.41517	0.0516	0.41517	0.01661	1e-05
8.5	0.41992	0.04593	0.41992	0.0168	0
8.6	0.42549	0.07082	0.42549	0.01702	1e-05
8.7	0.43014	0.0656	0.43014	0.01721	1e-05
8.8	0.4351	0.04729	0.4351	0.0174	0
8.9	0.43987	0.08246	0.43987	0.01759	1e-05
9	0.44491	0.04936	0.44491	0.0178	0
9.1	0.45056	0.08283	0.45056	0.01802	1e-05
9.2	0.45481	0.05564	0.45481	0.01819	1e-05
9.3	0.46047	0.05396	0.46047	0.01842	1e-05
9.4	0.46521	0.0529	0.46521	0.01861	1e-05
9.5	0.46981	0.05506	0.46981	0.01879	1e-05
9.6	0.47509	0.0899	0.47509	0.019	1e-05
9.7	0.48014	0.0644	0.48014	0.01921	1e-05
9.8	0.48489	0.05319	0.48489	0.0194	1e-05
9.9	0.49061	0.06315	0.49061	0.01962	1e-05
10	0.4952	0.1024	0.4952	0.01981	1e-05
10.1	0.50005	0.03661	0.50005	0.02	0
10.2	0.50492	0.07514	0.50492	0.0202	1e-05
10.3	0.50989	0.10328	0.50989	0.0204	1e-05
10.4	0.51548	0.04365	0.51548	0.02062	0
10.5	0.51979	0.08629	0.51979	0.02079	1e-05
10.6	0.52556	0.04295	0.52556	0.02102	0
10.7	0.53024	0.07764	0.53024	0.02121	1e-05
10.8	0.53482	0.06731	0.53482	0.02139	1e-05
10.9	0.54003	0.04918	0.54003	0.0216	0
11	0.54511	0.07741	0.54511	0.0218	1e-05
11.1	0.54999	0.0917	0.54999	0.022	1e-05
11.2	0.55561	0.09724	0.55561	0.02222	1e-05
11.3	0.56012	0.05823	0.56012	0.0224	1e-05
11.4	0.56513	0.05695	0.56513	0.02261	1e-05
11.5	0.56992	0.05326	0.56992	0.0228	1e-05
11.6	0.57491	0.06649	0.57491	0.023	1e-05
11.7	0.58049	0.06856	0.58049	0.02322	1e-05
11.8	0.5848	0.10474	0.5848	0.02339	1e-05
11.9	0.59044	0.08377	0.59044	0.02362	1e-05
12	0.59523	0.06418	0.59523	0.02381	1e-05
12.1	0.59979	0.09295	0.59979	0.02399	1e-05
12.2	0.60501	0.07739	0.60501	0.0242	1e-05
12.3	0.61013	0.11689	0.61013	0.02441	1e-05
12.4	0.61502	0.09906	0.61502	0.0246	1e-05
12.5	0.62053	0.08565	0.62053	0.02482	1e-05
12.6	0.62517	0.10902	0.62517	0.02501	1e-05
12.7	0.63013	0.10522	0.63013	0.02521	1e-05
12.8	0.63483	0.13739	0.63483	0.02539	1e-05
12.9	0.63996	0.1038	0.63996	0.0256	1e-05
13	0.64547	0.11128	0.64547	0.02582	1e-05
13.1	0.64974	0.1309	0.64974	0.02599	1e-05
13.2	0.65547	0.1042	0.65547	0.02622	1e-05
13.3	0.66038	0.10949	0.66038	0.02642	1e-05
13.4	0.66483	0.10941	0.66483	0.02659	1e-05
13.5	0.67002	0.1247	0.67002	0.0268	1e-05
13.6	0.67514	0.09838	0.67514	0.02701	1e-05
13.7	0.68	0.12094	0.68	0.0272	1e-05
13.8	0.68561	0.1323	0.68561	0.02742	1e-05
13.9	0.69011	0.13454	0.69011	0.0276	1e-05
14	0.6951	0.12757	0.6951	0.0278	1e-05
14.1	0.69991	0.10882	0.69991	0.028	1e-05
14.2	0.70495	0.10415	0.70495	0.0282	1e-05
14.3	0.71039	0.13675	0.71039	0.02842	1e-05
14.4	0.71469	0.12614	0.71469	0.02859	1e-05
14.5	0.72064	0.14216	0.72064	0.02883	1e-05
14.6	0.72526	0.11453	0.72526	0.02901	1e-05
14.7	0.72977	0.1244	0.72977	0.02919	1e-05
14.8	0.7351	0.13382	0.7351	0.0294	1e-05
14.9	0.74013	0.14354	0.74013	0.02961	1e-05
15	0.74501	0.15629	0.74501	0.0298	2e-05
15.1	0.75043	0.157	0.75043	0.03002	2e-05
15.2	0.75511	0.149	0.75511	0.0302	1e-05
15.3	0.75996	0.16588	0.75996	0.0304	2e-05
15.4	0.76494	0.14186	0.76494	0.0306	1e-05
15.5	0.77004	0.12677	0.77004	0.0308	1e-05
15.6	0.77538	0.14823	0.77538	0.03102	1e-05
15.7	0.77976	0.15755	0.77976	0.03119	2e-05
15.8	0.78555	0.14393	0.78555	0.03142	1e-05
15.9	0.79017	0.17652	0.79017	0.03161	2e-05
16	0.79478	0.141	0.79478	0.03179	1e-05
16.1	0.80013	0.16434	0.80013	0.03201	2e-05
16.2	0.80512	0.19068	0.80512	0.0322	2e-05
16.3	0.81009	0.15175	0.81009	0.0324	2e-05
16.4	0.81541	0.17337	0.81541	0.03262	2e-05
16.5	0.82011	0.15754	0.82011	0.0328	2e-05
16.6	0.82499	0.16538	0.82499	0.033	2e-05
16.7	0.83	0.14061	0.83	0.0332	1e-05
16.8	0.83504	0.17715	0.83504	0.0334	2e-05
16.9	0.84044	0.16186	0.84044	0.03362	2e-05
17	0.84472	0.16302	0.84472	0.03379	2e-05
17.1	0.85048	0.2041	0.85048	0.03402	2e-05
17.2	0.85525	0.17213	0.85525	0.03421	2e-05
17.3	0.85983	0.16977	0.85983	0.03439	2e-05
17.4	0.86507	0.18258	0.86507	0.0346	2e-05
17.5	0.87015	0.19563	0.87015	0.03481	2e-05
17.6	0.87508	0.20386	0.87508	0.035	2e-05
17.7	0.88033	0.19726	0.88033	0.03521	2e-05
17.8	0.88518	0.20937	0.88518	0.03541	2e-05
17.9	0.89014	0.20502	0.89014	0.03561	2e-05
18	0.89495	0.20435	0.89495	0.0358	2e-05
18.1	0.9	0.23981	0.9	0.036	2e-05
18.2	0.90544	0.20186	0.90544	0.03622	2e-05
18.3	0.9097	0.21078	0.9097	0.03639	2e-05
18.4	0.91561	0.20725	0.91561	0.03662	2e-05
18.5	0.92023	0.24907	0.92023	0.03681	2e-05
18.6	0.92477	0.18522	0.92477	0.03699	2e-05
18.7	0.9301	0.22247	0.9301	0.0372	2e-05
18.8	0.93514	0.25079	0.93514	0.03741	3e-05
18.9	0.94003	0.22595	0.94003	0.0376	2e-05
19	0.94529	0.2585	0.94529	0.03781	3e-05
19.1	0.95013	0.21259	0.95013	0.03801	2e-05
19.2	0.95511	0.24608	0.95511	0.0382	2e-05
19.3	0.95999	0.24739	0.95999	0.0384	2e-05
19.4	0.96496	0.24392	0.96496	0.0386	2e-05
19.5	0.97038	0.24425	0.97038	0.03882	2e-05
19.6	0.97473	0.2387	0.97473	0.03899	2e-05
19.7	0.98058	0.24238	0.98058	0.03922	2e-05
19.8	0.98511	0.24982	0.98511	0.0394	2e-05
19.9	0.98985	0.24734	0.98985	0.03959	2e-05
20	0.99509	0.25554	0.99509	0.0398	3e-05
20.1	1.00006	0.26199	1.00006	0.04	3e-05
20.2	1.00519	0.26298	1.00519	0.04021	3e-05
20.3	1.01041	0.27191	1.01041	0.04042	3e-05
20.4	1.01512	0.2619	1.01512	0.0406	3e-05
20.5	1.02001	0.25207	1.02001	0.0408	3e-05
20.6	1.02498	0.2943	1.02498	0.041	3e-05
20.7	1.02991	0.28289	1.02991	0.0412	3e-05
20.8	1.03547	0.26221	1.03547	0.04142	3e-05
20.9	1.0398	0.29808	1.0398	0.04159	3e-05
21	1.04553	0.26312	1.04553	0.04182	3e-05
21.1	1.05016	0.28664	1.05016	0.04201	3e-05
21.2	1.05484	0.28449	1.05484	0.04219	3e-05
21.3	1.0601	0.30774	1.0601	0.0424	3e-05
21.4	1.06516	0.30269	1.06516	0.04261	3e-05
21.5	1.07015	0.28646	1.07015	0.04281	3e-05
21.6	1.07537	0.32012	1.07537	0.04301	3e-05
21.7	1.08015	0.2787	1.08015	0.04321	3e-05
21.8	1.08516	0.33313	1.08516	0.04341	3e-05
21.9	1.08988	0.32497	1.08988	0.0436	3e-05
22	1.0949	0.34109	1.0949	0.0438	3e-05
22.1	1.10049	0.29919	1.10049	0.04402	3e-05
22.2	1.10472	0.33783	1.10472	0.04419	3e-05
22.3	1.1106	0.34045	1.1106	0.04442	3e-05
22.4	1.11514	0.32725	1.11514	0.04461	3e-05
22.5	1.1198	0.35749	1.1198	0.04479	4e-05
22.6	1.12505	0.35763	1.12505	0.045	4e-05
22.7	1.13015	0.32301	1.13015	0.04521	3e-05
22.8	1.13511	0.37145	1.13511	0.0454	4e-05
22.9	1.14031	0.34035	1.14031	0.04561	3e-05
23	1.14516	0.33729	1.14516	0.04581	3e-05
23.1	1.15013	0.35583	1.15013	0.04601	4e-05
23.2	1.15489	0.38158	1.15489	0.0462	4e-05
23.3	1.15993	0.35703	1.15993	0.0464	4e-05
23.4	1.16539	0.36332	1.16539	0.04662	4e-05
23.5	1.1697	0.41491	1.1697	0.04679	4e-05
23.6	1.17575	0.37178	1.17575	0.04703	4e-05
23.7	1.18021	0.36332	1.18021	0.04721	4e-05
23.8	1.18476	0.3692	1.18476	0.04739	4e-05
23.9	1.19007	0.41125	1.19007	0.0476	4e-05
24	1.19517	0.37157	1.19517	0.04781	4e-05
24.1	1.20008	0.39578	1.20008	0.048	4e-05
24.2	1.20537	0.39835	1.20537	0.04821	4e-05
24.3	1.21018	0.40461	1.21018	0.04841	4e-05
24.4	1.21523	0.40661	1.21523	0.04861	4e-05
24.5	1.21985	0.39533	1.21985	0.04879	4e-05
24.6	1.22485	0.4082	1.22485	0.04899	4e-05
24.7	1.2304	0.39843	1.2304	0.04922	4e-05
24.8	1.23482	0.437	1.23482	0.04939	4e-05
24.9	1.24072	0.44024	1.24072	0.04963	4e-05
25	1.24519	0.42599	1.24519	0.04981	4e-05
25.1	1.24982	0.43213	1.24982	0.04999	4e-05
25.2	1.25505	0.4211	1.25505	0.0502	4e-05
25.3	1.26006	0.42708	1.26006	0.0504	4e-05
25.4	1.26507	0.449	1.26507	0.0506	4e-05
25.5	1.27028	0.4851	1.27028	0.05081	5e-05
25.6	1.27518	0.44252	1.27518	0.05101	4e-05
25.7	1.28027	0.45667	1.28027	0.05121	5e-05
25.8	1.28482	0.45255	1.28482	0.05139	5e-05
25.9	1.2898	0.43931	1.2898	0.05159	4e-05
26	1.29541	0.45564	1.29541	0.05182	5e-05
26.1	1.29982	0.44475	1.29982	0.05199	4e-05
26.2	1.30564	0.48224	1.30564	0.05223	5e-05
26.3	1.31022	0.46583	1.31022	0.05241	5e-05
26.4	1.31479	0.47201	1.31479	0.05259	5e-05
26.5	1.32003	0.48114	1.32003	0.0528	5e-05
26.6	1.32509	0.45459	1.32509	0.053	5e-05
26.7	1.33013	0.5064	1.33013	0.05321	5e-05
26.8	1.33522	0.46622	1.33522	0.05341	5e-05
26.9	1.34021	0.46817	1.34021	0.05361	5e-05
27	1.34532	0.50724	1.34532	0.05381	5e-05
27.1	1.34986	0.47968	1.34986	0.05399	5e-05
27.2	1.35487	0.49687	1.35487	0.05419	5e-05
27.3	1.36038	0.51411	1.36038	0.05442	5e-05
27.4	1.36479	0.52053	1.36479	0.05459	5e-05
27.5	1.3707	0.50468	1.3707	0.05483	5e-05
27.6	1.37514	0.52409	1.37514	0.05501	5e-05
27.7	1.37981	0.54552	1.37981	0.05519	5e-05
27.8	1.38513	0.51031	1.38513	0.05541	5e-05
27.9	1.39009	0.55661	1.39009	0.0556	6e-05
28	1.39501	0.50939	1.39501	0.0558	5e-05
28.1	1.40025	0.51832	1.40025	0.05601	5e-05
28.2	1.40533	0.54751	1.40533	0.05621	5e-05
28.3	1.41021	0.52335	1.41021	0.05641	5e-05
28.4	1.41482	0.54454	1.41482	0.05659	5e-05
28.5	1.41994	0.52562	1.41994	0.0568	5e-05
28.6	1.42542	0.55081	1.42542	0.05702	6e-05
28.7	1.42979	0.57073	1.42979	0.05719	6e-05
28.8	1.43561	0.57168	1.43561	0.05742	6e-05
28.9	1.4401	0.56994	1.4401	0.0576	6e-05
29	1.44475	0.55105	1.44475	0.05779	6e-05
29.1	1.45018	0.54684	1.45018	0.05801	5e-05
29.2	1.45508	0.54869	1.45508	0.0582	5e-05
29.3	1.46005	0.58242	1.46005	0.0584	6e-05
29.4	1.4652	0.54745	1.4652	0.05861	5e-05
29.5	1.47028	0.5866	1.47028	0.05881	6e-05
29.6	1.4752	0.60017	1.4752	0.05901	6e-05
29.7	1.47983	0.58391	1.47983	0.05919	6e-05
29.8	1.48493	0.6149	1.48493	0.0594	6e-05
29.9	1.49039	0.60586	1.49039	0.05962	6e-05
30	1.49485	0.62913	1.49485	0.05979	6e-05
30.1	1.50059	0.59445	1.50059	0.06002	6e-05
30.2	1.50507	0.6147	1.50507	0.0602	6e-05
30.3	1.5098	0.60172	1.5098	0.06039	6e-05
30.4	1.51521	0.59389	1.51521	0.06061	6e-05
30.5	1.5201	0.64519	1.5201	0.0608	6e-05
30.6	1.5251	0.62511	1.5251	0.061	6e-05
30.7	1.53011	0.64256	1.53011	0.0612	6e-05
30.8	1.5353	0.64077	1.5353	0.06141	6e-05
30.9	1.54019	0.65855	1.54019	0.06161	7e-05
31	1.54484	0.63996	1.54484	0.06179	6e-05
31.1	1.54993	0.66314	1.54993	0.062	7e-05
31.2	1.55548	0.6731	1.55548	0.06222	7e-05
31.3	1.55984	0.62791	1.55984	0.06239	6e-05
31.4	1.56552	0.68177	1.56552	0.06262	7e-05
31.5	1.57015	0.63152	1.57015	0.06281	6e-05
31.6	1.57487	0.67032	1.57487	0.06299	7e-05
31.7	1.58015	0.68296	1.58015	0.06321	7e-05
31.8	1.58508	0.67748	1.58508	0.0634	7e-05
31.9	1.59011	0.67949	1.59011	0.0636	7e-05
32	1.59513	0.67912	1.59513	0.06381	7e-05
32.1	1.60033	0.71744	1.60033	0.06401	7e-05
32.2	1.60515	0.68002	1.60515	0.06421	7e-05
32.3	1.60983	0.70238	1.60983	0.06439	7e-05
32.4	1.61488	0.70163	1.61488	0.0646	7e-05
32.5	1.62053	0.68312	1.62053	0.06482	7e-05
32.6	1.62478	0.72076	1.62478	0.06499	7e-05
32.7	1.63056	0.69355	1.63056	0.06522	7e-05
32.8	1.63511	0.728	1.63511	0.0654	7e-05
32.9	1.63989	0.70254	1.63989	0.0656	7e-05
33	1.64515	0.73039	1.64515	0.06581	7e-05
33.1	1.65006	0.72179	1.65006	0.066	7e-05
33.2	1.65513	0.69105	1.65513	0.06621	7e-05
33.3	1.66017	0.75485	1.66017	0.06641	8e-05
33.4	1.66524	0.74391	1.66524	0.06661	7e-05
33.5	1.67008	0.74243	1.67008	0.0668	7e-05
33.6	1.67489	0.77369	1.67489	0.067	8e-05
33.7	1.67992	0.74255	1.67992	0.0672	7e-05
33.8	1.68551	0.73161	1.68551	0.06742	7e-05
33.9	1.68988	0.74707	1.68988	0.0676	7e-05
34	1.69559	0.78742	1.69559	0.06782	8e-05
34.1	1.70003	0.75994	1.70003	0.068	8e-05
34.2	1.70485	0.75904	1.70485	0.06819	8e-05
34.3	1.7102	0.81601	1.7102	0.06841	8e-05
34.4	1.71503	0.79075	1.71503	0.0686	8e-05
34.5	1.72018	0.78116	1.72018	0.06881	8e-05
34.6	1.72515	0.80378	1.72515	0.06901	8e-05
34.7	1.73021	0.8162	1.73021	0.06921	8e-05
34.8	1.73517	0.83804	1.73517	0.06941	8e-05
34.9	1.73985	0.87228	1.73985	0.06959	9e-05
35	1.74496	0.85673	1.74496	0.0698	9e-05
35.1	1.75056	0.84518	1.75056	0.07002	8e-05
35.2	1.75483	0.87838	1.75483	0.07019	9e-05
35.3	1.76057	0.85636	1.76057	0.07042	9e-05
35.4	1.7651	0.89271	1.7651	0.0706	9e-05
35.5	1.76993	0.89875	1.76993	0.0708	9e-05
35.6	1.77506	0.91329	1.77506	0.071	9e-05
35.7	1.77999	0.92015	1.77999	0.0712	9e-05
35.8	1.7852	0.92001	1.7852	0.07141	9e-05
35.9	1.79016	0.97014	1.79016	0.07161	0.0001
36	1.79525	0.94719	1.79525	0.07181	9e-05
36.1	1.80017	0.95723	1.80017	0.07201	0.0001
36.2	1.80473	0.99997	1.80473	0.07219	0.0001
36.3	1.80997	0.96444	1.80997	0.0724	0.0001
36.4	1.81558	0.97067	1.81558	0.07262	0.0001
36.5	1.81978	0.98932	1.81978	0.07279	0.0001
36.6	1.82563	0.99452	1.82563	0.07303	0.0001
36.7	1.83013	1.00871	1.83013	0.07321	0.0001
36.8	1.83486	1.01997	1.83486	0.07339	0.0001
36.9	1.84008	1.03222	1.84008	0.0736	0.0001
37	1.84498	1.04057	1.84498	0.0738	0.0001
37.1	1.85015	1.03388	1.85015	0.07401	0.0001
37.2	1.85517	1.0524	1.85517	0.07421	0.00011
37.3	1.86035	1.06687	1.86035	0.07441	0.00011
37.4	1.86518	1.07449	1.86518	0.07461	0.00011
37.5	1.86981	1.09034	1.86981	0.07479	0.00011
37.6	1.87498	1.08187	1.87498	0.075	0.00011
37.7	1.88051	1.07802	1.88051	0.07522	0.00011
37.8	1.88476	1.1171	1.88476	0.07539	0.00011
37.9	1.8907	1.11699	1.8907	0.07563	0.00011
38	1.89509	1.14201	1.89509	0.0758	0.00011
38.1	1.89992	1.12491	1.89992	0.076	0.00011
38.2	1.90506	1.13151	1.90506	0.0762	0.00011
38.3	1.90992	1.13273	1.90992	0.0764	0.00011
38.4	1.91518	1.14639	1.91518	0.07661	0.00011
38.5	1.92022	1.1633	1.92022	0.07681	0.00012
38.6	1.92529	1.16207	1.92529	0.07701	0.00012
38.7	1.93026	1.2067	1.93026	0.07721	0.00012
38.8	1.93481	1.20075	1.93481	0.07739	0.00012
38.9	1.93997	1.20046	1.93997	0.0776	0.00012
39	1.94543	1.22926	1.94543	0.07782	0.00012
39.1	1.94976	1.22117	1.94976	0.07799	0.00012
39.2	1.95559	1.23354	1.95559	0.07822	0.00012
39.3	1.96014	1.26381	1.96014	0.07841	0.00013
39.4	1.96493	1.25117	1.96493	0.0786	0.00013
39.5	1.97	1.25353	1.97	0.0788	0.00013
39.6	1.97489	1.27076	1.97489	0.079	0.00013
39.7	1.9802	1.27248	1.9802	0.07921	0.00013
39.8	1.98518	1.28311	1.98518	0.07941	0.00013
39.9	1.9903	1.28858	1.9903	0.07961	0.00013
40	1.99529	1.34745	1.99529	0.07981	0.00013
40.1	1.99973	1.32068	1.99973	0.07999	0.00013
40.2	2.005	1.33787	2.005	0.0802	0.00013
40.3	2.01043	1.37634	2.01043	0.08042	0.00014
40.4	2.01476	1.32107	2.01476	0.08059	0.00013
40.5	2.02055	1.38343	2.02055	0.08082	0.00014
40.6	2.02523	1.35594	2.02523	0.08101	0.00014
40.7	2.02996	1.40257	2.02996	0.0812	0.00014
40.8	2.03503	1.40363	2.03503	0.0814	0.00014
40.9	2.03992	1.41523	2.03992	0.0816	0.00014
41	2.0452	1.44001	2.0452	0.08181	0.00014
41.1	2.05025	1.43035	2.05025	0.08201	0.00014
41.2	2.05528	1.46005	2.05528	0.08221	0.00015
41.3	2.06017	1.45766	2.06017	0.08241	0.00015
41.4	2.06481	1.47266	2.06481	0.08259	0.00015
41.5	2.07005	1.51242	2.07005	0.0828	0.00015
41.6	2.07542	1.50329	2.07542	0.08302	0.00015
41.7	2.07967	1.52932	2.07967	0.08319	0.00015
41.8	2.08568	1.49871	2.08568	0.08343	0.00015
41.9	2.0902	1.58091	2.0902	0.08361	0.00016
42	2.09491	1.57007	2.09491	0.0838	0.00016
42.1	2.10005	1.59348	2.10005	0.084	0.00016
42.2	2.10495	1.58648	2.10495	0.0842	0.00016
42.3	2.11025	1.59973	2.11025	0.08441	0.00016
42.4	2.11513	1.62324	2.11513	0.08461	0.00016
42.5	2.12029	1.61933	2.12029	0.08481	0.00016
42.6	2.1251	1.60818	2.1251	0.085	0.00016
42.7	2.12976	1.63572	2.12976	0.08519	0.00016
42.8	2.13509	1.66139	2.13509	0.0854	0.00017
42.9	2.14033	1.65932	2.14033	0.08561	0.00017
43	2.14476	1.66519	2.14476	0.08579	0.00017
43.1	2.1506	1.71645	2.1506	0.08602	0.00017
43.2	2.15516	1.70419	2.15516	0.08621	0.00017
43.3	2.15991	1.71847	2.15991	0.0864	0.00017
43.4	2.1651	1.72811	2.1651	0.0866	0.00017
43.5	2.16992	1.77824	2.16992	0.0868	0.00018
43.6	2.17529	1.74643	2.17529	0.08701	0.00017
43.7	2.18011	1.78837	2.18011	0.0872	0.00018
43.8	2.1853	1.80334	2.1853	0.08741	0.00018
43.9	2.19008	1.80358	2.19008	0.0876	0.00018
44	2.19483	1.83033	2.19483	0.08779	0.00018
44.1	2.20016	1.78549	2.20016	0.08801	0.00018
44.2	2.2054	1.81926	2.2054	0.08822	0.00018
44.3	2.20975	1.82243	2.20975	0.08839	0.00018
44.4	2.21554	1.87016	2.21554	0.08862	0.00019
44.5	2.22027	1.86771	2.22027	0.08881	0.00019
44.6	2.2249	1.86531	2.2249	0.089	0.00019
44.7	2.23002	1.89617	2.23002	0.0892	0.00019
44.8	2.23494	1.91405	2.23494	0.0894	0.00019
44.9	2.2403	1.89735	2.2403	0.08961	0.00019
45	2.24507	1.94461	2.24507	0.0898	0.00019
45.1	2.25026	1.9334	2.25026	0.09001	0.00019
45.2	2.25517	1.94857	2.25517	0.09021	0.00019
45.3	2.25985	1.95827	2.25985	0.09039	0.0002
45.4	2.2651	1.98998	2.2651	0.0906	0.0002
45.5	2.2704	1.95828	2.2704	0.09082	0.0002
45.6	2.27473	2.00501	2.27473	0.09099	0.0002
45.7	2.28059	2.0363	2.28059	0.09122	0.0002
45.8	2.28522	2.01291	2.28522	0.09141	0.0002
45.9	2.28986	2.04087	2.28986	0.09159	0.0002
46	2.29503	2.06306	2.29503	0.0918	0.00021
46.1	2.29988	2.07108	2.29988	0.092	0.00021
46.2	2.30534	2.06695	2.30534	0.09221	0.00021
46.3	2.31001	2.09594	2.31001	0.0924	0.00021
46.4	2.3153	2.10707	2.3153	0.09261	0.00021
46.5	2.32017	2.10821	2.32017	0.09281	0.00021
46.6	2.32487	2.13674	2.32487	0.09299	0.00021
46.7	2.33006	2.15082	2.33006	0.0932	0.00022
46.8	2.33537	2.1594	2.33537	0.09341	0.00022
46.9	2.33979	2.18028	2.33979	0.09359	0.00022
47	2.34562	2.17866	2.34562	0.09382	0.00022
47.1	2.35008	2.20257	2.35008	0.094	0.00022
47.2	2.35488	2.21557	2.35488	0.0942	0.00022
47.3	2.36005	2.24227	2.36005	0.0944	0.00022
47.4	2.36488	2.21541	2.36488	0.0946	0.00022
47.5	2.3704	2.25343	2.3704	0.09482	0.00023
47.6	2.3751	2.24967	2.3751	0.095	0.00022
47.7	2.38032	2.26241	2.38032	0.09521	0.00023
47.8	2.38508	2.29218	2.38508	0.0954	0.00023
47.9	2.38985	2.3016	2.38985	0.09559	0.00023
48	2.39508	2.3414	2.39508	0.0958	0.00023
48.1	2.40037	2.29416	2.40037	0.09601	0.00023
48.2	2.40485	2.36367	2.40485	0.09619	0.00024
48.3	2.41061	2.35006	2.41061	0.09642	0.00024
48.4	2.41508	2.35903	2.41508	0.0966	0.00024
48.5	2.41988	2.38377	2.41988	0.0968	0.00024
48.6	2.42502	2.39767	2.42502	0.097	0.00024
48.7	2.42997	2.39555	2.42997	0.0972	0.00024
48.8	2.43543	2.41093	2.43543	0.09742	0.00024
48.9	2.44003	2.44294	2.44003	0.0976	0.00024
49	2.44528	2.43488	2.44528	0.09781	0.00024
49.1	2.4502	2.46161	2.4502	0.09801	0.00025
49.2	2.45488	2.51006	2.45488	0.0982	0.00025
49.3	2.45996	2.48404	2.45996	0.0984	0.00025
49.4	2.46536	2.51875	2.46536	0.09861	0.00025
49.5	2.46977	2.49763	2.46977	0.09879	0.00025
49.6	2.47562	2.55551	2.47562	0.09902	0.00026
49.7	2.48008	2.55349	2.48008	0.0992	0.00026
49.8	2.48494	2.5889	2.48494	0.0994	0.00026
49.9	2.48998	2.57482	2.48998	0.0996	0.00026
50	2.49497	2.58885	2.49497	0.0998	0.00026
50.1	2.5004	2.6349	2.5004	0.10002	0.00026
50.2	2.50499	2.62493	2.50499	0.1002	0.00026
50.3	2.51029	2.62029	2.51029	0.10041	0.00026
50.4	2.51518	2.65059	2.51518	0.10061	0.00027
50.5	2.51983	2.68616	2.51983	0.10079	0.00027
50.6	2.52504	2.69289	2.52504	0.101	0.00027
50.7	2.53032	2.68986	2.53032	0.10121	0.00027
50.8	2.53478	2.71783	2.53478	0.10139	0.00027
50.9	2.54076	2.71633	2.54076	0.10163	0.00027
51	2.54516	2.73226	2.54516	0.10181	0.00027
51.1	2.54991	2.76657	2.54991	0.102	0.00028
51.2	2.55502	2.77141	2.55502	0.1022	0.00028
51.3	2.56001	2.75536	2.56001	0.1024	0.00028
51.4	2.56533	2.77806	2.56533	0.10261	0.00028
51.5	2.57	2.81914	2.57	0.1028	0.00028
51.6	2.57536	2.79483	2.57536	0.10301	0.00028
51.7	2.58029	2.82683	2.58029	0.10321	0.00028
51.8	2.58479	2.86866	2.58479	0.10339	0.00029
51.9	2.58992	2.84219	2.58992	0.1036	0.00028
52	2.59528	2.8852	2.59528	0.10381	0.00029
52.1	2.59986	2.88802	2.59986	0.10399	0.00029
52.2	2.60571	2.94096	2.60571	0.10423	0.00029
52.3	2.61011	2.93408	2.61011	0.1044	0.00029
52.4	2.61501	2.9552	2.61501	0.1046	0.0003
52.5	2.62003	2.97742	2.62003	0.1048	0.0003
52.6	2.62491	2.95609	2.62491	0.105	0.0003
52.7	2.63034	3.02244	2.63034	0.10521	0.0003
52.8	2.63497	3.01148	2.63497	0.1054	0.0003
52.9	2.64029	3.02403	2.64029	0.10561	0.0003
53	2.64529	3.05188	2.64529	0.10581	0.00031
53.1	2.64978	3.00993	2.64978	0.10599	0.0003
53.2	2.65492	3.08451	2.65492	0.1062	0.00031
53.3	2.66031	3.08499	2.66031	0.10641	0.00031
53.4	2.66488	3.07805	2.66488	0.1066	0.00031
53.5	2.67065	3.12371	2.67065	0.10683	0.00031
53.6	2.67517	3.12993	2.67517	0.10701	0.00031
53.7	2.67998	3.14381	2.67998	0.1072	0.00031
53.8	2.68496	3.14423	2.68496	0.1074	0.00031
53.9	2.68998	3.18135	2.68998	0.1076	0.00032
54	2.69536	3.16637	2.69536	0.10781	0.00032
54.1	2.69989	3.20967	2.69989	0.108	0.00032
54.2	2.70531	3.22016	2.70531	0.10821	0.00032
54.3	2.71042	3.2355	2.71042	0.10842	0.00032
54.4	2.71481	3.24485	2.71481	0.10859	0.00032
54.5	2.71996	3.25814	2.71996	0.1088	0.00033
54.6	2.72529	3.29881	2.72529	0.10901	0.00033
54.7	2.72982	3.26163	2.72982	0.10919	0.00033
54.8	2.73573	3.29234	2.73573	0.10943	0.00033
54.9	2.74012	3.31871	2.74012	0.1096	0.00033
55	2.74497	3.35044	2.74497	0.1098	0.00034
55.1	2.75005	3.36488	2.75005	0.11	0.00034
55.2	2.75498	3.36964	2.75498	0.1102	0.00034
55.3	2.76027	3.38411	2.76027	0.11041	0.00034
55.4	2.76489	3.40513	2.76489	0.1106	0.00034
55.5	2.77052	3.44905	2.77052	0.11082	0.00034
55.6	2.77527	3.44934	2.77527	0.11101	0.00034
55.7	2.77972	3.44406	2.77972	0.11119	0.00034
55.8	2.78503	3.47754	2.78503	0.1114	0.00035
55.9	2.79029	3.48888	2.79029	0.11161	0.00035
56	2.79485	3.49062	2.79485	0.11179	0.00035
56.1	2.8006	3.51608	2.8006	0.11202	0.00035
56.2	2.80507	3.51277	2.80507	0.1122	0.00035
56.3	2.80986	3.51953	2.80986	0.11239	0.00035
56.4	2.81507	3.56493	2.81507	0.1126	0.00036
56.5	2.82	3.61005	2.82	0.1128	0.00036
56.6	2.82528	3.5808	2.82528	0.11301	0.00036
56.7	2.8299	3.62392	2.8299	0.1132	0.00036
56.8	2.83543	3.62146	2.83543	0.11342	0.00036
56.9	2.84023	3.64121	2.84023	0.11361	0.00036
57	2.84478	3.64231	2.84478	0.11379	0.00036
57.1	2.85003	3.67544	2.85003	0.114	0.00037
57.2	2.85525	3.71372	2.85525	0.11421	0.00037
57.3	2.85996	3.7049	2.85996	0.1144	0.00037
57.4	2.86561	3.7406	2.86561	0.11462	0.00037
57.5	2.87006	3.73883	2.87006	0.1148	0.00037
57.6	2.87488	3.74615	2.87488	0.115	0.00037
57.7	2.8801	3.81116	2.8801	0.1152	0.00038
57.8	2.88504	3.77351	2.88504	0.1154	0.00038
57.9	2.89035	3.81507	2.89035	0.11561	0.00038
58	2.89483	3.84255	2.89483	0.11579	0.00038
58.1	2.90045	3.85713	2.90045	0.11602	0.00039
58.2	2.90528	3.86552	2.90528	0.11621	0.00039
58.3	2.90978	3.89822	2.90978	0.11639	0.00039
58.4	2.91501	3.88861	2.91501	0.1166	0.00039
58.5	2.92031	3.91017	2.92031	0.11681	0.00039
58.6	2.92494	3.9342	2.92494	0.117	0.00039
58.7	2.93051	3.94375	2.93051	0.11722	0.00039
58.8	2.93511	3.97078	2.93511	0.1174	0.0004
58.9	2.94	3.93676	2.94	0.1176	0.00039
59	2.94507	4.01996	2.94507	0.1178	0.0004
59.1	2.95004	4.02378	2.95004	0.118	0.0004
59.2	2.95536	3.99559	2.95536	0.11821	0.0004
59.3	2.95982	4.05876	2.95982	0.11839	0.00041
59.4	2.96553	4.0682	2.96553	0.11862	0.00041
59.5	2.97021	4.08877	2.97021	0.11881	0.00041
59.6	2.97472	4.08366	2.97472	0.11899	0.00041
59.7	2.97999	4.12528	2.97999	0.1192	0.00041
59.8	2.98533	4.07923	2.98533	0.11941	0.00041
59.9	2.9899	4.11854	2.9899	0.1196	0.00041
60	2.99554	4.19484	2.99554	0.11982	0.00042
60.1	3.0001	4.16106	3.0001	0.12	0.00042
60.2	3.00501	4.20346	3.00501	0.1202	0.00042
60.3	3.01007	4.17809	3.01007	0.1204	0.00042
60.4	3.01496	4.22514	3.01496	0.1206	0.00042
60.5	3.02034	4.22248	3.02034	0.12081	0.00042
60.6	3.02491	4.27024	3.02491	0.121	0.00043
60.7	3.03048	4.24593	3.03048	0.12122	0.00042
60.8	3.03511	4.26963	3.03511	0.1214	0.00043
60.9	3.0398	4.3157	3.0398	0.12159	0.00043
61	3.04503	4.32947	3.04503	0.1218	0.00043
61.1	3.0503	4.32968	3.0503	0.12201	0.00043
61.2	3.05499	4.37552	3.05499	0.1222	0.00044
61.3	3.06057	4.38235	3.06057	0.12242	0.00044
61.4	3.06507	4.40375	3.06507	0.1226	0.00044
61.5	3.0699	4.42616	3.0699	0.1228	0.00044
61.6	3.07511	4.44203	3.07511	0.123	0.00044
61.7	3.07997	4.44175	3.07997	0.1232	0.00044
61.8	3.08541	4.43467	3.08541	0.12342	0.00044
61.9	3.08991	4.46601	3.08991	0.1236	0.00045
62	3.09539	4.47196	3.09539	0.12382	0.00045
62.1	3.10012	4.50489	3.10012	0.124	0.00045
62.2	3.10474	4.53148	3.10474	0.12419	0.00045
62.3	3.11002	4.51675	3.11002	0.1244	0.00045
62.4	3.11538	4.55767	3.11538	0.12462	0.00046
62.5	3.11995	4.57927	3.11995	0.1248	0.00046
62.6	3.1255	4.56615	3.1255	0.12502	0.00046
62.7	3.13005	4.55964	3.13005	0.1252	0.00046
62.8	3.13505	4.60665	3.13505	0.1254	0.00046
62.9	3.14002	4.60919	3.14002	0.1256	0.00046
63	3.14487	4.63174	3.14487	0.12579	0.00046
63.1	3.15042	4.69653	3.15042	0.12602	0.00047
63.2	3.15488	4.6646	3.15488	0.1262	0.00047
63.3	3.16046	4.70989	3.16046	0.12642	0.00047
63.4	3.16515	4.70253	3.16515	0.12661	0.00047
63.5	3.16972	4.72263	3.16972	0.12679	0.00047
63.6	3.17501	4.7597	3.17501	0.127	0.00048
63.7	3.18038	4.76474	3.18038	0.12722	0.00048
63.8	3.18495	4.77707	3.18495	0.1274	0.00048
63.9	3.19056	4.80152	3.19056	0.12762	0.00048
64	3.19509	4.82139	3.19509	0.1278	0.00048
64.1	3.20003	4.85571	3.20003	0.128	0.00049
64.2	3.20502	4.84992	3.20502	0.1282	0.00048
64.3	3.20992	4.85179	3.20992	0.1284	0.00049
64.4	3.21534	4.90924	3.21534	0.12861	0.00049
64.5	3.21986	4.90537	3.21986	0.12879	0.00049
64.6	3.22556	4.90299	3.22556	0.12902	0.00049
64.7	3.23017	4.94544	3.23017	0.12921	0.00049
64.8	3.23473	4.94293	3.23473	0.12939	0.00049
64.9	3.24006	4.96167	3.24006	0.1296	0.0005
65	3.24536	4.99227	3.24536	0.12981	0.0005
65.1	3.24987	5.01279	3.24987	0.12999	0.0005
65.2	3.2556	4.97376	3.2556	0.13022	0.0005
65.3	3.26013	5.04492	3.26013	0.13041	0.0005
65.4	3.26514	5.01698	3.26514	0.13061	0.0005
65.5	3.26996	5.06024	3.26996	0.1308	0.00051
65.6	3.27484	5.08208	3.27484	0.13099	0.00051
65.7	3.28039	5.10428	3.28039	0.13122	0.00051
65.8	3.28494	5.11325	3.28494	0.1314	0.00051
65.9	3.29052	5.11535	3.29051	0.13162	0.00051
66	3.29521	5.14323	3.29521	0.13181	0.00051
66.1	3.29975	5.13399	3.29975	0.13199	0.00051
66.2	3.3051	5.1832	3.3051	0.1322	0.00052
66.3	3.31025	5.19104	3.31025	0.13241	0.00052
66.4	3.31488	5.19125	3.31488	0.1326	0.00052
66.5	3.32051	5.2185	3.32051	0.13282	0.00052
66.6	3.32511	5.26644	3.32511	0.133	0.00053
66.7	3.33011	5.22137	3.33011	0.1332	0.00052
66.8	3.33491	5.24239	3.33491	0.1334	0.00052
66.9	3.3398	5.28142	3.3398	0.13359	0.00053
67	3.34535	5.30995	3.34535	0.13381	0.00053
67.1	3.34991	5.33493	3.34991	0.134	0.00053
67.2	3.35551	5.35986	3.35551	0.13422	0.00054
67.3	3.36029	5.35967	3.36029	0.13441	0.00054
67.4	3.36473	5.37338	3.36473	0.13459	0.00054
67.5	3.37005	5.40971	3.37005	0.1348	0.00054
67.6	3.37523	5.39649	3.37523	0.13501	0.00054
67.7	3.37995	5.43787	3.37995	0.1352	0.00054
67.8	3.38545	5.44426	3.38545	0.13542	0.00054
67.9	3.39016	5.46663	3.39016	0.13561	0.00055
68	3.39517	5.47348	3.39517	0.13581	0.00055
68.1	3.39991	5.48612	3.39991	0.136	0.00055
68.2	3.40487	5.51474	3.40487	0.13619	0.00055
68.3	3.41034	5.50546	3.41034	0.13641	0.00055
68.4	3.41489	5.54997	3.41489	0.1366	0.00055
68.5	3.42053	5.53636	3.42053	0.13682	0.00055
68.6	3.42524	5.55404	3.42524	0.13701	0.00056
68.7	3.42979	5.56785	3.42979	0.13719	0.00056
68.8	3.43513	5.60689	3.43513	0.13741	0.00056
68.9	3.44023	5.62417	3.44023	0.13761	0.00056
69	3.44481	5.62032	3.44481	0.13779	0.00056
69.1	3.45053	5.68651	3.45053	0.13802	0.00057
69.2	3.45523	5.63541	3.45523	0.13821	0.00056
69.3	3.46007	5.66719	3.46007	0.1384	0.00057
69.4	3.46493	5.71886	3.46493	0.1386	0.00057
69.5	3.4699	5.7146	3.4699	0.1388	0.00057
69.6	3.47543	5.72619	3.47543	0.13902	0.00057
69.7	3.47986	5.72689	3.47986	0.13919	0.00057
69.8	3.48548	5.79354	3.48548	0.13942	0.00058
69.9	3.49011	5.76413	3.49011	0.1396	0.00058
70	3.4947	5.83314	3.4947	0.13979	0.00058
70.1	3.5002	5.8234	3.5002	0.14001	0.00058
70.2	3.5052	5.82568	3.5052	0.14021	0.00058
70.3	3.50988	5.88258	3.50988	0.1404	0.00059
70.4	3.51539	5.88246	3.51539	0.14062	0.00059
70.5	3.52014	5.90662	3.52014	0.14081	0.00059
70.6	3.52507	5.8834	3.52507	0.141	0.00059
70.7	3.52997	5.9297	3.52997	0.1412	0.00059
70.8	3.53486	5.94655	3.53486	0.14139	0.00059
70.9	3.54043	5.9479	3.54043	0.14162	0.00059
71	3.54489	5.99144	3.54489	0.1418	0.0006
71.1	3.55049	5.99435	3.55049	0.14202	0.0006
71.2	3.55509	5.99452	3.55509	0.1422	0.0006
71.3	3.55977	5.99619	3.55977	0.14239	0.0006
71.4	3.56523	6.05119	3.56523	0.14261	0.00061
71.5	3.57024	6.03107	3.57024	0.14281	0.0006
71.6	3.57491	6.02853	3.57491	0.143	0.0006
71.7	3.58034	6.09496	3.58034	0.14321	0.00061
71.8	3.58528	6.07302	3.58528	0.14341	0.00061
71.9	3.59006	6.10863	3.59006	0.1436	0.00061
72	3.5949	6.12872	3.5949	0.1438	0.00061
72.1	3.59987	6.12844	3.59987	0.14399	0.00061
72.2	3.60546	6.15529	3.60546	0.14422	0.00062
72.3	3.60989	6.18054	3.60989	0.1444	0.00062
72.4	3.61546	6.21991	3.61546	0.14462	0.00062
72.5	3.62023	6.22875	3.62023	0.14481	0.00062
72.6	3.6248	6.21083	3.6248	0.14499	0.00062
72.7	3.63018	6.23319	3.63018	0.14521	0.00062
72.8	3.63526	6.27041	3.63526	0.14541	0.00063
72.9	3.6399	6.29084	3.6399	0.1456	0.00063
73	3.64535	6.3122	3.64535	0.14581	0.00063
73.1	3.65026	6.32318	3.65026	0.14601	0.00063
73.2	3.65504	6.31734	3.65504	0.1462	0.00063
73.3	3.65989	6.37106	3.6599	0.1464	0.00064
73.4	3.66483	6.37605	3.66483	0.14659	0.00064
73.5	3.6705	6.38365	3.6705	0.14682	0.00064
73.6	3.67482	6.43155	3.67482	0.14699	0.00064
73.7	3.6805	6.41382	3.6805	0.14722	0.00064
73.8	3.68512	6.43071	3.68512	0.1474	0.00064
73.9	3.68981	6.45508	3.68981	0.14759	0.00065
74	3.69514	6.48982	3.69514	0.14781	0.00065
74.1	3.70018	6.51096	3.70018	0.14801	0.00065
74.2	3.70493	6.48063	3.70493	0.1482	0.00065
74.3	3.71043	6.55605	3.71043	0.14842	0.00066
74.4	3.71514	6.53152	3.71514	0.14861	0.00065
74.5	3.72004	6.56527	3.72004	0.1488	0.00066
74.6	3.72497	6.57653	3.72497	0.149	0.00066
74.7	3.72983	6.56652	3.72983	0.14919	0.00066
74.8	3.73553	6.59403	3.73553	0.14942	0.00066
74.9	3.73991	6.63523	3.73991	0.1496	0.00066
75	3.74552	6.63568	3.74552	0.14982	0.00066
75.1	3.7501	6.64798	3.7501	0.15	0.00066
75.2	3.75482	6.68045	3.75482	0.15019	0.00067
75.3	3.76015	6.71365	3.76015	0.15041	0.00067
75.4	3.76517	6.71277	3.76517	0.15061	0.00067
75.5	3.77001	6.72509	3.77001	0.1508	0.00067
75.6	3.77543	6.72948	3.77543	0.15102	0.00067
75.7	3.78012	6.77448	3.78012	0.1512	0.00068
75.8	3.78503	6.77675	3.78503	0.1514	0.00068
75.9	3.78991	6.78597	3.78991	0.1516	0.00068
76	3.79493	6.79364	3.79493	0.1518	0.00068
76.1	3.80061	6.84074	3.80061	0.15202	0.00068
76.2	3.80488	6.85414	3.80488	0.1522	0.00069
76.3	3.81047	6.83185	3.81047	0.15242	0.00068
76.4	3.81511	6.88489	3.81511	0.1526	0.00069
76.5	3.81987	6.8968	3.81987	0.15279	0.00069
76.6	3.82503	6.92163	3.82503	0.153	0.00069
76.7	3.83014	6.89254	3.83014	0.15321	0.00069
76.8	3.83498	6.96634	3.83498	0.1534	0.0007
76.9	3.84041	6.98194	3.84041	0.15362	0.0007
77	3.84512	6.99578	3.84512	0.1538	0.0007
77.1	3.85005	7.02736	3.85005	0.154	0.0007
77.2	3.85482	7.03067	3.85482	0.15419	0.0007
77.3	3.85993	7.03908	3.85993	0.1544	0.0007
77.4	3.86562	7.0649	3.86562	0.15462	0.00071
77.5	3.86981	7.0827	3.86981	0.15479	0.00071
77.6	3.87549	7.1233	3.8755	0.15502	0.00071
77.7	3.88018	7.11079	3.88018	0.15521	0.00071
77.8	3.88479	7.12956	3.88479	0.15539	0.00071
77.9	3.89005	7.14686	3.89005	0.1556	0.00071
78	3.89506	7.20491	3.89506	0.1558	0.00072
78.1	3.89996	7.18529	3.89996	0.156	0.00072
78.2	3.90551	7.23656	3.90551	0.15622	0.00072
78.3	3.9102	7.23624	3.9102	0.15641	0.00072
78.4	3.91508	7.24062	3.91508	0.1566	0.00072
78.5	3.91985	7.26465	3.91985	0.15679	0.00073
78.6	3.9249	7.25445	3.9249	0.157	0.00073
78.7	3.93055	7.31295	3.93055	0.15722	0.00073
78.8	3.93477	7.29794	3.93477	0.15739	0.00073
78.9	3.94056	7.36247	3.94056	0.15762	0.00074
79	3.94525	7.38005	3.94525	0.15781	0.00074
79.1	3.94985	7.35835	3.94985	0.15799	0.00074
79.2	3.95504	7.37736	3.95504	0.1582	0.00074
79.3	3.96011	7.39592	3.96011	0.1584	0.00074
79.4	3.96508	7.43631	3.96508	0.1586	0.00074
79.5	3.97052	7.45738	3.97052	0.15882	0.00075
79.6	3.97515	7.48506	3.97515	0.15901	0.00075
79.7	3.98014	7.50845	3.98014	0.15921	0.00075
79.8	3.98489	7.48971	3.98489	0.1594	0.00075
79.9	3.98992	7.55928	3.98992	0.1596	0.00076
80	3.99545	7.55856	3.99545	0.15982	0.00076
80.1	3.99977	7.57502	3.99977	0.15999	0.00076
80.2	4.00553	7.60795	4.00553	0.16022	0.00076
80.3	4.01028	7.61016	4.01028	0.16041	0.00076
80.4	4.01479	7.6168	4.01479	0.16059	0.00076
80.5	4.02002	7.63061	4.02002	0.1608	0.00076
80.6	4.02506	7.68773	4.02506	0.161	0.00077
80.7	4.03004	7.65969	4.03004	0.1612	0.00077
80.8	4.03546	7.72429	4.03546	0.16142	0.00077
80.9	4.04017	7.70605	4.04017	0.16161	0.00077
81	4.04518	7.74152	4.04518	0.16181	0.00077
81.1	4.04986	7.76598	4.04986	0.16199	0.00078
81.2	4.05495	7.78428	4.05495	0.1622	0.00078
81.3	4.06043	7.79923	4.06043	0.16242	0.00078
81.4	4.06475	7.79302	4.06475	0.16259	0.00078
81.5	4.07051	7.86478	4.07051	0.16282	0.00079
81.6	4.07536	7.84384	4.07536	0.16301	0.00078
81.7	4.07985	7.84748	4.07985	0.16319	0.00078
81.8	4.08504	7.89877	4.08504	0.1634	0.00079
81.9	4.09009	7.91687	4.09009	0.1636	0.00079
82	4.09502	7.91261	4.09502	0.1638	0.00079
82.1	4.10049	7.96706	4.10049	0.16402	0.0008
82.2	4.10513	7.96306	4.10513	0.16421	0.0008
82.3	4.11013	7.95551	4.11013	0.16441	0.0008
82.4	4.11492	8.0004	4.11492	0.1646	0.0008
82.5	4.12004	8.01008	4.12004	0.1648	0.0008
82.6	4.12542	8.04606	4.12542	0.16502	0.0008
82.7	4.12969	8.0465	4.12969	0.16519	0.0008
82.8	4.13568	8.13931	4.13568	0.16543	0.00081
82.9	4.14026	8.12207	4.14026	0.16561	0.00081
83	4.14479	8.09803	4.14479	0.16579	0.00081
83.1	4.15009	8.16761	4.15009	0.166	0.00082
83.2	4.15508	8.15208	4.15508	0.1662	0.00082
83.3	4.16006	8.18508	4.16006	0.1664	0.00082
83.4	4.16537	8.2187	4.16537	0.16661	0.00082
83.5	4.17013	8.26839	4.17013	0.16681	0.00083
83.6	4.175	8.28231	4.175	0.167	0.00083
83.7	4.1799	8.26697	4.1799	0.1672	0.00083
83.8	4.18506	8.32289	4.18506	0.1674	0.00083
83.9	4.19039	8.3032	4.19039	0.16762	0.00083
84	4.19474	8.31824	4.19474	0.16779	0.00083
84.1	4.20058	8.33915	4.20058	0.16802	0.00083
84.2	4.20519	8.36461	4.20519	0.16821	0.00084
84.3	4.20979	8.39882	4.20979	0.16839	0.00084
84.4	4.21513	8.41423	4.21513	0.16861	0.00084
84.5	4.22008	8.4583	4.22008	0.1688	0.00085
84.6	4.22511	8.47096	4.22511	0.169	0.00085
84.7	4.23034	8.49797	4.23034	0.16921	0.00085
84.8	4.23516	8.48055	4.23516	0.16941	0.00085
84.9	4.24	8.50854	4.24	0.1696	0.00085
85	4.24496	8.55618	4.24496	0.1698	0.00086
85.1	4.25008	8.55929	4.25008	0.17	0.00086
85.2	4.25548	8.61029	4.25548	0.17022	0.00086
85.3	4.25973	8.6017	4.25973	0.17039	0.00086
85.4	4.26554	8.65094	4.26554	0.17062	0.00087
85.5	4.27026	8.64124	4.27026	0.17081	0.00086
85.6	4.27481	8.6922	4.27481	0.17099	0.00087
85.7	4.28007	8.69297	4.28007	0.1712	0.00087
85.8	4.28508	8.71303	4.28508	0.1714	0.00087
85.9	4.29011	8.7446	4.29011	0.1716	0.00087
86	4.29526	8.77321	4.29526	0.17181	0.00088
86.1	4.30018	8.76367	4.30018	0.17201	0.00088
86.2	4.30515	8.785	4.30515	0.17221	0.00088
86.3	4.30993	8.82145	4.30993	0.1724	0.00088
86.4	4.31505	8.85148	4.31505	0.1726	0.00089
86.5	4.32046	8.84684	4.32046	0.17282	0.00088
86.6	4.32469	8.88689	4.32469	0.17299	0.00089
86.7	4.33063	8.91325	4.33063	0.17323	0.00089
86.8	4.33522	8.94706	4.33522	0.17341	0.00089
86.9	4.33975	8.94763	4.33975	0.17359	0.00089
87	4.34504	8.99973	4.34504	0.1738	0.0009
87.1	4.35006	8.98698	4.35006	0.174	0.0009
87.2	4.3551	9.02157	4.3551	0.1742	0.0009
87.3	4.36025	9.03837	4.36025	0.17441	0.0009
87.4	4.36518	9.04109	4.36518	0.17461	0.0009
87.5	4.37016	9.07554	4.37016	0.17481	0.00091
87.6	4.37499	9.06375	4.37499	0.175	0.00091
87.7	4.38002	9.11938	4.38002	0.1752	0.00091
87.8	4.38542	9.14958	4.38542	0.17542	0.00091
87.9	4.38976	9.17973	4.38976	0.17559	0.00092
88	4.39562	9.1822	4.39562	0.17582	0.00092
88.1	4.40011	9.22611	4.40011	0.176	0.00092
88.2	4.4048	9.23702	4.4048	0.17619	0.00092
88.3	4.41007	9.18007	4.41007	0.1764	0.00092
88.4	4.41502	9.26655	4.41502	0.1766	0.00093
88.5	4.42023	9.3082	4.42023	0.17681	0.00093
88.6	4.42531	9.27191	4.42531	0.17701	0.00093
88.7	4.43016	9.32582	4.43016	0.17721	0.00093
88.8	4.43504	9.34371	4.43504	0.1774	0.00093
88.9	4.43998	9.38629	4.43998	0.1776	0.00094
89	4.44502	9.37344	4.44502	0.1778	0.00094
89.1	4.45046	9.44083	4.45046	0.17802	0.00094
89.2	4.45479	9.42476	4.45479	0.17819	0.00094
89.3	4.46059	9.45418	4.46059	0.17842	0.00095
89.4	4.46511	9.5057	4.46511	0.1786	0.00095
89.5	4.46976	9.46625	4.46976	0.17879	0.00095
89.6	4.47503	9.52306	4.47503	0.179	0.00095
89.7	4.4801	9.5294	4.4801	0.1792	0.00095
89.8	4.48522	9.52792	4.48522	0.17941	0.00095
89.9	4.49027	9.58482	4.49027	0.17961	0.00096
90	4.49516	9.61753	4.49516	0.17981	0.00096
90.1	4.50017	9.63719	4.50017	0.18001	0.00096
90.2	4.50493	9.62665	4.50493	0.1802	0.00096
90.3	4.50992	9.64455	4.50992	0.1804	0.00096
90.4	4.51549	9.70477	4.51549	0.18062	0.00097
90.5	4.51971	9.71225	4.51971	0.18079	0.00097
90.6	4.52562	9.75792	4.52562	0.18102	0.00098
90.7	4.53012	9.77053	4.53012	0.1812	0.00098
90.8	4.5348	9.78591	4.5348	0.18139	0.00098
90.9	4.54001	9.78491	4.54001	0.1816	0.00098
91	4.5451	9.81659	4.5451	0.1818	0.00098
91.1	4.55022	9.81671	4.55022	0.18201	0.00098
91.2	4.55528	9.86231	4.55528	0.18221	0.00099
91.3	4.5602	9.88924	4.5602	0.18241	0.00099
91.4	4.56517	9.91756	4.56517	0.18261	0.00099
91.5	4.56989	9.95	4.56989	0.1828	0.001
91.6	4.57496	9.91609	4.57496	0.183	0.00099
91.7	4.58039	9.99393	4.58039	0.18322	0.001
91.8	4.58472	9.95835	4.58472	0.18339	0.001
91.9	4.59075	9.9961	4.59075	0.18363	0.001
92	4.59511	10.0222	4.59511	0.1838	0.001
92.1	4.59977	10.0313	4.59977	0.18399	0.001
92.2	4.60507	10.0828	4.60507	0.1842	0.00101
92.3	4.61013	10.1211	4.61013	0.18441	0.00101
92.4	4.61515	10.1151	4.61515	0.18461	0.00101
92.5	4.62031	10.142	4.62031	0.18481	0.00101
92.6	4.62517	10.1685	4.62517	0.18501	0.00102
92.7	4.63028	10.1855	4.63028	0.18521	0.00102
92.8	4.63487	10.2078	4.63487	0.18539	0.00102
92.9	4.63985	10.2413	4.63985	0.18559	0.00102
93	4.64538	10.245	4.64538	0.18582	0.00102
93.1	4.64982	10.2779	4.64982	0.18599	0.00103
93.2	4.65572	10.3237	4.65572	0.18623	0.00103
93.3	4.66014	10.3177	4.66014	0.18641	0.00103
93.4	4.66483	10.3303	4.66483	0.18659	0.00103
93.5	4.67005	10.3571	4.67005	0.1868	0.00104
93.6	4.67503	10.42	4.67503	0.187	0.00104
93.7	4.68015	10.3977	4.68015	0.18721	0.00104
93.8	4.6852	10.4354	4.6852	0.18741	0.00104
93.9	4.69018	10.4711	4.69018	0.18761	0.00105
94	4.69529	10.4883	4.69529	0.18781	0.00105
94.1	4.69983	10.4956	4.69983	0.18799	0.00105
94.2	4.70484	10.5237	4.70484	0.18819	0.00105
94.3	4.71039	10.5515	4.71039	0.18842	0.00106
94.4	4.71481	10.5233	4.71481	0.18859	0.00105
94.5	4.72066	10.5863	4.72066	0.18883	0.00106
94.6	4.72521	10.5598	4.72521	0.18901	0.00106
94.7	4.72979	10.6044	4.72979	0.18919	0.00106
94.8	4.735	10.6549	4.735	0.1894	0.00107
94.9	4.74005	10.651	4.74005	0.1896	0.00107
95	4.74519	10.687	4.74519	0.18981	0.00107
95.1	4.75014	10.7091	4.75014	0.19001	0.00107
95.2	4.75525	10.7244	4.75525	0.19021	0.00107
95.3	4.76036	10.7507	4.76036	0.19041	0.00108
95.4	4.76484	10.7686	4.76484	0.19059	0.00108
95.5	4.76989	10.784	4.76989	0.1908	0.00108
95.6	4.77538	10.8045	4.77538	0.19102	0.00108
95.7	4.7798	10.8338	4.7798	0.19119	0.00108
95.8	4.78571	10.8872	4.78571	0.19143	0.00109
95.9	4.79012	10.8918	4.79012	0.1916	0.00109
96	4.79486	10.8957	4.79486	0.19179	0.00109
96.1	4.80013	10.9089	4.80013	0.19201	0.00109
96.2	4.80508	10.9662	4.80508	0.1922	0.0011
96.3	4.81006	10.9474	4.81006	0.1924	0.00109
96.4	4.81519	10.9947	4.81519	0.19261	0.0011
96.5	4.82036	11.0114	4.82036	0.19281	0.0011
96.6	4.82522	11.0122	4.82522	0.19301	0.0011
96.7	4.82981	11.0698	4.82981	0.19319	0.00111
96.8	4.83499	11.0487	4.83499	0.1934	0.0011
96.9	4.84038	11.0853	4.84038	0.19362	0.00111
97	4.84479	11.1018	4.84479	0.19379	0.00111
97.1	4.85063	11.1284	4.85063	0.19403	0.00111
97.2	4.85506	11.1421	4.85506	0.1942	0.00111
97.3	4.85973	11.1502	4.85973	0.19439	0.00112
97.4	4.86518	11.1895	4.86518	0.19461	0.00112
97.5	4.87005	11.1798	4.87005	0.1948	0.00112
97.6	4.87512	11.2367	4.87512	0.195	0.00112
97.7	4.88014	11.2581	4.88014	0.19521	0.00113
97.8	4.88527	11.2594	4.88527	0.19541	0.00113
97.9	4.8902	11.279	4.8902	0.19561	0.00113
98	4.89484	11.2908	4.89484	0.19579	0.00113
98.1	4.89994	11.3057	4.89994	0.196	0.00113
98.2	4.90537	11.3509	4.90537	0.19621	0.00114
98.3	4.90987	11.3577	4.90987	0.19639	0.00114
98.4	4.91561	11.3847	4.91561	0.19662	0.00114
98.5	4.92008	11.4178	4.92008	0.1968	0.00114
98.6	4.92483	11.4432	4.92483	0.19699	0.00114
98.7	4.93021	11.4583	4.93021	0.19721	0.00115
98.8	4.93509	11.4882	4.93509	0.1974	0.00115
98.9	4.94014	11.5055	4.94014	0.19761	0.00115
99	4.94504	11.5515	4.94504	0.1978	0.00116
99.1	4.9504	11.5475	4.9504	0.19802	0.00115
99.2	4.95519	11.5896	4.95519	0.19821	0.00116
99.3	4.95978	11.6014	4.95978	0.19839	0.00116
99.4	4.96495	11.6127	4.96495	0.1986	0.00116
99.5	4.97046	11.6196	4.97046	0.19882	0.00116
99.6	4.97484	11.6578	4.97484	0.19899	0.00117
99.7	4.98057	11.7039	4.98057	0.19922	0.00117
99.8	4.98515	11.6776	4.98515	0.19941	0.00117
99.9	4.98986	11.7046	4.98986	0.19959	0.00117
100	4.99515	11.7226	4.99515	0.19981	0.00117
100.1	5.00009	11.7433	5.00009	0.2	0.00117
100.2	5.00516	11.7641	5.00516	0.20021	0.00118
100.3	5.01002	11.8007	5.01002	0.2004	0.00118
100.4	5.01539	11.7993	5.01539	0.20062	0.00118
100.5	5.02015	11.8377	5.02015	0.20081	0.00118
100.6	5.02478	11.8559	5.02478	0.20099	0.00119
100.7	5.0299	11.8405	5.0299	0.2012	0.00118
100.8	5.03547	11.9132	5.03547	0.20142	0.00119
100.9	5.03979	11.9117	5.03979	0.20159	0.00119
101	5.04561	11.9432	5.04561	0.20182	0.00119
101.1	5.0501	11.9472	5.0501	0.202	0.00119
101.2	5.05487	11.9522	5.05487	0.20219	0.0012
101.3	5.06012	12.0012	5.06012	0.2024	0.0012
101.4	5.06504	12.0206	5.06504	0.2026	0.0012
101.5	5.07017	12.0679	5.07017	0.20281	0.00121
101.6	5.07511	12.0519	5.07511	0.203	0.00121
101.7	5.08032	12.0977	5.08032	0.20321	0.00121
101.8	5.08515	12.1282	5.08515	0.20341	0.00121
101.9	5.08987	12.1003	5.08987	0.20359	0.00121
102	5.09492	12.1617	5.09492	0.2038	0.00122
102.1	5.10045	12.1756	5.10045	0.20402	0.00122
102.2	5.10489	12.2259	5.10489	0.2042	0.00122
102.3	5.11062	12.2256	5.11062	0.20442	0.00122
102.4	5.11504	12.2605	5.11504	0.2046	0.00123
102.5	5.11982	12.2572	5.11982	0.20479	0.00123
102.6	5.12515	12.2521	5.12515	0.20501	0.00123
102.7	5.12999	12.3281	5.12999	0.2052	0.00123
102.8	5.13523	12.3037	5.13523	0.20541	0.00123
102.9	5.14014	12.3749	5.14014	0.20561	0.00124
103	5.14529	12.3643	5.14529	0.20581	0.00124
103.1	5.15016	12.4034	5.15016	0.20601	0.00124
103.2	5.15477	12.4234	5.15477	0.20619	0.00124
103.3	5.15997	12.4255	5.15997	0.2064	0.00124
103.4	5.16549	12.4703	5.16549	0.20662	0.00125
103.5	5.16984	12.4495	5.16984	0.20679	0.00124
103.6	5.1756	12.4965	5.1756	0.20702	0.00125
103.7	5.18008	12.489	5.18008	0.2072	0.00125
103.8	5.18496	12.5324	5.18496	0.2074	0.00125
103.9	5.19008	12.5615	5.19008	0.2076	0.00126
104	5.19494	12.5895	5.19494	0.2078	0.00126
104.1	5.20025	12.6345	5.20025	0.20801	0.00126
104.2	5.20509	12.6189	5.20509	0.2082	0.00126
104.3	5.21028	12.6708	5.21028	0.20841	0.00127
104.4	5.21516	12.6703	5.21516	0.20861	0.00127
104.5	5.21975	12.6783	5.21975	0.20879	0.00127
104.6	5.22499	12.7333	5.22499	0.209	0.00127
104.7	5.23052	12.7338	5.23052	0.20922	0.00127
104.8	5.2348	12.7468	5.2348	0.20939	0.00127
104.9	5.24062	12.8128	5.24062	0.20962	0.00128
105	5.24513	12.8244	5.24513	0.20981	0.00128
105.1	5.24992	12.822	5.24992	0.21	0.00128
105.2	5.25507	12.8674	5.25507	0.2102	0.00129
105.3	5.25996	12.8797	5.25996	0.2104	0.00129
105.4	5.26522	12.9059	5.26522	0.21061	0.00129
105.5	5.27013	12.937	5.27013	0.21081	0.00129
105.6	5.27541	12.9276	5.27541	0.21102	0.00129
105.7	5.28017	12.9516	5.28017	0.21121	0.0013
105.8	5.28473	12.96	5.28473	0.21139	0.0013
105.9	5.28998	13.0118	5.28998	0.2116	0.0013
106	5.29551	13.0219	5.29551	0.21182	0.0013
106.1	5.29977	13.0196	5.29977	0.21199	0.0013
106.2	5.30568	13.0839	5.30568	0.21223	0.00131
106.3	5.31012	13.0549	5.31012	0.2124	0.00131
106.4	5.31498	13.1015	5.31498	0.2126	0.00131
106.5	5.32002	13.1375	5.32002	0.2128	0.00131
106.6	5.3249	13.152	5.3249	0.213	0.00132
106.7	5.33027	13.1407	5.33027	0.21321	0.00131
106.8	5.33515	13.1961	5.33515	0.21341	0.00132
106.9	5.34032	13.2197	5.34032	0.21361	0.00132
107	5.34522	13.2049	5.34522	0.21381	0.00132
107.1	5.34976	13.2309	5.34976	0.21399	0.00132
107.2	5.35501	13.2618	5.35501	0.2142	0.00133
107.3	5.36042	13.2942	5.36042	0.21442	0.00133
107.4	5.36475	13.2886	5.36475	0.21459	0.00133
107.5	5.3706	13.3564	5.3706	0.21482	0.00134
107.6	5.37521	13.3508	5.37521	0.21501	0.00134
107.7	5.37998	13.3721	5.37998	0.2152	0.00134
107.8	5.38499	13.3964	5.38499	0.2154	0.00134
107.9	5.38987	13.4358	5.38987	0.21559	0.00134
108	5.39524	13.435	5.39524	0.21581	0.00134
108.1	5.40011	13.4696	5.40011	0.216	0.00135
108.2	5.40531	13.485	5.40531	0.21621	0.00135
108.3	5.41025	13.4939	5.41025	0.21641	0.00135
108.4	5.41471	13.5354	5.41471	0.21659	0.00135
108.5	5.42003	13.5598	5.42003	0.2168	0.00136
108.6	5.42541	13.5828	5.42541	0.21702	0.00136
108.7	5.4298	13.5991	5.4298	0.21719	0.00136
108.8	5.43555	13.6128	5.43555	0.21742	0.00136
108.9	5.44022	13.6132	5.44022	0.21761	0.00136
109	5.44499	13.6457	5.44499	0.2178	0.00136
109.1	5.45001	13.6818	5.45001	0.218	0.00137
109.2	5.45492	13.7048	5.45492	0.2182	0.00137
109.3	5.46021	13.7079	5.46021	0.21841	0.00137
109.4	5.46514	13.7771	5.46514	0.21861	0.00138
109.5	5.47031	13.7559	5.47031	0.21881	0.00138
109.6	5.4752	13.785	5.4752	0.21901	0.00138
109.7	5.47982	13.7602	5.47982	0.21919	0.00138
109.8	5.48507	13.8264	5.48507	0.2194	0.00138
109.9	5.49042	13.7996	5.49042	0.21962	0.00138
110	5.4947	13.8503	5.4947	0.21979	0.00139
110.1	5.50069	13.8742	5.50069	0.22003	0.00139
110.2	5.5052	13.8435	5.5052	0.22021	0.00138
110.3	5.50994	13.9107	5.50994	0.2204	0.00139
110.4	5.51503	13.933	5.51503	0.2206	0.00139
110.5	5.51995	13.966	5.51995	0.2208	0.0014
110.6	5.52532	13.9904	5.52532	0.22101	0.0014
110.7	5.53005	14.0308	5.53005	0.2212	0.0014
110.8	5.53532	14.0262	5.53532	0.22141	0.0014
110.9	5.5401	14.0387	5.5401	0.2216	0.0014
111	5.54474	14.0791	5.54474	0.22179	0.00141
111.1	5.55016	14.0548	5.55016	0.22201	0.00141
111.2	5.55532	14.1319	5.55532	0.22221	0.00141
111.3	5.55978	14.1209	5.55978	0.22239	0.00141
111.4	5.56559	14.2055	5.56559	0.22262	0.00142
111.5	5.57011	14.1913	5.57011	0.2228	0.00142
111.6	5.57494	14.1967	5.57494	0.223	0.00142
111.7	5.58008	14.2431	5.58008	0.2232	0.00142
111.8	5.5849	14.2167	5.5849	0.2234	0.00142
111.9	5.5903	14.2864	5.5903	0.22361	0.00143
112	5.59504	14.2719	5.59504	0.2238	0.00143
112.1	5.60033	14.2755	5.60033	0.22401	0.00143
112.2	5.60509	14.3071	5.60509	0.2242	0.00143
112.3	5.60983	14.338	5.60983	0.22439	0.00143
112.4	5.61517	14.3698	5.61517	0.22461	0.00144
112.5	5.62037	14.3744	5.62037	0.22481	0.00144
112.6	5.62477	14.3913	5.62477	0.22499	0.00144
112.7	5.63051	14.4221	5.63051	0.22522	0.00144
112.8	5.63527	14.4212	5.63527	0.22541	0.00144
112.9	5.63995	14.4642	5.63995	0.2256	0.00145
113	5.64498	14.4913	5.64498	0.2258	0.00145
113.1	5.64994	14.484	5.64994	0.226	0.00145
113.2	5.65535	14.5122	5.65535	0.22621	0.00145
113.3	5.66002	14.5376	5.66002	0.2264	0.00145
113.4	5.66532	14.5447	5.66532	0.22661	0.00145
113.5	5.67021	14.5724	5.67021	0.22681	0.00146
113.6	5.67483	14.5794	5.67483	0.22699	0.00146
113.7	5.68016	14.6089	5.68016	0.22721	0.00146
113.8	5.68542	14.6461	5.68542	0.22742	0.00146
113.9	5.68972	14.6616	5.68972	0.22759	0.00147
114	5.69555	14.7069	5.69555	0.22782	0.00147
114.1	5.70022	14.695	5.70022	0.22801	0.00147
114.2	5.70488	14.7371	5.70488	0.2282	0.00147
114.3	5.70999	14.7674	5.70999	0.2284	0.00148
114.4	5.7149	14.7637	5.7149	0.2286	0.00148
114.5	5.72034	14.8025	5.72034	0.22881	0.00148
114.6	5.72495	14.8151	5.72495	0.229	0.00148
114.7	5.73035	14.8208	5.73035	0.22921	0.00148
114.8	5.73516	14.8415	5.73516	0.22941	0.00148
114.9	5.73984	14.8705	5.73984	0.22959	0.00149
115	5.74512	14.8669	5.74512	0.2298	0.00149
115.1	5.75031	14.9063	5.75031	0.23001	0.00149
115.2	5.7548	14.8715	5.7548	0.23019	0.00149
115.3	5.7606	14.9252	5.7606	0.23042	0.00149
115.4	5.76511	14.9607	5.76511	0.2306	0.0015
115.5	5.76993	14.9741	5.76993	0.2308	0.0015
115.6	5.77504	15.0231	5.77504	0.231	0.0015
115.7	5.77985	15.0124	5.77985	0.23119	0.0015
115.8	5.78543	15.045	5.78543	0.23142	0.0015
115.9	5.79004	15.048	5.79004	0.2316	0.0015
116	5.79535	15.089	5.79535	0.23181	0.00151
116.1	5.80009	15.0791	5.80009	0.232	0.00151
116.2	5.80484	15.1092	5.80484	0.23219	0.00151
116.3	5.81008	15.1257	5.81008	0.2324	0.00151
116.4	5.81533	15.2008	5.81533	0.23261	0.00152
116.5	5.81987	15.1947	5.81987	0.23279	0.00152
116.6	5.82557	15.2093	5.82557	0.23302	0.00152
116.7	5.83009	15.2397	5.83009	0.2332	0.00152
116.8	5.83491	15.23	5.83491	0.2334	0.00152
116.9	5.83999	15.2637	5.83999	0.2336	0.00153
117	5.84496	15.2783	5.84496	0.2338	0.00153
117.1	5.85047	15.3176	5.85047	0.23402	0.00153
117.2	5.85498	15.3366	5.85498	0.2342	0.00153
117.3	5.86034	15.3661	5.86034	0.23441	0.00154
117.4	5.86522	15.4038	5.86522	0.23461	0.00154
117.5	5.86986	15.3876	5.86986	0.23479	0.00154
117.6	5.87499	15.4582	5.87499	0.235	0.00155
117.7	5.88031	15.4552	5.88031	0.23521	0.00155
117.8	5.88479	15.4272	5.88479	0.23539	0.00154
117.9	5.89056	15.4952	5.89056	0.23562	0.00155
118	5.89508	15.4966	5.89508	0.2358	0.00155
118.1	5.89998	15.5151	5.89998	0.236	0.00155
118.2	5.90495	15.5218	5.90495	0.2362	0.00155
118.3	5.90997	15.564	5.90997	0.2364	0.00156
118.4	5.91544	15.5686	5.91544	0.23662	0.00156
118.5	5.91996	15.6096	5.91996	0.2368	0.00156
118.6	5.92534	15.6086	5.92534	0.23701	0.00156
118.7	5.9302	15.6202	5.9302	0.23721	0.00156
118.8	5.93482	15.6407	5.93482	0.23739	0.00156
118.9	5.94003	15.6966	5.94003	0.2376	0.00157
119	5.94528	15.7273	5.94528	0.23781	0.00157
119.1	5.94982	15.7021	5.94982	0.23799	0.00157
119.2	5.95574	15.7772	5.95574	0.23823	0.00158
119.3	5.96015	15.7564	5.96015	0.23841	0.00158
119.4	5.96495	15.769	5.96495	0.2386	0.00158
119.5	5.96998	15.7966	5.96998	0.2388	0.00158
119.6	5.975	15.8235	5.975	0.239	0.00158
119.7	5.98041	15.8307	5.98041	0.23922	0.00158
119.8	5.98497	15.8621	5.98497	0.2394	0.00159
119.9	5.9904	15.8874	5.9904	0.23962	0.00159
120	5.99528	15.8746	5.99528	0.23981	0.00159
120.1	5.9998	15.9453	5.9998	0.23999	0.00159
120.2	6.00495	15.9266	6.00495	0.2402	0.00159
120.3	6.01025	15.9485	6.01025	0.24041	0.00159
120.4	6.01487	15.9535	6.01487	0.24059	0.0016
120.5	6.02069	16.0272	6.02069	0.24083	0.0016
120.6	6.02513	16.0291	6.02513	0.24101	0.0016
120.7	6.03001	16.0191	6.03001	0.2412	0.0016
120.8	6.03499	16.0419	6.03499	0.2414	0.0016
120.9	6.03992	16.0405	6.03992	0.2416	0.0016
121	6.0454	16.0752	6.0454	0.24182	0.00161
121.1	6.04991	16.0884	6.04991	0.242	0.00161
121.2	6.05535	16.1304	6.05535	0.24221	0.00161
121.3	6.06036	16.1278	6.06036	0.24241	0.00161
121.4	6.06477	16.1354	6.06477	0.24259	0.00161
121.5	6.06993	16.1858	6.06993	0.2428	0.00162
121.6	6.07524	16.1986	6.07524	0.24301	0.00162
121.7	6.07991	16.2152	6.07991	0.2432	0.00162
121.8	6.08564	16.2476	6.08564	0.24343	0.00162
121.9	6.09017	16.2755	6.09017	0.24361	0.00163
122	6.09501	16.2709	6.09501	0.2438	0.00163
122.1	6.09992	16.2957	6.09992	0.244	0.00163
122.2	6.10496	16.3398	6.10496	0.2442	0.00163
122.3	6.1104	16.3302	6.1104	0.24442	0.00163
122.4	6.11488	16.3901	6.11488	0.2446	0.00164
122.5	6.12039	16.377	6.12039	0.24482	0.00164
122.6	6.12542	16.4048	6.12542	0.24502	0.00164
122.7	6.12981	16.4213	6.12981	0.24519	0.00164
122.8	6.13497	16.4154	6.13497	0.2454	0.00164
122.9	6.14024	16.4554	6.14024	0.24561	0.00165
123	6.14485	16.4519	6.14485	0.24579	0.00165
123.1	6.1507	16.5373	6.1507	0.24603	0.00165
123.2	6.15512	16.4558	6.15512	0.2462	0.00165
123.3	6.16001	16.5243	6.16001	0.2464	0.00165
123.4	6.16501	16.5354	6.16501	0.2466	0.00165
123.5	6.16997	16.5757	6.16997	0.2468	0.00166
123.6	6.17534	16.5542	6.17534	0.24701	0.00166
123.7	6.17985	16.5857	6.17985	0.24719	0.00166
123.8	6.18553	16.6119	6.18553	0.24742	0.00166
123.9	6.19025	16.5981	6.19025	0.24761	0.00166
124	6.19476	16.6486	6.19476	0.24779	0.00166
124.1	6.20007	16.6176	6.20007	0.248	0.00166
124.2	6.20526	16.6757	6.20526	0.24821	0.00167
124.3	6.20986	16.6796	6.20986	0.24839	0.00167
124.4	6.21556	16.7292	6.21556	0.24862	0.00167
124.5	6.22007	16.6966	6.22007	0.2488	0.00167
124.6	6.22487	16.7049	6.22487	0.24899	0.00167
124.7	6.23003	16.7774	6.23003	0.2492	0.00168
124.8	6.23502	16.7468	6.23502	0.2494	0.00167
124.9	6.24032	16.7625	6.24032	0.24961	0.00168
125	6.24486	16.7639	6.24486	0.24979	0.00168
125.1	6.25051	16.8032	6.25051	0.25002	0.00168
125.2	6.25525	16.8331	6.25525	0.25021	0.00168
125.3	6.25975	16.8377	6.25975	0.25039	0.00168
125.4	6.26508	16.8311	6.26508	0.2506	0.00168
125.5	6.27023	16.8509	6.27023	0.25081	0.00169
125.6	6.27496	16.8902	6.27496	0.251	0.00169
125.7	6.28053	16.8705	6.28053	0.25122	0.00169
125.8	6.28508	16.8919	6.28508	0.2514	0.00169
125.9	6.28989	16.9158	6.28989	0.2516	0.00169
126	6.29507	16.9361	6.29507	0.2518	0.00169
126.1	6.30005	16.9333	6.30005	0.252	0.00169
126.2	6.30539	16.986	6.30539	0.25222	0.0017
126.3	6.30982	17.0063	6.30982	0.25239	0.0017
126.4	6.3155	16.9933	6.3155	0.25262	0.0017
126.5	6.32026	17.0066	6.32026	0.25281	0.0017
126.6	6.32476	17.0192	6.32476	0.25299	0.0017
126.7	6.33004	17.0156	6.33004	0.2532	0.0017
126.8	6.33527	17.0453	6.33527	0.25341	0.0017
126.9	6.33992	17.0589	6.33992	0.2536	0.00171
127	6.34548	17.0699	6.34548	0.25382	0.00171
127.1	6.35012	17.0581	6.35012	0.254	0.00171
127.2	6.35502	17.0855	6.35502	0.2542	0.00171
127.3	6.36005	17.0836	6.36005	0.2544	0.00171
127.4	6.36503	17.1304	6.36503	0.2546	0.00171
127.5	6.37041	17.1341	6.37041	0.25482	0.00171
127.6	6.37478	17.1186	6.37478	0.25499	0.00171
127.7	6.38056	17.1619	6.38056	0.25522	0.00172
127.8	6.38521	17.1612	6.38521	0.25541	0.00172
127.9	6.38973	17.2006	6.38973	0.25559	0.00172
128	6.395	17.1833	6.395	0.2558	0.00172
128.1	6.40027	17.2309	6.40027	0.25601	0.00172
128.2	6.40488	17.2308	6.40488	0.2562	0.00172
128.3	6.41044	17.2479	6.41044	0.25642	0.00172
128.4	6.41508	17.2654	6.41508	0.2566	0.00173
128.5	6.42002	17.2845	6.42003	0.2568	0.00173
128.6	6.42507	17.3196	6.42507	0.257	0.00173
128.7	6.42998	17.3424	6.42998	0.2572	0.00173
128.8	6.43538	17.3617	6.43538	0.25742	0.00174
128.9	6.43989	17.3345	6.43989	0.2576	0.00173
129	6.44552	17.3816	6.44552	0.25782	0.00174
129.1	6.45014	17.4043	6.45014	0.25801	0.00174
129.2	6.4548	17.4016	6.4548	0.25819	0.00174
129.3	6.46004	17.4466	6.46004	0.2584	0.00174
129.4	6.46519	17.46	6.46519	0.25861	0.00175
129.5	6.47	17.4657	6.47	0.2588	0.00175
129.6	6.47551	17.4575	6.47551	0.25902	0.00175
129.7	6.48007	17.4952	6.48007	0.2592	0.00175
129.8	6.48495	17.5206	6.48495	0.2594	0.00175
129.9	6.49012	17.504	6.49012	0.2596	0.00175
130	6.49496	17.5386	6.49496	0.2598	0.00175
130.1	6.50044	17.55	6.50044	0.26002	0.00175
130.2	6.50487	17.5579	6.50487	0.26019	0.00176
130.3	6.51045	17.5552	6.51045	0.26042	0.00176
130.4	6.51514	17.6016	6.51514	0.26061	0.00176
130.5	6.51974	17.591	6.51974	0.26079	0.00176
130.6	6.52504	17.5894	6.52504	0.261	0.00176
130.7	6.53025	17.6065	6.53025	0.26121	0.00176
130.8	6.53499	17.5766	6.53499	0.2614	0.00176
130.9	6.54049	17.6184	6.54049	0.26162	0.00176
131	6.54509	17.6331	6.54509	0.2618	0.00176
131.1	6.55011	17.6434	6.55011	0.262	0.00176
131.2	6.555	17.6765	6.555	0.2622	0.00177
131.3	6.55988	17.7023	6.55988	0.2624	0.00177
131.4	6.56548	17.7543	6.56548	0.26262	0.00178
131.5	6.56984	17.7194	6.56984	0.26279	0.00177
131.6	6.57551	17.7619	6.57551	0.26302	0.00178
131.7	6.58013	17.744	6.58013	0.26321	0.00177
131.8	6.5847	17.7606	6.5847	0.26339	0.00178
131.9	6.59002	17.8132	6.59002	0.2636	0.00178
132	6.59528	17.8347	6.59528	0.26381	0.00178
132.1	6.59996	17.8187	6.59996	0.264	0.00178
132.2	6.60549	17.8564	6.60549	0.26422	0.00179
132.3	6.61014	17.8657	6.61014	0.26441	0.00179
132.4	6.61508	17.8414	6.61508	0.2646	0.00178
132.5	6.61996	17.8796	6.61996	0.2648	0.00179
132.6	6.62492	17.8913	6.62492	0.265	0.00179
132.7	6.63041	17.8774	6.63041	0.26522	0.00179
132.8	6.63484	17.927	6.63484	0.26539	0.00179
132.9	6.64061	17.9291	6.64061	0.26562	0.00179
133	6.64521	17.9581	6.64521	0.26581	0.0018
133.1	6.64971	17.943	6.64971	0.26599	0.00179
133.2	6.65505	17.966	6.65505	0.2662	0.0018
133.3	6.66029	18.0007	6.66029	0.26641	0.0018
133.4	6.66489	17.9869	6.66489	0.2666	0.0018
133.5	6.67051	18.0357	6.67051	0.26682	0.0018
133.6	6.67514	18.0239	6.67514	0.26701	0.0018
133.7	6.68016	18.066	6.68016	0.26721	0.00181
133.8	6.68496	18.1019	6.68496	0.2674	0.00181
133.9	6.6898	18.131	6.6898	0.26759	0.00181
134	6.69537	18.1126	6.69537	0.26781	0.00181
134.1	6.69988	18.1319	6.69988	0.268	0.00181
134.2	6.70556	18.1767	6.70556	0.26822	0.00182
134.3	6.71022	18.1548	6.71022	0.26841	0.00182
134.4	6.71477	18.1897	6.71477	0.26859	0.00182
134.5	6.72005	18.2289	6.72005	0.2688	0.00182
134.6	6.72517	18.2553	6.72517	0.26901	0.00183
134.7	6.72992	18.2696	6.72992	0.2692	0.00183
134.8	6.73545	18.2794	6.73545	0.26942	0.00183
134.9	6.74016	18.2836	6.74016	0.26961	0.00183
135	6.74516	18.3031	6.74516	0.26981	0.00183
135.1	6.7499	18.3424	6.7499	0.27	0.00183
135.2	6.7548	18.3605	6.7548	0.27019	0.00184
135.3	6.76036	18.3434	6.76036	0.27041	0.00183
135.4	6.76486	18.3706	6.76486	0.27059	0.00184
135.5	6.77055	18.3819	6.77055	0.27082	0.00184
135.6	6.77527	18.3836	6.77527	0.27101	0.00184
135.7	6.77973	18.398	6.77973	0.27119	0.00184
135.8	6.78503	18.4183	6.78503	0.2714	0.00184
135.9	6.79018	18.4148	6.79018	0.27161	0.00184
136	6.795	18.423	6.795	0.2718	0.00184
136.1	6.80042	18.4385	6.80042	0.27202	0.00184
136.2	6.80518	18.4303	6.80518	0.27221	0.00184
136.3	6.81021	18.4653	6.81021	0.27241	0.00185
136.4	6.81493	18.4565	6.81493	0.2726	0.00185
136.5	6.81985	18.4666	6.81985	0.27279	0.00185
136.6	6.8254	18.4929	6.8254	0.27302	0.00185
136.7	6.82989	18.5352	6.82989	0.2732	0.00185
136.8	6.83558	18.5782	6.83558	0.27342	0.00186
136.9	6.8402	18.5644	6.8402	0.27361	0.00186
137	6.84476	18.5922	6.84476	0.27379	0.00186
137.1	6.85012	18.5798	6.85012	0.274	0.00186
137.2	6.85522	18.5915	6.85522	0.27421	0.00186
137.3	6.85985	18.61	6.85985	0.27439	0.00186
137.4	6.86552	18.6614	6.86552	0.27462	0.00187
137.5	6.87024	18.6483	6.87024	0.27481	0.00186
137.6	6.87509	18.6907	6.87508	0.275	0.00187
137.7	6.8799	18.7049	6.8799	0.2752	0.00187
137.8	6.88493	18.7205	6.88493	0.2754	0.00187
137.9	6.89043	18.7431	6.89043	0.27562	0.00187
138	6.89482	18.7451	6.89482	0.27579	0.00187
138.1	6.9005	18.769	6.9005	0.27602	0.00188
138.2	6.90508	18.7681	6.90508	0.2762	0.00188
138.3	6.90969	18.7969	6.90969	0.27639	0.00188
138.4	6.91518	18.8159	6.91518	0.27661	0.00188
138.5	6.92015	18.8219	6.92015	0.27681	0.00188
138.6	6.92494	18.8708	6.92494	0.277	0.00189
138.7	6.93041	18.8451	6.93041	0.27722	0.00188
138.8	6.9352	18.8485	6.9352	0.27741	0.00188
138.9	6.94014	18.8879	6.94014	0.27761	0.00189
139	6.94495	18.8971	6.94496	0.2778	0.00189
139.1	6.94986	18.8989	6.94986	0.27799	0.00189
139.2	6.95541	18.8884	6.95541	0.27822	0.00189
139.3	6.95988	18.9439	6.95988	0.2784	0.00189
139.4	6.96555	18.9441	6.96555	0.27862	0.00189
139.5	6.97012	18.9429	6.97012	0.2788	0.00189
139.6	6.97477	18.9782	6.97477	0.27899	0.0019
139.7	6.98021	18.9834	6.98021	0.27921	0.0019
139.8	6.9852	18.9884	6.9852	0.27941	0.0019
139.9	6.98994	18.9836	6.98994	0.2796	0.0019
140	6.9953	19.0467	6.9953	0.27981	0.0019
140.1	7.00032	19.036	7.00032	0.28001	0.0019
140.2	7.00513	19.0349	7.00513	0.28021	0.0019
140.3	7.0099	19.0493	7.0099	0.2804	0.0019
140.4	7.01489	19.0586	7.01489	0.2806	0.00191
140.5	7.02048	19.0829	7.02048	0.28082	0.00191
140.6	7.02483	19.0829	7.02483	0.28099	0.00191
140.7	7.03045	19.1471	7.03045	0.28122	0.00191
140.8	7.0352	19.1496	7.03519	0.28141	0.00191
140.9	7.03979	19.1387	7.03979	0.28159	0.00191
141	7.04515	19.1771	7.04515	0.28181	0.00192
141.1	7.05022	19.1992	7.05022	0.28201	0.00192
141.2	7.05495	19.225	7.05495	0.2822	0.00192
141.3	7.06033	19.2526	7.06033	0.28241	0.00193
141.4	7.06533	19.2583	7.06533	0.28261	0.00193
141.5	7.07004	19.2446	7.07004	0.2828	0.00192
141.6	7.07487	19.269	7.07487	0.28299	0.00193
141.7	7.07987	19.3114	7.07987	0.28319	0.00193
141.8	7.08549	19.3025	7.08549	0.28342	0.00193
141.9	7.08976	19.3407	7.08976	0.28359	0.00193
142	7.09549	19.3681	7.09549	0.28382	0.00194
142.1	7.10014	19.3592	7.10014	0.28401	0.00194
142.2	7.10484	19.3717	7.10484	0.28419	0.00194
142.3	7.11017	19.4058	7.11017	0.28441	0.00194
142.4	7.11518	19.4357	7.11518	0.28461	0.00194
142.5	7.11997	19.4045	7.11997	0.2848	0.00194
142.6	7.12539	19.4745	7.12539	0.28502	0.00195
142.7	7.13018	19.4676	7.13018	0.28521	0.00195
142.8	7.13507	19.4982	7.13507	0.2854	0.00195
142.9	7.13994	19.4853	7.13994	0.2856	0.00195
143	7.14488	19.5244	7.14488	0.2858	0.00195
143.1	7.15051	19.5431	7.15051	0.28602	0.00195
143.2	7.15484	19.5379	7.15484	0.28619	0.00195
143.3	7.16053	19.5872	7.16053	0.28642	0.00196
143.4	7.16508	19.5725	7.16508	0.2866	0.00196
143.5	7.16981	19.5695	7.1698	0.28679	0.00196
143.6	7.17517	19.601	7.17517	0.28701	0.00196
143.7	7.18015	19.6126	7.18015	0.28721	0.00196
143.8	7.18506	19.6073	7.18506	0.2874	0.00196
143.9	7.19041	19.6523	7.19041	0.28762	0.00197
144	7.19515	19.6569	7.19515	0.28781	0.00197
144.1	7.20011	19.6629	7.20011	0.288	0.00197
144.2	7.20487	19.6597	7.20487	0.28819	0.00197
144.3	7.20994	19.6911	7.20994	0.2884	0.00197
144.4	7.21559	19.7006	7.21559	0.28862	0.00197
144.5	7.21982	19.6829	7.21982	0.28879	0.00197
144.6	7.22554	19.7199	7.22554	0.28902	0.00197
144.7	7.23011	19.7335	7.23011	0.2892	0.00197
144.8	7.23487	19.7349	7.23487	0.28939	0.00197
144.9	7.24006	19.7771	7.24006	0.2896	0.00198
145	7.24511	19.7744	7.24511	0.2898	0.00198
145.1	7.25	19.791	7.25	0.29	0.00198
145.2	7.25537	19.8288	7.25537	0.29021	0.00198
145.3	7.26017	19.8259	7.26017	0.29041	0.00198
145.4	7.26512	19.8034	7.26512	0.2906	0.00198
145.5	7.26981	19.8235	7.26981	0.29079	0.00198
145.6	7.27496	19.8451	7.27496	0.291	0.00198
145.7	7.28056	19.8817	7.28056	0.29122	0.00199
145.8	7.28479	19.8891	7.28479	0.29139	0.00199
145.9	7.29055	19.8867	7.29055	0.29162	0.00199
146	7.29515	19.889	7.29515	0.29181	0.00199
146.1	7.29982	19.9061	7.29982	0.29199	0.00199
146.2	7.30508	19.9334	7.30508	0.2922	0.00199
146.3	7.31008	19.9486	7.31008	0.2924	0.00199
146.4	7.31503	19.9364	7.31503	0.2926	0.00199
146.5	7.32047	19.9476	7.32047	0.29282	0.00199
146.6	7.32526	19.9617	7.32526	0.29301	0.002
146.7	7.33011	19.9616	7.33012	0.2932	0.002
146.8	7.33484	20.0382	7.33484	0.29339	0.002
146.9	7.33993	20.0171	7.33993	0.2936	0.002
147	7.34552	20.028	7.34552	0.29382	0.002
147.1	7.34974	20.0365	7.34974	0.29399	0.002
147.2	7.35557	20.0705	7.35557	0.29422	0.00201
147.3	7.36022	20.0837	7.36022	0.29441	0.00201
147.4	7.36487	20.0773	7.36487	0.29459	0.00201
147.5	7.37003	20.1103	7.37003	0.2948	0.00201
147.6	7.37505	20.0975	7.37505	0.295	0.00201
147.7	7.38006	20.0967	7.38006	0.2952	0.00201
147.8	7.38546	20.1605	7.38546	0.29542	0.00202
147.9	7.3902	20.1123	7.3902	0.29561	0.00201
148	7.39516	20.1376	7.39516	0.29581	0.00201
148.1	7.39984	20.1657	7.39984	0.29599	0.00202
148.2	7.40493	20.1852	7.40493	0.2962	0.00202
148.3	7.41047	20.2077	7.41047	0.29642	0.00202
148.4	7.41473	20.2271	7.41473	0.29659	0.00202
148.5	7.42055	20.2079	7.42055	0.29682	0.00202
148.6	7.42527	20.1917	7.42527	0.29701	0.00202
148.7	7.42981	20.2674	7.42981	0.29719	0.00203
148.8	7.43502	20.2664	7.43502	0.2974	0.00203
148.9	7.44005	20.2619	7.44005	0.2976	0.00203
149	7.44509	20.2491	7.44509	0.2978	0.00202
149.1	7.45041	20.2919	7.45041	0.29802	0.00203
149.2	7.45522	20.283	7.45522	0.29821	0.00203
149.3	7.46019	20.2686	7.46019	0.29841	0.00203
149.4	7.4648	20.261	7.4648	0.29859	0.00203
149.5	7.47	20.2915	7.47	0.2988	0.00203
149.6	7.4755	20.3489	7.4755	0.29902	0.00203
149.7	7.47974	20.3114	7.47974	0.29919	0.00203
149.8	7.48554	20.3543	7.48554	0.29942	0.00204
149.9	7.49032	20.361	7.49032	0.29961	0.00204
150	7.49488	20.3735	7.49488	0.2998	0.00204
150.1	7.50006	20.4118	7.50006	0.3	0.00204
150.2	7.50507	20.391	7.50507	0.3002	0.00204
150.3	7.51002	20.4224	7.51002	0.3004	0.00204
150.4	7.51545	20.4481	7.51545	0.30062	0.00204
150.5	7.52017	20.4286	7.52017	0.30081	0.00204
150.6	7.52514	20.4419	7.52514	0.30101	0.00204
150.7	7.52989	20.4691	7.52989	0.3012	0.00205
150.8	7.535	20.459	7.535	0.3014	0.00205
150.9	7.54044	20.4843	7.54044	0.30162	0.00205
151	7.54463	20.4983	7.54463	0.30179	0.00205
151.1	7.55068	20.5084	7.55068	0.30203	0.00205
151.2	7.55524	20.555	7.55524	0.30221	0.00206
151.3	7.55983	20.5341	7.55983	0.30239	0.00205
151.4	7.5651	20.5497	7.5651	0.3026	0.00205
151.5	7.57004	20.5605	7.57004	0.3028	0.00206
151.6	7.5751	20.599	7.5751	0.303	0.00206
151.7	7.5803	20.6158	7.5803	0.30321	0.00206
151.8	7.58521	20.6021	7.58521	0.30341	0.00206
151.9	7.59008	20.6155	7.59008	0.3036	0.00206
152	7.59485	20.6059	7.59485	0.30379	0.00206
152.1	7.60005	20.656	7.60005	0.304	0.00207
152.2	7.60538	20.6531	7.60538	0.30422	0.00207
152.3	7.60973	20.6546	7.60973	0.30439	0.00207
152.4	7.6156	20.6748	7.6156	0.30462	0.00207
152.5	7.62019	20.6897	7.62019	0.30481	0.00207
152.6	7.62481	20.7156	7.62481	0.30499	0.00207
152.7	7.63017	20.7262	7.63017	0.30521	0.00207
152.8	7.63506	20.7447	7.63506	0.3054	0.00207
152.9	7.64015	20.7444	7.64015	0.30561	0.00207
153	7.64529	20.806	7.64529	0.30581	0.00208
153.1	7.65022	20.8131	7.65022	0.30601	0.00208
153.2	7.65508	20.8117	7.65508	0.3062	0.00208
153.3	7.65991	20.8058	7.65991	0.3064	0.00208
153.4	7.66507	20.8103	7.66507	0.3066	0.00208
153.5	7.67047	20.878	7.67047	0.30682	0.00209
153.6	7.67471	20.8133	7.67471	0.30699	0.00208
153.7	7.68059	20.868	7.68059	0.30722	0.00209
153.8	7.68526	20.8997	7.68526	0.30741	0.00209
153.9	7.68985	20.8601	7.68985	0.30759	0.00209
154	7.69506	20.9012	7.69506	0.3078	0.00209
154.1	7.70004	20.9147	7.70004	0.308	0.00209
154.2	7.70516	20.939	7.70516	0.30821	0.00209
154.3	7.71025	20.9862	7.71025	0.30841	0.0021
154.4	7.71522	20.9431	7.71522	0.30861	0.00209
154.5	7.72014	20.9678	7.72014	0.30881	0.0021
154.6	7.72487	20.9767	7.72487	0.30899	0.0021
154.7	7.73006	21.0119	7.73006	0.3092	0.0021
154.8	7.73551	21.0398	7.73551	0.30942	0.0021
154.9	7.73969	21.0205	7.73969	0.30959	0.0021
155	7.74561	21.0479	7.74561	0.30982	0.0021
155.1	7.75021	21.071	7.75021	0.31001	0.00211
155.2	7.75483	21.0513	7.75483	0.31019	0.00211
155.3	7.76004	21.0693	7.76004	0.3104	0.00211
155.4	7.76502	21.108	7.76502	0.3106	0.00211
155.5	7.77017	21.0791	7.77017	0.31081	0.00211
155.6	7.7752	21.1337	7.7752	0.31101	0.00211
155.7	7.7802	21.1035	7.7802	0.31121	0.00211
155.8	7.78514	21.1252	7.78514	0.31141	0.00211
155.9	7.78988	21.1228	7.78988	0.3116	0.00211
156	7.79501	21.1391	7.79501	0.3118	0.00211
156.1	7.80045	21.1532	7.80045	0.31202	0.00212
156.2	7.80473	21.1876	7.80473	0.31219	0.00212
156.3	7.81064	21.2109	7.81064	0.31243	0.00212
156.4	7.81514	21.2284	7.81514	0.31261	0.00212
156.5	7.81982	21.2103	7.81982	0.31279	0.00212
156.6	7.82507	21.2291	7.82507	0.313	0.00212
156.7	7.83002	21.2633	7.83002	0.3132	0.00213
156.8	7.83526	21.2769	7.83526	0.31341	0.00213
156.9	7.84025	21.296	7.84025	0.31361	0.00213
157	7.84521	21.3401	7.84521	0.31381	0.00213
157.1	7.85	21.3018	7.85	0.314	0.00213
157.2	7.85489	21.3283	7.85489	0.3142	0.00213
157.3	7.85999	21.3401	7.85999	0.3144	0.00213
157.4	7.86543	21.3776	7.86543	0.31462	0.00214
157.5	7.86978	21.4022	7.86978	0.31479	0.00214
157.6	7.87562	21.4172	7.87562	0.31502	0.00214
157.7	7.88017	21.4454	7.88017	0.31521	0.00214
157.8	7.88481	21.4388	7.88481	0.31539	0.00214
157.9	7.89004	21.487	7.89004	0.3156	0.00215
158	7.89507	21.444	7.89507	0.3158	0.00214
158.1	7.90027	21.4639	7.90027	0.31601	0.00215
158.2	7.90518	21.5049	7.90518	0.31621	0.00215
158.3	7.91018	21.5251	7.91018	0.31641	0.00215
158.4	7.91519	21.4932	7.91519	0.31661	0.00215
158.5	7.91987	21.4804	7.91987	0.31679	0.00215
158.6	7.92491	21.5331	7.92491	0.317	0.00215
158.7	7.9305	21.5253	7.9305	0.31722	0.00215
158.8	7.93474	21.5205	7.93474	0.31739	0.00215
158.9	7.94062	21.5905	7.94062	0.31762	0.00216
159	7.94508	21.5996	7.94508	0.3178	0.00216
159.1	7.94976	21.6269	7.94976	0.31799	0.00216
159.2	7.95497	21.6166	7.95497	0.3182	0.00216
159.3	7.96005	21.6527	7.96005	0.3184	0.00217
159.4	7.96521	21.6261	7.96521	0.31861	0.00216
159.5	7.97021	21.6638	7.97021	0.31881	0.00217
159.6	7.97523	21.6814	7.97523	0.31901	0.00217
159.7	7.98018	21.6742	7.98018	0.31921	0.00217
159.8	7.98487	21.7472	7.98487	0.31939	0.00217
159.9	7.98999	21.7314	7.98999	0.3196	0.00217
160	7.99538	21.7967	7.99538	0.31982	0.00218
160.1	7.99973	21.7952	7.99973	0.31999	0.00218
160.2	8.0058	21.829	8.0058	0.32023	0.00218
160.3	8.01015	21.8246	8.01015	0.32041	0.00218
160.4	8.0148	21.8344	8.0148	0.32059	0.00218
160.5	8.02003	21.9144	8.02003	0.3208	0.00219
160.6	8.02504	21.9052	8.02504	0.321	0.00219
160.7	8.03016	21.9506	8.03016	0.32121	0.0022
160.8	8.03522	21.9684	8.03522	0.32141	0.0022
160.9	8.0402	21.9509	8.0402	0.32161	0.0022
161	8.04529	22.0137	8.04529	0.32181	0.0022
161.1	8.0499	22.0251	8.0499	0.322	0.0022
161.2	8.05485	22.0099	8.05485	0.32219	0.0022
161.3	8.06039	22.0329	8.06039	0.32242	0.0022
161.4	8.06482	22.1045	8.06482	0.32259	0.00221
161.5	8.07075	22.1062	8.07075	0.32283	0.00221
161.6	8.07513	22.1005	8.07513	0.32301	0.00221
161.7	8.07988	22.1623	8.07988	0.3232	0.00222
161.8	8.0851	22.1461	8.0851	0.3234	0.00221
161.9	8.09001	22.209	8.09001	0.3236	0.00222
162	8.09517	22.1972	8.09517	0.32381	0.00222
162.1	8.10014	22.2256	8.10014	0.32401	0.00222
162.2	8.10521	22.2189	8.10521	0.32421	0.00222
162.3	8.11032	22.2611	8.11032	0.32441	0.00223
162.4	8.11484	22.2439	8.11484	0.32459	0.00222
162.5	8.11984	22.2645	8.11984	0.32479	0.00223
162.6	8.1254	22.3258	8.1254	0.32502	0.00223
162.7	8.12983	22.3215	8.12983	0.32519	0.00223
162.8	8.13565	22.3911	8.13565	0.32543	0.00224
162.9	8.14019	22.3442	8.14019	0.32561	0.00223
163	8.14484	22.389	8.14484	0.32579	0.00224
163.1	8.14999	22.3969	8.14999	0.326	0.00224
163.2	8.15502	22.4184	8.15502	0.3262	0.00224
163.3	8.16022	22.4441	8.16022	0.32641	0.00224
163.4	8.1651	22.4344	8.1651	0.3266	0.00224
163.5	8.17025	22.4898	8.17025	0.32681	0.00225
163.6	8.17542	22.5048	8.17542	0.32702	0.00225
163.7	8.17986	22.5185	8.17986	0.32719	0.00225
163.8	8.18493	22.5446	8.18493	0.3274	0.00225
163.9	8.19039	22.5594	8.19039	0.32762	0.00226
164	8.19481	22.5754	8.19481	0.32779	0.00226
164.1	8.20071	22.5782	8.20071	0.32803	0.00226
164.2	8.20514	22.6194	8.20514	0.32821	0.00226
164.3	8.20986	22.6195	8.20986	0.32839	0.00226
164.4	8.21507	22.6377	8.21507	0.3286	0.00226
164.5	8.22003	22.6557	8.22003	0.3288	0.00227
164.6	8.22508	22.697	8.22508	0.329	0.00227
164.7	8.23009	22.7312	8.23009	0.3292	0.00227
164.8	8.23539	22.7172	8.23539	0.32942	0.00227
164.9	8.24026	22.7658	8.24026	0.32961	0.00228
165	8.24479	22.7516	8.24479	0.32979	0.00228
165.1	8.24999	22.7847	8.24999	0.33	0.00228
165.2	8.25539	22.8239	8.25539	0.33022	0.00228
165.3	8.2598	22.8001	8.2598	0.33039	0.00228
165.4	8.26563	22.8306	8.26563	0.33063	0.00228
165.5	8.27008	22.8468	8.27008	0.3308	0.00228
165.6	8.27476	22.8349	8.27476	0.33099	0.00228
165.7	8.28011	22.8612	8.28011	0.3312	0.00229
165.8	8.28499	22.8893	8.28499	0.3314	0.00229
165.9	8.29013	22.9173	8.29013	0.33161	0.00229
166	8.29507	22.9293	8.29507	0.3318	0.00229
166.1	8.30032	22.9684	8.30032	0.33201	0.0023
166.2	8.30524	23.0022	8.30524	0.33221	0.0023
166.3	8.30986	22.9799	8.30986	0.33239	0.0023
166.4	8.31499	23.0062	8.31499	0.3326	0.0023
166.5	8.32034	23.0331	8.32034	0.33281	0.0023
166.6	8.32483	23.0535	8.32483	0.33299	0.00231
166.7	8.3306	23.0642	8.3306	0.33322	0.00231
166.8	8.33508	23.1036	8.33508	0.3334	0.00231
166.9	8.33981	23.1019	8.33981	0.33359	0.00231
167	8.34519	23.1239	8.34519	0.33381	0.00231
167.1	8.3501	23.1563	8.3501	0.334	0.00232
167.2	8.35518	23.1481	8.35518	0.33421	0.00231
167.3	8.36004	23.1645	8.36004	0.3344	0.00232
167.4	8.36545	23.1984	8.36545	0.33462	0.00232
167.5	8.37022	23.215	8.37022	0.33481	0.00232
167.6	8.37478	23.2309	8.37478	0.33499	0.00232
167.7	8.37998	23.2612	8.37998	0.3352	0.00233
167.8	8.38546	23.3076	8.38546	0.33542	0.00233
167.9	8.38982	23.243	8.38982	0.33559	0.00232
168	8.39559	23.3034	8.39559	0.33582	0.00233
168.1	8.40015	23.3052	8.40015	0.33601	0.00233
168.2	8.40487	23.3271	8.40487	0.33619	0.00233
168.3	8.41014	23.3666	8.41014	0.33641	0.00234
168.4	8.41506	23.3766	8.41506	0.3366	0.00234
168.5	8.42021	23.3828	8.42021	0.33681	0.00234
168.6	8.42498	23.3818	8.42498	0.337	0.00234
168.7	8.4304	23.4412	8.4304	0.33722	0.00234
168.8	8.43515	23.4347	8.43515	0.33741	0.00234
168.9	8.43978	23.409	8.43978	0.33759	0.00234
169	8.44494	23.4736	8.44494	0.3378	0.00235
169.1	8.45047	23.4903	8.45047	0.33802	0.00235
169.2	8.4548	23.5139	8.4548	0.33819	0.00235
169.3	8.46057	23.5528	8.46057	0.33842	0.00236
169.4	8.46505	23.5322	8.46505	0.3386	0.00235
169.5	8.46985	23.5642	8.46985	0.33879	0.00236
169.6	8.47511	23.567	8.47511	0.339	0.00236
169.7	8.48	23.6017	8.48	0.3392	0.00236
169.8	8.48519	23.59	8.48519	0.33941	0.00236
169.9	8.49009	23.6536	8.49009	0.3396	0.00237
170	8.49535	23.6567	8.49535	0.33981	0.00237
170.1	8.50018	23.66	8.50018	0.34001	0.00237
170.2	8.5049	23.6746	8.5049	0.3402	0.00237
170.3	8.50999	23.7111	8.50999	0.3404	0.00237
170.4	8.51541	23.7598	8.51541	0.34062	0.00238
170.5	8.51989	23.7177	8.51989	0.3408	0.00237
170.6	8.52563	23.7625	8.52563	0.34103	0.00238
170.7	8.53002	23.7606	8.53002	0.3412	0.00238
170.8	8.53483	23.7995	8.53483	0.34139	0.00238
170.9	8.54017	23.8365	8.54017	0.34161	0.00238
171	8.54501	23.8248	8.54501	0.3418	0.00238
171.1	8.5503	23.8411	8.5503	0.34201	0.00238
171.2	8.55506	23.8512	8.55506	0.3422	0.00239
171.3	8.56033	23.8607	8.56033	0.34241	0.00239
171.4	8.56521	23.8677	8.56521	0.34261	0.00239
171.5	8.56975	23.8954	8.56975	0.34279	0.00239
171.6	8.57499	23.8984	8.57499	0.343	0.00239
171.7	8.58049	23.9526	8.58049	0.34322	0.0024
171.8	8.58483	23.9458	8.58483	0.34339	0.00239
171.9	8.59059	23.9713	8.59059	0.34362	0.0024
172	8.59509	24.0018	8.59509	0.3438	0.0024
172.1	8.59998	23.9852	8.59998	0.344	0.0024
172.2	8.60505	24.0337	8.60505	0.3442	0.0024
172.3	8.60991	24.0507	8.60991	0.3444	0.00241
172.4	8.6153	24.0684	8.6153	0.34461	0.00241
172.5	8.62003	24.0553	8.62003	0.3448	0.00241
172.6	8.62534	24.1258	8.62534	0.34501	0.00241
172.7	8.63021	24.1166	8.63021	0.34521	0.00241
172.8	8.6347	24.148	8.6347	0.34539	0.00241
172.9	8.64001	24.1521	8.64001	0.3456	0.00242
173	8.64551	24.1805	8.64551	0.34582	0.00242
173.1	8.64978	24.2013	8.64978	0.34599	0.00242
173.2	8.6556	24.2254	8.6556	0.34622	0.00242
173.3	8.66011	24.2487	8.66011	0.3464	0.00242
173.4	8.66491	24.2582	8.66491	0.3466	0.00243
173.5	8.67004	24.2611	8.67004	0.3468	0.00243
173.6	8.67494	24.2948	8.67494	0.347	0.00243
173.7	8.68023	24.3007	8.68023	0.34721	0.00243
173.8	8.6851	24.3545	8.6851	0.3474	0.00244
173.9	8.69046	24.3195	8.69046	0.34762	0.00243
174	8.69516	24.3617	8.69516	0.34781	0.00244
174.1	8.69971	24.3802	8.69971	0.34799	0.00244
174.2	8.705	24.3696	8.705	0.3482	0.00244
174.3	8.71049	24.3803	8.71049	0.34842	0.00244
174.4	8.71475	24.3707	8.71475	0.34859	0.00244
174.5	8.72066	24.4447	8.72066	0.34883	0.00244
174.6	8.72513	24.4396	8.72513	0.34901	0.00244
174.7	8.73001	24.482	8.73001	0.3492	0.00245
174.8	8.73501	24.5053	8.73501	0.3494	0.00245
174.9	8.73985	24.4781	8.73985	0.34959	0.00245
175	8.74532	24.5137	8.74532	0.34981	0.00245
175.1	8.75014	24.5192	8.75014	0.35001	0.00245
175.2	8.75536	24.5436	8.75536	0.35021	0.00245
175.3	8.76024	24.5413	8.76024	0.35041	0.00245
175.4	8.76479	24.5614	8.76479	0.35059	0.00246
175.5	8.76995	24.5839	8.76995	0.3508	0.00246
175.6	8.77536	24.6611	8.77536	0.35101	0.00247
175.7	8.77977	24.609	8.77977	0.35119	0.00246
175.8	8.78563	24.6321	8.78563	0.35143	0.00246
175.9	8.79019	24.6757	8.79019	0.35161	0.00247
176	8.79499	24.6881	8.79499	0.3518	0.00247
176.1	8.79996	24.6879	8.79996	0.352	0.00247
176.2	8.80486	24.7327	8.80486	0.35219	0.00247
176.3	8.81029	24.719	8.81029	0.35241	0.00247
176.4	8.81509	24.7977	8.81509	0.3526	0.00248
176.5	8.82037	24.7805	8.82037	0.35281	0.00248
176.6	8.82527	24.8024	8.82527	0.35301	0.00248
176.7	8.8297	24.8157	8.8297	0.35319	0.00248
176.8	8.83502	24.8227	8.83502	0.3534	0.00248
176.9	8.84036	24.8673	8.84036	0.35361	0.00249
177	8.84481	24.8359	8.84481	0.35379	0.00248
177.1	8.85054	24.871	8.85054	0.35402	0.00249
177.2	8.8552	24.8696	8.8552	0.35421	0.00249
177.3	8.86004	24.8907	8.86004	0.3544	0.00249
177.4	8.86497	24.9239	8.86497	0.3546	0.00249
177.5	8.86992	24.9203	8.86992	0.3548	0.00249
177.6	8.87527	24.9764	8.87527	0.35501	0.0025
177.7	8.88011	24.9645	8.88011	0.3552	0.0025
177.8	8.88535	24.9856	8.88535	0.35541	0.0025
177.9	8.89021	25.029	8.89021	0.35561	0.0025
178	8.89477	25.0023	8.89477	0.35579	0.0025
178.1	8.90008	25.0336	8.90008	0.356	0.0025
178.2	8.9054	25.0262	8.9054	0.35622	0.0025
178.3	8.90971	25.0488	8.90971	0.35639	0.0025
178.4	8.91566	25.0609	8.91566	0.35663	0.00251
178.5	8.92021	25.0741	8.92021	0.35681	0.00251
178.6	8.92496	25.1023	8.92496	0.357	0.00251
178.7	8.93002	25.1086	8.93002	0.3572	0.00251
178.8	8.93494	25.126	8.93494	0.3574	0.00251
178.9	8.94034	25.1633	8.94034	0.35761	0.00252
179	8.94498	25.182	8.94498	0.3578	0.00252
179.1	8.95036	25.2036	8.95036	0.35801	0.00252
179.2	8.95512	25.2059	8.95512	0.3582	0.00252
179.3	8.95972	25.2022	8.95972	0.35839	0.00252
179.4	8.96516	25.2337	8.96516	0.35861	0.00252
179.5	8.97029	25.2706	8.97029	0.35881	0.00253
179.6	8.97477	25.2542	8.97477	0.35899	0.00253
179.7	8.98052	25.3107	8.98052	0.35922	0.00253
179.8	8.98516	25.2943	8.98516	0.35941	0.00253
179.9	8.98999	25.3005	8.98999	0.3596	0.00253
180	8.99508	25.3385	8.99508	0.3598	0.00253
180.1	8.99992	25.337	8.99992	0.36	0.00253
180.2	9.00533	25.3637	9.00533	0.36021	0.00254
180.3	9.01002	25.3741	9.01002	0.3604	0.00254
180.4	9.01539	25.4031	9.01539	0.36062	0.00254
180.5	9.02009	25.4097	9.02009	0.3608	0.00254
180.6	9.0248	25.4237	9.0248	0.36099	0.00254
180.7	9.03017	25.4545	9.03017	0.36121	0.00255
180.8	9.03533	25.4922	9.03533	0.36141	0.00255
180.9	9.03977	25.4937	9.03977	0.36159	0.00255
181	9.04552	25.5171	9.04552	0.36182	0.00255
181.1	9.05028	25.5093	9.05028	0.36201	0.00255
181.2	9.05499	25.55	9.05499	0.3622	0.00255
181.3	9.05998	25.5646	9.05998	0.3624	0.00256
181.4	9.0649	25.5326	9.0649	0.3626	0.00255
181.5	9.07038	25.5396	9.07038	0.36282	0.00255
181.6	9.07498	25.5765	9.07498	0.363	0.00256
181.7	9.08035	25.6279	9.08035	0.36321	0.00256
181.8	9.08521	25.617	9.08521	0.36341	0.00256
181.9	9.08978	25.6209	9.08978	0.36359	0.00256
182	9.09514	25.663	9.09514	0.36381	0.00257
182.1	9.10036	25.7079	9.10036	0.36401	0.00257
182.2	9.10477	25.6918	9.10477	0.36419	0.00257
182.3	9.11052	25.7365	9.11052	0.36442	0.00257
182.4	9.11524	25.7198	9.11524	0.36461	0.00257
182.5	9.11994	25.7147	9.11994	0.3648	0.00257
182.6	9.12499	25.7889	9.12499	0.365	0.00258
182.7	9.12987	25.7702	9.12987	0.36519	0.00258
182.8	9.1354	25.8159	9.1354	0.36542	0.00258
182.9	9.13993	25.7921	9.13993	0.3656	0.00258
183	9.14538	25.8352	9.14538	0.36582	0.00258
183.1	9.15015	25.8568	9.15015	0.36601	0.00259
183.2	9.15482	25.875	9.15482	0.36619	0.00259
183.3	9.1601	25.8887	9.1601	0.3664	0.00259
183.4	9.1653	25.8669	9.1653	0.36661	0.00259
183.5	9.16981	25.9161	9.16981	0.36679	0.00259
183.6	9.17555	25.9299	9.17555	0.36702	0.00259
183.7	9.18016	25.9479	9.18016	0.36721	0.00259
183.8	9.18498	25.9715	9.18498	0.3674	0.0026
183.9	9.19001	25.9833	9.19001	0.3676	0.0026
184	9.19487	25.9865	9.19487	0.36779	0.0026
184.1	9.20048	25.9847	9.20048	0.36802	0.0026
184.2	9.205	26.0393	9.205	0.3682	0.0026
184.3	9.21039	26.0282	9.21039	0.36842	0.0026
184.4	9.21505	26.0309	9.21505	0.3686	0.0026
184.5	9.2198	26.0784	9.2198	0.36879	0.00261
184.6	9.22514	26.0748	9.22514	0.36901	0.00261
184.7	9.23032	26.1231	9.23032	0.36921	0.00261
184.8	9.23487	26.0809	9.23487	0.36939	0.00261
184.9	9.24056	26.1333	9.24056	0.36962	0.00261
185	9.24512	26.1176	9.24512	0.3698	0.00261
185.1	9.24999	26.1958	9.24999	0.37	0.00262
185.2	9.25496	26.2132	9.25496	0.3702	0.00262
185.3	9.25996	26.1715	9.25996	0.3704	0.00262
185.4	9.26551	26.2353	9.26551	0.37062	0.00262
185.5	9.26993	26.2173	9.26993	0.3708	0.00262
185.6	9.27539	26.2399	9.27539	0.37102	0.00262
185.7	9.28018	26.2737	9.28018	0.37121	0.00263
185.8	9.28481	26.2835	9.28481	0.37139	0.00263
185.9	9.29	26.3068	9.29	0.3716	0.00263
186	9.29529	26.3297	9.29529	0.37181	0.00263
186.1	9.29982	26.3633	9.29982	0.37199	0.00264
186.2	9.30558	26.3752	9.30558	0.37222	0.00264
186.3	9.31012	26.3587	9.31012	0.3724	0.00264
186.4	9.31501	26.3764	9.31501	0.3726	0.00264
186.5	9.31993	26.3881	9.31993	0.3728	0.00264
186.6	9.32497	26.4106	9.32497	0.373	0.00264
186.7	9.33047	26.449	9.33047	0.37322	0.00264
186.8	9.3349	26.4363	9.3349	0.3734	0.00264
186.9	9.34039	26.4232	9.34039	0.37362	0.00264
187	9.34517	26.4824	9.34517	0.37381	0.00265
187.1	9.3498	26.4867	9.3498	0.37399	0.00265
187.2	9.35505	26.5011	9.35505	0.3742	0.00265
187.3	9.36024	26.5078	9.36024	0.37441	0.00265
187.4	9.36487	26.5186	9.36487	0.37459	0.00265
187.5	9.37073	26.5851	9.37073	0.37483	0.00266
187.6	9.37517	26.5323	9.37517	0.37501	0.00265
187.7	9.37999	26.5858	9.37999	0.3752	0.00266
187.8	9.38494	26.6087	9.38494	0.3754	0.00266
187.9	9.38997	26.5919	9.38997	0.3756	0.00266
188	9.39547	26.646	9.39547	0.37582	0.00266
188.1	9.39989	26.6162	9.39989	0.376	0.00266
188.2	9.40542	26.6677	9.40542	0.37622	0.00267
188.3	9.41026	26.6676	9.41026	0.37641	0.00267
188.4	9.41482	26.6828	9.41482	0.37659	0.00267
188.5	9.41999	26.6997	9.41999	0.3768	0.00267
188.6	9.42523	26.7262	9.42523	0.37701	0.00267
188.7	9.42988	26.7338	9.42988	0.3772	0.00267
188.8	9.43566	26.7653	9.43566	0.37743	0.00268
188.9	9.44013	26.7939	9.44013	0.37761	0.00268
189	9.44504	26.7764	9.44504	0.3778	0.00268
189.1	9.44997	26.8029	9.44997	0.378	0.00268
189.2	9.45493	26.809	9.45493	0.3782	0.00268
189.3	9.46043	26.877	9.46043	0.37842	0.00269
189.4	9.46486	26.8688	9.46486	0.37859	0.00269
189.5	9.4704	26.8779	9.4704	0.37882	0.00269
189.6	9.47529	26.9124	9.47529	0.37901	0.00269
189.7	9.47977	26.8592	9.47977	0.37919	0.00269
189.8	9.48494	26.8919	9.48494	0.3794	0.00269
189.9	9.49023	26.937	9.49023	0.37961	0.00269
190	9.49495	26.9548	9.49495	0.3798	0.0027
190.1	9.50062	26.9888	9.50062	0.38002	0.0027
190.2	9.50514	26.9757	9.50514	0.38021	0.0027
190.3	9.51004	27.0039	9.51004	0.3804	0.0027
190.4	9.5149	26.983	9.5149	0.3806	0.0027
190.5	9.51995	27.0321	9.51995	0.3808	0.0027
190.6	9.52539	27.0599	9.52539	0.38102	0.00271
190.7	9.52985	27.014	9.52985	0.38119	0.0027
190.8	9.53543	27.0805	9.53543	0.38142	0.00271
190.9	9.5404	27.0986	9.5404	0.38162	0.00271
191	9.54481	27.0842	9.54481	0.38179	0.00271
191.1	9.55	27.1166	9.55	0.382	0.00271
191.2	9.55525	27.1557	9.55525	0.38221	0.00272
191.3	9.5599	27.1328	9.5599	0.3824	0.00271
191.4	9.56568	27.1777	9.56568	0.38263	0.00272
191.5	9.5701	27.1951	9.5701	0.3828	0.00272
191.6	9.57502	27.1841	9.57502	0.383	0.00272
191.7	9.57999	27.2333	9.57999	0.3832	0.00272
191.8	9.58498	27.2388	9.58498	0.3834	0.00272
191.9	9.59036	27.2518	9.59036	0.38361	0.00273
192	9.5948	27.26	9.5948	0.38379	0.00273
192.1	9.60054	27.3134	9.60054	0.38402	0.00273
192.2	9.60525	27.3253	9.60525	0.38421	0.00273
192.3	9.60976	27.3058	9.60976	0.38439	0.00273
192.4	9.61507	27.3354	9.61507	0.3846	0.00273
192.5	9.62024	27.3415	9.62024	0.38481	0.00273
192.6	9.62496	27.3663	9.62496	0.385	0.00274
192.7	9.63057	27.3985	9.63057	0.38522	0.00274
192.8	9.6351	27.4047	9.6351	0.3854	0.00274
192.9	9.63992	27.4017	9.63992	0.3856	0.00274
193	9.64497	27.4221	9.64497	0.3858	0.00274
193.1	9.65	27.4583	9.65	0.386	0.00275
193.2	9.65535	27.4483	9.65535	0.38621	0.00274
193.3	9.65982	27.4731	9.65982	0.38639	0.00275
193.4	9.66549	27.5221	9.66549	0.38662	0.00275
193.5	9.67026	27.5125	9.67026	0.38681	0.00275
193.6	9.67477	27.512	9.67477	0.38699	0.00275
193.7	9.6801	27.5248	9.6801	0.3872	0.00275
193.8	9.68521	27.5758	9.68521	0.38741	0.00276
193.9	9.68997	27.5769	9.68997	0.3876	0.00276
194	9.69548	27.6196	9.69548	0.38782	0.00276
194.1	9.7001	27.6007	9.7001	0.388	0.00276
194.2	9.70493	27.624	9.70493	0.3882	0.00276
194.3	9.71004	27.6386	9.71004	0.3884	0.00276
194.4	9.71506	27.6284	9.71506	0.3886	0.00276
194.5	9.72039	27.6978	9.72039	0.38882	0.00277
194.6	9.72477	27.6711	9.72477	0.38899	0.00277
194.7	9.73052	27.6956	9.73052	0.38922	0.00277
194.8	9.73529	27.7213	9.73529	0.38941	0.00277
194.9	9.73979	27.7103	9.73979	0.38959	0.00277
195	9.74505	27.7414	9.74505	0.3898	0.00277
195.1	9.75023	27.7605	9.75023	0.39001	0.00278
195.2	9.75495	27.7775	9.75495	0.3902	0.00278
195.3	9.76044	27.8129	9.76044	0.39042	0.00278
195.4	9.76515	27.7988	9.76515	0.39061	0.00278
195.5	9.77005	27.832	9.77005	0.3908	0.00278
195.6	9.77501	27.8559	9.77501	0.391	0.00279
195.7	9.78004	27.856	9.78004	0.3912	0.00279
195.8	9.78544	27.8795	9.78544	0.39142	0.00279
195.9	9.78974	27.8925	9.78974	0.39159	0.00279
196	9.79557	27.9464	9.79557	0.39182	0.00279
196.1	9.8002	27.9037	9.8002	0.39201	0.00279
196.2	9.80472	27.9431	9.80472	0.39219	0.00279
196.3	9.81001	27.9354	9.81001	0.3924	0.00279
196.4	9.81525	27.9837	9.81525	0.39261	0.0028
196.5	9.81995	27.9911	9.81995	0.3928	0.0028
196.6	9.82541	28.0331	9.82541	0.39302	0.0028
196.7	9.8301	28.0557	9.8301	0.3932	0.00281
196.8	9.83506	28.0481	9.83506	0.3934	0.0028
196.9	9.84003	28.0752	9.84003	0.3936	0.00281
197	9.84496	28.0614	9.84496	0.3938	0.00281
197.1	9.85038	28.0882	9.85038	0.39402	0.00281
197.2	9.85482	28.1321	9.85482	0.39419	0.00281
197.3	9.86055	28.1058	9.86055	0.39442	0.00281
197.4	9.86518	28.1454	9.86518	0.39461	0.00281
197.5	9.86983	28.1223	9.86983	0.39479	0.00281
197.6	9.87504	28.1497	9.87504	0.395	0.00281
197.7	9.88017	28.2281	9.88017	0.39521	0.00282
197.8	9.88507	28.2066	9.88507	0.3954	0.00282
197.9	9.89048	28.2452	9.89048	0.39562	0.00282
198	9.89508	28.2406	9.89508	0.3958	0.00282
198.1	9.89997	28.292	9.89997	0.396	0.00283
198.2	9.90505	28.262	9.90505	0.3962	0.00283
198.3	9.90992	28.2949	9.90992	0.3964	0.00283
198.4	9.91544	28.3337	9.91544	0.39662	0.00283
198.5	9.91987	28.3158	9.91987	0.39679	0.00283
198.6	9.92552	28.354	9.92552	0.39702	0.00284
198.7	9.9302	28.3514	9.9302	0.39721	0.00284
198.8	9.93473	28.3661	9.93473	0.39739	0.00284
198.9	9.94003	28.3925	9.94003	0.3976	0.00284
[truncated: 3,019 more rows]

## Sheet: Extension
0
0.00059
0.00173
0.00988
0.01461
0.02013
0.02533
0.02969
0.0355
0.04018
0.04503
0.04999
0.05492
0.06039
0.06492
0.07045
0.07512
0.07967
0.0852
0.09021
0.09481
0.10044
0.10517
0.11006
0.11504
0.11986
0.12542
0.1299
0.13543
0.14011
0.14476
0.15024
0.15526
0.15983
0.16541
0.17026
0.17506
0.18
0.18491
0.19044
0.19486
0.20038
0.20519
0.20981
0.2152
0.22028
0.22483
0.23041
0.23523
0.24
0.24497
0.24982
0.25547
0.2598
0.2654
0.27017
0.27483
0.28018
0.28521
0.28987
0.29551
0.30017
0.30508
0.31
0.31484
0.32053
0.32487
0.33044
0.33508
0.33981
0.34518
0.35021
0.35494
0.36048
0.36516
0.37009
0.37497
0.3799
0.38555
0.38986
0.39544
0.40016
0.40487
0.41001
0.41517
0.41992
0.42549
0.43014
0.4351
0.43987
0.44491
0.45056
0.45481
0.46047
0.46521
0.46981
0.47509
0.48014
0.48489
0.49061
0.4952
0.50005
0.50492
0.50989
0.51548
0.51979
0.52556
0.53024
0.53482
0.54003
0.54511
0.54999
0.55561
0.56012
0.56513
0.56992
0.57491
0.58049
0.5848
0.59044
0.59523
0.59979
0.60501
0.61013
0.61502
0.62053
0.62517
0.63013
0.63483
0.63996
0.64547
0.64974
0.65547
0.66038
0.66483
0.67002
0.67514
0.68
0.68561
0.69011
0.6951
0.69991
0.70495
0.71039
0.71469
0.72064
0.72526
0.72977
0.7351
0.74013
0.74501
0.75043
0.75511
0.75996
0.76494
0.77004
0.77538
0.77976
0.78555
0.79017
0.79478
0.80013
0.80512
0.81009
0.81541
0.82011
0.82499
0.83
0.83504
0.84044
0.84472
0.85048
0.85525
0.85983
0.86507
0.87015
0.87508
0.88033
0.88518
0.89014
0.89495
0.9
0.90544
0.9097
0.91561
0.92023
0.92477
0.9301
0.93514
0.94003
0.94529
0.95013
0.95511
0.95999
0.96496
0.97038
0.97473
0.98058
0.98511
0.98985
0.99509
1.00006
1.00519
1.01041
1.01512
1.02001
1.02498
1.02991
1.03547
1.0398
1.04553
1.05016
1.05484
1.0601
1.06516
1.07015
1.07537
1.08015
1.08516
1.08988
1.0949
1.10049
1.10472
1.1106
1.11514
1.1198
1.12505
1.13015
1.13511
1.14031
1.14516
1.15013
1.15489
1.15993
1.16539
1.1697
1.17575
1.18021
1.18476
1.19007
1.19517
1.20008
1.20537
1.21018
1.21523
1.21985
1.22485
1.2304
1.23482
1.24072
1.24519
1.24982
1.25505
1.26006
1.26507
1.27028
1.27518
1.28027
1.28482
1.2898
1.29541
1.29982
1.30564
1.31022
1.31479
1.32003
1.32509
1.33013
1.33522
1.34021
1.34532
1.34986
1.35487
1.36038
1.36479
1.3707
1.37514
1.37981
1.38513
1.39009
1.39501
1.40025
1.40533
1.41021
1.41482
1.41994
1.42542
1.42979
1.43561
1.4401
1.44475
1.45018
1.45508
1.46005
1.4652
1.47028
1.4752
1.47983
1.48493
1.49039
1.49485
1.50059
1.50507
1.5098
1.51521
1.5201
1.5251
1.53011
1.5353
1.54019
1.54484
1.54993
1.55548
1.55984
1.56552
1.57015
1.57487
1.58015
1.58508
1.59011
1.59513
1.60033
1.60515
1.60983
1.61488
1.62053
1.62478
1.63056
1.63511
1.63989
1.64515
1.65006
1.65513
1.66017
1.66524
1.67008
1.67489
1.67992
1.68551
1.68988
1.69559
1.70003
1.70485
1.7102
1.71503
1.72018
1.72515
1.73021
1.73517
1.73985
1.74496
1.75056
1.75483
1.76057
1.7651
1.76993
1.77506
1.77999
1.7852
1.79016
1.79525
1.80017
1.80473
1.80997
1.81558
1.81978
1.82563
1.83013
1.83486
1.84008
1.84498
1.85015
1.85517
1.86035
1.86518
1.86981
1.87498
1.88051
1.88476
1.8907
1.89509
1.89992
1.90506
1.90992
1.91518
1.92022
1.92529
1.93026
1.93481
1.93997
1.94543
1.94976
1.95559
1.96014
1.96493
1.97
1.97489
1.9802
1.98518
1.9903
1.99529
1.99973
2.005
2.01043
2.01476
2.02055
2.02523
2.02996
2.03503
2.03992
2.0452
2.05025
2.05528
2.06017
2.06481
2.07005
2.07542
2.07967
2.08568
2.0902
2.09491
2.10005
2.10495
2.11025
2.11513
2.12029
2.1251
2.12976
2.13509
2.14033
2.14476
2.1506
2.15516
2.15991
2.1651
2.16992
2.17529
2.18011
2.1853
2.19008
2.19483
2.20016
2.2054
2.20975
2.21554
2.22027
2.2249
2.23002
2.23494
2.2403
2.24507
2.25026
2.25517
2.25985
2.2651
2.2704
2.27473
2.28059
2.28522
2.28986
2.29503
2.29988
2.30534
2.31001
2.3153
2.32017
2.32487
2.33006
2.33537
2.33979
2.34562
2.35008
2.35488
2.36005
2.36488
2.3704
2.3751
2.38032
2.38508
2.38985
2.39508
2.40037
2.40485
2.41061
2.41508
2.41988
2.42502
2.42997
2.43543
2.44003
2.44528
2.4502
2.45488
2.45996
2.46536
2.46977
2.47562
2.48008
2.48494
2.48998
2.49497
2.5004
2.50499
2.51029
2.51518
2.51983
2.52504
2.53032
2.53478
2.54076
2.54516
2.54991
2.55502
2.56001
2.56533
2.57
2.57536
2.58029
2.58479
2.58992
2.59528
2.59986
2.60571
2.61011
2.61501
2.62003
2.62491
2.63034
2.63497
2.64029
2.64529
2.64978
2.65492
2.66031
2.66488
2.67065
2.67517
2.67998
2.68496
2.68998
2.69536
2.69989
2.70531
2.71042
2.71481
2.71996
2.72529
2.72982
2.73573
2.74012
2.74497
2.75005
2.75498
2.76027
2.76489
2.77052
2.77527
2.77972
2.78503
2.79029
2.79485
2.8006
2.80507
2.80986
2.81507
2.82
2.82528
2.8299
2.83543
2.84023
2.84478
2.85003
2.85525
2.85996
2.86561
2.87006
2.87488
2.8801
2.88504
2.89035
2.89483
2.90045
2.90528
2.90978
2.91501
2.92031
2.92494
2.93051
2.93511
2.94
2.94507
2.95004
2.95536
2.95982
2.96553
2.97021
2.97472
2.97999
2.98533
2.9899
2.99554
3.0001
3.00501
3.01007
3.01496
3.02034
3.02491
3.03048
3.03511
3.0398
3.04503
3.0503
3.05499
3.06057
3.06507
3.0699
3.07511
3.07997
3.08541
3.08991
3.09539
3.10012
3.10474
3.11002
3.11538
3.11995
3.1255
3.13005
3.13505
3.14002
3.14487
3.15042
3.15488
3.16046
3.16515
3.16972
3.17501
3.18038
3.18495
3.19056
3.19509
3.20003
3.20502
3.20992
3.21534
3.21986
3.22556
3.23017
3.23473
3.24006
3.24536
3.24987
3.2556
3.26013
3.26514
3.26996
3.27484
3.28039
3.28494
3.29052
3.29521
3.29975
3.3051
3.31025
3.31488
3.32051
3.32511
3.33011
3.33491
3.3398
3.34535
3.34991
3.35551
3.36029
3.36473
3.37005
3.37523
3.37995
3.38545
3.39016
3.39517
3.39991
3.40487
3.41034
3.41489
3.42053
3.42524
3.42979
3.43513
3.44023
3.44481
3.45053
3.45523
3.46007
3.46493
3.4699
3.47543
3.47986
3.48548
3.49011
3.4947
3.5002
3.5052
3.50988
3.51539
3.52014
3.52507
3.52997
3.53486
3.54043
3.54489
3.55049
3.55509
3.55977
3.56523
3.57024
3.57491
3.58034
3.58528
3.59006
3.5949
3.59987
3.60546
3.60989
3.61546
3.62023
3.6248
3.63018
3.63526
3.6399
3.64535
3.65026
3.65504
3.65989
3.66483
3.6705
3.67482
3.6805
3.68512
3.68981
3.69514
3.70018
3.70493
3.71043
3.71514
3.72004
3.72497
3.72983
3.73553
3.73991
3.74552
3.7501
3.75482
3.76015
3.76517
3.77001
3.77543
3.78012
3.78503
3.78991
3.79493
3.80061
3.80488
3.81047
3.81511
3.81987
3.82503
3.83014
3.83498
3.84041
3.84512
3.85005
3.85482
3.85993
3.86562
3.86981
3.87549
3.88018
3.88479
3.89005
3.89506
3.89996
3.90551
3.9102
3.91508
3.91985
3.9249
3.93055
3.93477
3.94056
3.94525
3.94985
3.95504
3.96011
3.96508
3.97052
3.97515
3.98014
3.98489
3.98992
3.99545
3.99977
4.00553
4.01028
4.01479
4.02002
4.02506
4.03004
4.03546
4.04017
4.04518
4.04986
4.05495
4.06043
4.06475
4.07051
4.07536
4.07985
4.08504
4.09009
4.09502
4.10049
4.10513
4.11013
4.11492
4.12004
4.12542
4.12969
4.13568
4.14026
4.14479
4.15009
4.15508
4.16006
4.16537
4.17013
4.175
4.1799
4.18506
4.19039
4.19474
4.20058
4.20519
4.20979
4.21513
4.22008
4.22511
4.23034
4.23516
4.24
4.24496
4.25008
4.25548
4.25973
4.26554
4.27026
4.27481
4.28007
4.28508
4.29011
4.29526
4.30018
4.30515
4.30993
4.31505
4.32046
4.32469
4.33063
4.33522
4.33975
4.34504
4.35006
4.3551
4.36025
4.36518
4.37016
4.37499
4.38002
4.38542
4.38976
4.39562
4.40011
4.4048
4.41007
4.41502
4.42023
4.42531
4.43016
4.43504
4.43998
4.44502
4.45046
4.45479
4.46059
4.46511
4.46976
4.47503
4.4801
4.48522
4.49027
4.49516
4.50017
4.50493
4.50992
4.51549
4.51971
4.52562
4.53012
4.5348
4.54001
4.5451
4.55022
4.55528
4.5602
4.56517
4.56989
4.57496
4.58039
4.58472
4.59075
4.59511
4.59977
4.60507
4.61013
4.61515
4.62031
4.62517
4.63028
4.63487
4.63985
4.64538
4.64982
4.65572
4.66014
4.66483
4.67005
4.67503
4.68015
4.6852
4.69018
4.69529
4.69983
4.70484
4.71039
4.71481
4.72066
4.72521
4.72979
4.735
4.74005
4.74519
4.75014
4.75525
4.76036
4.76484
4.76989
4.77538
4.7798
4.78571
4.79012
4.79486
4.80013
4.80508
4.81006
4.81519
4.82036
4.82522
4.82981
4.83499
4.84038
4.84479
4.85063
4.85506
4.85973
4.86518
4.87005
4.87512
4.88014
4.88527
4.8902
4.89484
4.89994
4.90537
4.90987
4.91561
4.92008
4.92483
4.93021
4.93509
4.94014
4.94504
4.9504
4.95519
4.95978
4.96495
4.97046
4.97484
4.98057
4.98515
4.98986
4.99515
5.00009
5.00516
5.01002
5.01539
5.02015
5.02478
5.0299
5.03547
5.03979
5.04561
5.0501
5.05487
5.06012
5.06504
5.07017
5.07511
5.08032
5.08515
5.08987
5.09492
5.10045
5.10489
5.11062
5.11504
5.11982
5.12515
5.12999
5.13523
5.14014
5.14529
5.15016
5.15477
5.15997
5.16549
5.16984
5.1756
5.18008
5.18496
5.19008
5.19494
5.20025
5.20509
5.21028
5.21516
5.21975
5.22499
5.23052
5.2348
5.24062
5.24513
5.24992
5.25507
5.25996
5.26522
5.27013
5.27541
5.28017
5.28473
5.28998
5.29551
5.29977
5.30568
5.31012
5.31498
5.32002
5.3249
5.33027
5.33515
5.34032
5.34522
5.34976
5.35501
5.36042
5.36475
5.3706
5.37521
5.37998
5.38499
5.38987
5.39524
5.40011
5.40531
5.41025
5.41471
5.42003
5.42541
5.4298
5.43555
5.44022
5.44499
5.45001
5.45492
5.46021
5.46514
5.47031
5.4752
5.47982
5.48507
5.49042
5.4947
5.50069
5.5052
5.50994
5.51503
5.51995
5.52532
5.53005
5.53532
5.5401
5.54474
5.55016
5.55532
5.55978
5.56559
5.57011
5.57494
5.58008
5.5849
5.5903
5.59504
5.60033
5.60509
5.60983
5.61517
5.62037
5.62477
5.63051
5.63527
5.63995
5.64498
5.64994
5.65535
5.66002
5.66532
5.67021
5.67483
5.68016
5.68542
5.68972
5.69555
5.70022
5.70488
5.70999
5.7149
5.72034
5.72495
5.73035
5.73516
5.73984
5.74512
5.75031
5.7548
5.7606
5.76511
5.76993
5.77504
5.77985
5.78543
5.79004
5.79535
5.80009
5.80484
5.81008
5.81533
5.81987
5.82557
5.83009
5.83491
5.83999
5.84496
5.85047
5.85498
5.86034
5.86522
5.86986
5.87499
5.88031
5.88479
5.89056
5.89508
5.89998
5.90495
5.90997
5.91544
5.91996
5.92534
5.9302
5.93482
5.94003
5.94528
5.94982
5.95574
5.96015
5.96495
5.96998
5.975
5.98041
5.98497
5.9904
5.99528
5.9998
6.00495
6.01025
6.01487
6.02069
6.02513
6.03001
6.03499
6.03992
6.0454
6.04991
6.05535
6.06036
6.06477
6.06993
6.07524
6.07991
6.08564
6.09017
6.09501
6.09992
6.10496
6.1104
6.11488
6.12039
6.12542
6.12981
6.13497
6.14024
6.14485
6.1507
6.15512
6.16001
6.16501
6.16997
6.17534
6.17985
6.18553
6.19025
6.19476
6.20007
6.20526
6.20986
6.21556
6.22007
6.22487
6.23003
6.23502
6.24032
6.24486
6.25051
6.25525
6.25975
6.26508
6.27023
6.27496
6.28053
6.28508
6.28989
6.29507
6.30005
6.30539
6.30982
6.3155
6.32026
6.32476
6.33004
6.33527
6.33992
6.34548
6.35012
6.35502
6.36005
6.36503
6.37041
6.37478
6.38056
6.38521
6.38973
6.395
6.40027
6.40488
6.41044
6.41508
6.42002
6.42507
6.42998
6.43538
6.43989
6.44552
6.45014
6.4548
6.46004
6.46519
6.47
6.47551
6.48007
6.48495
6.49012
6.49496
6.50044
6.50487
6.51045
6.51514
6.51974
6.52504
6.53025
6.53499
6.54049
6.54509
6.55011
6.555
6.55988
6.56548
6.56984
6.57551
6.58013
6.5847
6.59002
6.59528
6.59996
6.60549
6.61014
6.61508
6.61996
6.62492
6.63041
6.63484
6.64061
6.64521
6.64971
6.65505
6.66029
6.66489
6.67051
6.67514
6.68016
6.68496
6.6898
6.69537
6.69988
6.70556
6.71022
6.71477
6.72005
6.72517
6.72992
6.73545
6.74016
6.74516
6.7499
6.7548
6.76036
6.76486
6.77055
6.77527
6.77973
6.78503
6.79018
6.795
6.80042
6.80518
6.81021
6.81493
6.81985
6.8254
6.82989
6.83558
6.8402
6.84476
6.85012
6.85522
6.85985
6.86552
6.87024
6.87509
6.8799
6.88493
6.89043
6.89482
6.9005
6.90508
6.90969
6.91518
6.92015
6.92494
6.93041
6.9352
6.94014
6.94495
6.94986
6.95541
6.95988
6.96555
6.97012
6.97477
6.98021
6.9852
6.98994
6.9953
7.00032
7.00513
7.0099
7.01489
7.02048
7.02483
7.03045
7.0352
7.03979
7.04515
7.05022
7.05495
7.06033
7.06533
7.07004
7.07487
7.07987
7.08549
7.08976
7.09549
7.10014
7.10484
7.11017
7.11518
7.11997
7.12539
7.13018
7.13507
7.13994
7.14488
7.15051
7.15484
7.16053
7.16508
7.16981
7.17517
7.18015
7.18506
7.19041
7.19515
7.20011
7.20487
7.20994
7.21559
7.21982
7.22554
7.23011
7.23487
7.24006
7.24511
7.25
7.25537
7.26017
7.26512
7.26981
7.27496
7.28056
7.28479
7.29055
7.29515
7.29982
7.30508
7.31008
7.31503
7.32047
7.32526
7.33011
7.33484
7.33993
7.34552
7.34974
7.35557
7.36022
7.36487
7.37003
7.37505
7.38006
7.38546
7.3902
7.39516
7.39984
7.40493
7.41047
7.41473
7.42055
7.42527
7.42981
7.43502
7.44005
7.44509
7.45041
7.45522
7.46019
7.4648
7.47
7.4755
7.47974
7.48554
7.49032
7.49488
7.50006
7.50507
7.51002
7.51545
7.52017
7.52514
7.52989
7.535
7.54044
7.54463
7.55068
7.55524
7.55983
7.5651
7.57004
7.5751
7.5803
7.58521
7.59008
7.59485
7.60005
7.60538
7.60973
7.6156
7.62019
7.62481
7.63017
7.63506
7.64015
7.64529
7.65022
7.65508
7.65991
7.66507
7.67047
7.67471
7.68059
7.68526
7.68985
7.69506
7.70004
7.70516
7.71025
7.71522
7.72014
7.72487
7.73006
7.73551
7.73969
7.74561
7.75021
7.75483
7.76004
7.76502
7.77017
7.7752
7.7802
7.78514
7.78988
7.79501
7.80045
7.80473
7.81064
7.81514
7.81982
7.82507
7.83002
7.83526
7.84025
7.84521
7.85
7.85489
7.85999
7.86543
7.86978
7.87562
7.88017
7.88481
7.89004
7.89507
7.90027
7.90518
7.91018
7.91519
7.91987
7.92491
7.9305
7.93474
7.94062
7.94508
7.94976
7.95497
7.96005
7.96521
7.97021
7.97523
7.98018
7.98487
7.98999
7.99538
7.99973
8.0058
8.01015
8.0148
8.02003
8.02504
8.03016
8.03522
8.0402
8.04529
8.0499
8.05485
8.06039
8.06482
8.07075
8.07513
8.07988
8.0851
8.09001
8.09517
8.10014
8.10521
8.11032
8.11484
8.11984
8.1254
8.12983
8.13565
8.14019
8.14484
8.14999
8.15502
8.16022
8.1651
8.17025
8.17542
8.17986
8.18493
8.19039
8.19481
8.20071
8.20514
8.20986
8.21507
8.22003
8.22508
8.23009
8.23539
8.24026
8.24479
8.24999
8.25539
8.2598
8.26563
8.27008
8.27476
8.28011
8.28499
8.29013
8.29507
8.30032
8.30524
8.30986
8.31499
8.32034
8.32483
8.3306
8.33508
8.33981
8.34519
8.3501
8.35518
8.36004
8.36545
8.37022
8.37478
8.37998
8.38546
8.38982
8.39559
8.40015
8.40487
8.41014
8.41506
8.42021
8.42498
8.4304
8.43515
8.43978
8.44494
8.45047
8.4548
8.46057
8.46505
8.46985
8.47511
8.48
8.48519
8.49009
8.49535
8.50018
8.5049
8.50999
8.51541
8.51989
8.52563
8.53002
8.53483
8.54017
8.54501
8.5503
8.55506
8.56033
8.56521
8.56975
8.57499
8.58049
8.58483
8.59059
8.59509
8.59998
8.60505
8.60991
8.6153
8.62003
8.62534
8.63021
8.6347
8.64001
8.64551
8.64978
8.6556
8.66011
8.66491
8.67004
8.67494
8.68023
8.6851
8.69046
8.69516
8.69971
8.705
8.71049
8.71475
8.72066
8.72513
8.73001
8.73501
8.73985
8.74532
8.75014
8.75536
8.76024
8.76479
8.76995
8.77536
8.77977
8.78563
8.79019
8.79499
8.79996
8.80486
8.81029
8.81509
8.82037
8.82527
8.8297
8.83502
8.84036
8.84481
8.85054
8.8552
8.86004
8.86497
8.86992
8.87527
8.88011
8.88535
8.89021
8.89477
8.90008
8.9054
8.90971
8.91566
8.92021
8.92496
8.93002
8.93494
8.94034
8.94498
8.95036
8.95512
8.95972
8.96516
8.97029
8.97477
8.98052
8.98516
8.98999
8.99508
8.99992
9.00533
9.01002
9.01539
9.02009
9.0248
9.03017
9.03533
9.03977
9.04552
9.05028
9.05499
9.05998
9.0649
9.07038
9.07498
9.08035
9.08521
9.08978
9.09514
9.10036
9.10477
9.11052
9.11524
9.11994
9.12499
9.12987
9.1354
9.13993
9.14538
9.15015
9.15482
9.1601
9.1653
9.16981
9.17555
9.18016
9.18498
9.19001
9.19487
9.20048
9.205
9.21039
9.21505
9.2198
9.22514
9.23032
9.23487
9.24056
9.24512
9.24999
9.25496
9.25996
9.26551
9.26993
9.27539
9.28018
9.28481
9.29
9.29529
9.29982
9.30558
9.31012
9.31501
9.31993
9.32497
9.33047
9.3349
9.34039
9.34517
9.3498
9.35505
9.36024
9.36487
9.37073
9.37517
9.37999
9.38494
9.38997
9.39547
9.39989
9.40542
9.41026
9.41482
9.41999
9.42523
9.42988
9.43566
9.44013
9.44504
9.44997
9.45493
9.46043
9.46486
9.4704
9.47529
9.47977
9.48494
9.49023
9.49495
9.50062
9.50514
9.51004
9.5149
9.51995
9.52539
9.52985
9.53543
9.5404
9.54481
9.55
9.55525
9.5599
9.56568
9.5701
9.57502
9.57999
9.58498
9.59036
9.5948
9.60054
9.60525
9.60976
9.61507
9.62024
9.62496
9.63057
9.6351
9.63992
9.64497
9.65
9.65535
9.65982
9.66549
9.67026
9.67477
9.6801
9.68521
9.68997
9.69548
9.7001
9.70493
9.71004
9.71506
9.72039
9.72477
9.73052
9.73529
9.73979
9.74505
9.75023
9.75495
9.76044
9.76515
9.77005
9.77501
9.78004
9.78544
9.78974
9.79557
9.8002
9.80472
9.81001
9.81525
9.81995
9.82541
9.8301
9.83506
9.84003
9.84496
9.85038
9.85482
9.86055
9.86518
9.86983
9.87504
9.88017
9.88507
9.89048
9.89508
9.89997
9.90505
9.90992
9.91544
9.91987
9.92552
9.9302
9.93473
9.94003
9.94525
9.95004
9.95543
9.96013
9.96514
9.96999
9.97488
9.98048
9.98477
9.99054
[truncated: 3,000 more rows]

## Sheet: Load
0
0.02971
0.02314
0.00441
0.03868
0.03351
0.03443
0.00933
-0.01741
0.01682
0.02151
0.03289
0.01752
0.05374
0.05008
0.01827
0.03206
0.01467
0.03871
0.03717
0.0438
0.05119
0.03079
0.03757
-0.00257
0.01048
0.00086
0.00646
0.01142
0.01311
0.04182
0.00159
0.02554
-0.00129
0.03127
0.0349
-0.00776
0.00747
0.01629
0.01478
0.01708
0.01342
0.03667
0.01885
0.03677
0.01223
0.05331
0.00924
0.01867
0.03219
0.01669
0.01279
0.03997
0.01892
0.03025
0.03147
0.02471
0.04359
0.03322
0.0176
0.05199
0.02589
0.04569
0.0298
0.02926
0.02305
0.02389
0.00493
0.03985
0.00744
0.04137
0.01622
0.00026
0.02437
0.04504
0.04939
0.0436
0.04793
0.00425
0.03097
0.02659
0.04932
0.05679
0.0208
0.04645
0.04078
0.06567
0.06045
0.04214
0.07731
0.04421
0.07768
0.05049
0.04881
0.04775
0.04991
0.08475
0.05925
0.04804
0.058
0.09725
0.03146
0.06999
0.09813
0.0385
0.08114
0.0378
0.07249
0.06216
0.04403
0.07226
0.08655
0.09209
0.05308
0.0518
0.04811
0.06134
0.06341
0.09959
0.07862
0.05903
0.0878
0.07224
0.11174
0.09391
0.0805
0.10387
0.10007
0.13224
0.09865
0.10613
0.12575
0.09905
0.10434
0.10426
0.11955
0.09323
0.11579
0.12715
0.12939
0.12242
0.10367
0.099
0.1316
0.12099
0.13701
0.10938
0.11925
0.12867
0.13839
0.15114
0.15185
0.14385
0.16073
0.13671
0.12162
0.14308
0.1524
0.13878
0.17137
0.13585
0.15919
0.18553
0.1466
0.16822
0.15239
0.16023
0.13546
0.172
0.15671
0.15787
0.19895
0.16698
0.16462
0.17743
0.19048
0.19871
0.19211
0.20422
0.19987
0.1992
0.23466
0.19671
0.20563
0.2021
0.24392
0.18007
0.21732
0.24564
0.2208
0.25335
0.20744
0.24093
0.24224
0.23877
0.2391
0.23355
0.23723
0.24467
0.24219
0.25039
0.25684
0.25783
0.26676
0.25675
0.24692
0.28915
0.27774
0.25706
0.29293
0.25797
0.28149
0.27934
0.30259
0.29754
0.28131
0.31497
0.27355
0.32798
0.31982
0.33594
0.29404
0.33268
0.3353
0.3221
0.35234
0.35248
0.31786
0.3663
0.3352
0.33214
0.35068
0.37643
0.35188
0.35817
0.40976
0.36663
0.35817
0.36405
0.4061
0.36642
0.39063
0.3932
0.39946
0.40146
0.39018
0.40305
0.39328
0.43185
0.43509
0.42084
0.42698
0.41595
0.42193
0.44385
0.47995
0.43737
0.45152
0.4474
0.43416
0.45049
0.4396
0.47709
0.46068
0.46686
0.47599
0.44944
0.50125
0.46107
0.46302
0.50209
0.47453
0.49172
0.50896
0.51538
0.49953
0.51894
0.54037
0.50516
0.55146
0.50424
0.51317
0.54236
0.5182
0.53939
0.52047
0.54566
0.56558
0.56653
0.56479
0.5459
0.54169
0.54354
0.57727
0.5423
0.58145
0.59502
0.57876
0.60975
0.60071
0.62398
0.5893
0.60955
0.59657
0.58874
0.64004
0.61996
0.63741
0.63562
0.6534
0.63481
0.65799
0.66795
0.62276
0.67662
0.62637
0.66517
0.67781
0.67233
0.67434
0.67397
0.71229
0.67487
0.69723
0.69648
0.67797
0.71561
0.6884
0.72285
0.69739
0.72524
0.71664
0.6859
0.7497
0.73876
0.73728
0.76854
0.7374
0.72646
0.74192
0.78227
0.75479
0.75389
0.81086
0.7856
0.77601
0.79863
0.81105
0.83289
0.86713
0.85158
0.84003
0.87323
0.85121
0.88756
0.8936
0.90814
0.915
0.91486
0.96499
0.94204
0.95208
0.99482
0.95929
0.96552
0.98417
0.98937
1.00356
1.01482
1.02707
1.03542
1.02873
1.04725
1.06172
1.06934
1.08519
1.07672
1.07287
1.11195
1.11184
1.13686
1.11976
1.12636
1.12758
1.14124
1.15815
1.15692
1.20155
1.1956
1.19531
1.22411
1.21602
1.22839
1.25866
1.24602
1.24838
1.26561
1.26733
1.27796
1.28343
1.3423
1.31553
1.33272
1.37119
1.31592
1.37828
1.35079
1.39742
1.39848
1.41008
1.43486
1.4252
1.4549
1.45251
1.46751
1.50727
1.49814
1.52417
1.49356
1.57576
1.56492
1.58833
1.58133
1.59458
1.61809
1.61418
1.60303
1.63057
1.65624
1.65417
1.66004
1.7113
1.69904
1.71332
1.72296
1.77309
1.74128
1.78322
1.79819
1.79843
1.82518
1.78034
1.81411
1.81728
1.86501
1.86256
1.86016
1.89102
1.9089
1.8922
1.93946
1.92825
1.94342
1.95312
1.98483
1.95313
1.99986
2.03115
2.00776
2.03572
2.05791
2.06593
2.0618
2.09079
2.10192
2.10306
2.13159
2.14567
2.15425
2.17513
2.17351
2.19742
2.21042
2.23712
2.21026
2.24828
2.24452
2.25726
2.28703
2.29645
2.33625
2.28901
2.35852
2.34491
2.35388
2.37862
2.39252
2.3904
2.40578
2.43779
2.42973
2.45646
2.50491
2.47889
2.5136
2.49248
2.55036
2.54834
2.58375
2.56967
2.5837
2.62975
2.61978
2.61514
2.64544
2.68101
2.68774
2.68471
2.71268
2.71118
2.72711
2.76142
2.76626
2.75021
2.77291
2.81399
2.78968
2.82168
2.86351
2.83704
2.88005
2.88287
2.93581
2.92893
2.95005
2.97227
2.95094
3.01729
3.00633
3.01888
3.04673
3.00478
3.07936
3.07984
3.0729
3.11856
3.12478
3.13866
3.13908
3.1762
3.16122
3.20452
3.21501
3.23035
3.2397
3.25299
3.29366
3.25648
3.28719
3.31356
3.34529
3.35973
3.36449
3.37896
3.39998
3.4439
3.44419
3.43891
3.47239
3.48373
3.48547
3.51093
3.50762
3.51438
3.55978
3.6049
3.57565
3.61877
3.61631
3.63606
3.63716
3.67029
3.70857
3.69975
3.73545
3.73368
3.741
3.80601
3.76836
3.80992
3.8374
3.85198
3.86037
3.89307
3.88346
3.90502
3.92905
3.9386
3.96563
3.93161
4.01481
4.01863
3.99044
4.05361
4.06305
4.08362
4.07851
4.12013
4.07408
4.11339
4.18969
4.15591
4.19831
4.17294
4.21999
4.21733
4.26509
4.24078
4.26448
4.31055
4.32432
4.32453
4.37037
4.3772
4.3986
4.42101
4.43688
4.4366
4.42952
4.46086
4.46681
4.49974
4.52633
4.5116
4.55252
4.57412
4.561
4.55449
4.6015
4.60404
4.62659
4.69138
4.65945
4.70474
4.69738
4.71748
4.75455
4.75959
4.77192
4.79637
4.81624
4.85056
4.84477
4.84664
4.90409
4.90022
4.89784
4.94029
4.93778
4.95652
4.98712
5.00764
4.96861
5.03977
5.01183
5.05509
5.07693
5.09913
5.1081
5.1102
5.13808
5.12884
5.17805
5.18589
5.1861
5.21335
5.26129
5.21622
5.23724
5.27627
5.3048
5.32978
5.35471
5.35452
5.36823
5.40456
5.39134
5.43272
5.43911
5.46148
5.46833
5.48097
5.50959
5.50031
5.54482
5.53121
5.54889
5.5627
5.60174
5.61902
5.61517
5.68136
5.63026
5.66204
5.71371
5.70945
5.72104
5.72174
5.78839
5.75898
5.82799
5.81825
5.82053
5.87743
5.87731
5.90147
5.87825
5.92455
5.9414
5.94275
5.98629
5.9892
5.98937
5.99104
6.04604
6.02592
6.02338
6.08981
6.06787
6.10348
6.12357
6.12329
6.15014
6.17539
6.21476
6.2236
6.20568
6.22804
6.26526
6.28569
6.30705
6.31803
6.31219
6.36591
6.3709
6.3785
6.4264
6.40867
6.42556
6.44993
6.48467
6.50581
6.47548
6.5509
6.52637
6.56012
6.57138
6.56137
6.58888
6.63008
6.63053
6.64283
6.6753
6.7085
6.70762
6.71994
6.72433
6.76933
6.7716
6.78082
6.78849
6.83559
6.84899
6.8267
6.87974
6.89165
6.91648
6.88739
6.96119
6.97679
6.99063
7.02221
7.02552
7.03393
7.05975
7.07755
7.11815
7.10564
7.12441
7.14171
7.19976
7.18014
7.23141
7.23109
7.23547
7.2595
7.2493
7.3078
7.29279
7.35732
7.3749
7.3532
7.37221
7.39077
7.43116
7.45223
7.47991
7.5033
7.48456
7.55413
7.55341
7.56987
7.6028
7.60501
7.61165
7.62546
7.68258
7.65454
7.71914
7.7009
7.73637
7.76083
7.77913
7.79408
7.78787
7.85963
7.83869
7.84233
7.89362
7.91172
7.90746
7.96191
7.95791
7.95036
7.99525
8.00493
8.04091
8.04135
8.13416
8.11692
8.09288
8.16246
8.14693
8.17993
8.21355
8.26324
8.27716
8.26182
8.31774
8.29805
8.31309
8.334
8.35946
8.39367
8.40908
8.45315
8.46581
8.49282
8.4754
8.50339
8.55103
8.55414
8.60514
8.59655
8.64579
8.63609
8.68705
8.68782
8.70788
8.73945
8.76806
8.75852
8.77985
8.8163
8.84633
8.84169
8.88174
8.9081
8.94191
8.94248
8.99458
8.98183
9.01642
9.03322
9.03594
9.07039
9.0586
9.11423
9.14443
9.17458
9.17705
9.22096
9.23187
9.17492
9.2614
9.30305
9.26676
9.32067
9.33856
9.38114
9.36829
9.43568
9.41961
9.44903
9.50055
9.4611
9.51791
9.52425
9.52277
9.57967
9.61238
9.63204
9.6215
9.6394
9.69962
9.7071
9.75277
9.76538
9.78076
9.77976
9.81144
9.81156
9.85716
9.88409
9.91241
9.94485
9.91094
9.98878
9.9532
9.99095
10.017
10.0262
10.0777
10.116
10.1099
10.1369
10.1633
10.1804
10.2027
10.2361
10.2399
10.2728
10.3185
10.3125
10.3251
10.3519
10.4148
10.3925
10.4303
10.4659
10.4831
10.4904
10.5186
10.5464
10.5182
10.5811
10.5547
10.5992
10.6497
10.6458
10.6819
10.704
10.7192
10.7456
10.7634
10.7788
10.7994
10.8286
10.8821
10.8866
10.8906
10.9038
10.961
10.9422
10.9896
11.0062
11.007
11.0647
11.0435
11.0802
11.0966
11.1233
11.1369
11.145
11.1843
11.1747
11.2316
11.253
11.2542
11.2739
11.2856
11.3005
11.3458
11.3525
11.3796
11.4126
11.4381
11.4532
11.4831
11.5003
11.5464
11.5423
11.5845
11.5963
11.6076
11.6145
11.6527
11.6988
11.6725
11.6995
11.7174
11.7382
11.759
11.7955
11.7941
11.8326
11.8508
11.8353
11.9081
11.9066
11.9381
11.942
11.9471
11.996
12.0155
12.0628
12.0467
12.0925
12.123
12.0952
12.1566
12.1705
12.2207
12.2204
12.2553
12.252
12.247
12.3229
12.2985
12.3698
12.3591
12.3983
12.4182
12.4204
12.4652
12.4444
12.4914
12.4838
12.5273
12.5564
12.5844
12.6294
12.6138
12.6656
12.6652
12.6731
12.7282
12.7287
12.7416
12.8077
12.8193
12.8169
12.8623
12.8746
12.9007
12.9318
12.9224
12.9465
12.9548
13.0067
13.0167
13.0144
13.0788
13.0497
13.0963
13.1323
13.1469
13.1355
13.191
13.2145
13.1998
13.2257
13.2567
13.289
13.2835
13.3513
13.3456
13.3669
13.3913
13.4306
13.4299
13.4645
13.4798
13.4888
13.5302
13.5546
13.5776
13.5939
13.6077
13.608
13.6406
13.6766
13.6996
13.7028
13.772
13.7507
13.7799
13.7551
13.8213
13.7945
13.8451
13.869
13.8384
13.9055
13.9279
13.9608
13.9852
14.0256
14.0211
14.0336
14.0739
14.0496
14.1267
14.1158
14.2003
14.1862
14.1916
14.238
14.2115
14.2813
14.2667
14.2703
14.302
14.3328
14.3646
14.3693
14.3861
14.4169
14.416
14.459
14.4862
14.4788
14.507
14.5325
14.5396
14.5672
14.5742
14.6037
14.6409
14.6565
14.7017
14.6899
14.7319
14.7622
14.7586
14.7974
14.81
14.8157
14.8363
14.8654
14.8617
14.9012
14.8664
14.9201
14.9555
14.9689
15.018
15.0073
15.0399
15.0428
15.0839
15.0739
15.104
15.1206
15.1956
15.1896
15.2042
15.2345
15.2248
15.2586
15.2731
15.3124
15.3314
15.361
15.3987
15.3824
15.453
15.4501
15.422
15.4901
15.4915
15.51
15.5166
15.5589
15.5635
15.6045
15.6035
15.615
15.6356
15.6914
15.7222
15.697
15.7721
15.7512
15.7638
15.7915
15.8184
15.8256
15.8569
15.8823
15.8695
15.9401
15.9215
15.9434
15.9484
16.0221
16.0239
16.014
16.0367
16.0354
16.0701
16.0833
16.1253
16.1226
16.1302
16.1807
16.1934
16.21
16.2424
16.2704
16.2658
16.2905
16.3347
16.325
16.3849
16.3719
16.3996
16.4161
16.4102
16.4502
16.4468
16.5321
16.4506
16.5192
16.5303
16.5706
16.5491
16.5805
16.6068
16.593
16.6434
16.6125
16.6706
16.6745
16.724
16.6914
16.6998
16.7723
16.7417
16.7573
16.7587
16.7981
16.828
16.8326
16.826
16.8457
16.885
16.8653
16.8868
16.9107
16.931
16.9281
16.9808
17.0011
16.9882
17.0014
17.0141
17.0104
17.0402
17.0537
17.0648
17.0529
17.0803
17.0785
17.1252
17.129
17.1135
17.1568
17.156
17.1954
17.1782
17.2258
17.2256
17.2427
17.2602
17.2794
17.3145
17.3373
17.3566
17.3293
17.3764
17.3992
17.3964
17.4415
17.4548
17.4605
17.4523
17.4901
17.5154
17.4989
17.5334
17.5448
17.5528
17.55
17.5964
17.5858
17.5843
17.6014
17.5714
17.6133
17.628
17.6383
17.6714
17.6971
17.7492
17.7143
17.7567
17.7389
17.7554
17.8081
17.8296
17.8136
17.8513
17.8605
17.8363
17.8745
17.8861
17.8722
17.9218
17.9239
17.9529
17.9378
17.9608
17.9956
17.9817
18.0305
18.0188
18.0609
18.0967
18.1259
18.1075
18.1267
18.1716
18.1497
18.1846
18.2237
18.2502
18.2645
18.2743
18.2785
18.298
18.3373
18.3554
18.3382
18.3654
18.3767
18.3784
18.3928
18.4131
18.4097
18.4179
18.4333
18.4252
18.4602
18.4513
18.4614
18.4878
18.53
18.573
18.5593
18.5871
18.5746
18.5864
18.6049
18.6563
18.6431
18.6855
18.6997
18.7153
18.7379
18.7399
18.7638
18.763
18.7918
18.8108
18.8168
18.8657
18.8399
18.8434
18.8827
18.8919
18.8938
18.8832
18.9387
18.9389
18.9377
18.9731
18.9782
18.9833
18.9785
19.0416
19.0308
19.0298
19.0442
19.0534
19.0777
19.0777
19.1419
19.1445
19.1336
19.172
19.194
19.2199
19.2474
19.2531
19.2395
19.2638
19.3062
19.2973
19.3355
19.3629
19.3541
19.3665
19.4007
19.4306
19.3994
19.4694
19.4625
19.4931
19.4801
19.5192
19.538
19.5327
19.582
19.5674
19.5644
19.5958
19.6074
19.6021
19.6472
19.6518
19.6578
19.6545
19.6859
19.6954
19.6778
19.7148
19.7284
19.7297
19.7719
19.7692
19.7858
19.8237
19.8208
19.7982
19.8183
19.84
19.8766
19.884
19.8816
19.8839
19.9009
19.9283
19.9434
19.9312
19.9424
19.9565
19.9564
20.033
20.012
20.0228
20.0314
20.0653
20.0786
20.0722
20.1051
20.0923
20.0916
20.1554
20.1071
20.1324
20.1606
20.1801
20.2026
20.222
20.2027
20.1866
20.2622
20.2613
20.2567
20.244
20.2867
20.2778
20.2635
20.2559
20.2863
20.3438
20.3062
20.3491
20.3559
20.3683
20.4067
20.3858
20.4173
20.4429
20.4234
20.4367
20.464
20.4538
20.4791
20.4932
20.5032
20.5498
20.529
20.5445
20.5553
20.5939
20.6107
20.597
20.6104
20.6008
20.6508
20.6479
20.6494
20.6697
20.6846
20.7105
20.721
20.7396
20.7392
20.8009
20.8079
20.8065
20.8006
20.8052
20.8728
20.8082
20.8628
20.8945
20.855
20.8961
20.9096
20.9338
20.9811
20.938
20.9627
20.9715
21.0067
21.0346
21.0153
21.0427
21.0659
21.0462
21.0641
21.1029
21.074
21.1286
21.0983
21.12
21.1176
21.1339
21.1481
21.1825
21.2057
21.2232
21.2051
21.2239
21.2581
21.2718
21.2908
21.335
21.2967
21.3231
21.335
21.3725
21.3971
21.4121
21.4403
21.4337
21.4818
21.4388
21.4587
21.4998
21.5199
21.4881
21.4752
21.528
21.5202
21.5153
21.5854
21.5944
21.6218
21.6115
21.6475
21.621
21.6586
21.6762
21.6691
21.742
21.7263
21.7915
21.7901
21.8238
21.8195
21.8293
21.9092
21.9001
21.9454
21.9632
21.9458
22.0085
22.0199
22.0047
22.0277
22.0993
22.1011
22.0953
22.1571
22.1409
22.2039
22.192
22.2204
22.2137
22.256
22.2388
22.2593
22.3207
22.3164
22.386
22.339
22.3839
22.3917
22.4132
22.4389
22.4293
22.4847
22.4996
22.5133
22.5394
22.5542
22.5703
22.573
22.6142
22.6144
22.6326
22.6505
22.6919
22.7261
22.7121
22.7607
22.7465
22.7795
22.8187
22.795
22.8255
22.8416
22.8298
22.8561
22.8841
22.9122
22.9241
22.9633
22.997
22.9747
23.0011
23.028
23.0483
23.0591
23.0985
23.0968
23.1187
23.1512
23.143
23.1593
23.1932
23.2098
23.2257
23.256
23.3025
23.2378
23.2982
23.3
23.322
23.3615
23.3714
23.3777
23.3766
23.4361
23.4296
23.4039
23.4684
23.4851
23.5087
23.5476
23.527
23.559
23.5619
23.5966
23.5849
23.6485
23.6516
23.6549
23.6695
23.706
23.7546
23.7126
23.7573
23.7554
23.7943
23.8314
23.8196
23.836
23.846
23.8556
23.8625
23.8902
23.8932
23.9475
23.9407
23.9661
23.9966
23.98
24.0285
24.0455
24.0633
24.0501
24.1207
24.1115
24.1428
24.1469
24.1754
24.1962
24.2203
24.2435
24.2531
24.256
24.2896
24.2955
24.3494
24.3144
24.3566
24.375
24.3645
24.3752
24.3655
24.4396
24.4345
24.4768
24.5002
24.4729
24.5085
24.5141
24.5384
24.5361
24.5562
24.5787
24.656
24.6039
24.627
24.6706
24.6829
24.6828
24.7276
24.7138
24.7925
24.7753
24.7973
24.8105
24.8176
24.8621
24.8307
24.8658
24.8644
24.8855
24.9187
24.9152
24.9712
24.9594
24.9805
25.0239
24.9971
25.0284
25.0211
25.0437
25.0558
25.0689
25.0971
25.1035
25.1209
25.1582
25.1768
25.1984
25.2007
25.197
25.2285
25.2655
25.249
25.3055
25.2892
25.2953
25.3334
25.3318
25.3586
25.369
25.3979
25.4046
25.4186
25.4493
25.487
25.4886
25.5119
25.5041
25.5449
25.5595
25.5275
25.5344
25.5714
25.6228
25.6119
25.6158
25.6579
25.7028
25.6867
25.7313
25.7147
25.7095
25.7837
25.765
25.8107
25.787
25.83
25.8516
25.8698
25.8835
25.8618
25.911
25.9247
25.9428
25.9664
25.9782
25.9813
25.9796
26.0342
26.0231
26.0257
26.0732
26.0696
26.118
26.0757
26.1281
26.1124
26.1906
26.208
26.1663
26.2302
26.2121
26.2347
26.2686
26.2784
26.3017
26.3246
26.3582
26.37
26.3535
26.3712
26.3829
26.4054
26.4438
26.4312
26.418
26.4772
26.4815
26.4959
26.5026
26.5135
26.58
26.5271
26.5807
26.6036
26.5868
26.6409
26.611
26.6625
26.6624
26.6776
26.6945
26.721
26.7286
26.7602
26.7887
26.7712
26.7978
26.8039
26.8718
26.8636
26.8728
26.9073
26.8541
26.8867
26.9319
26.9497
26.9836
26.9705
26.9988
26.9778
27.027
27.0547
27.0088
27.0754
27.0934
27.079
27.1114
27.1505
27.1276
27.1725
27.1899
27.179
27.2281
27.2337
27.2467
27.2549
27.3083
27.3202
27.3007
27.3302
27.3364
27.3611
27.3934
27.3995
27.3965
27.4169
27.4532
27.4431
27.468
27.5169
27.5074
27.5069
27.5197
27.5707
27.5718
27.6145
27.5955
27.6189
27.6334
27.6233
27.6927
27.666
27.6904
27.7161
27.7052
27.7363
27.7553
27.7724
27.8078
27.7936
27.8269
27.8507
27.8508
27.8744
27.8873
27.9413
27.8986
27.9379
27.9303
27.9785
27.986
28.0279
28.0506
28.043
28.07
28.0563
28.0831
28.127
28.1006
28.1402
28.1172
28.1445
28.223
28.2015
28.2401
28.2354
28.2869
28.2568
28.2897
28.3286
28.3106
28.3489
28.3463
28.3609
28.3873
28.3891
28.4479
28.4332
28.458
28.4705
28.4784
28.48
28.5381
28.5168
28.5411
[truncated: 3,000 more rows]
