# Supplementary material for: Sporosarcina pasteurii can clog and strengthen a porous medium mimic
Source: PLoS One. 2018 Nov 30;13(11):e0207489. doi: 10.1371/journal.pone.0207489 (PMC6267956; doi:10.1371/journal.pone.0207489)
Supplement: S1 Dataset — (ZIP) [file pone.0207489.s002.zip › Raw Data/(for Fig. 1) Compression test/Load test raw data/C2.xlsx]

## Sheet: Specimen_RawData_1
Compressive extension at Maximum Load	25.0389	mm
Compressive strain (Extension) at Maximum Load	1.00156	mm/mm
Compressive stress at Maximum Load	0.01248	MPa
Maximum Load	124.775	N
Maximum Y-axis Slope (Young's 0 MPa - 0 MPa)		MPa/mm/mm
Modulus (Young's Compressive stress 0 MPa - 0 MPa)		MPa
Poisson's ratio (Chord)
Rate 1	3	mm/min
Time	Extension	Load	Compressive extension	Compressive strain (Extension)	Compressive stress
(s)	(mm)	(N)	(mm)	(mm/mm)	(MPa)
0	0.83877	0.16423	0.83877	0.03355	2e-05
0.1	0.83928	0.14819	0.83928	0.03357	1e-05
0.2	0.84108	0.13244	0.84108	0.03364	1e-05
0.3	0.84743	0.13263	0.84743	0.0339	1e-05
0.4	0.8534	0.148	0.8534	0.03414	1e-05
0.5	0.85822	0.15566	0.85822	0.03433	2e-05
0.6	0.86323	0.15433	0.86323	0.03453	2e-05
0.7	0.86829	0.12407	0.86829	0.03473	1e-05
0.8	0.87376	0.17199	0.87376	0.03495	2e-05
0.9	0.87834	0.14531	0.87834	0.03513	1e-05
1	0.88375	0.15736	0.88375	0.03535	2e-05
1.1	0.88861	0.14893	0.88861	0.03554	1e-05
1.2	0.89319	0.19238	0.89319	0.03573	2e-05
1.3	0.89856	0.15125	0.89856	0.03594	2e-05
1.4	0.90373	0.13853	0.90373	0.03615	1e-05
1.5	0.90819	0.15525	0.90819	0.03633	2e-05
1.6	0.91389	0.1896	0.91389	0.03656	2e-05
1.7	0.91865	0.19801	0.91865	0.03675	2e-05
1.8	0.92336	0.18746	0.92336	0.03693	2e-05
1.9	0.92843	0.16281	0.92843	0.03714	2e-05
2	0.93328	0.15211	0.93328	0.03733	2e-05
2.1	0.93883	0.18067	0.93883	0.03755	2e-05
2.2	0.94329	0.18485	0.94329	0.03773	2e-05
2.3	0.94876	0.16551	0.94876	0.03795	2e-05
2.4	0.95357	0.16073	0.95357	0.03814	2e-05
2.5	0.95824	0.17028	0.95824	0.03833	2e-05
2.6	0.96348	0.17594	0.96348	0.03854	2e-05
2.7	0.96867	0.16999	0.96867	0.03875	2e-05
2.8	0.97323	0.17171	0.97323	0.03893	2e-05
2.9	0.97895	0.13029	0.97895	0.03916	1e-05
3	0.98353	0.17699	0.98353	0.03934	2e-05
3.1	0.98841	0.17197	0.98841	0.03954	2e-05
3.2	0.99346	0.16342	0.99346	0.03974	2e-05
3.3	0.99826	0.17153	0.99826	0.03993	2e-05
3.4	1.0039	0.13982	1.0039	0.04016	1e-05
3.5	1.00837	0.1545	1.00837	0.04033	2e-05
3.6	1.01383	0.16194	1.01383	0.04055	2e-05
3.7	1.01848	0.12831	1.01848	0.04074	1e-05
3.8	1.02319	0.14783	1.02319	0.04093	1e-05
3.9	1.02849	0.12751	1.02849	0.04114	1e-05
4	1.03371	0.16245	1.03371	0.04135	2e-05
4.1	1.03831	0.12884	1.03831	0.04153	1e-05
4.2	1.04393	0.16919	1.04393	0.04176	2e-05
4.3	1.04854	0.12401	1.04854	0.04194	1e-05
4.4	1.05343	0.15186	1.05343	0.04214	2e-05
4.5	1.05841	0.14089	1.05841	0.04234	1e-05
4.6	1.06337	0.16265	1.06337	0.04253	2e-05
4.7	1.06896	0.16881	1.06896	0.04276	2e-05
4.8	1.07333	0.16815	1.07333	0.04293	2e-05
4.9	1.0788	0.19133	1.0788	0.04315	2e-05
5	1.08356	0.16211	1.08356	0.04334	2e-05
5.1	1.08821	0.1814	1.08821	0.04353	2e-05
5.2	1.09341	0.17913	1.09341	0.04374	2e-05
5.3	1.09866	0.16463	1.09866	0.04395	2e-05
5.4	1.10323	0.17319	1.10323	0.04413	2e-05
5.5	1.10893	0.15639	1.10893	0.04436	2e-05
5.6	1.11351	0.18874	1.11351	0.04454	2e-05
5.7	1.11845	0.18267	1.11845	0.04474	2e-05
5.8	1.12336	0.13447	1.12336	0.04493	1e-05
5.9	1.12833	0.20528	1.12833	0.04513	2e-05
6	1.1339	0.14834	1.1339	0.04536	1e-05
6.1	1.13833	0.16142	1.13833	0.04553	2e-05
6.2	1.14382	0.19293	1.14382	0.04575	2e-05
6.3	1.14858	0.16548	1.14858	0.04594	2e-05
6.4	1.15315	0.17041	1.15315	0.04613	2e-05
6.5	1.15845	0.16376	1.15845	0.04634	2e-05
6.6	1.16362	0.17342	1.16362	0.04654	2e-05
6.7	1.16826	0.13753	1.16826	0.04673	1e-05
6.8	1.17408	0.14785	1.17408	0.04696	1e-05
6.9	1.17861	0.16776	1.17861	0.04714	2e-05
7	1.18342	0.16311	1.18342	0.04734	2e-05
7.1	1.18838	0.14264	1.18838	0.04754	1e-05
7.2	1.19337	0.19627	1.19337	0.04773	2e-05
7.3	1.19885	0.13928	1.19885	0.04795	1e-05
7.4	1.20328	0.19183	1.20328	0.04813	2e-05
7.5	1.20886	0.1853	1.20886	0.04835	2e-05
7.6	1.21367	0.16415	1.21367	0.04855	2e-05
7.7	1.21815	0.17145	1.21815	0.04873	2e-05
7.8	1.2234	0.16163	1.2234	0.04894	2e-05
7.9	1.22862	0.12705	1.22862	0.04914	1e-05
8	1.23333	0.16071	1.23333	0.04933	2e-05
8.1	1.23907	0.16838	1.23907	0.04956	2e-05
8.2	1.24355	0.17809	1.24355	0.04974	2e-05
8.3	1.24848	0.15107	1.24848	0.04994	2e-05
8.4	1.25332	0.17766	1.25332	0.05013	2e-05
8.5	1.2583	0.18133	1.2583	0.05033	2e-05
8.6	1.26383	0.20091	1.26383	0.05055	2e-05
8.7	1.26824	0.18371	1.26824	0.05073	2e-05
8.8	1.27383	0.21245	1.27383	0.05095	2e-05
8.9	1.27875	0.15067	1.27875	0.05115	2e-05
9	1.28315	0.14989	1.28315	0.05133	1e-05
9.1	1.28837	0.18264	1.28837	0.05153	2e-05
9.2	1.29359	0.17049	1.29359	0.05174	2e-05
9.3	1.29835	0.18194	1.29835	0.05193	2e-05
9.4	1.30401	0.18022	1.30401	0.05216	2e-05
9.5	1.30858	0.18879	1.30858	0.05234	2e-05
9.6	1.31348	0.13583	1.31348	0.05254	1e-05
9.7	1.31829	0.20292	1.31829	0.05273	2e-05
9.8	1.32334	0.1668	1.32334	0.05293	2e-05
9.9	1.32883	0.17346	1.32883	0.05315	2e-05
10	1.33321	0.15904	1.33321	0.05333	2e-05
10.1	1.33885	0.18749	1.33885	0.05355	2e-05
10.2	1.34381	0.13332	1.34381	0.05375	1e-05
10.3	1.34823	0.17103	1.34823	0.05393	2e-05
10.4	1.3534	0.15635	1.3534	0.05414	2e-05
10.5	1.3586	0.18777	1.3586	0.05434	2e-05
10.6	1.36332	0.1408	1.36332	0.05453	1e-05
10.7	1.36904	0.2098	1.36904	0.05476	2e-05
10.8	1.37349	0.17197	1.37349	0.05494	2e-05
10.9	1.37845	0.19977	1.37845	0.05514	2e-05
11	1.38338	0.18555	1.38338	0.05534	2e-05
11.1	1.38836	0.19605	1.38836	0.05553	2e-05
11.2	1.39377	0.16632	1.39377	0.05575	2e-05
11.3	1.39817	0.21966	1.39817	0.05593	2e-05
11.4	1.40398	0.17026	1.40398	0.05616	2e-05
11.5	1.40868	0.19389	1.40868	0.05635	2e-05
11.6	1.41315	0.18613	1.41315	0.05653	2e-05
11.7	1.41849	0.22127	1.41849	0.05674	2e-05
11.8	1.4236	0.20227	1.4236	0.05694	2e-05
11.9	1.42833	0.21842	1.42833	0.05713	2e-05
12	1.4339	0.19449	1.4339	0.05736	2e-05
12.1	1.43852	0.20076	1.43852	0.05754	2e-05
12.2	1.44337	0.20825	1.44337	0.05773	2e-05
12.3	1.44839	0.19767	1.44839	0.05794	2e-05
12.4	1.45342	0.24772	1.45342	0.05814	2e-05
12.5	1.45879	0.20373	1.45879	0.05835	2e-05
12.6	1.46324	0.20497	1.46324	0.05853	2e-05
12.7	1.46891	0.17957	1.46891	0.05876	2e-05
12.8	1.47361	0.22284	1.47361	0.05894	2e-05
12.9	1.47815	0.19507	1.47815	0.05913	2e-05
13	1.48351	0.19592	1.48351	0.05934	2e-05
13.1	1.48858	0.18049	1.48858	0.05954	2e-05
13.2	1.49341	0.25793	1.49341	0.05974	3e-05
13.3	1.4989	0.22418	1.4989	0.05996	2e-05
13.4	1.5035	0.20321	1.5035	0.06014	2e-05
13.5	1.50836	0.22766	1.50836	0.06033	2e-05
13.6	1.51344	0.22185	1.51344	0.06054	2e-05
13.7	1.51845	0.21237	1.51845	0.06074	2e-05
13.8	1.52382	0.23369	1.52382	0.06095	2e-05
13.9	1.52818	0.19897	1.52818	0.06113	2e-05
14	1.53388	0.2144	1.53388	0.06136	2e-05
14.1	1.53865	0.22883	1.53865	0.06155	2e-05
14.2	1.54316	0.24091	1.54316	0.06173	2e-05
14.3	1.54845	0.24256	1.54845	0.06194	2e-05
14.4	1.55359	0.26391	1.55359	0.06214	3e-05
14.5	1.55842	0.25861	1.55842	0.06234	3e-05
14.6	1.56383	0.25643	1.56383	0.06255	3e-05
14.7	1.56855	0.25116	1.56855	0.06274	3e-05
14.8	1.57348	0.21392	1.57348	0.06294	2e-05
14.9	1.57842	0.25023	1.57842	0.06314	3e-05
15	1.58344	0.23769	1.58344	0.06334	2e-05
15.1	1.58886	0.24774	1.58886	0.06355	2e-05
15.2	1.59314	0.21528	1.59315	0.06373	2e-05
15.3	1.59894	0.24324	1.59894	0.06396	2e-05
15.4	1.60362	0.24289	1.60362	0.06414	2e-05
15.5	1.60814	0.2213	1.60814	0.06433	2e-05
15.6	1.61344	0.21499	1.61344	0.06454	2e-05
15.7	1.61864	0.24766	1.61864	0.06475	2e-05
15.8	1.62341	0.22736	1.62341	0.06494	2e-05
15.9	1.6288	0.26282	1.6288	0.06515	3e-05
16	1.6335	0.25164	1.6335	0.06534	3e-05
16.1	1.63845	0.28026	1.63845	0.06554	3e-05
16.2	1.6434	0.25029	1.6434	0.06574	3e-05
16.3	1.64839	0.26354	1.64839	0.06594	3e-05
16.4	1.65383	0.25986	1.65383	0.06615	3e-05
16.5	1.6582	0.28188	1.6582	0.06633	3e-05
16.6	1.6639	0.26897	1.6639	0.06656	3e-05
16.7	1.66854	0.25431	1.66854	0.06674	3e-05
16.8	1.67323	0.28583	1.67323	0.06693	3e-05
16.9	1.67847	0.26227	1.67847	0.06714	3e-05
17	1.68357	0.29922	1.68357	0.06734	3e-05
17.1	1.68852	0.27436	1.68852	0.06754	3e-05
17.2	1.69388	0.27576	1.69388	0.06776	3e-05
17.3	1.69849	0.29202	1.69849	0.06794	3e-05
17.4	1.7034	0.27368	1.7034	0.06814	3e-05
17.5	1.70845	0.25742	1.70845	0.06834	3e-05
17.6	1.71335	0.2946	1.71335	0.06853	3e-05
17.7	1.71888	0.2649	1.71888	0.06876	3e-05
17.8	1.72325	0.30381	1.72325	0.06893	3e-05
17.9	1.72887	0.25029	1.72887	0.06915	3e-05
18	1.73357	0.2965	1.73357	0.06934	3e-05
18.1	1.73817	0.28392	1.73818	0.06953	3e-05
18.2	1.74344	0.31576	1.74344	0.06974	3e-05
18.3	1.74864	0.28317	1.74864	0.06995	3e-05
18.4	1.75347	0.30567	1.75347	0.07014	3e-05
18.5	1.75878	0.3002	1.75878	0.07035	3e-05
18.6	1.76353	0.32898	1.76353	0.07054	3e-05
18.7	1.76857	0.30168	1.76857	0.07074	3e-05
18.8	1.77335	0.31483	1.77335	0.07093	3e-05
18.9	1.77829	0.32343	1.77829	0.07113	3e-05
19	1.78388	0.30704	1.78388	0.07136	3e-05
19.1	1.78815	0.32248	1.78815	0.07153	3e-05
19.2	1.79392	0.31457	1.79392	0.07176	3e-05
19.3	1.79858	0.35904	1.79858	0.07194	4e-05
19.4	1.80315	0.32934	1.80315	0.07213	3e-05
19.5	1.80844	0.32201	1.80844	0.07234	3e-05
19.6	1.81365	0.32093	1.81365	0.07255	3e-05
19.7	1.81843	0.35871	1.81843	0.07274	4e-05
19.8	1.82384	0.33369	1.82384	0.07295	3e-05
19.9	1.82853	0.36756	1.82853	0.07314	4e-05
20	1.83349	0.31437	1.83349	0.07334	3e-05
20.1	1.83836	0.3386	1.83836	0.07353	3e-05
20.2	1.84333	0.34264	1.84333	0.07373	3e-05
20.3	1.84876	0.35211	1.84876	0.07395	4e-05
20.4	1.85314	0.34402	1.85314	0.07413	3e-05
20.5	1.85912	0.3452	1.85912	0.07436	3e-05
20.6	1.86361	0.34297	1.86361	0.07454	3e-05
20.7	1.86816	0.32328	1.86816	0.07473	3e-05
20.8	1.87347	0.37832	1.87347	0.07494	4e-05
20.9	1.87863	0.36424	1.87863	0.07515	4e-05
21	1.88339	0.33402	1.88339	0.07534	3e-05
21.1	1.88887	0.3544	1.88887	0.07555	4e-05
21.2	1.89351	0.37944	1.89351	0.07574	4e-05
21.3	1.89862	0.34179	1.89862	0.07594	3e-05
21.4	1.90333	0.38943	1.90333	0.07613	4e-05
21.5	1.90822	0.36708	1.90822	0.07633	4e-05
21.6	1.91379	0.37803	1.91379	0.07655	4e-05
21.7	1.91824	0.36472	1.91824	0.07673	4e-05
21.8	1.92403	0.38781	1.92403	0.07696	4e-05
21.9	1.92863	0.38919	1.92863	0.07715	4e-05
22	1.93319	0.39172	1.93319	0.07733	4e-05
22.1	1.93848	0.3881	1.93848	0.07754	4e-05
22.2	1.94356	0.42206	1.94356	0.07774	4e-05
22.3	1.9484	0.40269	1.9484	0.07794	4e-05
22.4	1.95378	0.42994	1.95378	0.07815	4e-05
22.5	1.95853	0.42449	1.95853	0.07834	4e-05
22.6	1.96361	0.41027	1.96361	0.07854	4e-05
22.7	1.96826	0.42195	1.96826	0.07873	4e-05
22.8	1.9732	0.40384	1.9732	0.07893	4e-05
22.9	1.97877	0.39795	1.97877	0.07915	4e-05
23	1.98326	0.42652	1.98326	0.07933	4e-05
23.1	1.98901	0.41989	1.98901	0.07956	4e-05
23.2	1.99365	0.44067	1.99365	0.07975	4e-05
23.3	1.99815	0.4524	1.99815	0.07993	5e-05
23.4	2.00345	0.43013	2.00345	0.08014	4e-05
23.5	2.00854	0.45786	2.00854	0.08034	5e-05
23.6	2.01345	0.44903	2.01345	0.08054	4e-05
23.7	2.01869	0.45881	2.01869	0.08075	5e-05
23.8	2.02357	0.45813	2.02357	0.08094	5e-05
23.9	2.0287	0.46221	2.0287	0.08115	5e-05
24	2.0333	0.47156	2.0333	0.08133	5e-05
24.1	2.03825	0.45498	2.03825	0.08153	5e-05
24.2	2.0438	0.45597	2.0438	0.08175	5e-05
24.3	2.04825	0.49023	2.04825	0.08193	5e-05
24.4	2.05404	0.486	2.05404	0.08216	5e-05
24.5	2.05859	0.48974	2.05859	0.08234	5e-05
24.6	2.0632	0.51855	2.0632	0.08253	5e-05
24.7	2.06852	0.50076	2.06852	0.08274	5e-05
24.8	2.07355	0.51407	2.07355	0.08294	5e-05
24.9	2.07832	0.51575	2.07832	0.08313	5e-05
25	2.08379	0.53121	2.08379	0.08335	5e-05
25.1	2.08868	0.46863	2.08868	0.08355	5e-05
25.2	2.09356	0.53445	2.09356	0.08374	5e-05
25.3	2.09825	0.5	2.09825	0.08393	5e-05
25.4	2.10332	0.52404	2.10332	0.08413	5e-05
25.5	2.10885	0.48569	2.10885	0.08435	5e-05
25.6	2.11323	0.55052	2.11323	0.08453	6e-05
25.7	2.11898	0.53124	2.11898	0.08476	5e-05
25.8	2.12351	0.54566	2.12351	0.08494	5e-05
25.9	2.1281	0.52228	2.1281	0.08512	5e-05
26	2.13356	0.51901	2.13356	0.08534	5e-05
26.1	2.13851	0.54247	2.13851	0.08554	5e-05
26.2	2.14339	0.56192	2.14339	0.08574	6e-05
26.3	2.1487	0.55189	2.1487	0.08595	6e-05
26.4	2.15365	0.5427	2.15365	0.08615	5e-05
26.5	2.15857	0.55713	2.15857	0.08634	6e-05
26.6	2.1633	0.5816	2.1633	0.08653	6e-05
26.7	2.16829	0.5695	2.16829	0.08673	6e-05
26.8	2.17381	0.5875	2.17381	0.08695	6e-05
26.9	2.17826	0.60081	2.17826	0.08713	6e-05
27	2.18398	0.59076	2.18398	0.08736	6e-05
27.1	2.18853	0.60026	2.18853	0.08754	6e-05
27.2	2.19318	0.60216	2.19318	0.08773	6e-05
27.3	2.1986	0.59942	2.1986	0.08794	6e-05
27.4	2.20355	0.61794	2.20355	0.08814	6e-05
27.5	2.20843	0.63608	2.20843	0.08834	6e-05
27.6	2.21364	0.59949	2.21364	0.08855	6e-05
27.7	2.2187	0.6324	2.2187	0.08875	6e-05
27.8	2.22354	0.62705	2.22354	0.08894	6e-05
27.9	2.22826	0.63828	2.22826	0.08913	6e-05
28	2.23331	0.62675	2.23331	0.08933	6e-05
28.1	2.2389	0.63648	2.2389	0.08956	6e-05
28.2	2.24321	0.67417	2.24321	0.08973	7e-05
28.3	2.24891	0.69551	2.24891	0.08996	7e-05
28.4	2.25358	0.67937	2.25358	0.09014	7e-05
28.5	2.25823	0.69743	2.25823	0.09033	7e-05
28.6	2.26356	0.65554	2.26356	0.09054	7e-05
28.7	2.26855	0.64462	2.26855	0.09074	6e-05
28.8	2.27342	0.65025	2.27342	0.09094	7e-05
28.9	2.27861	0.6816	2.27861	0.09114	7e-05
29	2.28372	0.68138	2.28372	0.09135	7e-05
29.1	2.2885	0.68254	2.2885	0.09154	7e-05
29.2	2.29326	0.66728	2.29326	0.09173	7e-05
29.3	2.29826	0.67955	2.29826	0.09193	7e-05
29.4	2.30396	0.7024	2.30396	0.09216	7e-05
29.5	2.30819	0.67485	2.30819	0.09233	7e-05
29.6	2.31394	0.69776	2.31394	0.09256	7e-05
29.7	2.31855	0.7263	2.31855	0.09274	7e-05
29.8	2.32326	0.7151	2.32326	0.09293	7e-05
29.9	2.32854	0.71169	2.32854	0.09314	7e-05
30	2.33351	0.73499	2.33351	0.09334	7e-05
30.1	2.33844	0.71252	2.33844	0.09354	7e-05
30.2	2.3437	0.76132	2.3437	0.09375	8e-05
30.3	2.34864	0.74955	2.34864	0.09395	7e-05
30.4	2.35346	0.75668	2.35346	0.09414	8e-05
30.5	2.3583	0.73291	2.3583	0.09433	7e-05
30.6	2.36331	0.78259	2.36331	0.09453	8e-05
30.7	2.36895	0.76674	2.36895	0.09476	8e-05
30.8	2.37328	0.79492	2.37328	0.09493	8e-05
30.9	2.379	0.7723	2.379	0.09516	8e-05
31	2.38347	0.79207	2.38347	0.09534	8e-05
31.1	2.38819	0.77837	2.38819	0.09553	8e-05
31.2	2.39357	0.7995	2.39357	0.09574	8e-05
31.3	2.39849	0.76717	2.39849	0.09594	8e-05
31.4	2.40353	0.78583	2.40353	0.09614	8e-05
31.5	2.40871	0.78156	2.40871	0.09635	8e-05
31.6	2.41358	0.79084	2.41358	0.09654	8e-05
31.7	2.4185	0.80083	2.4185	0.09674	8e-05
31.8	2.42324	0.81357	2.42324	0.09693	8e-05
31.9	2.42835	0.81756	2.42835	0.09713	8e-05
32	2.43396	0.79819	2.43396	0.09736	8e-05
32.1	2.4382	0.78915	2.4382	0.09753	8e-05
32.2	2.44395	0.80932	2.44395	0.09776	8e-05
32.3	2.44854	0.82545	2.44854	0.09794	8e-05
32.4	2.45329	0.82202	2.45329	0.09813	8e-05
32.5	2.45847	0.86517	2.45847	0.09834	9e-05
32.6	2.46344	0.84674	2.46344	0.09854	8e-05
32.7	2.46848	0.84105	2.46848	0.09874	8e-05
32.8	2.47365	0.83631	2.47365	0.09895	8e-05
32.9	2.47857	0.88054	2.47857	0.09914	9e-05
33	2.48356	0.84222	2.48356	0.09934	8e-05
33.1	2.48823	0.87568	2.48823	0.09953	9e-05
33.2	2.49333	0.85406	2.49333	0.09973	9e-05
33.3	2.49899	0.87046	2.49899	0.09996	9e-05
33.4	2.50318	0.89856	2.50318	0.10013	9e-05
33.5	2.50898	0.87786	2.50898	0.10036	9e-05
33.6	2.51357	0.89742	2.51357	0.10054	9e-05
33.7	2.51826	0.90193	2.51826	0.10073	9e-05
33.8	2.5235	0.93939	2.5235	0.10094	9e-05
33.9	2.5284	0.92626	2.5284	0.10114	9e-05
34	2.53348	0.93324	2.53348	0.10134	9e-05
34.1	2.53872	0.92112	2.53872	0.10155	9e-05
34.2	2.54371	0.94895	2.54371	0.10175	9e-05
34.3	2.54856	0.92523	2.54856	0.10194	9e-05
34.4	2.55323	0.97922	2.55323	0.10213	0.0001
34.5	2.55838	0.91961	2.55838	0.10234	9e-05
34.6	2.56392	0.96394	2.56392	0.10256	0.0001
34.7	2.56813	0.97413	2.56813	0.10273	0.0001
34.8	2.57405	0.98706	2.57405	0.10296	0.0001
34.9	2.5786	0.96438	2.5786	0.10314	0.0001
35	2.58329	1.01138	2.58329	0.10333	0.0001
35.1	2.58843	0.98054	2.58843	0.10354	0.0001
35.2	2.59341	1.0117	2.59341	0.10374	0.0001
35.3	2.59853	1.03412	2.59853	0.10394	0.0001
35.4	2.60373	1.04179	2.60373	0.10415	0.0001
35.5	2.60862	1.05875	2.60862	0.10434	0.00011
35.6	2.61366	1.05465	2.61366	0.10455	0.00011
35.7	2.61823	1.08797	2.61823	0.10473	0.00011
35.8	2.62334	1.07608	2.62334	0.10493	0.00011
35.9	2.62888	1.08602	2.62888	0.10516	0.00011
36	2.63314	1.09682	2.63314	0.10533	0.00011
36.1	2.63895	1.0994	2.63895	0.10556	0.00011
36.2	2.64363	1.11372	2.64363	0.10575	0.00011
36.3	2.64825	1.16366	2.64825	0.10593	0.00012
36.4	2.65339	1.11033	2.65339	0.10614	0.00011
36.5	2.65835	1.13343	2.65835	0.10633	0.00011
36.6	2.66354	1.16525	2.66354	0.10654	0.00012
36.7	2.66871	1.16788	2.66871	0.10675	0.00012
36.8	2.67367	1.14341	2.67367	0.10695	0.00011
36.9	2.67866	1.18837	2.67866	0.10715	0.00012
37	2.6832	1.15634	2.6832	0.10733	0.00012
37.1	2.68838	1.18564	2.68838	0.10754	0.00012
37.2	2.6939	1.16589	2.6939	0.10776	0.00012
37.3	2.69817	1.19141	2.69817	0.10793	0.00012
37.4	2.70395	1.19892	2.70395	0.10816	0.00012
37.5	2.7087	1.21407	2.7087	0.10835	0.00012
37.6	2.71333	1.19343	2.71333	0.10853	0.00012
37.7	2.71841	1.20385	2.71841	0.10874	0.00012
37.8	2.7234	1.18969	2.7234	0.10894	0.00012
37.9	2.72849	1.25188	2.72849	0.10914	0.00013
38	2.73373	1.25456	2.73373	0.10935	0.00013
38.1	2.73865	1.2706	2.73865	0.10955	0.00013
38.2	2.74361	1.28281	2.74361	0.10974	0.00013
38.3	2.74822	1.29249	2.74822	0.10993	0.00013
38.4	2.75343	1.28843	2.75343	0.11014	0.00013
38.5	2.75886	1.31573	2.75886	0.11035	0.00013
38.6	2.76306	1.3212	2.76306	0.11052	0.00013
38.7	2.76911	1.3091	2.76911	0.11076	0.00013
38.8	2.77363	1.33585	2.77363	0.11095	0.00013
38.9	2.77824	1.35851	2.77824	0.11113	0.00014
39	2.78347	1.36979	2.78347	0.11134	0.00014
39.1	2.78841	1.37336	2.78841	0.11154	0.00014
39.2	2.79358	1.37382	2.79358	0.11174	0.00014
39.3	2.79862	1.35964	2.79862	0.11194	0.00014
39.4	2.80363	1.39318	2.80363	0.11215	0.00014
39.5	2.80849	1.40551	2.80849	0.11234	0.00014
39.6	2.81322	1.43233	2.81322	0.11253	0.00014
39.7	2.81848	1.39804	2.81848	0.11274	0.00014
39.8	2.82381	1.46438	2.82381	0.11295	0.00015
39.9	2.82815	1.42656	2.82815	0.11313	0.00014
40	2.83398	1.44191	2.83398	0.11336	0.00014
40.1	2.83856	1.42947	2.83856	0.11354	0.00014
40.2	2.84325	1.46694	2.84325	0.11373	0.00015
40.3	2.84852	1.46382	2.84852	0.11394	0.00015
40.4	2.85337	1.50062	2.85337	0.11413	0.00015
40.5	2.85861	1.48556	2.85861	0.11434	0.00015
40.6	2.86364	1.50156	2.86364	0.11455	0.00015
40.7	2.86863	1.4905	2.86863	0.11475	0.00015
40.8	2.8735	1.52262	2.8735	0.11494	0.00015
40.9	2.87829	1.51572	2.87829	0.11513	0.00015
41	2.88351	1.55888	2.88351	0.11534	0.00016
41.1	2.88886	1.55869	2.88886	0.11555	0.00016
41.2	2.89312	1.56058	2.89312	0.11572	0.00016
41.3	2.89896	1.59312	2.89896	0.11596	0.00016
41.4	2.9037	1.58983	2.9037	0.11615	0.00016
41.5	2.90827	1.62145	2.90827	0.11633	0.00016
41.6	2.91341	1.57219	2.91341	0.11654	0.00016
41.7	2.91841	1.65254	2.91841	0.11674	0.00017
41.8	2.92365	1.60623	2.92365	0.11695	0.00016
41.9	2.92857	1.64554	2.92857	0.11714	0.00016
42	2.93365	1.65958	2.93365	0.11735	0.00017
42.1	2.93858	1.68352	2.93858	0.11754	0.00017
42.2	2.94326	1.63984	2.94326	0.11773	0.00016
42.3	2.9485	1.68214	2.9485	0.11794	0.00017
42.4	2.95387	1.69447	2.95387	0.11815	0.00017
42.5	2.9581	1.69381	2.9581	0.11832	0.00017
42.6	2.96401	1.70991	2.96401	0.11856	0.00017
42.7	2.96862	1.70542	2.96862	0.11874	0.00017
42.8	2.97321	1.70635	2.97321	0.11893	0.00017
42.9	2.97843	1.72724	2.97843	0.11914	0.00017
43	2.98336	1.75552	2.98336	0.11933	0.00018
43.1	2.98866	1.77634	2.98866	0.11955	0.00018
43.2	2.99354	1.79701	2.99354	0.11974	0.00018
43.3	2.99862	1.765	2.99862	0.11994	0.00018
43.4	3.00354	1.79017	3.00354	0.12014	0.00018
43.5	3.00828	1.80532	3.00828	0.12033	0.00018
43.6	3.01344	1.83547	3.01344	0.12054	0.00018
43.7	3.0188	1.84117	3.0188	0.12075	0.00018
43.8	3.02317	1.83929	3.02317	0.12093	0.00018
43.9	3.02903	1.87949	3.02903	0.12116	0.00019
44	3.03353	1.87546	3.03353	0.12134	0.00019
44.1	3.03824	1.88187	3.03824	0.12153	0.00019
44.2	3.04347	1.92772	3.04347	0.12174	0.00019
44.3	3.04835	1.93067	3.04835	0.12193	0.00019
44.4	3.05376	1.92099	3.05376	0.12215	0.00019
44.5	3.05858	1.9229	3.05858	0.12234	0.00019
44.6	3.06367	1.92807	3.06367	0.12255	0.00019
44.7	3.06847	1.929	3.06847	0.12274	0.00019
44.8	3.0733	1.96716	3.0733	0.12293	0.0002
44.9	3.07844	2.00658	3.07844	0.12314	0.0002
45	3.08384	1.9842	3.08384	0.12335	0.0002
45.1	3.0882	2.0024	3.0882	0.12353	0.0002
45.2	3.09402	2.00329	3.09402	0.12376	0.0002
45.3	3.09848	2.01339	3.09848	0.12394	0.0002
45.4	3.10322	2.01636	3.10322	0.12413	0.0002
45.5	3.10844	2.06471	3.10844	0.12434	0.00021
45.6	3.11344	2.04795	3.11344	0.12454	0.0002
45.7	3.11875	2.0411	3.11875	0.12475	0.0002
45.8	3.12354	2.09494	3.12354	0.12494	0.00021
45.9	3.12862	2.06528	3.12862	0.12514	0.00021
46	3.13355	2.09463	3.13355	0.12534	0.00021
46.1	3.13828	2.10636	3.13828	0.12553	0.00021
46.2	3.14336	2.13144	3.14336	0.12573	0.00021
46.3	3.14884	2.11945	3.14884	0.12595	0.00021
46.4	3.15313	2.13731	3.15313	0.12613	0.00021
46.5	3.15904	2.16689	3.15904	0.12636	0.00022
46.6	3.16349	2.14492	3.16349	0.12654	0.00021
46.7	3.16826	2.18514	3.16826	0.12673	0.00022
46.8	3.1734	2.15864	3.1734	0.12694	0.00022
46.9	3.17845	2.19839	3.17845	0.12714	0.00022
47	3.18374	2.20879	3.18374	0.12735	0.00022
47.1	3.18854	2.24541	3.18854	0.12754	0.00022
47.2	3.19364	2.21795	3.19364	0.12775	0.00022
47.3	3.19855	2.23186	3.19855	0.12794	0.00022
47.4	3.20323	2.25153	3.20323	0.12813	0.00023
47.5	3.20838	2.22764	3.20838	0.12834	0.00022
47.6	3.21375	2.2718	3.21375	0.12855	0.00023
47.7	3.21818	2.28034	3.21818	0.12873	0.00023
47.8	3.22417	2.32998	3.22417	0.12897	0.00023
47.9	3.22856	2.29131	3.22856	0.12914	0.00023
48	3.23325	2.33234	3.23325	0.12933	0.00023
48.1	3.23843	2.32146	3.23843	0.12954	0.00023
48.2	3.24348	2.33024	3.24348	0.12974	0.00023
48.3	3.24867	2.35318	3.24867	0.12995	0.00024
48.4	3.25353	2.39167	3.25353	0.13014	0.00024
48.5	3.25867	2.34958	3.25867	0.13035	0.00023
48.6	3.2637	2.39707	3.2637	0.13055	0.00024
48.7	3.26821	2.40953	3.26821	0.13073	0.00024
48.8	3.2733	2.4316	3.2733	0.13093	0.00024
48.9	3.27877	2.45085	3.27877	0.13115	0.00025
49	3.28321	2.42869	3.28321	0.13133	0.00024
49.1	3.28914	2.45658	3.28914	0.13157	0.00025
49.2	3.29356	2.47527	3.29356	0.13174	0.00025
49.3	3.29835	2.48186	3.29835	0.13193	0.00025
49.4	3.30345	2.49102	3.30345	0.13214	0.00025
49.5	3.30836	2.48196	3.30836	0.13233	0.00025
49.6	3.31368	2.49797	3.31368	0.13255	0.00025
49.7	3.31843	2.53712	3.31843	0.13274	0.00025
49.8	3.32366	2.51763	3.32366	0.13295	0.00025
49.9	3.32872	2.55525	3.32872	0.13315	0.00026
50	3.33318	2.53145	3.33318	0.13333	0.00025
50.1	3.3383	2.55656	3.3383	0.13353	0.00026
50.2	3.34374	2.58503	3.34374	0.13375	0.00026
50.3	3.34825	2.58653	3.34825	0.13393	0.00026
50.4	3.35406	2.59632	3.35406	0.13416	0.00026
50.5	3.35858	2.61334	3.35858	0.13434	0.00026
50.6	3.36332	2.61284	3.36332	0.13453	0.00026
50.7	3.36841	2.61329	3.36841	0.13474	0.00026
50.8	3.37339	2.6608	3.37339	0.13494	0.00027
50.9	3.37871	2.6637	3.37871	0.13515	0.00027
51	3.3834	2.68407	3.3834	0.13534	0.00027
51.1	3.38869	2.68723	3.38869	0.13555	0.00027
51.2	3.39379	2.71704	3.39379	0.13575	0.00027
51.3	3.3982	2.68588	3.3982	0.13593	0.00027
51.4	3.40331	2.74287	3.40331	0.13613	0.00027
51.5	3.40874	2.75318	3.40874	0.13635	0.00028
51.6	3.41322	2.75086	3.41322	0.13653	0.00028
51.7	3.41913	2.77522	3.41913	0.13677	0.00028
51.8	3.42351	2.7917	3.4235	0.13694	0.00028
51.9	3.42833	2.80438	3.42833	0.13713	0.00028
52	3.43348	2.82347	3.43348	0.13734	0.00028
52.1	3.43841	2.84926	3.43841	0.13754	0.00028
52.2	3.44359	2.83705	3.44359	0.13774	0.00028
52.3	3.44845	2.83841	3.44845	0.13794	0.00028
52.4	3.45382	2.86665	3.45382	0.13815	0.00029
52.5	3.45865	2.86735	3.45865	0.13835	0.00029
52.6	3.46316	2.88209	3.46316	0.13853	0.00029
52.7	3.4684	2.89027	3.4684	0.13874	0.00029
52.8	3.47378	2.90321	3.47378	0.13895	0.00029
52.9	3.4782	2.90808	3.4782	0.13913	0.00029
53	3.48402	2.91688	3.48402	0.13936	0.00029
53.1	3.48849	2.94862	3.48849	0.13954	0.00029
53.2	3.49326	2.94778	3.49326	0.13973	0.00029
53.3	3.49851	2.96626	3.49851	0.13994	0.0003
53.4	3.5034	2.99363	3.5034	0.14014	0.0003
53.5	3.50866	3.02103	3.50866	0.14035	0.0003
53.6	3.51341	2.99422	3.51341	0.14054	0.0003
53.7	3.51878	3.04339	3.51878	0.14075	0.0003
53.8	3.52365	3.04736	3.52365	0.14095	0.0003
53.9	3.52816	3.06269	3.52816	0.14113	0.00031
54	3.53339	3.05446	3.53339	0.14134	0.00031
54.1	3.53872	3.08626	3.53872	0.14155	0.00031
54.2	3.54326	3.07691	3.54326	0.14173	0.00031
54.3	3.54898	3.09229	3.54898	0.14196	0.00031
54.4	3.55349	3.12755	3.55349	0.14214	0.00031
54.5	3.55827	3.12773	3.55827	0.14233	0.00031
54.6	3.56356	3.17328	3.56356	0.14254	0.00032
54.7	3.56847	3.16563	3.56847	0.14274	0.00032
54.8	3.5737	3.20452	3.5737	0.14295	0.00032
54.9	3.57833	3.16753	3.57833	0.14313	0.00032
55	3.58382	3.23043	3.58382	0.14335	0.00032
55.1	3.58864	3.21604	3.58864	0.14355	0.00032
55.2	3.59313	3.23503	3.59313	0.14373	0.00032
55.3	3.59839	3.23008	3.59839	0.14394	0.00032
55.4	3.60377	3.29673	3.60377	0.14415	0.00033
55.5	3.60824	3.27466	3.60824	0.14433	0.00033
55.6	3.61395	3.30457	3.61395	0.14456	0.00033
55.7	3.61858	3.29792	3.61858	0.14474	0.00033
55.8	3.62334	3.34566	3.62334	0.14493	0.00033
55.9	3.62849	3.34724	3.62849	0.14514	0.00033
56	3.63344	3.35979	3.63344	0.14534	0.00034
56.1	3.63871	3.3667	3.63871	0.14555	0.00034
56.2	3.64329	3.40726	3.64329	0.14573	0.00034
56.3	3.64884	3.39859	3.64884	0.14595	0.00034
56.4	3.6536	3.39002	3.6536	0.14614	0.00034
56.5	3.65814	3.40346	3.65814	0.14633	0.00034
56.6	3.66336	3.44685	3.66336	0.14653	0.00034
56.7	3.6688	3.44976	3.6688	0.14675	0.00034
56.8	3.67323	3.4714	3.67323	0.14693	0.00035
56.9	3.67895	3.49158	3.67895	0.14716	0.00035
57	3.68347	3.52042	3.68347	0.14734	0.00035
57.1	3.68834	3.52409	3.68834	0.14753	0.00035
57.2	3.69351	3.55313	3.69351	0.14774	0.00036
57.3	3.69839	3.55783	3.69839	0.14794	0.00036
57.4	3.70369	3.54423	3.70369	0.14815	0.00035
57.5	3.70839	3.58047	3.70839	0.14834	0.00036
57.6	3.71377	3.61147	3.71377	0.14855	0.00036
57.7	3.71857	3.59699	3.71857	0.14874	0.00036
57.8	3.72323	3.6304	3.72323	0.14893	0.00036
57.9	3.72837	3.66194	3.72837	0.14913	0.00037
58	3.73375	3.61342	3.73375	0.14935	0.00036
58.1	3.73834	3.67208	3.73834	0.14953	0.00037
58.2	3.74403	3.68645	3.74403	0.14976	0.00037
58.3	3.74849	3.70213	3.74849	0.14994	0.00037
58.4	3.75329	3.68752	3.75329	0.15013	0.00037
58.5	3.75854	3.70638	3.75854	0.15034	0.00037
58.6	3.76339	3.71582	3.76339	0.15054	0.00037
58.7	3.76877	3.72648	3.76877	0.15075	0.00037
58.8	3.77337	3.73845	3.77337	0.15093	0.00037
58.9	3.77872	3.78091	3.77872	0.15115	0.00038
59	3.78356	3.79402	3.78356	0.15134	0.00038
59.1	3.78815	3.79256	3.78815	0.15153	0.00038
59.2	3.79341	3.82521	3.79341	0.15174	0.00038
59.3	3.79883	3.85065	3.79883	0.15195	0.00039
59.4	3.80331	3.87233	3.80331	0.15213	0.00039
59.5	3.80897	3.86016	3.80897	0.15236	0.00039
59.6	3.81351	3.87	3.81351	0.15254	0.00039
59.7	3.81844	3.89786	3.81844	0.15274	0.00039
59.8	3.82343	3.95596	3.82343	0.15294	0.0004
59.9	3.82828	3.9271	3.82828	0.15313	0.00039
60	3.83379	3.94534	3.83379	0.15335	0.00039
60.1	3.83835	3.90576	3.83835	0.15353	0.00039
60.2	3.84376	3.95566	3.84376	0.15375	0.0004
60.3	3.84853	3.98242	3.84853	0.15394	0.0004
60.4	3.85308	4.02408	3.85308	0.15412	0.0004
60.5	3.85839	4.03364	3.85839	0.15434	0.0004
60.6	3.86387	4.0229	3.86387	0.15455	0.0004
60.7	3.86829	4.0834	3.86829	0.15473	0.00041
60.8	3.87401	4.08819	3.87401	0.15496	0.00041
60.9	3.87853	4.08202	3.87853	0.15514	0.00041
61	3.88336	4.1016	3.88336	0.15533	0.00041
61.1	3.88842	4.11097	3.88842	0.15554	0.00041
61.2	3.89331	4.1195	3.89331	0.15573	0.00041
61.3	3.8987	4.15557	3.8987	0.15595	0.00042
61.4	3.90338	4.14387	3.90338	0.15614	0.00041
61.5	3.90891	4.15567	3.90891	0.15636	0.00042
61.6	3.91357	4.15974	3.91357	0.15654	0.00042
61.7	3.91813	4.18373	3.91813	0.15673	0.00042
61.8	3.92341	4.1872	3.92341	0.15694	0.00042
61.9	3.92883	4.23976	3.92883	0.15715	0.00042
62	3.93322	4.22638	3.93322	0.15733	0.00042
62.1	3.93905	4.27436	3.93905	0.15756	0.00043
62.2	3.94354	4.23526	3.94354	0.15774	0.00042
62.3	3.94847	4.29399	3.94847	0.15794	0.00043
62.4	3.9534	4.28583	3.9534	0.15814	0.00043
62.5	3.95827	4.31196	3.95827	0.15833	0.00043
62.6	3.96372	4.32484	3.96372	0.15855	0.00043
62.7	3.96843	4.3292	3.96843	0.15874	0.00043
62.8	3.97384	4.37625	3.97384	0.15895	0.00044
62.9	3.97867	4.38956	3.97867	0.15915	0.00044
63	3.98315	4.35455	3.98315	0.15933	0.00044
63.1	3.98844	4.39777	3.98844	0.15954	0.00044
63.2	3.9937	4.40832	3.9937	0.15975	0.00044
63.3	3.99822	4.42144	3.99822	0.15993	0.00044
63.4	4.00397	4.47447	4.00397	0.16016	0.00045
63.5	4.00855	4.48672	4.00855	0.16034	0.00045
63.6	4.01346	4.45131	4.01346	0.16054	0.00045
63.7	4.01835	4.43259	4.01835	0.16073	0.00044
63.8	4.02323	4.49276	4.02323	0.16093	0.00045
63.9	4.0287	4.51222	4.0287	0.16115	0.00045
64	4.0334	4.516	4.0334	0.16134	0.00045
64.1	4.03882	4.52167	4.03882	0.16155	0.00045
64.2	4.0437	4.56855	4.0437	0.16175	0.00046
64.3	4.04814	4.54579	4.04814	0.16193	0.00045
64.4	4.05343	4.58633	4.05343	0.16214	0.00046
64.5	4.05869	4.63163	4.05869	0.16235	0.00046
64.6	4.06328	4.61019	4.06328	0.16253	0.00046
64.7	4.06889	4.60744	4.06889	0.16276	0.00046
64.8	4.07357	4.65555	4.07357	0.16294	0.00047
64.9	4.07853	4.65471	4.07853	0.16314	0.00047
65	4.08337	4.63736	4.08337	0.16333	0.00046
65.1	4.08827	4.71349	4.08827	0.16353	0.00047
65.2	4.09372	4.70408	4.09372	0.16375	0.00047
65.3	4.09842	4.73217	4.09842	0.16394	0.00047
65.4	4.10384	4.74288	4.10384	0.16415	0.00047
65.5	4.10864	4.78432	4.10864	0.16435	0.00048
65.6	4.11317	4.77124	4.11317	0.16453	0.00048
65.7	4.11851	4.80078	4.11851	0.16474	0.00048
65.8	4.12371	4.7869	4.12371	0.16495	0.00048
65.9	4.12815	4.8208	4.12815	0.16513	0.00048
66	4.13404	4.82323	4.13404	0.16536	0.00048
66.1	4.13861	4.83821	4.13861	0.16554	0.00048
66.2	4.14343	4.87052	4.14343	0.16574	0.00049
66.3	4.14841	4.86699	4.14841	0.16594	0.00049
66.4	4.1533	4.88979	4.1533	0.16613	0.00049
66.5	4.1588	4.90022	4.1588	0.16635	0.00049
66.6	4.16333	4.9038	4.16333	0.16653	0.00049
66.7	4.1688	4.95284	4.1688	0.16675	0.0005
66.8	4.17353	4.95481	4.17353	0.16694	0.0005
66.9	4.17811	4.96916	4.17811	0.16712	0.0005
67	4.1836	5.00634	4.1836	0.16734	0.0005
67.1	4.18867	4.98024	4.18867	0.16755	0.0005
67.2	4.19322	5.03388	4.19322	0.16773	0.0005
67.3	4.19889	5.03608	4.19889	0.16796	0.0005
67.4	4.20356	5.06554	4.20356	0.16814	0.00051
67.5	4.20844	5.06749	4.20844	0.16834	0.00051
67.6	4.21341	5.09593	4.21341	0.16854	0.00051
67.7	4.21829	5.0977	4.21829	0.16873	0.00051
67.8	4.22379	5.1592	4.22379	0.16895	0.00052
67.9	4.22834	5.13466	4.22834	0.16913	0.00051
68	4.23383	5.18706	4.23383	0.16935	0.00052
68.1	4.23853	5.16393	4.23853	0.16954	0.00052
68.2	4.24318	5.17927	4.24318	0.16973	0.00052
68.3	4.24859	5.19505	4.24859	0.16994	0.00052
68.4	4.2537	5.19874	4.2537	0.17015	0.00052
68.5	4.25823	5.22362	4.25823	0.17033	0.00052
68.6	4.26384	5.27874	4.26384	0.17055	0.00053
68.7	4.26869	5.27791	4.26869	0.17075	0.00053
68.8	4.27342	5.2713	4.27342	0.17094	0.00053
68.9	4.27834	5.31591	4.27834	0.17113	0.00053
69	4.28329	5.2981	4.28329	0.17133	0.00053
69.1	4.28886	5.32382	4.28886	0.17155	0.00053
69.2	4.29328	5.34549	4.29328	0.17173	0.00053
69.3	4.29882	5.37384	4.29882	0.17195	0.00054
69.4	4.30365	5.35764	4.30365	0.17215	0.00054
69.5	4.30819	5.38196	4.30819	0.17233	0.00054
69.6	4.31358	5.36943	4.31358	0.17254	0.00054
69.7	4.31875	5.41427	4.31875	0.17275	0.00054
69.8	4.32322	5.42295	4.32322	0.17293	0.00054
69.9	4.32888	5.44308	4.32888	0.17316	0.00054
70	4.33365	5.475	4.33365	0.17335	0.00055
70.1	4.33838	5.46666	4.33838	0.17354	0.00055
70.2	4.34333	5.51892	4.34333	0.17373	0.00055
70.3	4.34824	5.4915	4.34824	0.17393	0.00055
70.4	4.35389	5.54513	4.35389	0.17416	0.00055
70.5	4.35825	5.54473	4.35825	0.17433	0.00055
70.6	4.36381	5.56108	4.36381	0.17455	0.00056
70.7	4.36853	5.55624	4.36853	0.17474	0.00056
70.8	4.37323	5.61161	4.37323	0.17493	0.00056
70.9	4.37855	5.59216	4.37855	0.17514	0.00056
71	4.38368	5.63633	4.38368	0.17535	0.00056
71.1	4.38826	5.64166	4.38826	0.17553	0.00056
71.2	4.39391	5.68783	4.39391	0.17576	0.00057
71.3	4.39855	5.6664	4.39855	0.17594	0.00057
71.4	4.40338	5.70984	4.40338	0.17614	0.00057
71.5	4.40839	5.69678	4.40839	0.17634	0.00057
71.6	4.41329	5.71487	4.41329	0.17653	0.00057
71.7	4.41892	5.75815	4.41892	0.17676	0.00058
71.8	4.42331	5.77751	4.42331	0.17693	0.00058
71.9	4.42885	5.75622	4.42885	0.17715	0.00058
72	4.4335	5.78201	4.4335	0.17734	0.00058
72.1	4.43819	5.81045	4.43819	0.17753	0.00058
72.2	4.44355	5.78954	4.44355	0.17774	0.00058
72.3	4.44867	5.80256	4.44867	0.17795	0.00058
72.4	4.45334	5.8313	4.45334	0.17813	0.00058
72.5	4.45894	5.86321	4.45894	0.17836	0.00059
72.6	4.46353	5.87472	4.46353	0.17854	0.00059
72.7	4.46843	5.89289	4.46843	0.17874	0.00059
72.8	4.47332	5.92306	4.47332	0.17893	0.00059
72.9	4.47834	5.91066	4.47834	0.17913	0.00059
73	4.48395	5.93738	4.48395	0.17936	0.00059
73.1	4.48828	5.94542	4.48828	0.17953	0.00059
73.2	4.49384	5.93727	4.49384	0.17975	0.00059
73.3	4.49859	5.99638	4.49859	0.17994	0.0006
73.4	4.50324	5.99493	4.50324	0.18013	0.0006
73.5	4.50842	6.00123	4.50842	0.18034	0.0006
73.6	4.51362	6.02438	4.51362	0.18054	0.0006
73.7	4.51827	6.04003	4.51827	0.18073	0.0006
73.8	4.5239	6.07438	4.5239	0.18096	0.00061
73.9	4.52852	6.09005	4.52852	0.18114	0.00061
74	4.53347	6.09497	4.53347	0.18134	0.00061
74.1	4.53829	6.09249	4.53829	0.18153	0.00061
74.2	4.54333	6.1186	4.54333	0.18173	0.00061
74.3	4.54893	6.18352	4.54893	0.18196	0.00062
74.4	4.55325	6.14414	4.55325	0.18213	0.00061
74.5	4.55886	6.17488	4.55886	0.18235	0.00062
74.6	4.56362	6.21475	4.56362	0.18254	0.00062
74.7	4.56821	6.22085	4.56821	0.18273	0.00062
74.8	4.57346	6.22423	4.57346	0.18294	0.00062
74.9	4.57857	6.24183	4.57857	0.18314	0.00062
75	4.58332	6.25196	4.58332	0.18333	0.00063
75.1	4.58902	6.28649	4.58902	0.18356	0.00063
75.2	4.59358	6.31489	4.59358	0.18374	0.00063
75.3	4.59844	6.2931	4.59844	0.18394	0.00063
75.4	4.60331	6.32106	4.60331	0.18413	0.00063
75.5	4.60831	6.31561	4.60831	0.18433	0.00063
75.6	4.6139	6.37911	4.6139	0.18456	0.00064
75.7	4.61827	6.36782	4.61827	0.18473	0.00064
75.8	4.6239	6.37387	4.6239	0.18496	0.00064
75.9	4.62865	6.3958	4.62865	0.18515	0.00064
76	4.63322	6.38992	4.63322	0.18533	0.00064
76.1	4.63839	6.43566	4.63839	0.18554	0.00064
76.2	4.64358	6.45878	4.64358	0.18574	0.00065
76.3	4.64838	6.44322	4.64838	0.18594	0.00064
76.4	4.65401	6.46491	4.65401	0.18616	0.00065
76.5	4.65854	6.49787	4.65854	0.18634	0.00065
76.6	4.6635	6.51813	4.6635	0.18654	0.00065
76.7	4.66829	6.49292	4.66829	0.18673	0.00065
76.8	4.6733	6.55453	4.6733	0.18693	0.00066
76.9	4.67887	6.57906	4.67887	0.18715	0.00066
77	4.6832	6.56705	4.6832	0.18733	0.00066
77.1	4.68884	6.60949	4.68884	0.18755	0.00066
77.2	4.69371	6.58989	4.69371	0.18775	0.00066
77.3	4.69819	6.61728	4.69819	0.18793	0.00066
77.4	4.70339	6.62386	4.70339	0.18814	0.00066
77.5	4.70856	6.66725	4.70856	0.18834	0.00067
77.6	4.71339	6.66164	4.71339	0.18854	0.00067
77.7	4.71893	6.70306	4.71893	0.18876	0.00067
77.8	4.72358	6.69343	4.72358	0.18894	0.00067
77.9	4.72854	6.7248	4.72854	0.18914	0.00067
78	4.73326	6.71852	4.73326	0.18933	0.00067
78.1	4.73836	6.73587	4.73836	0.18953	0.00067
78.2	4.74386	6.7539	4.74386	0.18975	0.00068
78.3	4.7482	6.77359	4.7482	0.18993	0.00068
78.4	4.75389	6.81747	4.75389	0.19016	0.00068
78.5	4.75878	6.80089	4.75878	0.19035	0.00068
78.6	4.76323	6.81702	4.76323	0.19053	0.00068
78.7	4.76841	6.83325	4.76841	0.19074	0.00068
78.8	4.77356	6.87929	4.77356	0.19094	0.00069
78.9	4.77834	6.84295	4.77834	0.19113	0.00068
79	4.78401	6.9093	4.78401	0.19136	0.00069
79.1	4.78852	6.90078	4.78852	0.19154	0.00069
79.2	4.79348	6.92825	4.79348	0.19174	0.00069
79.3	4.79835	6.91823	4.79835	0.19193	0.00069
79.4	4.8034	6.94378	4.8034	0.19214	0.00069
79.5	4.80881	6.9598	4.80881	0.19235	0.0007
79.6	4.81316	6.96415	4.81316	0.19253	0.0007
79.7	4.81902	7.01691	4.81902	0.19276	0.0007
79.8	4.82366	7.00789	4.82366	0.19295	0.0007
79.9	4.82819	7.03702	4.82819	0.19313	0.0007
80	4.83349	7.05894	4.83349	0.19334	0.00071
80.1	4.83854	7.07018	4.83854	0.19354	0.00071
80.2	4.8434	7.06903	4.8434	0.19374	0.00071
80.3	4.84889	7.10246	4.84889	0.19396	0.00071
80.4	4.85351	7.0989	4.85351	0.19414	0.00071
80.5	4.85837	7.11623	4.85837	0.19433	0.00071
80.6	4.86335	7.13621	4.86335	0.19453	0.00071
80.7	4.86841	7.16783	4.86841	0.19474	0.00072
80.8	4.87384	7.15111	4.87384	0.19495	0.00072
80.9	4.87818	7.22434	4.87818	0.19513	0.00072
81	4.88389	7.19959	4.88389	0.19536	0.00072
81.1	4.88862	7.232	4.88862	0.19554	0.00072
81.2	4.89318	7.22477	4.89318	0.19573	0.00072
81.3	4.89851	7.27767	4.89851	0.19594	0.00073
81.4	4.90353	7.24302	4.90353	0.19614	0.00072
81.5	4.90844	7.28123	4.90844	0.19634	0.00073
81.6	4.91382	7.33709	4.91382	0.19655	0.00073
81.7	4.91853	7.32805	4.91853	0.19674	0.00073
81.8	4.92341	7.31678	4.92341	0.19694	0.00073
81.9	4.92842	7.37962	4.92842	0.19714	0.00074
82	4.93347	7.37891	4.93347	0.19734	0.00074
82.1	4.93887	7.36046	4.93887	0.19755	0.00074
82.2	4.94311	7.42544	4.94311	0.19772	0.00074
82.3	4.94892	7.42979	4.94892	0.19796	0.00074
82.4	4.95369	7.44978	4.95369	0.19815	0.00074
82.5	4.95817	7.46243	4.95817	0.19833	0.00075
82.6	4.96345	7.47639	4.96345	0.19854	0.00075
82.7	4.96856	7.4617	4.96856	0.19874	0.00075
82.8	4.97345	7.49598	4.97345	0.19894	0.00075
82.9	4.97878	7.53998	4.97878	0.19915	0.00075
83	4.98358	7.51762	4.98358	0.19934	0.00075
83.1	4.98851	7.51859	4.98851	0.19954	0.00075
83.2	4.99337	7.56357	4.99337	0.19973	0.00076
83.3	4.99842	7.57127	4.99842	0.19994	0.00076
83.4	5.0039	7.60581	5.0039	0.20016	0.00076
83.5	5.00809	7.59826	5.00809	0.20032	0.00076
83.6	5.01399	7.60191	5.01399	0.20056	0.00076
83.7	5.01864	7.65618	5.01864	0.20075	0.00077
83.8	5.02316	7.66278	5.02316	0.20093	0.00077
83.9	5.02843	7.65352	5.02843	0.20114	0.00077
84	5.03357	7.68729	5.03357	0.20134	0.00077
84.1	5.03841	7.70673	5.03841	0.20154	0.00077
84.2	5.04372	7.7311	5.04372	0.20175	0.00077
84.3	5.04852	7.74149	5.04852	0.20194	0.00077
84.4	5.0535	7.72679	5.0535	0.20214	0.00077
84.5	5.05843	7.76655	5.05843	0.20234	0.00078
84.6	5.0634	7.75494	5.0634	0.20254	0.00078
84.7	5.06884	7.83832	5.06884	0.20275	0.00078
84.8	5.07319	7.82013	5.07319	0.20293	0.00078
84.9	5.07898	7.86184	5.07898	0.20316	0.00079
85	5.08359	7.82413	5.08359	0.20334	0.00078
85.1	5.08821	7.86975	5.08821	0.20353	0.00079
85.2	5.09344	7.87413	5.09344	0.20374	0.00079
85.3	5.0985	7.88422	5.0985	0.20394	0.00079
85.4	5.10352	7.9392	5.10352	0.20414	0.00079
85.5	5.10883	7.92655	5.10883	0.20435	0.00079
85.6	5.11356	7.93951	5.11356	0.20454	0.00079
85.7	5.11842	7.91076	5.11842	0.20474	0.00079
85.8	5.1234	7.99418	5.1234	0.20494	0.0008
85.9	5.12835	7.98027	5.12835	0.20513	0.0008
86	5.13389	8.02873	5.13389	0.20536	0.0008
86.1	5.13819	8.02768	5.13819	0.20553	0.0008
86.2	5.14396	8.06807	5.14396	0.20576	0.00081
86.3	5.14856	8.05623	5.14856	0.20594	0.00081
86.4	5.15316	8.06913	5.15316	0.20613	0.00081
86.5	5.15844	8.0805	5.15844	0.20634	0.00081
86.6	5.16362	8.12389	5.16362	0.20654	0.00081
86.7	5.16851	8.13049	5.16851	0.20674	0.00081
86.8	5.17376	8.13888	5.17376	0.20695	0.00081
86.9	5.17856	8.14178	5.17856	0.20714	0.00081
87	5.18356	8.16866	5.18356	0.20734	0.00082
87.1	5.18834	8.20719	5.18834	0.20753	0.00082
87.2	5.19328	8.1896	5.19328	0.20773	0.00082
87.3	5.19894	8.26693	5.19894	0.20796	0.00083
87.4	5.20313	8.24394	5.20313	0.20813	0.00082
87.5	5.20896	8.26122	5.20896	0.20836	0.00083
87.6	5.21355	8.31583	5.21355	0.20854	0.00083
87.7	5.21815	8.30872	5.21815	0.20873	0.00083
87.8	5.2234	8.28724	5.2234	0.20894	0.00083
87.9	5.22857	8.39402	5.22857	0.20914	0.00084
88	5.2335	8.31235	5.2335	0.20934	0.00083
88.1	5.23885	8.36732	5.23885	0.20955	0.00084
88.2	5.24357	8.36269	5.24357	0.20974	0.00084
88.3	5.24853	8.36202	5.24853	0.20994	0.00084
88.4	5.2533	8.40914	5.2533	0.21013	0.00084
88.5	5.25834	8.39738	5.25834	0.21033	0.00084
88.6	5.26385	8.44499	5.26385	0.21055	0.00084
88.7	5.26817	8.46757	5.26817	0.21073	0.00085
88.8	5.2741	8.4966	5.2741	0.21096	0.00085
88.9	5.27858	8.50268	5.27858	0.21114	0.00085
89	5.28313	8.51564	5.28313	0.21133	0.00085
89.1	5.28844	8.53253	5.28844	0.21154	0.00085
89.2	5.29364	8.57253	5.29364	0.21175	0.00086
89.3	5.29843	8.54116	5.29843	0.21194	0.00085
89.4	5.30382	8.62059	5.30382	0.21215	0.00086
89.5	5.30858	8.60459	5.30858	0.21234	0.00086
89.6	5.31364	8.63183	5.31364	0.21255	0.00086
89.7	5.31829	8.61784	5.31829	0.21273	0.00086
89.8	5.32321	8.64554	5.32321	0.21293	0.00086
89.9	5.32887	8.70396	5.32887	0.21315	0.00087
90	5.33321	8.68573	5.33321	0.21333	0.00087
90.1	5.33902	8.74874	5.33902	0.21356	0.00087
90.2	5.3436	8.75383	5.3436	0.21374	0.00088
90.3	5.34824	8.75962	5.34824	0.21393	0.00088
90.4	5.35347	8.77104	5.35347	0.21414	0.00088
90.5	5.35849	8.80808	5.35849	0.21434	0.00088
90.6	5.36347	8.76856	5.36347	0.21454	0.00088
90.7	5.36872	8.81653	5.36872	0.21475	0.00088
90.8	5.37358	8.80815	5.37358	0.21494	0.00088
90.9	5.37864	8.83031	5.37864	0.21515	0.00088
91	5.38325	8.86612	5.38325	0.21533	0.00089
91.1	5.3882	8.89394	5.3882	0.21553	0.00089
91.2	5.39379	8.89399	5.39379	0.21575	0.00089
91.3	5.39824	8.91442	5.39824	0.21593	0.00089
91.4	5.40402	8.95301	5.40402	0.21616	0.0009
91.5	5.4086	8.95959	5.4086	0.21634	0.0009
91.6	5.41318	8.9613	5.41318	0.21653	0.0009
91.7	5.41841	9.01539	5.41841	0.21674	0.0009
91.8	5.42351	9.00401	5.42351	0.21694	0.0009
91.9	5.42851	9.03955	5.42851	0.21714	0.0009
92	5.43367	9.04802	5.43367	0.21735	0.0009
92.1	5.4386	9.09007	5.4386	0.21754	0.00091
92.2	5.44369	9.07526	5.44369	0.21775	0.00091
92.3	5.44826	9.10695	5.44826	0.21793	0.00091
92.4	5.45324	9.11573	5.45324	0.21813	0.00091
92.5	5.45881	9.14429	5.45881	0.21835	0.00091
92.6	5.46323	9.15095	5.46323	0.21853	0.00092
92.7	5.46903	9.19518	5.46903	0.21876	0.00092
92.8	5.47358	9.21027	5.47358	0.21894	0.00092
92.9	5.47821	9.19318	5.47821	0.21913	0.00092
93	5.48353	9.25436	5.48353	0.21934	0.00093
93.1	5.48855	9.23735	5.48855	0.21954	0.00092
93.2	5.49337	9.26679	5.49337	0.21973	0.00093
93.3	5.49872	9.3062	5.49872	0.21995	0.00093
93.4	5.50373	9.31801	5.50373	0.22015	0.00093
93.5	5.50857	9.30083	5.50857	0.22034	0.00093
93.6	5.51324	9.31837	5.51324	0.22053	0.00093
93.7	5.51832	9.33769	5.51832	0.22073	0.00093
93.8	5.52385	9.36337	5.52385	0.22095	0.00094
93.9	5.52816	9.36424	5.52816	0.22113	0.00094
94	5.53399	9.41616	5.53399	0.22136	0.00094
94.1	5.53851	9.41842	5.53851	0.22154	0.00094
94.2	5.54317	9.43766	5.54317	0.22173	0.00094
94.3	5.54864	9.42313	5.54864	0.22195	0.00094
94.4	5.55344	9.46594	5.55344	0.22214	0.00095
94.5	5.55842	9.4739	5.55842	0.22234	0.00095
94.6	5.56365	9.4939	5.56365	0.22255	0.00095
94.7	5.56864	9.51791	5.56864	0.22275	0.00095
94.8	5.5736	9.53932	5.5736	0.22294	0.00095
94.9	5.57828	9.58594	5.57828	0.22313	0.00096
95	5.58332	9.57409	5.58332	0.22333	0.00096
95.1	5.58879	9.60586	5.58879	0.22355	0.00096
95.2	5.59321	9.63641	5.59321	0.22373	0.00096
95.3	5.59899	9.64342	5.59899	0.22396	0.00096
95.4	5.60351	9.65091	5.60351	0.22414	0.00097
95.5	5.60819	9.65886	5.60819	0.22433	0.00097
95.6	5.6136	9.68316	5.6136	0.22454	0.00097
95.7	5.61853	9.69465	5.61853	0.22474	0.00097
95.8	5.62345	9.73286	5.62345	0.22494	0.00097
95.9	5.62856	9.75969	5.62856	0.22514	0.00098
96	5.63376	9.768	5.63376	0.22535	0.00098
96.1	5.63858	9.79734	5.63858	0.22554	0.00098
96.2	5.64319	9.79474	5.64319	0.22573	0.00098
96.3	5.64833	9.80855	5.64833	0.22593	0.00098
96.4	5.65389	9.85909	5.65389	0.22616	0.00099
96.5	5.6582	9.83149	5.6582	0.22633	0.00098
96.6	5.66394	9.86478	5.66394	0.22656	0.00099
96.7	5.66862	9.85188	5.66862	0.22674	0.00099
96.8	5.67323	9.90879	5.67323	0.22693	0.00099
96.9	5.6786	9.92083	5.6786	0.22714	0.00099
97	5.68356	9.94482	5.68356	0.22734	0.00099
97.1	5.68844	9.9862	5.68844	0.22754	0.001
97.2	5.69352	9.98061	5.69352	0.22774	0.001
97.3	5.69874	9.9924	5.69874	0.22795	0.001
97.4	5.70352	9.99198	5.70352	0.22814	0.001
97.5	5.7082	10.0374	5.7082	0.22833	0.001
97.6	5.71327	10.0399	5.71327	0.22853	0.001
97.7	5.71891	10.0705	5.71891	0.22876	0.00101
97.8	5.72316	10.0971	5.72316	0.22893	0.00101
97.9	5.72896	10.1035	5.72896	0.22916	0.00101
98	5.7335	10.1422	5.7335	0.22934	0.00101
98.1	5.73826	10.154	5.73826	0.22953	0.00102
98.2	5.74355	10.1425	5.74355	0.22974	0.00101
98.3	5.74848	10.1799	5.74848	0.22994	0.00102
98.4	5.75347	10.1659	5.75347	0.23014	0.00102
98.5	5.75859	10.2149	5.75859	0.23034	0.00102
98.6	5.76364	10.2092	5.76364	0.23055	0.00102
98.7	5.76851	10.2508	5.76851	0.23074	0.00103
98.8	5.7733	10.2381	5.7733	0.23093	0.00102
98.9	5.77831	10.2668	5.77831	0.23113	0.00103
99	5.7839	10.3079	5.7839	0.23136	0.00103
99.1	5.78826	10.3344	5.78826	0.23153	0.00103
99.2	5.79399	10.3619	5.79399	0.23176	0.00104
99.3	5.79849	10.3532	5.79849	0.23194	0.00104
99.4	5.80323	10.3946	5.80323	0.23213	0.00104
99.5	5.80856	10.4027	5.80856	0.23234	0.00104
99.6	5.81347	10.4046	5.81347	0.23254	0.00104
99.7	5.81856	10.4018	5.81856	0.23274	0.00104
99.8	5.82363	10.4427	5.82363	0.23295	0.00104
99.9	5.82862	10.4548	5.82862	0.23314	0.00105
100	5.83359	10.4645	5.83359	0.23334	0.00105
100.1	5.83825	10.4971	5.83825	0.23353	0.00105
100.2	5.84337	10.5029	5.84337	0.23373	0.00105
100.3	5.84898	10.551	5.84898	0.23396	0.00106
100.4	5.85319	10.5639	5.85319	0.23413	0.00106
100.5	5.85898	10.5443	5.85898	0.23436	0.00105
100.6	5.86354	10.5781	5.86354	0.23454	0.00106
100.7	5.86832	10.5807	5.86832	0.23473	0.00106
100.8	5.87349	10.6099	5.87349	0.23494	0.00106
100.9	5.87839	10.6624	5.87839	0.23514	0.00107
101	5.88353	10.664	5.88353	0.23534	0.00107
101.1	5.88855	10.7115	5.88855	0.23554	0.00107
101.2	5.89363	10.7126	5.89363	0.23575	0.00107
101.3	5.8986	10.7354	5.8986	0.23594	0.00107
101.4	5.90318	10.7086	5.90318	0.23613	0.00107
101.5	5.90836	10.7704	5.90836	0.23633	0.00108
101.6	5.91397	10.8045	5.91397	0.23656	0.00108
101.7	5.91819	10.7967	5.91819	0.23673	0.00108
101.8	5.92398	10.8394	5.92398	0.23696	0.00108
101.9	5.92854	10.8598	5.92854	0.23714	0.00109
102	5.93324	10.8488	5.93324	0.23733	0.00108
102.1	5.93847	10.9021	5.93847	0.23754	0.00109
102.2	5.94339	10.9044	5.94339	0.23774	0.00109
102.3	5.94855	10.9089	5.94855	0.23794	0.00109
102.4	5.95367	10.9071	5.95367	0.23815	0.00109
102.5	5.95875	10.9485	5.95875	0.23835	0.00109
102.6	5.96357	10.9377	5.96357	0.23854	0.00109
102.7	5.9682	10.9581	5.9682	0.23873	0.0011
102.8	5.97337	10.9905	5.97337	0.23893	0.0011
102.9	5.97894	11.0267	5.97894	0.23916	0.0011
103	5.98314	10.9817	5.98314	0.23933	0.0011
103.1	5.98909	11.0676	5.98909	0.23956	0.00111
103.2	5.99359	11.0396	5.99359	0.23974	0.0011
103.3	5.99833	11.0745	5.99833	0.23993	0.00111
103.4	6.00343	11.0988	6.00343	0.24014	0.00111
103.5	6.00836	11.1102	6.00836	0.24033	0.00111
103.6	6.01358	11.1498	6.01358	0.24054	0.00111
103.7	6.01868	11.1667	6.01868	0.24075	0.00112
103.8	6.02365	11.2017	6.02365	0.24095	0.00112
103.9	6.02862	11.1889	6.02862	0.24114	0.00112
104	6.03319	11.196	6.03319	0.24133	0.00112
104.1	6.03838	11.2408	6.03838	0.24154	0.00112
104.2	6.04389	11.2447	6.04389	0.24176	0.00112
104.3	6.04813	11.266	6.04813	0.24193	0.00113
104.4	6.05397	11.297	6.05397	0.24216	0.00113
104.5	6.05864	11.2974	6.05864	0.24235	0.00113
104.6	6.06333	11.3045	6.06333	0.24253	0.00113
104.7	6.0684	11.3628	6.0684	0.24274	0.00114
104.8	6.07332	11.3262	6.07332	0.24293	0.00113
104.9	6.07856	11.3845	6.07856	0.24314	0.00114
105	6.08362	11.3975	6.08362	0.24334	0.00114
105.1	6.08869	11.4345	6.08869	0.24355	0.00114
105.2	6.09368	11.4165	6.09368	0.24375	0.00114
105.3	6.09817	11.4492	6.09817	0.24393	0.00114
105.4	6.1034	11.4401	6.1034	0.24414	0.00114
105.5	6.10887	11.4981	6.10887	0.24435	0.00115
105.6	6.11317	11.4812	6.11317	0.24453	0.00115
105.7	6.11894	11.5125	6.11894	0.24476	0.00115
105.8	6.12367	11.5526	6.12367	0.24495	0.00116
105.9	6.12837	11.5712	6.12837	0.24513	0.00116
106	6.13342	11.5909	6.13342	0.24534	0.00116
106.1	6.13837	11.5964	6.13837	0.24553	0.00116
106.2	6.14355	11.5986	6.14355	0.24574	0.00116
106.3	6.14868	11.6188	6.14868	0.24595	0.00116
106.4	6.15367	11.6593	6.15367	0.24615	0.00117
106.5	6.15861	11.6384	6.15861	0.24634	0.00116
106.6	6.1632	11.7107	6.1632	0.24653	0.00117
106.7	6.16842	11.6633	6.16842	0.24674	0.00117
106.8	6.17388	11.7452	6.17388	0.24696	0.00117
106.9	6.17808	11.7564	6.17808	0.24712	0.00118
107	6.18412	11.7776	6.18412	0.24736	0.00118
107.1	6.18862	11.7573	6.18862	0.24754	0.00118
107.2	6.19328	11.8062	6.19328	0.24773	0.00118
107.3	6.19843	11.8103	6.19843	0.24794	0.00118
107.4	6.20336	11.7878	6.20336	0.24813	0.00118
107.5	6.20865	11.8486	6.20865	0.24835	0.00118
107.6	6.21353	11.8325	6.21353	0.24854	0.00118
107.7	6.21863	11.8714	6.21863	0.24875	0.00119
107.8	6.2235	11.8642	6.2235	0.24894	0.00119
107.9	6.22818	11.9164	6.22818	0.24913	0.00119
108	6.23351	11.9062	6.23351	0.24934	0.00119
108.1	6.2388	11.9624	6.2388	0.24955	0.0012
108.2	6.24315	11.9585	6.24315	0.24973	0.0012
108.3	6.24903	11.9819	6.24903	0.24996	0.0012
108.4	6.25359	12.0089	6.25359	0.25014	0.0012
108.5	6.25826	12.0283	6.25826	0.25033	0.0012
108.6	6.26354	12.0254	6.26354	0.25054	0.0012
108.7	6.26838	12.035	6.26838	0.25074	0.0012
108.8	6.27365	12.0597	6.27365	0.25095	0.00121
108.9	6.27854	12.0769	6.27854	0.25114	0.00121
109	6.28368	12.1055	6.28368	0.25135	0.00121
109.1	6.28852	12.1136	6.28852	0.25154	0.00121
109.2	6.29325	12.1594	6.29325	0.25173	0.00122
109.3	6.29854	12.1602	6.29854	0.25194	0.00122
109.4	6.30385	12.1962	6.30385	0.25215	0.00122
109.5	6.30811	12.1901	6.30811	0.25232	0.00122
109.6	6.31395	12.2395	6.31395	0.25256	0.00122
109.7	6.31868	12.2297	6.31868	0.25275	0.00122
109.8	6.3233	12.255	6.3233	0.25293	0.00123
109.9	6.32845	12.2444	6.32845	0.25314	0.00122
110	6.33335	12.2575	6.33335	0.25333	0.00123
110.1	6.3387	12.3103	6.3387	0.25355	0.00123
110.2	6.34345	12.3341	6.34345	0.25374	0.00123
110.3	6.34868	12.3257	6.34868	0.25395	0.00123
110.4	6.3536	12.3444	6.3536	0.25414	0.00123
110.5	6.35823	12.3699	6.35823	0.25433	0.00124
110.6	6.36352	12.3779	6.36352	0.25454	0.00124
110.7	6.36887	12.4156	6.36887	0.25475	0.00124
110.8	6.3731	12.3877	6.3731	0.25492	0.00124
110.9	6.37901	12.4192	6.37901	0.25516	0.00124
111	6.38362	12.4158	6.38362	0.25534	0.00124
111.1	6.38828	12.478	6.38828	0.25553	0.00125
111.2	6.39342	12.4566	6.39342	0.25574	0.00125
111.3	6.39833	12.5127	6.39833	0.25593	0.00125
111.4	6.4037	12.5159	6.4037	0.25615	0.00125
111.5	6.40841	12.5692	6.40841	0.25634	0.00126
111.6	6.41364	12.5439	6.41364	0.25655	0.00125
111.7	6.41852	12.5889	6.41852	0.25674	0.00126
111.8	6.42329	12.5751	6.42329	0.25693	0.00126
111.9	6.42849	12.6103	6.42849	0.25714	0.00126
112	6.43381	12.6734	6.43381	0.25735	0.00127
112.1	6.43816	12.6286	6.43816	0.25753	0.00126
112.2	6.44403	12.6834	6.44403	0.25776	0.00127
112.3	6.44853	12.6632	6.44853	0.25794	0.00127
112.4	6.45333	12.7352	6.45333	0.25813	0.00127
112.5	6.45845	12.6937	6.45845	0.25834	0.00127
112.6	6.46335	12.7493	6.46335	0.25853	0.00127
112.7	6.46876	12.7648	6.46876	0.25875	0.00128
112.8	6.47348	12.7785	6.47348	0.25894	0.00128
112.9	6.4787	12.7831	6.4787	0.25915	0.00128
113	6.48348	12.7882	6.48348	0.25934	0.00128
113.1	6.48829	12.7952	6.48829	0.25953	0.00128
113.2	6.49346	12.8487	6.49346	0.25974	0.00128
113.3	6.49884	12.8893	6.49884	0.25995	0.00129
113.4	6.5032	12.8834	6.5032	0.26013	0.00129
113.5	6.50899	12.8944	6.50899	0.26036	0.00129
113.6	6.51351	12.9192	6.51351	0.26054	0.00129
113.7	6.51831	12.908	6.51831	0.26073	0.00129
113.8	6.52343	12.9283	6.52343	0.26094	0.00129
113.9	6.52838	12.9646	6.52839	0.26114	0.0013
114	6.5338	12.9788	6.5338	0.26135	0.0013
114.1	6.53846	13.0008	6.53846	0.26154	0.0013
114.2	6.54368	13.0156	6.54368	0.26175	0.0013
114.3	6.54862	13.0532	6.54862	0.26194	0.00131
114.4	6.55328	13.0504	6.55328	0.26213	0.00131
114.5	6.55836	13.0943	6.55836	0.26233	0.00131
114.6	6.56383	13.0873	6.56383	0.26255	0.00131
114.7	6.56814	13.1077	6.56814	0.26273	0.00131
114.8	6.57404	13.1371	6.57404	0.26296	0.00131
114.9	6.57852	13.1526	6.57852	0.26314	0.00132
115	6.58332	13.1504	6.58332	0.26333	0.00132
115.1	6.58835	13.1926	6.58835	0.26353	0.00132
115.2	6.59337	13.2261	6.59337	0.26373	0.00132
115.3	6.59878	13.2224	6.59878	0.26395	0.00132
115.4	6.60346	13.217	6.60346	0.26414	0.00132
115.5	6.60873	13.276	6.60873	0.26435	0.00133
115.6	6.61367	13.3131	6.61367	0.26455	0.00133
115.7	6.6182	13.2442	6.6182	0.26473	0.00132
115.8	6.62341	13.3189	6.62341	0.26494	0.00133
115.9	6.62876	13.2983	6.62876	0.26515	0.00133
116	6.63316	13.3255	6.63316	0.26533	0.00133
116.1	6.63915	13.365	6.63915	0.26557	0.00134
116.2	6.64356	13.3851	6.64356	0.26574	0.00134
116.3	6.64828	13.3612	6.64828	0.26593	0.00134
116.4	6.65339	13.3775	6.65339	0.26614	0.00134
116.5	6.65842	13.3987	6.65842	0.26634	0.00134
116.6	6.66371	13.4461	6.66371	0.26655	0.00134
116.7	6.66845	13.473	6.66845	0.26674	0.00135
116.8	6.67371	13.4718	6.67371	0.26695	0.00135
116.9	6.6787	13.5198	6.6787	0.26715	0.00135
117	6.68324	13.5041	6.68324	0.26733	0.00135
117.1	6.68832	13.5122	6.68832	0.26753	0.00135
117.2	6.69375	13.517	6.69375	0.26775	0.00135
117.3	6.69822	13.5707	6.69822	0.26793	0.00136
117.4	6.70411	13.5533	6.70411	0.26816	0.00136
117.5	6.70853	13.6056	6.70853	0.26834	0.00136
117.6	6.71337	13.6018	6.71337	0.26853	0.00136
117.7	6.7184	13.6305	6.7184	0.26874	0.00136
117.8	6.72334	13.6295	6.72334	0.26893	0.00136
117.9	6.72871	13.6775	6.72871	0.26915	0.00137
118	6.73338	13.6853	6.73338	0.26934	0.00137
118.1	6.73871	13.6812	6.73871	0.26955	0.00137
118.2	6.74378	13.712	6.74378	0.26975	0.00137
118.3	6.74817	13.7357	6.74817	0.26993	0.00137
118.4	6.7533	13.7645	6.7533	0.27013	0.00138
118.5	6.75871	13.7728	6.75871	0.27035	0.00138
118.6	6.76327	13.7876	6.76327	0.27053	0.00138
118.7	6.76905	13.8185	6.76905	0.27076	0.00138
118.8	6.77356	13.8265	6.77356	0.27094	0.00138
118.9	6.77835	13.8343	6.77835	0.27113	0.00138
119	6.78335	13.8823	6.78335	0.27133	0.00139
119.1	6.78838	13.849	6.78838	0.27154	0.00138
119.2	6.79374	13.8895	6.79374	0.27175	0.00139
119.3	6.79836	13.8971	6.79836	0.27193	0.00139
119.4	6.80372	13.9176	6.80372	0.27215	0.00139
119.5	6.80881	13.923	6.80881	0.27235	0.00139
119.6	6.81323	13.9698	6.81323	0.27253	0.0014
119.7	6.81837	13.9907	6.81837	0.27273	0.0014
119.8	6.82372	13.9855	6.82372	0.27295	0.0014
119.9	6.82822	14.0084	6.82822	0.27313	0.0014
120	6.83414	14.0128	6.83415	0.27337	0.0014
120.1	6.83851	14.0225	6.83851	0.27354	0.0014
120.2	6.84335	14.0692	6.84335	0.27373	0.00141
120.3	6.84844	14.0892	6.84844	0.27394	0.00141
120.4	6.85338	14.0915	6.85338	0.27414	0.00141
120.5	6.85865	14.1299	6.85865	0.27435	0.00141
120.6	6.8634	14.1161	6.8634	0.27454	0.00141
120.7	6.86887	14.1399	6.86887	0.27475	0.00141
120.8	6.87363	14.1582	6.87363	0.27495	0.00142
120.9	6.87814	14.1879	6.87814	0.27513	0.00142
121	6.88344	14.171	6.88344	0.27534	0.00142
121.1	6.88875	14.2497	6.88875	0.27555	0.00142
121.2	6.89323	14.2188	6.89323	0.27573	0.00142
121.3	6.89903	14.2831	6.89903	0.27596	0.00143
121.4	6.90348	14.2573	6.90348	0.27614	0.00143
121.5	6.90824	14.2983	6.90824	0.27633	0.00143
121.6	6.91347	14.2973	6.91347	0.27654	0.00143
121.7	6.91839	14.3288	6.91839	0.27674	0.00143
121.8	6.92369	14.3567	6.92369	0.27695	0.00144
121.9	6.92837	14.3598	6.92837	0.27713	0.00144
122	6.93379	14.3616	6.93379	0.27735	0.00144
122.1	6.93867	14.3603	6.93867	0.27755	0.00144
122.2	6.94318	14.3704	6.94318	0.27773	0.00144
122.3	6.94841	14.4135	6.94841	0.27794	0.00144
122.4	6.95369	14.4659	6.95369	0.27815	0.00145
122.5	6.95832	14.4298	6.95832	0.27833	0.00144
122.6	6.96402	14.4748	6.96402	0.27856	0.00145
122.7	6.96846	14.4922	6.96846	0.27874	0.00145
122.8	6.97324	14.4924	6.97324	0.27893	0.00145
122.9	6.97852	14.5152	6.97852	0.27914	0.00145
123	6.98347	14.5622	6.98347	0.27934	0.00146
123.1	6.98875	14.553	6.98875	0.27955	0.00146
123.2	6.99327	14.5645	6.99327	0.27973	0.00146
123.3	6.99886	14.5594	6.99886	0.27995	0.00146
123.4	7.00367	14.6338	7.00367	0.28015	0.00146
123.5	7.00816	14.5929	7.00816	0.28033	0.00146
123.6	7.0134	14.6452	7.0134	0.28054	0.00146
123.7	7.01876	14.6736	7.01876	0.28075	0.00147
123.8	7.02327	14.6761	7.02327	0.28093	0.00147
123.9	7.0289	14.7045	7.0289	0.28116	0.00147
124	7.03354	14.7128	7.03354	0.28134	0.00147
124.1	7.03837	14.7574	7.03837	0.28153	0.00148
124.2	7.04347	14.7193	7.04347	0.28174	0.00147
124.3	7.04844	14.7632	7.04844	0.28194	0.00148
124.4	7.05376	14.7606	7.05376	0.28215	0.00148
124.5	7.05826	14.7983	7.05826	0.28233	0.00148
124.6	7.06388	14.807	7.06388	0.28256	0.00148
124.7	7.0686	14.8158	7.0686	0.28274	0.00148
124.8	7.07311	14.8041	7.07311	0.28292	0.00148
124.9	7.07838	14.8472	7.07838	0.28314	0.00148
125	7.08379	14.8836	7.08379	0.28335	0.00149
125.1	7.08824	14.8618	7.08824	0.28353	0.00149
125.2	7.09388	14.8904	7.09388	0.28376	0.00149
125.3	7.09847	14.9055	7.09847	0.28394	0.00149
125.4	7.10342	14.9431	7.10342	0.28414	0.00149
125.5	7.10849	14.9506	7.10849	0.28434	0.0015
125.6	7.11342	14.9877	7.11342	0.28454	0.0015
125.7	7.11873	14.9447	7.11872	0.28475	0.00149
125.8	7.12334	14.9929	7.12335	0.28493	0.0015
125.9	7.12883	14.9865	7.12883	0.28515	0.0015
126	7.13359	15.0516	7.13359	0.28534	0.00151
126.1	7.13823	15.0219	7.13823	0.28553	0.0015
126.2	7.1434	15.0791	7.1434	0.28574	0.00151
126.3	7.14872	15.0826	7.14872	0.28595	0.00151
126.4	7.15333	15.0875	7.15333	0.28613	0.00151
126.5	7.15896	15.1128	7.15896	0.28636	0.00151
126.6	7.16346	15.125	7.16346	0.28654	0.00151
126.7	7.1683	15.1388	7.1683	0.28673	0.00151
126.8	7.17354	15.1619	7.17354	0.28694	0.00152
126.9	7.17839	15.1744	7.17839	0.28714	0.00152
127	7.18382	15.1998	7.18382	0.28735	0.00152
127.1	7.18832	15.2137	7.18832	0.28753	0.00152
127.2	7.19377	15.227	7.19377	0.28775	0.00152
127.3	7.19859	15.2536	7.19859	0.28794	0.00153
127.4	7.20313	15.2225	7.20313	0.28813	0.00152
127.5	7.20843	15.2513	7.20843	0.28834	0.00153
127.6	7.21381	15.2887	7.21381	0.28855	0.00153
127.7	7.21832	15.3199	7.21832	0.28873	0.00153
127.8	7.22396	15.3246	7.22395	0.28896	0.00153
127.9	7.22851	15.313	7.22851	0.28914	0.00153
128	7.23347	15.363	7.23347	0.28934	0.00154
128.1	7.23843	15.3504	7.23843	0.28954	0.00154
128.2	7.24327	15.375	7.24327	0.28973	0.00154
128.3	7.24884	15.3728	7.24884	0.28995	0.00154
128.4	7.25328	15.409	7.25328	0.29013	0.00154
128.5	7.25881	15.4179	7.25881	0.29035	0.00154
128.6	7.26358	15.4363	7.26358	0.29054	0.00154
128.7	7.26812	15.4394	7.26812	0.29072	0.00154
128.8	7.2734	15.4752	7.2734	0.29094	0.00155
128.9	7.27879	15.4796	7.27879	0.29115	0.00155
129	7.28328	15.502	7.28328	0.29133	0.00155
129.1	7.289	15.5396	7.289	0.29156	0.00155
129.2	7.29351	15.5199	7.29351	0.29174	0.00155
129.3	7.29842	15.5235	7.29842	0.29194	0.00155
129.4	7.30342	15.6126	7.30342	0.29214	0.00156
129.5	7.30834	15.5952	7.30834	0.29233	0.00156
129.6	7.31376	15.5751	7.31376	0.29255	0.00156
129.7	7.31832	15.6054	7.31832	0.29273	0.00156
129.8	7.32394	15.6317	7.32394	0.29296	0.00156
129.9	7.32861	15.6487	7.3286	0.29314	0.00156
130	7.33311	15.6444	7.33311	0.29332	0.00156
130.1	7.33842	15.6846	7.33842	0.29354	0.00157
130.2	7.34379	15.6853	7.34379	0.29375	0.00157
130.3	7.34823	15.6863	7.34823	0.29393	0.00157
130.4	7.35401	15.7417	7.35402	0.29416	0.00157
130.5	7.35851	15.7269	7.35851	0.29434	0.00157
130.6	7.36351	15.7618	7.36351	0.29454	0.00158
130.7	7.36839	15.757	7.36839	0.29474	0.00158
130.8	7.37322	15.7942	7.37322	0.29493	0.00158
130.9	7.37878	15.8059	7.37878	0.29515	0.00158
131	7.38337	15.8111	7.38337	0.29533	0.00158
131.1	7.38884	15.8197	7.38884	0.29555	0.00158
131.2	7.39365	15.8401	7.39365	0.29575	0.00158
131.3	7.39818	15.8436	7.39818	0.29593	0.00158
131.4	7.40343	15.852	7.40343	0.29614	0.00159
131.5	7.40869	15.878	7.40869	0.29635	0.00159
131.6	7.41325	15.9092	7.41325	0.29653	0.00159
131.7	7.41893	15.9112	7.41893	0.29676	0.00159
131.8	7.42353	15.9317	7.42353	0.29694	0.00159
131.9	7.42848	15.9364	7.42848	0.29714	0.00159
132	7.43333	15.9641	7.43333	0.29733	0.0016
132.1	7.43823	15.9765	7.43823	0.29753	0.0016
132.2	7.44374	15.9808	7.44374	0.29775	0.0016
132.3	7.44838	16.0195	7.44838	0.29794	0.0016
132.4	7.45389	16.0134	7.45389	0.29816	0.0016
132.5	7.45868	16.0648	7.45868	0.29835	0.00161
132.6	7.46312	16.0299	7.46312	0.29852	0.0016
132.7	7.46845	16.0672	7.46845	0.29874	0.00161
132.8	7.4737	16.0542	7.4737	0.29895	0.00161
132.9	7.47829	16.1056	7.47829	0.29913	0.00161
133	7.48389	16.1046	7.48389	0.29936	0.00161
133.1	7.48857	16.137	7.48857	0.29954	0.00161
133.2	7.49353	16.1217	7.49353	0.29974	0.00161
133.3	7.49838	16.1441	7.49838	0.29994	0.00161
133.4	7.50326	16.1837	7.50326	0.30013	0.00162
133.5	7.50875	16.1832	7.50875	0.30035	0.00162
133.6	7.51336	16.2235	7.51336	0.30053	0.00162
133.7	7.51888	16.1839	7.51888	0.30076	0.00162
133.8	7.52366	16.231	7.52366	0.30095	0.00162
133.9	7.52819	16.2155	7.52819	0.30113	0.00162
134	7.5335	16.2661	7.5335	0.30134	0.00163
134.1	7.5387	16.265	7.5387	0.30155	0.00163
134.2	7.54317	16.2845	7.54317	0.30173	0.00163
134.3	7.549	16.2828	7.549	0.30196	0.00163
134.4	7.55362	16.3094	7.55362	0.30214	0.00163
134.5	7.55845	16.3356	7.55845	0.30234	0.00163
134.6	7.56334	16.3599	7.56334	0.30253	0.00164
134.7	7.5683	16.3788	7.5683	0.30273	0.00164
134.8	7.57384	16.3842	7.57384	0.30295	0.00164
134.9	7.57825	16.3971	7.57825	0.30313	0.00164
135	7.58386	16.3912	7.58386	0.30335	0.00164
135.1	7.58856	16.4273	7.58856	0.30354	0.00164
135.2	7.59309	16.4111	7.59309	0.30372	0.00164
135.3	7.5986	16.4262	7.5986	0.30394	0.00164
135.4	7.60365	16.4308	7.60365	0.30415	0.00164
135.5	7.60824	16.4566	7.60824	0.30433	0.00165
135.6	7.61386	16.4851	7.61386	0.30455	0.00165
135.7	7.61857	16.4801	7.61857	0.30474	0.00165
135.8	7.62344	16.5192	7.62344	0.30494	0.00165
135.9	7.62841	16.5102	7.62841	0.30514	0.00165
136	7.63332	16.5264	7.63332	0.30533	0.00165
136.1	7.63884	16.5723	7.63884	0.30555	0.00166
136.2	7.64327	16.5755	7.64327	0.30573	0.00166
136.3	7.64886	16.5692	7.64886	0.30595	0.00166
136.4	7.65354	16.5904	7.65354	0.30614	0.00166
136.5	7.65815	16.5946	7.65815	0.30633	0.00166
136.6	7.66367	16.6277	7.66367	0.30655	0.00166
136.7	7.66867	16.6467	7.66867	0.30675	0.00166
136.8	7.67324	16.6371	7.67324	0.30693	0.00166
136.9	7.67882	16.6707	7.67882	0.30715	0.00167
137	7.68369	16.7116	7.68369	0.30735	0.00167
137.1	7.68847	16.6971	7.68847	0.30754	0.00167
137.2	7.69333	16.6872	7.69333	0.30773	0.00167
137.3	7.69828	16.7192	7.69828	0.30793	0.00167
137.4	7.70391	16.7441	7.70391	0.30816	0.00167
137.5	7.70825	16.7576	7.70825	0.30833	0.00168
137.6	7.71382	16.7722	7.71382	0.30855	0.00168
137.7	7.71861	16.783	7.71861	0.30874	0.00168
137.8	7.72319	16.7744	7.72319	0.30893	0.00168
137.9	7.7286	16.7946	7.7286	0.30914	0.00168
138	7.73369	16.7951	7.73369	0.30935	0.00168
138.1	7.73825	16.8026	7.73825	0.30953	0.00168
138.2	7.74383	16.8324	7.74383	0.30975	0.00168
138.3	7.74867	16.8538	7.74867	0.30995	0.00169
138.4	7.75341	16.8307	7.75341	0.31014	0.00168
138.5	7.75832	16.866	7.75832	0.31033	0.00169
138.6	7.76323	16.9096	7.76323	0.31053	0.00169
138.7	7.76893	16.8911	7.76893	0.31076	0.00169
138.8	7.77319	16.9303	7.77319	0.31093	0.00169
138.9	7.77886	16.9469	7.77886	0.31115	0.00169
139	7.78358	16.9793	7.78358	0.31134	0.0017
139.1	7.78821	16.9638	7.78821	0.31153	0.0017
139.2	7.79352	16.9928	7.79352	0.31174	0.0017
139.3	7.79865	16.997	7.79865	0.31195	0.0017
139.4	7.80327	16.9709	7.80327	0.31213	0.0017
139.5	7.80888	17.0438	7.80888	0.31236	0.0017
139.6	7.81359	17.0166	7.81359	0.31254	0.0017
139.7	7.81846	17.0192	7.81846	0.31274	0.0017
139.8	7.82336	17.0713	7.82336	0.31293	0.00171
139.9	7.82827	17.0796	7.82827	0.31313	0.00171
140	7.83395	17.0742	7.83395	0.31336	0.00171
140.1	7.83827	17.1155	7.83827	0.31353	0.00171
140.2	7.84385	17.1056	7.84385	0.31375	0.00171
140.3	7.84845	17.0915	7.84845	0.31394	0.00171
140.4	7.85314	17.1468	7.85314	0.31413	0.00171
140.5	7.85858	17.1533	7.85858	0.31434	0.00172
140.6	7.86364	17.1499	7.86364	0.31455	0.00171
140.7	7.86838	17.1661	7.86838	0.31474	0.00172
140.8	7.87392	17.2116	7.87392	0.31496	0.00172
140.9	7.87855	17.1789	7.87855	0.31514	0.00172
141	7.88349	17.2045	7.88349	0.31534	0.00172
141.1	7.8883	17.194	7.8883	0.31553	0.00172
141.2	7.89335	17.2418	7.89335	0.31573	0.00172
141.3	7.89899	17.2191	7.89899	0.31596	0.00172
141.4	7.90319	17.2812	7.90319	0.31613	0.00173
141.5	7.90882	17.2549	7.90882	0.31635	0.00173
141.6	7.91356	17.2677	7.91356	0.31654	0.00173
141.7	7.91826	17.3088	7.91826	0.31673	0.00173
141.8	7.9234	17.3074	7.9234	0.31694	0.00173
141.9	7.92857	17.3166	7.92858	0.31714	0.00173
142	7.93332	17.3474	7.93332	0.31733	0.00173
142.1	7.93882	17.343	7.93882	0.31755	0.00173
142.2	7.94352	17.3643	7.94352	0.31774	0.00174
142.3	7.94845	17.3798	7.94845	0.31794	0.00174
142.4	7.95326	17.393	7.95326	0.31813	0.00174
142.5	7.95835	17.4079	7.95835	0.31833	0.00174
142.6	7.96396	17.3728	7.96396	0.31856	0.00174
142.7	7.96819	17.4389	7.96819	0.31873	0.00174
142.8	7.97386	17.4172	7.97386	0.31895	0.00174
142.9	7.97857	17.4495	7.97857	0.31914	0.00174
143	7.98322	17.446	7.98322	0.31933	0.00174
143.1	7.98848	17.4685	7.98848	0.31954	0.00175
143.2	7.99354	17.4974	7.99354	0.31974	0.00175
143.3	7.99835	17.479	7.99835	0.31993	0.00175
143.4	8.00395	17.5155	8.00395	0.32016	0.00175
143.5	8.00863	17.4699	8.00863	0.32035	0.00175
143.6	8.01346	17.5314	8.01346	0.32054	0.00175
143.7	8.01831	17.5136	8.01831	0.32073	0.00175
143.8	8.02333	17.5312	8.02333	0.32093	0.00175
143.9	8.02889	17.5455	8.02889	0.32116	0.00175
144	8.03322	17.5531	8.03322	0.32133	0.00176
144.1	8.03889	17.5384	8.03889	0.32156	0.00175
144.2	8.04365	17.5989	8.04365	0.32175	0.00176
144.3	8.04824	17.5674	8.04824	0.32193	0.00176
144.4	8.05344	17.5569	8.05344	0.32214	0.00176
144.5	8.05857	17.632	8.05857	0.32234	0.00176
144.6	8.06341	17.5928	8.06341	0.32254	0.00176
144.7	8.06896	17.6446	8.06896	0.32276	0.00176
144.8	8.07355	17.6089	8.07355	0.32294	0.00176
144.9	8.07852	17.6519	8.07852	0.32314	0.00177
145	8.0833	17.6255	8.0833	0.32333	0.00176
145.1	8.08832	17.6588	8.08832	0.32353	0.00177
145.2	8.09388	17.6788	8.09388	0.32376	0.00177
145.3	8.09816	17.6714	8.09816	0.32393	0.00177
145.4	8.10384	17.6941	8.10384	0.32415	0.00177
145.5	8.10868	17.7512	8.10868	0.32435	0.00178
145.6	8.11322	17.731	8.11322	0.32453	0.00177
145.7	8.11842	17.7725	8.11842	0.32474	0.00178
145.8	8.12355	17.7951	8.12355	0.32494	0.00178
145.9	8.12842	17.781	8.12842	0.32514	0.00178
146	8.1339	17.8251	8.1339	0.32536	0.00178
146.1	8.13859	17.8005	8.13859	0.32554	0.00178
146.2	8.14356	17.8534	8.14356	0.32574	0.00179
146.3	8.14824	17.8049	8.14824	0.32593	0.00178
146.4	8.15335	17.8628	8.15335	0.32613	0.00179
146.5	8.15884	17.8713	8.15884	0.32635	0.00179
146.6	8.16316	17.8904	8.16316	0.32653	0.00179
146.7	8.16887	17.8536	8.16887	0.32675	0.00179
146.8	8.17379	17.8852	8.17379	0.32695	0.00179
146.9	8.17826	17.8764	8.17826	0.32713	0.00179
147	8.18345	17.8443	8.18345	0.32734	0.00178
147.1	8.18857	17.9037	8.18857	0.32754	0.00179
147.2	8.19338	17.9052	8.19338	0.32774	0.00179
147.3	8.19894	17.8757	8.19894	0.32796	0.00179
147.4	8.20355	17.9005	8.20355	0.32814	0.00179
147.5	8.20851	17.9263	8.20851	0.32834	0.00179
147.6	8.21329	17.9365	8.21329	0.32853	0.00179
147.7	8.21835	17.9522	8.21835	0.32873	0.0018
147.8	8.22382	17.9335	8.22382	0.32895	0.00179
147.9	8.2281	17.9543	8.2281	0.32912	0.0018
148	8.23407	17.9599	8.23407	0.32936	0.0018
148.1	8.23868	17.9895	8.23868	0.32955	0.0018
148.2	8.2432	17.9873	8.2432	0.32973	0.0018
148.3	8.2485	18.0166	8.2485	0.32994	0.0018
148.4	8.25354	18.029	8.25354	0.33014	0.0018
148.5	8.25842	17.9732	8.25842	0.33034	0.0018
148.6	8.26382	18.0253	8.26382	0.33055	0.0018
148.7	8.26855	18.0369	8.26855	0.33074	0.0018
148.8	8.27342	18.0453	8.27342	0.33094	0.0018
148.9	8.27828	18.0328	8.27828	0.33113	0.0018
149	8.28338	18.0837	8.28338	0.33134	0.00181
149.1	8.28879	18.0817	8.28879	0.33155	0.00181
149.2	8.29315	18.1171	8.29315	0.33173	0.00181
149.3	8.29897	18.109	8.29897	0.33196	0.00181
149.4	8.30365	18.1428	8.30365	0.33215	0.00181
149.5	8.30818	18.1625	8.30818	0.33233	0.00182
149.6	8.31352	18.1789	8.31352	0.33254	0.00182
149.7	8.31851	18.1869	8.31851	0.33274	0.00182
149.8	8.32347	18.1895	8.32347	0.33294	0.00182
149.9	8.32879	18.2193	8.32879	0.33315	0.00182
150	8.33353	18.244	8.33353	0.33334	0.00182
150.1	8.3384	18.2496	8.3384	0.33354	0.00182
150.2	8.34336	18.2563	8.34336	0.33373	0.00183
150.3	8.34847	18.2826	8.34847	0.33394	0.00183
150.4	8.35386	18.2814	8.35386	0.33415	0.00183
150.5	8.35815	18.2909	8.35815	0.33433	0.00183
150.6	8.36399	18.2924	8.36399	0.33456	0.00183
150.7	8.3687	18.3139	8.3687	0.33475	0.00183
150.8	8.37323	18.2997	8.37323	0.33493	0.00183
150.9	8.37846	18.3533	8.37846	0.33514	0.00184
151	8.38354	18.3523	8.38354	0.33534	0.00184
151.1	8.38848	18.3525	8.38848	0.33554	0.00184
151.2	8.39374	18.4115	8.39374	0.33575	0.00184
151.3	8.39858	18.4222	8.39858	0.33594	0.00184
151.4	8.40351	18.4118	8.40351	0.33614	0.00184
151.5	8.40834	18.4378	8.40834	0.33633	0.00184
151.6	8.41342	18.476	8.41342	0.33654	0.00185
151.7	8.41887	18.4618	8.41887	0.33675	0.00185
151.8	8.42309	18.4772	8.42309	0.33692	0.00185
151.9	8.42901	18.5034	8.42901	0.33716	0.00185
152	8.43365	18.5023	8.43365	0.33735	0.00185
152.1	8.43817	18.509	8.43817	0.33753	0.00185
152.2	8.44346	18.5267	8.44346	0.33774	0.00185
152.3	8.44855	18.5366	8.44855	0.33794	0.00185
152.4	8.45348	18.5464	8.45348	0.33814	0.00185
152.5	8.45869	18.568	8.45869	0.33835	0.00186
152.6	8.46352	18.5579	8.46352	0.33854	0.00186
152.7	8.46845	18.583	8.46845	0.33874	0.00186
152.8	8.47336	18.5965	8.47336	0.33893	0.00186
152.9	8.47837	18.6124	8.47837	0.33913	0.00186
153	8.48384	18.6025	8.48384	0.33935	0.00186
153.1	8.48819	18.6223	8.48819	0.33953	0.00186
153.2	8.49399	18.6212	8.49399	0.33976	0.00186
153.3	8.49856	18.6525	8.49856	0.33994	0.00187
153.4	8.50325	18.657	8.50325	0.34013	0.00187
153.5	8.50848	18.6685	8.50848	0.34034	0.00187
153.6	8.51348	18.6928	8.51348	0.34054	0.00187
153.7	8.51859	18.6939	8.51859	0.34074	0.00187
153.8	8.52379	18.7279	8.52379	0.34095	0.00187
153.9	8.52856	18.6883	8.52856	0.34114	0.00187
154	8.53339	18.7322	8.53339	0.34134	0.00187
154.1	8.53836	18.7236	8.53836	0.34153	0.00187
154.2	8.54335	18.7407	8.54335	0.34173	0.00187
154.3	8.54892	18.7556	8.54892	0.34196	0.00188
154.4	8.55319	18.7536	8.55319	0.34213	0.00188
154.5	8.55896	18.7908	8.55896	0.34236	0.00188
154.6	8.56357	18.7757	8.56357	0.34254	0.00188
154.7	8.56818	18.7929	8.56818	0.34273	0.00188
154.8	8.57345	18.7926	8.57345	0.34294	0.00188
154.9	8.57857	18.8245	8.57857	0.34314	0.00188
155	8.58357	18.8252	8.58357	0.34334	0.00188
155.1	8.58872	18.8742	8.58872	0.34355	0.00189
155.2	8.59359	18.8623	8.59359	0.34374	0.00189
155.3	8.59857	18.8986	8.59857	0.34394	0.00189
155.4	8.60333	18.9184	8.60333	0.34413	0.00189
155.5	8.60825	18.9378	8.60825	0.34433	0.00189
155.6	8.61392	18.9185	8.61392	0.34456	0.00189
155.7	8.61812	18.9024	8.61812	0.34472	0.00189
155.8	8.62402	18.9265	8.62402	0.34496	0.00189
155.9	8.62858	18.9306	8.62858	0.34514	0.00189
156	8.63317	18.9453	8.63317	0.34533	0.00189
156.1	8.6384	18.9555	8.6384	0.34554	0.0019
156.2	8.64356	18.9871	8.64356	0.34574	0.0019
156.3	8.64854	18.9694	8.64854	0.34594	0.0019
156.4	8.65372	19.0004	8.65372	0.34615	0.0019
156.5	8.65858	18.9849	8.65858	0.34634	0.0019
156.6	8.66354	19.0245	8.66354	0.34654	0.0019
156.7	8.66827	19.0439	8.66827	0.34673	0.0019
156.8	8.67336	19.0469	8.67336	0.34693	0.0019
156.9	8.67882	19.0886	8.67882	0.34715	0.00191
157	8.68317	19.0837	8.68317	0.34733	0.00191
157.1	8.68915	19.0917	8.68915	0.34757	0.00191
157.2	8.69358	19.1096	8.69358	0.34774	0.00191
157.3	8.69817	19.1252	8.69817	0.34793	0.00191
157.4	8.70345	19.1207	8.70345	0.34814	0.00191
157.5	8.70859	19.1526	8.70859	0.34834	0.00192
157.6	8.71348	19.1811	8.71348	0.34854	0.00192
157.7	8.71875	19.1759	8.71875	0.34875	0.00192
157.8	8.72358	19.1621	8.72358	0.34894	0.00192
157.9	8.72865	19.2141	8.72865	0.34915	0.00192
158	8.73329	19.2011	8.73329	0.34933	0.00192
158.1	8.73821	19.2416	8.73821	0.34953	0.00192
158.2	8.74387	19.2218	8.74387	0.34975	0.00192
158.3	8.74824	19.2467	8.74824	0.34993	0.00192
158.4	8.75407	19.2632	8.75407	0.35016	0.00193
158.5	8.75857	19.2918	8.75857	0.35034	0.00193
158.6	8.76326	19.269	8.76326	0.35053	0.00193
158.7	8.76846	19.2895	8.76846	0.35074	0.00193
158.8	8.77344	19.3341	8.77344	0.35094	0.00193
158.9	8.77852	19.3031	8.77852	0.35114	0.00193
159	8.78366	19.3361	8.78366	0.35135	0.00193
159.1	8.78858	19.3039	8.78858	0.35154	0.00193
159.2	8.79365	19.3706	8.79365	0.35175	0.00194
159.3	8.79823	19.3523	8.79823	0.35193	0.00194
159.4	8.8032	19.382	8.8032	0.35213	0.00194
159.5	8.80883	19.4162	8.80883	0.35235	0.00194
159.6	8.81323	19.3845	8.81323	0.35253	0.00194
159.7	8.81903	19.4327	8.81903	0.35276	0.00194
159.8	8.82363	19.4773	8.82363	0.35295	0.00195
159.9	8.8282	19.4476	8.8282	0.35313	0.00194
160	8.83341	19.4827	8.83341	0.35334	0.00195
160.1	8.83848	19.5221	8.83848	0.35354	0.00195
160.2	8.84354	19.5065	8.84354	0.35374	0.00195
160.3	8.84859	19.5333	8.84859	0.35394	0.00195
160.4	8.85362	19.5582	8.85362	0.35414	0.00196
160.5	8.85871	19.538	8.85871	0.35435	0.00195
160.6	8.86325	19.5335	8.86325	0.35453	0.00195
160.7	8.86828	19.6092	8.86828	0.35473	0.00196
160.8	8.87386	19.5886	8.87386	0.35495	0.00196
160.9	8.8782	19.5748	8.8782	0.35513	0.00196
161	8.88406	19.6036	8.88406	0.35536	0.00196
161.1	8.88859	19.588	8.88859	0.35554	0.00196
161.2	8.89326	19.5977	8.89326	0.35573	0.00196
161.3	8.89852	19.6248	8.89852	0.35594	0.00196
161.4	8.90349	19.6361	8.90349	0.35614	0.00196
161.5	8.90841	19.62	8.90841	0.35634	0.00196
161.6	8.91364	19.681	8.91364	0.35655	0.00197
161.7	8.91872	19.6628	8.91872	0.35675	0.00197
161.8	8.92357	19.6877	8.92357	0.35694	0.00197
161.9	8.92822	19.6723	8.92822	0.35713	0.00197
162	8.93333	19.7018	8.93333	0.35733	0.00197
162.1	8.93888	19.7197	8.93888	0.35756	0.00197
162.2	8.94316	19.6978	8.94316	0.35773	0.00197
162.3	8.949	19.7422	8.949	0.35796	0.00197
162.4	8.95352	19.7542	8.95352	0.35814	0.00198
162.5	8.95816	19.7373	8.95816	0.35833	0.00197
162.6	8.96358	19.7975	8.96358	0.35854	0.00198
162.7	8.96846	19.7948	8.96846	0.35874	0.00198
162.8	8.97346	19.7933	8.97346	0.35894	0.00198
162.9	8.97854	19.8029	8.97854	0.35914	0.00198
163	8.98365	19.7761	8.98365	0.35935	0.00198
163.1	8.98861	19.8021	8.98861	0.35954	0.00198
163.2	8.99325	19.8121	8.99325	0.35973	0.00198
163.3	8.99834	19.8182	8.99834	0.35993	0.00198
163.4	9.00382	19.8247	9.00382	0.36015	0.00198
163.5	9.00822	19.8442	9.00822	0.36033	0.00198
163.6	9.01402	19.8402	9.01402	0.36056	0.00198
163.7	9.01851	19.8544	9.01851	0.36074	0.00199
163.8	9.02319	19.8484	9.02319	0.36093	0.00198
163.9	9.02859	19.8816	9.02859	0.36114	0.00199
164	9.03352	19.878	9.03352	0.36134	0.00199
164.1	9.03849	19.9101	9.03849	0.36154	0.00199
164.2	9.04351	19.9177	9.04351	0.36174	0.00199
164.3	9.04878	19.9341	9.04878	0.36195	0.00199
164.4	9.05363	19.9473	9.05363	0.36215	0.00199
164.5	9.05823	19.9532	9.05823	0.36233	0.002
164.6	9.06334	19.9252	9.06334	0.36253	0.00199
164.7	9.0689	19.9667	9.0689	0.36276	0.002
164.8	9.0732	19.9883	9.0732	0.36293	0.002
164.9	9.07895	20.0006	9.07895	0.36316	0.002
165	9.08356	19.9903	9.08356	0.36334	0.002
165.1	9.08824	19.9608	9.08824	0.36353	0.002
165.2	9.09354	20.0286	9.09354	0.36374	0.002
165.3	9.09851	20.016	9.09851	0.36394	0.002
165.4	9.10352	20.0271	9.10352	0.36414	0.002
165.5	9.10849	20.0449	9.10849	0.36434	0.002
165.6	9.11376	20.0637	9.11376	0.36455	0.00201
165.7	9.11854	20.043	9.11854	0.36474	0.002
165.8	9.12324	20.0669	9.12324	0.36493	0.00201
165.9	9.12827	20.0633	9.12827	0.36513	0.00201
166	9.13391	20.0778	9.13391	0.36536	0.00201
166.1	9.13814	20.096	9.13814	0.36553	0.00201
166.2	9.14396	20.1146	9.14396	0.36576	0.00201
166.3	9.14847	20.1072	9.14847	0.36594	0.00201
166.4	9.15327	20.1215	9.15327	0.36613	0.00201
166.5	9.15854	20.1471	9.15854	0.36634	0.00201
166.6	9.16348	20.1334	9.16348	0.36654	0.00201
166.7	9.16852	20.1723	9.16852	0.36674	0.00202
166.8	9.17356	20.1701	9.17356	0.36694	0.00202
166.9	9.17871	20.2061	9.17871	0.36715	0.00202
167	9.18357	20.1738	9.18357	0.36734	0.00202
167.1	9.18827	20.2323	9.18827	0.36753	0.00202
167.2	9.19331	20.2132	9.19331	0.36773	0.00202
167.3	9.19889	20.2361	9.19889	0.36796	0.00202
167.4	9.20325	20.2313	9.20325	0.36813	0.00202
167.5	9.209	20.2783	9.209	0.36836	0.00203
167.6	9.21349	20.2605	9.21349	0.36854	0.00203
167.7	9.21822	20.2785	9.21822	0.36873	0.00203
167.8	9.22358	20.299	9.22358	0.36894	0.00203
167.9	9.22842	20.3185	9.22842	0.36914	0.00203
168	9.23359	20.2982	9.23359	0.36934	0.00203
168.1	9.23857	20.3454	9.23857	0.36954	0.00203
168.2	9.24366	20.3155	9.24366	0.36975	0.00203
168.3	9.24861	20.3314	9.24861	0.36994	0.00203
168.4	9.2532	20.3516	9.2532	0.37013	0.00204
168.5	9.25839	20.3455	9.25839	0.37034	0.00203
168.6	9.26396	20.3742	9.26396	0.37056	0.00204
168.7	9.26819	20.3465	9.26819	0.37073	0.00203
168.8	9.274	20.3664	9.274	0.37096	0.00204
168.9	9.27852	20.3629	9.27852	0.37114	0.00204
169	9.28331	20.3968	9.28331	0.37133	0.00204
169.1	9.28844	20.418	9.28844	0.37154	0.00204
169.2	9.29336	20.4147	9.29336	0.37173	0.00204
169.3	9.29861	20.422	9.29861	0.37194	0.00204
169.4	9.30355	20.4269	9.30355	0.37214	0.00204
169.5	9.30868	20.4358	9.30868	0.37235	0.00204
169.6	9.31362	20.4754	9.31362	0.37254	0.00205
169.7	9.31816	20.4308	9.31816	0.37273	0.00204
169.8	9.32336	20.4979	9.32336	0.37293	0.00205
169.9	9.32893	20.5067	9.32893	0.37316	0.00205
170	9.33319	20.5084	9.33319	0.37333	0.00205
170.1	9.33903	20.5588	9.33903	0.37356	0.00206
170.2	9.34356	20.5516	9.34356	0.37374	0.00206
170.3	9.34826	20.5631	9.34826	0.37393	0.00206
170.4	9.35344	20.5584	9.35344	0.37414	0.00206
170.5	9.35837	20.5617	9.35837	0.37433	0.00206
170.6	9.36361	20.5415	9.36361	0.37454	0.00205
170.7	9.36864	20.6351	9.36864	0.37475	0.00206
170.8	9.37379	20.6124	9.37379	0.37495	0.00206
170.9	9.37858	20.6131	9.37858	0.37514	0.00206
171	9.38315	20.6111	9.38315	0.37533	0.00206
171.1	9.38836	20.6728	9.38836	0.37553	0.00207
171.2	9.39391	20.6482	9.39391	0.37576	0.00206
171.3	9.39813	20.6587	9.39813	0.37593	0.00207
171.4	9.40406	20.6746	9.40406	0.37616	0.00207
171.5	9.40857	20.6762	9.40857	0.37634	0.00207
171.6	9.41337	20.7218	9.41337	0.37653	0.00207
171.7	9.41843	20.6771	9.41843	0.37674	0.00207
171.8	9.42329	20.7096	9.42329	0.37693	0.00207
171.9	9.42859	20.6958	9.42859	0.37714	0.00207
172	9.43361	20.6857	9.43361	0.37734	0.00207
172.1	9.43868	20.6977	9.43868	0.37755	0.00207
172.2	9.4436	20.7179	9.4436	0.37774	0.00207
172.3	9.44819	20.7221	9.44819	0.37793	0.00207
172.4	9.45339	20.7337	9.45339	0.37814	0.00207
172.5	9.45885	20.7897	9.45885	0.37835	0.00208
172.6	9.46315	20.7672	9.46315	0.37853	0.00208
172.7	9.46896	20.7739	9.46896	0.37876	0.00208
172.8	9.4736	20.7651	9.4736	0.37894	0.00208
172.9	9.47833	20.7984	9.47833	0.37913	0.00208
173	9.48337	20.8126	9.48337	0.37933	0.00208
173.1	9.48831	20.8464	9.48831	0.37953	0.00208
173.2	9.49368	20.8363	9.49368	0.37975	0.00208
173.3	9.49864	20.875	9.49864	0.37995	0.00209
173.4	9.5037	20.8529	9.5037	0.38015	0.00209
173.5	9.50867	20.8903	9.50867	0.38035	0.00209
173.6	9.51313	20.8601	9.51313	0.38053	0.00209
173.7	9.5184	20.9173	9.5184	0.38074	0.00209
173.8	9.52382	20.907	9.52382	0.38095	0.00209
173.9	9.5282	20.8923	9.5282	0.38113	0.00209
174	9.53396	20.9286	9.53396	0.38136	0.00209
174.1	9.53863	20.9452	9.53863	0.38155	0.00209
174.2	9.54338	20.9608	9.54338	0.38174	0.0021
174.3	9.54843	20.9685	9.54843	0.38194	0.0021
174.4	9.55337	20.9626	9.55337	0.38213	0.0021
174.5	9.55861	20.941	9.55861	0.38234	0.00209
174.6	9.56362	20.9775	9.56362	0.38254	0.0021
174.7	9.56871	20.9525	9.56871	0.38275	0.0021
174.8	9.57362	20.9874	9.57362	0.38294	0.0021
174.9	9.5782	21.0039	9.5782	0.38313	0.0021
175	9.58345	21.0299	9.58345	0.38334	0.0021
175.1	9.58884	21.0428	9.58884	0.38355	0.0021
175.2	9.59306	21.0196	9.59306	0.38372	0.0021
175.3	9.59908	21.0618	9.59908	0.38396	0.00211
175.4	9.60361	21.095	9.60361	0.38414	0.00211
175.5	9.60831	21.0843	9.60831	0.38433	0.00211
175.6	9.61345	21.0736	9.61345	0.38454	0.00211
175.7	9.61837	21.1361	9.61837	0.38473	0.00211
175.8	9.62371	21.0909	9.62371	0.38495	0.00211
175.9	9.62852	21.1425	9.62852	0.38514	0.00211
176	9.63368	21.1346	9.63368	0.38535	0.00211
176.1	9.63852	21.1548	9.63852	0.38554	0.00212
176.2	9.64313	21.1694	9.64313	0.38573	0.00212
176.3	9.64852	21.1622	9.64852	0.38594	0.00212
176.4	9.65379	21.1762	9.65379	0.38615	0.00212
176.5	9.65812	21.2008	9.65812	0.38632	0.00212
176.6	9.66394	21.2086	9.66394	0.38656	0.00212
176.7	9.66854	21.2013	9.66854	0.38674	0.00212
176.8	9.67328	21.2029	9.67328	0.38693	0.00212
176.9	9.6785	21.256	9.6785	0.38714	0.00213
177	9.68336	21.2548	9.68336	0.38733	0.00213
177.1	9.68868	21.2317	9.68868	0.38755	0.00212
177.2	9.69349	21.2831	9.69349	0.38774	0.00213
177.3	9.6987	21.3189	9.6987	0.38795	0.00213
177.4	9.7035	21.2837	9.7035	0.38814	0.00213
177.5	9.70824	21.3189	9.70824	0.38833	0.00213
177.6	9.71355	21.3136	9.71355	0.38854	0.00213
177.7	9.7188	21.3522	9.7188	0.38875	0.00214
177.8	9.72314	21.3864	9.72314	0.38893	0.00214
177.9	9.72892	21.3873	9.72892	0.38916	0.00214
178	9.73368	21.4015	9.73368	0.38935	0.00214
178.1	9.73835	21.3735	9.73835	0.38953	0.00214
178.2	9.74347	21.4134	9.74347	0.38974	0.00214
178.3	9.74836	21.4177	9.74836	0.38993	0.00214
178.4	9.75374	21.449	9.75374	0.39015	0.00214
178.5	9.75844	21.4364	9.75844	0.39034	0.00214
178.6	9.76373	21.482	9.76373	0.39055	0.00215
178.7	9.76862	21.4913	9.76862	0.39074	0.00215
178.8	9.77321	21.5203	9.77321	0.39093	0.00215
178.9	9.77853	21.552	9.77853	0.39114	0.00216
179	9.78386	21.5641	9.78386	0.39135	0.00216
179.1	9.7881	21.592	9.7881	0.39152	0.00216
179.2	9.79398	21.57	9.79398	0.39176	0.00216
179.3	9.79866	21.5853	9.79866	0.39195	0.00216
179.4	9.80329	21.5827	9.80329	0.39213	0.00216
179.5	9.8084	21.6265	9.8084	0.39234	0.00216
179.6	9.81333	21.6111	9.81333	0.39253	0.00216
179.7	9.81875	21.671	9.81875	0.39275	0.00217
179.8	9.82338	21.6557	9.82338	0.39294	0.00217
179.9	9.82868	21.6908	9.82868	0.39315	0.00217
180	9.83356	21.7142	9.83356	0.39334	0.00217
180.1	9.83823	21.7342	9.83823	0.39353	0.00217
180.2	9.84345	21.76	9.84345	0.39374	0.00218
180.3	9.84876	21.7838	9.84876	0.39395	0.00218
180.4	9.85318	21.7886	9.85318	0.39413	0.00218
180.5	9.85901	21.8167	9.85901	0.39436	0.00218
180.6	9.86355	21.8502	9.86355	0.39454	0.00219
180.7	9.86836	21.8473	9.86836	0.39473	0.00218
180.8	9.87346	21.8836	9.87346	0.39494	0.00219
180.9	9.87829	21.9071	9.87829	0.39513	0.00219
181	9.88381	21.9139	9.88381	0.39535	0.00219
181.1	9.88847	21.9366	9.88847	0.39554	0.00219
181.2	9.89372	21.9343	9.89372	0.39575	0.00219
181.3	9.89846	21.9468	9.89846	0.39594	0.00219
181.4	9.90324	21.9729	9.90324	0.39613	0.0022
181.5	9.90849	22.0114	9.90849	0.39634	0.0022
181.6	9.91379	22.0669	9.91379	0.39655	0.00221
181.7	9.91822	22.0271	9.91822	0.39673	0.0022
181.8	9.92403	22.0998	9.92403	0.39696	0.00221
181.9	9.92853	22.0774	9.92853	0.39714	0.00221
182	9.93333	22.0768	9.93333	0.39733	0.00221
182.1	9.93841	22.1021	9.93841	0.39754	0.00221
182.2	9.94338	22.1389	9.94338	0.39774	0.00221
182.3	9.94885	22.1451	9.94885	0.39795	0.00221
182.4	9.95338	22.1588	9.95338	0.39814	0.00222
182.5	9.95873	22.1427	9.95873	0.39835	0.00221
182.6	9.96365	22.1635	9.96365	0.39855	0.00222
182.7	9.96828	22.2106	9.96828	0.39873	0.00222
182.8	9.97335	22.2191	9.97335	0.39893	0.00222
182.9	9.97878	22.2785	9.97878	0.39915	0.00223
183	9.98316	22.2101	9.98316	0.39933	0.00222
183.1	9.98902	22.2972	9.98902	0.39956	0.00223
183.2	9.99352	22.267	9.99352	0.39974	0.00223
183.3	9.99835	22.3055	9.99835	0.39993	0.00223
183.4	10.0033	22.317	10.0033	0.40013	0.00223
183.5	10.0084	22.3811	10.0084	0.40033	0.00224
183.6	10.0138	22.3521	10.0138	0.40055	0.00224
183.7	10.0184	22.4099	10.0184	0.40074	0.00224
183.8	10.0237	22.3599	10.0237	0.40095	0.00224
183.9	10.0286	22.3918	10.0286	0.40114	0.00224
184	10.0332	22.3795	10.0332	0.40133	0.00224
184.1	10.0384	22.3996	10.0384	0.40154	0.00224
184.2	10.0437	22.4223	10.0437	0.40175	0.00224
184.3	10.0482	22.4206	10.0482	0.40193	0.00224
184.4	10.0542	22.4496	10.0542	0.40217	0.00224
184.5	10.0586	22.4604	10.0586	0.40234	0.00225
184.6	10.0633	22.4917	10.0633	0.40253	0.00225
184.7	10.0684	22.4658	10.0684	0.40273	0.00225
184.8	10.0734	22.5439	10.0734	0.40294	0.00225
184.9	10.0788	22.529	10.0788	0.40315	0.00225
185	10.0834	22.5585	10.0834	0.40334	0.00226
185.1	10.0887	22.5439	10.0887	0.40355	0.00225
185.2	10.0937	22.5639	10.0937	0.40375	0.00226
185.3	10.0982	22.5678	10.0982	0.40393	0.00226
185.4	10.1033	22.6048	10.1033	0.40413	0.00226
185.5	10.1087	22.6363	10.1087	0.40435	0.00226
185.6	10.1133	22.6584	10.1133	0.40453	0.00227
185.7	10.1191	22.6833	10.1191	0.40477	0.00227
185.8	10.1236	22.6497	10.1236	0.40494	0.00226
185.9	10.1284	22.7115	10.1284	0.40514	0.00227
186	10.1334	22.7396	10.1334	0.40534	0.00227
186.1	10.1383	22.7549	10.1383	0.40553	0.00228
186.2	10.1438	22.7094	10.1438	0.40575	0.00227
186.3	10.1483	22.7756	10.1483	0.40593	0.00228
186.4	10.1537	22.7901	10.1537	0.40615	0.00228
186.5	10.1587	22.7725	10.1587	0.40635	0.00228
186.6	10.1632	22.7817	10.1632	0.40653	0.00228
186.7	10.1683	22.8008	10.1683	0.40673	0.00228
186.8	10.1737	22.8235	10.1737	0.40695	0.00228
186.9	10.1783	22.8597	10.1783	0.40713	0.00229
187	10.1841	22.8913	10.1841	0.40736	0.00229
187.1	10.1886	22.9164	10.1886	0.40754	0.00229
187.2	10.1934	22.8634	10.1934	0.40774	0.00229
187.3	10.1983	22.9311	10.1983	0.40793	0.00229
187.4	10.2034	22.9344	10.2034	0.40814	0.00229
187.5	10.2088	22.9746	10.2088	0.40835	0.0023
187.6	10.2133	22.9725	10.2133	0.40853	0.0023
187.7	10.2187	22.9925	10.2187	0.40875	0.0023
187.8	10.2238	22.9949	10.2238	0.40895	0.0023
187.9	10.2282	23.0215	10.2282	0.40913	0.0023
188	10.2334	23.0285	10.2334	0.40933	0.0023
188.1	10.2387	23.0431	10.2387	0.40955	0.0023
188.2	10.2432	23.055	10.2432	0.40973	0.00231
188.3	10.2491	23.0907	10.2491	0.40997	0.00231
188.4	10.2535	23.0822	10.2535	0.41014	0.00231
188.5	10.2584	23.083	10.2584	0.41034	0.00231
188.6	10.2634	23.1351	10.2634	0.41054	0.00231
188.7	10.2684	23.1137	10.2684	0.41073	0.00231
188.8	10.2737	23.1605	10.2737	0.41095	0.00232
188.9	10.2783	23.1752	10.2783	0.41113	0.00232
189	10.2839	23.1961	10.2839	0.41136	0.00232
189.1	10.2886	23.2109	10.2886	0.41155	0.00232
189.2	10.2932	23.2447	10.2932	0.41173	0.00232
189.3	10.2985	23.2617	10.2985	0.41194	0.00233
189.4	10.3038	23.2867	10.3038	0.41215	0.00233
189.5	10.3083	23.2737	10.3083	0.41233	0.00233
189.6	10.314	23.2963	10.314	0.41256	0.00233
189.7	10.3185	23.3156	10.3185	0.41274	0.00233
189.8	10.3233	23.3209	10.3233	0.41293	0.00233
189.9	10.3284	23.374	10.3284	0.41314	0.00234
190	10.3334	23.3362	10.3334	0.41334	0.00233
190.1	10.3387	23.4042	10.3387	0.41355	0.00234
190.2	10.3433	23.4005	10.3433	0.41373	0.00234
190.3	10.3489	23.4127	10.3489	0.41395	0.00234
190.4	10.3537	23.4204	10.3537	0.41415	0.00234
190.5	10.3581	23.4711	10.3581	0.41433	0.00235
190.6	10.3635	23.4502	10.3635	0.41454	0.00235
190.7	10.3687	23.5114	10.3687	0.41475	0.00235
190.8	10.3733	23.4891	10.3733	0.41493	0.00235
190.9	10.379	23.5197	10.379	0.41516	0.00235
191	10.3835	23.5238	10.3835	0.41534	0.00235
191.1	10.3883	23.5461	10.3883	0.41553	0.00235
191.2	10.3935	23.5361	10.3935	0.41574	0.00235
191.3	10.3985	23.5601	10.3985	0.41594	0.00236
191.4	10.4038	23.6146	10.4038	0.41615	0.00236
191.5	10.4082	23.6104	10.4082	0.41633	0.00236
191.6	10.4138	23.6082	10.4138	0.41655	0.00236
191.7	10.4187	23.639	10.4187	0.41675	0.00236
191.8	10.4232	23.6632	10.4232	0.41693	0.00237
191.9	10.4285	23.6606	10.4285	0.41714	0.00237
192	10.4338	23.7033	10.4338	0.41735	0.00237
192.1	10.4383	23.7014	10.4383	0.41753	0.00237
192.2	10.4439	23.724	10.4439	0.41776	0.00237
192.3	10.4485	23.7158	10.4485	0.41794	0.00237
192.4	10.4534	23.7095	10.4534	0.41814	0.00237
192.5	10.4585	23.7649	10.4585	0.41834	0.00238
192.6	10.4634	23.7432	10.4634	0.41854	0.00237
192.7	10.4688	23.8173	10.4688	0.41875	0.00238
192.8	10.4732	23.7845	10.4732	0.41893	0.00238
192.9	10.4789	23.8348	10.4789	0.41916	0.00238
193	10.4836	23.8305	10.4836	0.41934	0.00238
193.1	10.4882	23.8728	10.4882	0.41953	0.00239
193.2	10.4934	23.8674	10.4934	0.41974	0.00239
193.3	10.4988	23.9313	10.4988	0.41995	0.00239
193.4	10.5033	23.9043	10.5033	0.42013	0.00239
193.5	10.5089	23.9362	10.5089	0.42036	0.00239
193.6	10.5135	23.9556	10.5135	0.42054	0.0024
193.7	10.5184	23.949	10.5184	0.42074	0.00239
193.8	10.5234	23.9363	10.5234	0.42094	0.00239
193.9	10.5284	23.9893	10.5284	0.42113	0.0024
194	10.5337	23.9974	10.5337	0.42135	0.0024
194.1	10.5383	23.9949	10.5383	0.42153	0.0024
194.2	10.5439	24.0571	10.5439	0.42175	0.00241
194.3	10.5486	24.05	10.5486	0.42194	0.00241
194.4	10.5532	24.0746	10.5532	0.42213	0.00241
194.5	10.5584	24.0478	10.5584	0.42234	0.0024
194.6	10.5637	24.0953	10.5637	0.42255	0.00241
194.7	10.5684	24.0849	10.5684	0.42274	0.00241
194.8	10.574	24.1342	10.574	0.42296	0.00241
194.9	10.5785	24.1243	10.5785	0.42314	0.00241
195	10.5833	24.1545	10.5833	0.42333	0.00242
195.1	10.5885	24.1704	10.5885	0.42354	0.00242
195.2	10.5933	24.1882	10.5933	0.42373	0.00242
195.3	10.5988	24.2148	10.5988	0.42395	0.00242
195.4	10.6033	24.2462	10.6033	0.42413	0.00242
195.5	10.6088	24.2608	10.6088	0.42435	0.00243
195.6	10.6136	24.2658	10.6136	0.42455	0.00243
195.7	10.6182	24.2694	10.6182	0.42473	0.00243
195.8	10.6234	24.2852	10.6234	0.42494	0.00243
195.9	10.6287	24.3216	10.6287	0.42515	0.00243
196	10.6334	24.3008	10.6334	0.42533	0.00243
196.1	10.6389	24.3415	10.6389	0.42556	0.00243
196.2	10.6435	24.345	10.6435	0.42574	0.00243
196.3	10.6485	24.3365	10.6485	0.42594	0.00243
196.4	10.6534	24.3878	10.6534	0.42614	0.00244
196.5	10.6583	24.4006	10.6583	0.42633	0.00244
196.6	10.6638	24.4062	10.6638	0.42655	0.00244
196.7	10.6682	24.4034	10.6682	0.42673	0.00244
196.8	10.6739	24.4349	10.6739	0.42695	0.00244
196.9	10.6786	24.4682	10.6786	0.42714	0.00245
197	10.6831	24.4195	10.6831	0.42733	0.00244
197.1	10.6884	24.5091	10.6884	0.42754	0.00245
197.2	10.6938	24.495	10.6938	0.42775	0.00245
197.3	10.6983	24.5252	10.6983	0.42793	0.00245
197.4	10.704	24.5252	10.704	0.42816	0.00245
197.5	10.7085	24.5426	10.7085	0.42834	0.00245
197.6	10.7134	24.5522	10.7134	0.42854	0.00246
197.7	10.7183	24.6069	10.7183	0.42873	0.00246
197.8	10.7233	24.6106	10.7233	0.42893	0.00246
197.9	10.7288	24.6265	10.7288	0.42915	0.00246
198	10.7333	24.6369	10.7333	0.42933	0.00246
198.1	10.739	24.645	10.739	0.42956	0.00246
198.2	10.7436	24.6662	10.7436	0.42974	0.00247
198.3	10.7481	24.6557	10.7481	0.42993	0.00247
198.4	10.7534	24.7018	10.7534	0.43014	0.00247
198.5	10.7588	24.7169	10.7588	0.43035	0.00247
198.6	10.7633	24.725	10.7633	0.43053	0.00247
198.7	10.769	24.7532	10.769	0.43076	0.00248
198.8	10.7736	24.7809	10.7736	0.43094	0.00248
198.9	10.7785	24.7656	10.7785	0.43114	0.00248
[truncated: 2,853 more rows]

## Sheet: Extension
0
0.00051
0.00231
0.00866
0.01463
0.01945
0.02446
0.02952
0.03499
0.03957
0.04498
0.04984
0.05442
0.05979
0.06496
0.06942
0.07512
0.07988
0.08459
0.08966
0.09451
0.10006
0.10452
0.10999
0.1148
0.11947
0.12471
0.1299
0.13446
0.14018
0.14476
0.14964
0.15469
0.15949
0.16513
0.1696
0.17506
0.17971
0.18442
0.18972
0.19494
0.19954
0.20516
0.20977
0.21466
0.21964
0.2246
0.23019
0.23456
0.24003
0.24479
0.24944
0.25464
0.25989
0.26446
0.27016
0.27474
0.27968
0.28459
0.28956
0.29513
0.29956
0.30505
0.30981
0.31438
0.31968
0.32485
0.32949
0.33531
0.33984
0.34465
0.34961
0.3546
0.36008
0.36451
0.37009
0.3749
0.37938
0.38463
0.38985
0.39456
0.4003
0.40478
0.40971
0.41455
0.41953
0.42506
0.42947
0.43506
0.43998
0.44438
0.4496
0.45482
0.45958
0.46524
0.46981
0.47471
0.47952
0.48457
0.49006
0.49444
0.50008
0.50504
0.50946
0.51463
0.51983
0.52455
0.53027
0.53472
0.53968
0.54461
0.54959
0.555
0.5594
0.56521
0.56991
0.57438
0.57972
0.58483
0.58956
0.59513
0.59975
0.6046
0.60962
0.61465
0.62002
0.62447
0.63014
0.63484
0.63938
0.64474
0.64981
0.65464
0.66013
0.66473
0.66959
0.67467
0.67968
0.68505
0.68941
0.69511
0.69988
0.70439
0.70968
0.71482
0.71965
0.72506
0.72978
0.73471
0.73965
0.74467
0.75009
0.75437
0.76017
0.76485
0.76937
0.77467
0.77987
0.78464
0.79003
0.79473
0.79968
0.80463
0.80962
0.81506
0.81943
0.82513
0.82977
0.83446
0.8397
0.8448
0.84975
0.85511
0.85972
0.86463
0.86968
0.87458
0.88011
0.88448
0.8901
0.8948
0.8994
0.90467
0.90987
0.9147
0.92001
0.92476
0.9298
0.93458
0.93952
0.94511
0.94938
0.95515
0.95981
0.96438
0.96967
0.97488
0.97966
0.98507
0.98976
0.99472
0.99959
1.00456
1.00999
1.01437
1.02035
1.02484
1.02939
1.0347
1.03986
1.04462
1.0501
1.05474
1.05985
1.06456
1.06945
1.07502
1.07947
1.08526
1.08986
1.09442
1.09971
1.10479
1.10963
1.11501
1.11976
1.12484
1.12949
1.13443
1.14
1.14449
1.15024
1.15488
1.15938
1.16468
1.16977
1.17468
1.17992
1.1848
1.18993
1.19453
1.19948
1.20503
1.20948
1.21527
1.21982
1.22443
1.22975
1.23478
1.23955
1.24502
1.24991
1.25479
1.25948
1.26455
1.27008
1.27446
1.28021
1.28474
1.28933
1.29479
1.29974
1.30462
1.30993
1.31488
1.3198
1.32453
1.32952
1.33504
1.33949
1.34521
1.34976
1.35441
1.35983
1.36478
1.36966
1.37487
1.37993
1.38477
1.38949
1.39454
1.40013
1.40444
1.41014
1.41481
1.41946
1.42479
1.42978
1.43465
1.43984
1.44495
1.44973
1.45449
1.45949
1.46519
1.46942
1.47517
1.47978
1.48449
1.48977
1.49474
1.49967
1.50493
1.50987
1.51469
1.51953
1.52454
1.53018
1.53451
1.54023
1.5447
1.54942
1.5548
1.55972
1.56476
1.56994
1.57481
1.57973
1.58447
1.58958
1.59519
1.59943
1.60518
1.60977
1.61452
1.6197
1.62467
1.62971
1.63488
1.6398
1.64479
1.64946
1.65456
1.66022
1.66441
1.67021
1.6748
1.67949
1.68473
1.68963
1.69471
1.69995
1.70494
1.70979
1.71446
1.71961
1.72515
1.72936
1.73528
1.73983
1.74452
1.74966
1.75464
1.75976
1.76496
1.76985
1.77489
1.77946
1.78457
1.79011
1.79437
1.80018
1.80486
1.80948
1.81462
1.81958
1.82477
1.82994
1.8349
1.83989
1.84443
1.84961
1.85513
1.8594
1.86518
1.86993
1.87456
1.87964
1.88463
1.88972
1.89496
1.89988
1.90484
1.90945
1.91466
1.92009
1.92429
1.93034
1.93486
1.93947
1.9447
1.94964
1.95481
1.95985
1.96486
1.96972
1.97445
1.97971
1.98504
1.98938
1.99521
1.99979
2.00448
2.00975
2.0146
2.01984
2.02487
2.02986
2.03473
2.03952
2.04474
2.05009
2.05435
2.06019
2.06493
2.0695
2.07464
2.07964
2.08488
2.0898
2.09488
2.09981
2.10449
2.10973
2.1151
2.11933
2.12524
2.12985
2.13444
2.13966
2.14459
2.14989
2.15477
2.15985
2.16477
2.16951
2.17467
2.18003
2.1844
2.19026
2.19476
2.19947
2.2047
2.20958
2.21499
2.21981
2.2249
2.2297
2.23453
2.23967
2.24507
2.24943
2.25525
2.25971
2.26445
2.26967
2.27467
2.27998
2.28477
2.28985
2.29478
2.29951
2.30459
2.31007
2.31436
2.32027
2.32472
2.32949
2.33463
2.33968
2.34497
2.34977
2.35487
2.35978
2.36446
2.36961
2.37498
2.37941
2.3854
2.38979
2.39448
2.39966
2.40471
2.4099
2.41476
2.4199
2.42493
2.42944
2.43453
2.44
2.44444
2.45037
2.45479
2.45958
2.46468
2.46959
2.47491
2.47966
2.48489
2.48995
2.49441
2.49953
2.50497
2.50948
2.51529
2.51981
2.52455
2.52964
2.53462
2.53994
2.54463
2.54992
2.55502
2.55943
2.56454
2.56997
2.57445
2.58036
2.58474
2.58956
2.59471
2.59964
2.60482
2.60968
2.61505
2.61988
2.62439
2.62963
2.63501
2.63943
2.64525
2.64972
2.65449
2.65974
2.66463
2.66989
2.67464
2.68001
2.68488
2.68939
2.69462
2.69995
2.70449
2.71021
2.71472
2.7195
2.72479
2.7297
2.73493
2.73956
2.74505
2.74987
2.75436
2.75962
2.765
2.76947
2.77518
2.77981
2.78457
2.78972
2.79467
2.79994
2.80452
2.81007
2.81483
2.81937
2.82459
2.83003
2.83446
2.84018
2.8447
2.84957
2.85474
2.85962
2.86492
2.86962
2.875
2.8798
2.88446
2.8896
2.89498
2.89957
2.90526
2.90972
2.91452
2.91977
2.92462
2.93
2.9346
2.93995
2.94479
2.94938
2.95464
2.96006
2.96454
2.9702
2.97474
2.97967
2.98466
2.98951
2.99502
2.99958
3.00499
3.00976
3.01431
3.01962
3.0251
3.02952
3.03524
3.03976
3.04459
3.04965
3.05454
3.05993
3.06461
3.07014
3.0748
3.07936
3.08464
3.09006
3.09445
3.10028
3.10477
3.1097
3.11463
3.1195
3.12495
3.12966
3.13507
3.1399
3.14438
3.14967
3.15493
3.15945
3.1652
3.16978
3.17469
3.17958
3.18446
3.18993
3.19463
3.20005
3.20493
3.20937
3.21466
3.21992
3.22451
3.23012
3.2348
3.23976
3.2446
3.2495
3.25495
3.25965
3.26507
3.26987
3.2744
3.27974
3.28494
3.28938
3.29527
3.29984
3.30466
3.30964
3.31453
3.32003
3.32456
3.33003
3.33476
3.33934
3.34483
3.3499
3.35445
3.36012
3.36479
3.36967
3.37464
3.37952
3.38502
3.38957
3.39506
3.39976
3.40441
3.40982
3.41493
3.41946
3.42507
3.42992
3.43465
3.43957
3.44452
3.45009
3.45451
3.46005
3.46488
3.46942
3.47481
3.47998
3.48445
3.49011
3.49488
3.49961
3.50456
3.50947
3.51512
3.51948
3.52504
3.52976
3.53446
3.53978
3.54491
3.54949
3.55514
3.55978
3.56461
3.56962
3.57452
3.58015
3.58454
3.59008
3.59473
3.59942
3.60478
3.6099
3.61457
3.62017
3.62476
3.62966
3.63455
3.63957
3.64518
3.64951
3.65507
3.65982
3.66447
3.66965
3.67485
3.6795
3.68513
3.68975
3.6947
3.69952
3.70456
3.71016
3.71448
3.72009
3.72485
3.72944
3.73469
3.7398
3.74455
3.75025
3.75481
3.75967
3.76454
3.76954
3.77513
3.7795
3.78513
3.78988
3.79445
3.79962
3.80481
3.80961
3.81524
3.81977
3.82473
3.82952
3.83453
3.8401
3.84443
3.85007
3.85494
3.85942
3.86462
3.86979
3.87462
3.88016
3.88481
3.88977
3.89449
3.89959
3.90509
3.90943
3.91512
3.92001
3.92446
3.92964
3.93479
3.93957
3.94524
3.94975
3.95471
3.95958
3.96463
3.97004
3.97439
3.98025
3.98489
3.98942
3.99472
3.99977
4.00463
4.01012
4.01474
4.0196
4.02458
4.02964
4.03507
4.03941
4.04512
4.04985
4.05441
4.05974
4.06476
4.06967
4.07505
4.07976
4.08464
4.08965
4.0947
4.1001
4.10434
4.11015
4.11492
4.1194
4.12468
4.12979
4.13468
4.14001
4.14481
4.14974
4.1546
4.15965
4.16513
4.16932
4.17522
4.17987
4.18439
4.18966
4.1948
4.19964
4.20495
4.20975
4.21473
4.21966
4.22463
4.23007
4.23442
4.24021
4.24482
4.24944
4.25467
4.25973
4.26475
4.27006
4.27479
4.27965
4.28463
4.28958
4.29512
4.29942
4.30519
4.30979
4.31439
4.31967
4.32485
4.32974
4.33499
4.33979
4.34479
4.34957
4.35451
4.36017
4.36436
4.37019
4.37478
4.37938
4.38463
4.3898
4.39473
4.40008
4.4048
4.40976
4.41453
4.41957
4.42508
4.4294
4.43533
4.43981
4.44436
4.44967
4.45487
4.45966
4.46505
4.46981
4.47487
4.47952
4.48444
4.4901
4.49444
4.50025
4.50483
4.50947
4.5147
4.51972
4.5247
4.52995
4.53481
4.53987
4.54448
4.54943
4.55502
4.55947
4.56525
4.56983
4.57441
4.57964
4.58474
4.58974
4.5949
4.59983
4.60492
4.60949
4.61447
4.62004
4.62446
4.63026
4.63481
4.63944
4.64476
4.64978
4.6546
4.65995
4.66496
4.6698
4.67447
4.67955
4.68508
4.68939
4.69522
4.69974
4.7044
4.70987
4.71467
4.71965
4.72488
4.72987
4.73483
4.73951
4.74455
4.75002
4.75444
4.76022
4.76474
4.76942
4.77483
4.77976
4.78468
4.78979
4.79499
4.79981
4.80442
4.80956
4.81512
4.81943
4.82517
4.82985
4.83446
4.83983
4.84479
4.84967
4.85475
4.85997
4.86475
4.86943
4.8745
4.88014
4.88439
4.89019
4.89473
4.89949
4.90478
4.90971
4.9147
4.91982
4.92487
4.92974
4.93453
4.93954
4.94513
4.94949
4.95522
4.95972
4.96446
4.96979
4.9747
4.97979
4.98486
4.98985
4.99482
4.99948
5.0046
5.01021
5.01442
5.02021
5.02477
5.02955
5.03472
5.03962
5.04476
5.04978
5.05486
5.05983
5.06441
5.06959
5.0752
5.07942
5.08521
5.08977
5.09447
5.0997
5.10462
5.10978
5.1149
5.11998
5.1248
5.12943
5.1346
5.14017
5.14437
5.15032
5.15482
5.15956
5.16466
5.16959
5.17481
5.17991
5.18488
5.18985
5.19442
5.19961
5.20512
5.20936
5.2152
5.21987
5.22456
5.22963
5.23455
5.23979
5.24485
5.24992
5.25491
5.2594
5.26463
5.2701
5.2744
5.28017
5.2849
5.2896
5.29465
5.2996
5.30478
5.30991
5.3149
5.31984
5.32443
5.32965
5.33511
5.33931
5.34535
5.34985
5.35451
5.35966
5.36459
5.36988
5.37476
5.37986
5.38473
5.38941
5.39474
5.40003
5.40438
5.41026
5.41482
5.41949
5.42477
5.42961
5.43488
5.43977
5.44491
5.44975
5.45448
5.45977
5.46508
5.46934
5.47518
5.47991
5.48453
5.48968
5.49458
5.49993
5.50468
5.50991
5.51483
5.51946
5.52475
5.5301
5.53433
5.54024
5.54485
5.54951
5.55465
5.55956
5.56493
5.56964
5.57487
5.57975
5.58452
5.58972
5.59504
5.59939
5.60526
5.60976
5.61456
5.61968
5.62458
5.62999
5.63471
5.63993
5.64471
5.64952
5.65469
5.66007
5.66443
5.67022
5.67474
5.67954
5.68466
5.68961
5.69503
5.69969
5.70491
5.70985
5.71451
5.71959
5.72506
5.72937
5.73527
5.73975
5.74455
5.74958
5.7546
5.76001
5.76469
5.76996
5.7749
5.77943
5.78464
5.78999
5.79439
5.80038
5.80479
5.80951
5.81462
5.81965
5.82494
5.82968
5.83494
5.83993
5.84447
5.84955
5.85498
5.85945
5.86534
5.86976
5.8746
5.87963
5.88457
5.88994
5.89461
5.89994
5.90501
5.9094
5.91453
5.91994
5.9245
5.93028
5.93479
5.93958
5.94458
5.94961
5.95497
5.95959
5.96495
5.97004
5.97446
5.9796
5.98495
5.98945
5.99537
5.99974
6.00458
6.00967
6.01461
6.01988
6.02463
6.0301
6.03486
6.03937
6.04467
6.04998
6.05446
6.06026
6.06471
6.06947
6.0747
6.07962
6.08492
6.0896
6.09502
6.0999
6.10441
6.10964
6.11492
6.11955
6.12525
6.12969
6.13447
6.13975
6.1447
6.14998
6.1545
6.16009
6.1649
6.16939
6.17463
6.17999
6.1845
6.19013
6.19477
6.1996
6.2047
6.20967
6.21499
6.21949
6.22511
6.22983
6.23434
6.23961
6.24502
6.24947
6.25511
6.2597
6.26465
6.26972
6.27465
6.27996
6.28457
6.29006
6.29482
6.29946
6.30463
6.30995
6.31456
6.32019
6.32469
6.32953
6.33477
6.33962
6.34505
6.34955
6.355
6.35982
6.36436
6.36966
6.37504
6.37955
6.38519
6.38974
6.3947
6.39966
6.4045
6.41007
6.41451
6.42004
6.42481
6.42935
6.43463
6.44002
6.44451
6.45023
6.45474
6.45965
6.46465
6.46957
6.47499
6.47955
6.48517
6.48984
6.49434
6.49965
6.50502
6.50946
6.51524
6.51974
6.52474
6.52962
6.53445
6.54001
6.5446
6.55007
6.55488
6.55941
6.56466
6.56992
6.57448
6.58016
6.58476
6.58971
6.59456
6.59946
6.60497
6.60961
6.61512
6.61991
6.62435
6.62968
6.63493
6.63952
6.64512
6.6498
6.65476
6.65961
6.66449
6.66998
6.67459
6.68011
6.68489
6.68942
6.69473
6.69993
6.7044
6.71023
6.71485
6.71968
6.72457
6.72953
6.73507
6.73948
6.74509
6.74979
6.75432
6.75983
6.76488
6.76947
6.77509
6.7798
6.78467
6.78964
6.79455
6.80007
6.8045
6.81009
6.81477
6.81938
6.8249
6.8299
6.83447
6.84005
6.84492
6.8497
6.85456
6.85951
6.86514
6.86948
6.87505
6.87984
6.88442
6.88983
6.89492
6.89948
6.90506
6.9099
6.91464
6.91955
6.92446
6.93016
6.93442
6.94009
6.94481
6.94944
6.95475
6.95988
6.9645
6.97011
6.97482
6.97969
6.98459
6.9895
6.99518
6.9995
7.00508
7.00968
7.01437
7.01981
7.02487
7.02961
7.03515
7.03978
7.04472
7.04953
7.05458
7.06022
7.06442
7.07005
7.07479
7.07949
7.08463
7.0898
7.09455
7.10005
7.10475
7.10968
7.11449
7.11958
7.12519
7.12942
7.13509
7.1398
7.14445
7.14971
7.15477
7.15958
7.16518
7.16986
7.17469
7.17954
7.18456
7.19012
7.19445
7.20012
7.20488
7.20947
7.21467
7.2198
7.22464
7.23019
7.23478
7.23975
7.24453
7.24955
7.25511
7.25939
7.26507
7.26991
7.27445
7.27965
7.28478
7.28965
7.29513
7.29982
7.30479
7.30947
7.31458
7.32007
7.32439
7.3301
7.33502
7.33949
7.34468
7.3498
7.35461
7.36017
7.36478
7.36974
7.37452
7.37958
7.38505
7.38933
7.3953
7.39991
7.40443
7.40973
7.41477
7.41965
7.42505
7.42978
7.43465
7.43951
7.44461
7.45002
7.45438
7.4602
7.46488
7.46941
7.47475
7.47974
7.4847
7.49002
7.49476
7.49963
7.50459
7.5097
7.51509
7.51938
7.52522
7.52993
7.53446
7.53969
7.54477
7.54971
7.55497
7.55981
7.56474
7.56957
7.57465
7.5801
7.58432
7.59024
7.59488
7.5994
7.60469
7.60978
7.61471
7.61992
7.62475
7.62968
7.63459
7.6396
7.64507
7.64942
7.65522
7.65979
7.66448
7.66971
7.67471
7.67982
7.68502
7.68979
7.69462
7.69959
7.70458
7.71015
7.71442
7.72019
7.7248
7.72941
7.73468
7.7398
7.7448
7.74995
7.75482
7.7598
7.76456
7.76948
7.77515
7.77935
7.78525
7.78981
7.7944
7.79963
7.80479
7.80977
7.81495
7.81981
7.82477
7.8295
7.83459
7.84005
7.8444
7.85038
7.85481
7.8594
7.86468
7.86982
7.87471
7.87998
7.88481
7.88988
7.89452
7.89944
7.9051
7.90947
7.9153
7.9198
7.92449
7.92969
7.93467
7.93975
7.94489
7.94981
7.95488
7.95946
7.96443
7.97006
7.97446
7.98026
7.98486
7.98943
7.99464
7.99971
8.00477
8.00982
8.01485
8.01994
8.02448
8.02951
8.03509
8.03943
8.04529
8.04982
8.05449
8.05975
8.06472
8.06964
8.07487
8.07995
8.0848
8.08945
8.09456
8.10011
8.10439
8.11023
8.11475
8.11939
8.12481
8.12969
8.13469
8.13977
8.14488
8.14984
8.15448
8.15957
8.16505
8.16945
8.17525
8.17974
8.18442
8.18982
8.19475
8.19972
8.20474
8.21001
8.21486
8.21946
8.22457
8.23013
8.23443
8.24018
8.24479
8.24947
8.25477
8.25974
8.26475
8.26972
8.27499
8.27977
8.28447
8.2895
8.29514
8.29937
8.30519
8.3097
8.3145
8.31977
8.32471
8.32975
8.33479
8.33994
8.3448
8.3495
8.35454
8.36012
8.36448
8.37023
8.37472
8.37945
8.38481
8.38965
8.39482
8.3998
8.40489
8.40984
8.41443
8.41962
8.42519
8.42942
8.43523
8.43975
8.44454
8.44967
8.45459
8.45984
8.46478
8.46991
8.47485
8.47939
8.48459
8.49016
8.49442
8.50026
8.50479
8.50949
8.51467
8.5196
8.52484
8.52987
8.53502
8.53981
8.54438
8.54959
8.55514
8.55936
8.56529
8.5698
8.5746
8.57966
8.58452
8.58982
8.59484
8.59991
8.60483
8.60942
8.61462
8.62008
8.62438
8.63019
8.63483
8.63956
8.6446
8.64954
8.65491
8.65987
8.66493
8.6699
8.67436
8.67963
8.68505
8.68943
8.69519
8.69986
8.70461
8.70966
8.7146
8.71984
8.72485
8.72994
8.73485
8.73943
8.74468
8.75007
8.75429
8.76031
8.76484
8.76954
8.77468
8.7796
8.78494
8.78975
8.79491
8.79975
8.80436
8.80975
8.81502
8.81935
8.82517
8.82977
8.83451
8.83973
8.84459
8.84991
8.85472
8.85993
8.86473
8.86947
8.87478
8.88003
8.88437
8.89015
8.89491
8.89958
8.9047
8.90959
8.91497
8.91967
8.92496
8.92985
8.93444
8.93976
8.94509
8.94933
8.95521
8.95989
8.96452
8.96963
8.97456
8.97998
8.98461
8.98991
8.99479
8.99946
9.00468
9.00999
9.01441
9.02024
9.02478
9.02959
9.03469
9.03952
9.04504
9.0497
9.05495
9.05969
9.06447
9.06972
9.07502
9.07945
9.08526
9.08976
9.09456
9.09964
9.10461
9.11008
9.11461
9.11996
9.12488
9.12951
9.13458
9.14001
9.14439
9.15025
9.15475
9.15958
9.16457
9.1696
9.17505
9.17962
9.18497
9.18984
9.19442
9.19964
9.20493
9.20946
9.21542
9.21981
9.22455
9.22959
9.23464
9.24
9.24461
9.24996
9.25492
9.25943
9.26456
9.26994
9.27452
9.28038
9.2848
9.28962
9.29461
9.29953
9.305
9.30957
9.31495
9.31996
9.3244
9.32956
9.33495
9.33953
9.34532
9.34982
9.35462
9.35954
9.36461
9.37
9.37451
9.37997
9.38502
9.38943
9.39459
9.39998
9.40447
9.41036
9.41475
9.41961
9.42465
9.42959
9.43492
9.43954
9.44512
9.44986
9.45438
9.45968
9.46498
9.46951
9.47523
9.47972
9.48449
9.48965
9.49464
9.49995
9.50452
9.51008
9.51488
9.51936
9.52469
9.52991
9.53456
9.54022
9.54473
9.54954
9.55471
9.55969
9.56499
9.56946
9.57505
9.57989
9.58442
9.58969
9.59499
9.59953
9.60514
9.60977
9.61462
9.61969
9.62464
9.62998
9.63442
9.64013
9.64484
9.64939
9.65466
9.66
9.6645
9.67016
9.67473
9.67962
9.68466
9.6896
9.69498
9.69952
9.70509
9.70978
9.71446
9.71967
9.72494
9.72961
9.73519
9.7397
9.74451
9.74973
9.75458
9.76004
9.76452
9.77005
9.77487
9.7794
9.78466
9.78996
9.79459
9.80015
9.80472
9.80972
9.81466
9.81948
9.82507
9.82945
9.83509
9.83985
9.84436
9.84965
9.85499
9.85955
9.86518
9.86976
9.87466
9.87957
9.88455
9.89001
9.89449
9.90022
9.90485
9.90936
9.91467
9.92002
9.9245
9.9302
9.93478
9.93978
9.94458
9.94943
9.955
9.95957
9.96517
9.9699
9.97442
9.97965
9.98488
9.98953
[truncated: 2,840 more rows]

## Sheet: Load
0
-0.01604
-0.03179
-0.0316
-0.01623
-0.00857
-0.0099
-0.04016
0.00776
-0.01892
-0.00687
-0.0153
0.02815
-0.01298
-0.0257
-0.00898
0.02537
0.03378
0.02323
-0.00142
-0.01212
0.01644
0.02062
0.00128
-0.0035
0.00605
0.01171
0.00576
0.00748
-0.03394
0.01276
0.00774
-0.00081
0.0073
-0.02441
-0.00973
-0.00229
-0.03592
-0.0164
-0.03672
-0.00178
-0.03539
0.00496
-0.04022
-0.01237
-0.02334
-0.00158
0.00458
0.00392
0.0271
-0.00212
0.01717
0.0149
0.0004
0.00896
-0.00784
0.02451
0.01844
-0.02976
0.04105
-0.01589
-0.00281
0.0287
0.00125
0.00618
-0.00047
0.00919
-0.0267
-0.01638
0.00353
-0.00112
-0.02159
0.03204
-0.02495
0.0276
0.02107
-8e-05
0.00722
-0.0026
-0.03718
-0.00352
0.00415
0.01386
-0.01316
0.01343
0.0171
0.03668
0.01948
0.04822
-0.01356
-0.01434
0.01841
0.00626
0.01771
0.01599
0.02456
-0.0284
0.03869
0.00257
0.00923
-0.00519
0.02326
-0.03091
0.0068
-0.00788
0.02354
-0.02343
0.04557
0.00774
0.03554
0.02132
0.03182
0.00209
0.05543
0.00603
0.02966
0.0219
0.05704
0.03804
0.05419
0.03026
0.03653
0.04402
0.03344
0.08349
0.0395
0.04074
0.01534
0.05861
0.03084
0.03169
0.01626
0.0937
0.05995
0.03898
0.06343
0.05762
0.04814
0.06946
0.03474
0.05017
0.0646
0.07668
0.07833
0.09968
0.09438
0.0922
0.08693
0.04969
0.086
0.07346
0.08351
0.05105
0.07901
0.07866
0.05707
0.05076
0.08343
0.06313
0.09859
0.08741
0.11603
0.08606
0.09931
0.09563
0.11765
0.10474
0.09008
0.1216
0.09804
0.13499
0.11013
0.11153
0.12779
0.10945
0.09319
0.13037
0.10067
0.13958
0.08606
0.13227
0.11969
0.15153
0.11894
0.14144
0.13597
0.16475
0.13745
0.1506
0.1592
0.14281
0.15825
0.15034
0.19481
0.16511
0.15778
0.1567
0.19448
0.16946
0.20333
0.15014
0.17437
0.17841
0.18788
0.17979
0.18097
0.17874
0.15905
0.21409
0.20001
0.16979
0.19017
0.21521
0.17756
0.2252
0.20285
0.2138
0.20049
0.22358
0.22496
0.22749
0.22387
0.25783
0.23846
0.26571
0.26026
0.24604
0.25772
0.23961
0.23372
0.26229
0.25566
0.27644
0.28817
0.2659
0.29363
0.2848
0.29458
0.2939
0.29798
0.30733
0.29075
0.29174
0.326
0.32177
0.32551
0.35432
0.33653
0.34984
0.35152
0.36698
0.3044
0.37022
0.33577
0.35981
0.32146
0.38629
0.36701
0.38143
0.35805
0.35478
0.37824
0.39769
0.38766
0.37847
0.3929
0.41737
0.40527
0.42327
0.43658
0.42653
0.43603
0.43793
0.43519
0.45371
0.47185
0.43526
0.46817
0.46282
0.47405
0.46252
0.47225
0.50994
0.53128
0.51514
0.5332
0.49131
0.48039
0.48602
0.51737
0.51715
0.51831
0.50305
0.51532
0.53817
0.51062
0.53353
0.56207
0.55087
0.54746
0.57076
0.54829
0.59709
0.58532
0.59245
0.56868
0.61836
0.60251
0.63069
0.60807
0.62784
0.61414
0.63527
0.60294
0.6216
0.61733
0.62661
0.6366
0.64934
0.65333
0.63396
0.62492
0.64509
0.66122
0.65779
0.70094
0.68251
0.67682
0.67208
0.71631
0.67799
0.71145
0.68983
0.70623
0.73433
0.71363
0.73319
0.7377
0.77516
0.76203
0.76901
0.75689
0.78472
0.761
0.81499
0.75538
0.79971
0.8099
0.82283
0.80015
0.84715
0.81631
0.84747
0.86989
0.87756
0.89452
0.89042
0.92374
0.91185
0.92179
0.93259
0.93517
0.94949
0.99943
0.9461
0.9692
1.00102
1.00365
0.97918
1.02414
0.99211
1.02141
1.00166
1.02718
1.03469
1.04984
1.0292
1.03962
1.02546
1.08765
1.09033
1.10637
1.11858
1.12826
1.1242
1.1515
1.15697
1.14487
1.17162
1.19428
1.20556
1.20913
1.20959
1.19541
1.22895
1.24128
1.2681
1.23381
1.30015
1.26233
1.27768
1.26524
1.30271
1.29959
1.33639
1.32133
1.33733
1.32627
1.35839
1.35149
1.39465
1.39446
1.39635
1.42889
1.4256
1.45722
1.40796
1.48831
1.442
1.48131
1.49535
1.51929
1.47561
1.51791
1.53024
1.52958
1.54568
1.54119
1.54212
1.56301
1.59129
1.61211
1.63278
1.60077
1.62594
1.64109
1.67124
1.67694
1.67506
1.71526
1.71123
1.71764
1.76349
1.76644
1.75676
1.75867
1.76384
1.76477
1.80293
1.84235
1.81997
1.83817
1.83906
1.84916
1.85213
1.90048
1.88372
1.87687
1.93071
1.90105
1.9304
1.94213
1.96721
1.95522
1.97308
2.00266
1.98069
2.02091
1.99441
2.03416
2.04456
2.08118
2.05372
2.06763
2.0873
2.06341
2.10757
2.11611
2.16575
2.12708
2.16811
2.15723
2.16601
2.18895
2.22744
2.18535
2.23284
2.2453
2.26737
2.28662
2.26446
2.29235
2.31104
2.31763
2.32679
2.31773
2.33374
2.37289
2.3534
2.39102
2.36722
2.39233
2.4208
2.4223
2.43209
2.44911
2.44861
2.44906
2.49657
2.49947
2.51984
2.523
2.55281
2.52165
2.57864
2.58895
2.58663
2.61099
2.62747
2.64015
2.65924
2.68503
2.67282
2.67418
2.70242
2.70312
2.71786
2.72604
2.73898
2.74385
2.75265
2.78439
2.78355
2.80203
2.8294
2.8568
2.82999
2.87916
2.88313
2.89846
2.89023
2.92203
2.91268
2.92806
2.96332
2.9635
3.00905
3.0014
3.04029
3.0033
3.0662
3.05181
3.0708
3.06585
3.1325
3.11043
3.14034
3.13369
3.18143
3.18301
3.19556
3.20247
3.24303
3.23436
3.22579
3.23923
3.28262
3.28553
3.30717
3.32735
3.35619
3.35986
3.3889
3.3936
3.38
3.41624
3.44724
3.43276
3.46617
3.49771
3.44919
3.50785
3.52222
3.5379
3.52329
3.54215
3.55159
3.56225
3.57422
3.61668
3.62979
3.62833
3.66098
3.68642
3.7081
3.69593
3.70577
3.73363
3.79173
3.76287
3.78111
3.74153
3.79143
3.81819
3.85985
3.86941
3.85867
3.91917
3.92396
3.91779
3.93737
3.94674
3.95527
3.99134
3.97964
3.99144
3.99551
4.0195
4.02297
4.07553
4.06215
4.11013
4.07103
4.12976
4.1216
4.14773
4.16061
4.16497
4.21202
4.22533
4.19032
4.23354
4.24409
4.25721
4.31024
4.32249
4.28708
4.26836
4.32853
4.34799
4.35177
4.35744
4.40432
4.38156
4.4221
4.4674
4.44596
4.44321
4.49132
4.49048
4.47313
4.54926
4.53985
4.56794
4.57865
4.62009
4.60701
4.63655
4.62267
4.65657
4.659
4.67398
4.70629
4.70276
4.72556
4.73599
4.73957
4.78861
4.79058
4.80493
4.84211
4.81601
4.86965
4.87185
4.90131
4.90326
4.9317
4.93347
4.99497
4.97043
5.02283
4.9997
5.01504
5.03082
5.03451
5.05939
5.11451
5.11368
5.10707
5.15168
5.13387
5.15959
5.18126
5.20961
5.19341
5.21773
5.2052
5.25004
5.25872
5.27885
5.31077
5.30243
5.35469
5.32727
5.3809
5.3805
5.39685
5.39201
5.44738
5.42793
5.4721
5.47743
5.5236
5.50217
5.54561
5.53255
5.55064
5.59392
5.61328
5.59199
5.61778
5.64622
5.62531
5.63833
5.66707
5.69898
5.71049
5.72866
5.75883
5.74643
5.77315
5.78119
5.77304
5.83215
5.8307
5.837
5.86015
5.8758
5.91015
5.92582
5.93074
5.92826
5.95437
6.01929
5.97991
6.01065
6.05052
6.05662
6.06
6.0776
6.08773
6.12226
6.15066
6.12887
6.15683
6.15138
6.21488
6.20359
6.20964
6.23157
6.22569
6.27143
6.29455
6.27899
6.30068
6.33364
6.3539
6.32869
6.3903
6.41483
6.40282
6.44526
6.42566
6.45305
6.45963
6.50302
6.49741
6.53883
6.5292
6.56057
6.55429
6.57164
6.58967
6.60936
6.65324
6.63666
6.65279
6.66902
6.71506
6.67872
6.74507
6.73655
6.76402
6.754
6.77955
6.79557
6.79992
6.85268
6.84366
6.87279
6.89471
6.90595
6.9048
6.93823
6.93467
6.952
6.97198
7.0036
6.98688
7.06011
7.03536
7.06777
7.06054
7.11344
7.07879
7.117
7.17286
7.16382
7.15255
7.21539
7.21468
7.19623
7.26121
7.26556
7.28555
7.2982
7.31216
7.29747
7.33175
7.37575
7.35339
7.35436
7.39934
7.40704
7.44158
7.43403
7.43768
7.49195
7.49855
7.48929
7.52306
7.5425
7.56687
7.57726
7.56256
7.60232
7.59071
7.67409
7.6559
7.69761
7.6599
7.70552
7.7099
7.71999
7.77497
7.76232
7.77528
7.74653
7.82995
7.81604
7.8645
7.86345
7.90384
7.892
7.9049
7.91627
7.95966
7.96626
7.97465
7.97755
8.00443
8.04296
8.02537
8.1027
8.07971
8.09699
8.1516
8.14449
8.12301
8.22979
8.14812
8.20309
8.19846
8.19779
8.24491
8.23315
8.28076
8.30334
8.33237
8.33845
8.35141
8.3683
8.4083
8.37693
8.45636
8.44036
8.4676
8.45361
8.48131
8.53973
8.5215
8.58451
8.5896
8.59539
8.60681
8.64385
8.60433
8.6523
8.64392
8.66608
8.70189
8.72971
8.72976
8.75019
8.78878
8.79536
8.79707
8.85116
8.83978
8.87532
8.88379
8.92584
8.91103
8.94272
8.9515
8.98006
8.98672
9.03095
9.04604
9.02895
9.09013
9.07312
9.10256
9.14197
9.15378
9.1366
9.15414
9.17346
9.19914
9.20001
9.25193
9.25419
9.27343
9.2589
9.30171
9.30967
9.32967
9.35368
9.37509
9.42171
9.40986
9.44163
9.47218
9.47919
9.48668
9.49463
9.51893
9.53042
9.56863
9.59546
9.60377
9.63311
9.63051
9.64432
9.69486
9.66726
9.70055
9.68765
9.74456
9.7566
9.78059
9.82197
9.81638
9.82817
9.82775
9.87313
9.87572
9.90631
9.93286
9.93926
9.97795
9.98978
9.97823
10.0156
10.0017
10.0506
10.045
10.0866
10.0738
10.1026
10.1437
10.1701
10.1977
10.189
10.2304
10.2385
10.2403
10.2376
10.2785
10.2905
10.3003
10.3329
10.3386
10.3867
10.3996
10.3801
10.4139
10.4165
10.4457
10.4982
10.4997
10.5473
10.5484
10.5711
10.5443
10.6062
10.6402
10.6324
10.6752
10.6956
10.6846
10.7379
10.7402
10.7447
10.7429
10.7843
10.7735
10.7939
10.8263
10.8624
10.8174
10.9033
10.8754
10.9102
10.9346
10.946
10.9856
11.0024
11.0375
11.0247
11.0317
11.0766
11.0805
11.1017
11.1327
11.1332
11.1403
11.1985
11.162
11.2202
11.2333
11.2703
11.2522
11.285
11.2758
11.3339
11.317
11.3482
11.3884
11.407
11.4267
11.4322
11.4343
11.4545
11.4951
11.4741
11.5465
11.499
11.5809
11.5922
11.6134
11.593
11.6419
11.6461
11.6235
11.6844
11.6682
11.7072
11.7
11.7522
11.742
11.7982
11.7943
11.8177
11.8447
11.8641
11.8612
11.8707
11.8955
11.9127
11.9412
11.9494
11.9951
11.996
12.032
12.0259
12.0752
12.0655
12.0908
12.0802
12.0933
12.1461
12.1699
12.1615
12.1801
12.2057
12.2137
12.2514
12.2235
12.255
12.2516
12.3137
12.2924
12.3485
12.3516
12.405
12.3796
12.4247
12.4108
12.4461
12.5092
12.4644
12.5192
12.499
12.5709
12.5295
12.5851
12.6006
12.6143
12.6188
12.6239
12.631
12.6845
12.7251
12.7192
12.7302
12.7549
12.7437
12.7641
12.8004
12.8146
12.8366
12.8514
12.889
12.8862
12.9301
12.923
12.9435
12.9728
12.9884
12.9862
13.0284
13.0618
13.0582
13.0528
13.1117
13.1488
13.08
13.1547
13.1341
13.1612
13.2008
13.2209
13.197
13.2133
13.2345
13.2819
13.3088
13.3076
13.3556
13.3399
13.3479
13.3527
13.4065
13.3891
13.4413
13.4376
13.4663
13.4652
13.5133
13.5211
13.5169
13.5478
13.5714
13.6003
13.6085
13.6234
13.6542
13.6623
13.67
13.718
13.6847
13.7252
13.7329
13.7534
13.7588
13.8056
13.8265
13.8213
13.8441
13.8486
13.8583
13.9049
13.9249
13.9272
13.9656
13.9519
13.9757
13.9939
14.0237
14.0068
14.0855
14.0546
14.1189
14.0931
14.1341
14.1331
14.1646
14.1925
14.1956
14.1974
14.1961
14.2062
14.2493
14.3017
14.2656
14.3106
14.3279
14.3281
14.351
14.3979
14.3887
14.4003
14.3952
14.4696
14.4287
14.4809
14.5094
14.5119
14.5403
14.5486
14.5932
14.5551
14.599
14.5964
14.6341
14.6428
14.6516
14.6399
14.683
14.7194
14.6976
14.7262
14.7413
14.7788
14.7863
14.8234
14.7805
14.8286
14.8222
14.8874
14.8577
14.9149
14.9183
14.9233
14.9486
14.9608
14.9746
14.9977
15.0102
15.0355
15.0495
15.0628
15.0894
15.0582
15.0871
15.1245
15.1557
15.1604
15.1487
15.1987
15.1862
15.2108
15.2086
15.2447
15.2537
15.2721
15.2752
15.311
15.3154
15.3377
15.3753
15.3557
15.3593
15.4483
15.431
15.4109
15.4412
15.4674
15.4845
15.4801
15.5204
15.5211
15.5221
15.5775
15.5626
15.5976
15.5928
15.63
15.6417
15.6469
15.6555
15.6758
15.6794
15.6877
15.7138
15.745
15.747
15.7674
15.7722
15.7998
15.8123
15.8166
15.8553
15.8492
15.9006
15.8656
15.903
15.89
15.9413
15.9404
15.9727
15.9575
15.9799
16.0195
16.019
16.0592
16.0196
16.0668
16.0512
16.1018
16.1008
16.1203
16.1185
16.1452
16.1714
16.1956
16.2146
16.22
16.2329
16.227
16.263
16.2468
16.262
16.2666
16.2924
16.3209
16.3158
16.355
16.346
16.3622
16.4081
16.4113
16.405
16.4262
16.4303
16.4635
16.4825
16.4729
16.5064
16.5474
16.5329
16.523
16.555
16.5798
16.5934
16.608
16.6188
16.6102
16.6304
16.6309
16.6384
16.6682
16.6896
16.6665
16.7018
16.7453
16.7269
16.766
16.7827
16.8151
16.7996
16.8285
16.8328
16.8067
16.8796
16.8523
16.855
16.9071
16.9153
16.9099
16.9513
16.9414
16.9273
16.9825
16.9891
16.9857
17.0019
17.0474
17.0146
17.0402
17.0298
17.0776
17.0548
17.1169
17.0907
17.1035
17.1446
17.1432
17.1523
17.1832
17.1788
17.2001
17.2156
17.2288
17.2437
17.2085
17.2747
17.253
17.2853
17.2818
17.3043
17.3332
17.3147
17.3513
17.3057
17.3671
17.3494
17.367
17.3813
17.3889
17.3741
17.4347
17.4032
17.3927
17.4678
17.4286
17.4803
17.4446
17.4877
17.4612
17.4946
17.5145
17.5072
17.5299
17.5869
17.5667
17.6083
17.6309
17.6167
17.6609
17.6362
17.6892
17.6407
17.6986
17.7071
17.7262
17.6894
17.721
17.7121
17.6801
17.7395
17.741
17.7115
17.7363
17.7621
17.7722
17.7879
17.7692
17.7901
17.7957
17.8253
17.8231
17.8524
17.8648
17.809
17.8611
17.8727
17.8811
17.8685
17.9195
17.9175
17.9529
17.9447
17.9786
17.9983
18.0147
18.0226
18.0253
18.055
18.0798
18.0854
18.0921
18.1184
18.1172
18.1267
18.1282
18.1497
18.1355
18.1891
18.1881
18.1882
18.2473
18.2579
18.2475
18.2736
18.3117
18.2976
18.313
18.3392
18.3381
18.3448
18.3624
18.3724
18.3822
18.4038
18.3937
18.4188
18.4322
18.4482
18.4383
18.4581
18.457
18.4883
18.4928
18.5043
18.5286
18.5297
18.5637
18.5241
18.5679
18.5594
18.5765
18.5914
18.5894
18.6265
18.6114
18.6287
18.6283
18.6603
18.6609
18.71
18.698
18.7343
18.7542
18.7736
18.7543
18.7382
18.7623
18.7663
18.781
18.7913
18.8229
18.8052
18.8361
18.8206
18.8602
18.8797
18.8827
18.9243
18.9194
18.9274
18.9454
18.961
18.9565
18.9884
19.0168
19.0117
18.9979
19.0499
19.0368
19.0773
19.0575
19.0825
19.099
19.1276
19.1047
19.1253
19.1699
19.1389
19.1719
19.1397
19.2064
19.1881
19.2178
19.252
19.2203
19.2685
19.313
19.2834
19.3184
19.3579
19.3422
19.3691
19.3939
19.3737
19.3693
19.445
19.4244
19.4106
19.4393
19.4238
19.4335
19.4606
19.4719
19.4558
19.5168
19.4986
19.5235
19.5081
19.5376
19.5555
19.5336
19.578
19.5899
19.5731
19.6333
19.6306
19.6291
19.6387
19.6118
19.6379
19.6478
19.654
19.6605
19.6799
19.6759
19.6902
19.6842
19.7174
19.7138
19.7459
19.7535
19.7699
19.783
19.789
19.7609
19.8024
19.8241
19.8363
19.8261
19.7966
19.8643
19.8518
19.8629
19.8807
19.8995
19.8788
19.9027
19.899
19.9136
19.9318
19.9504
19.9429
19.9573
19.9829
19.9692
20.008
20.0059
20.0419
20.0095
20.068
20.0489
20.0719
20.067
20.1141
20.0963
20.1143
20.1348
20.1543
20.134
20.1812
20.1512
20.1671
20.1874
20.1813
20.2099
20.1823
20.2021
20.1987
20.2325
20.2537
20.2504
20.2578
20.2627
20.2715
20.3112
20.2666
20.3337
20.3424
20.3442
20.3946
20.3874
20.3989
20.3942
20.3975
20.3773
20.4709
20.4482
20.4489
20.4469
20.5086
20.4839
20.4945
20.5103
20.512
20.5575
20.5128
20.5454
20.5316
20.5215
20.5335
20.5537
20.5578
20.5695
20.6255
20.6029
20.6097
20.6009
20.6341
20.6484
20.6822
20.6721
20.7108
20.6886
20.7261
20.6959
20.753
20.7427
20.7281
20.7644
20.781
20.7965
20.8042
20.7984
20.7767
20.8133
20.7883
20.8232
20.8396
20.8657
20.8786
20.8554
20.8976
20.9308
20.9201
20.9094
20.9718
20.9266
20.9783
20.9704
20.9906
21.0051
20.9979
21.0119
21.0366
21.0444
21.0371
21.0386
21.0918
21.0906
21.0675
21.1189
21.1547
21.1194
21.1547
21.1494
21.1879
21.2222
21.2231
21.2373
21.2093
21.2492
21.2535
21.2847
21.2722
21.3178
21.327
21.3561
21.3877
21.3999
21.4278
21.4058
21.4211
21.4185
21.4623
21.4469
21.5068
21.4914
21.5265
21.55
21.57
21.5957
21.6195
21.6244
21.6524
21.686
21.6831
21.7194
21.7429
21.7497
21.7724
21.7701
21.7826
21.8086
21.8472
21.9026
21.8628
21.9356
21.9132
21.9126
21.9378
21.9747
21.9809
21.9946
21.9785
21.9993
22.0463
22.0548
22.1143
22.0459
22.133
22.1028
22.1413
22.1528
22.2169
22.1879
22.2457
22.1957
22.2276
22.2152
22.2354
22.258
22.2564
22.2854
22.2961
22.3275
22.3015
22.3797
22.3648
22.3943
22.3796
22.3996
22.4036
22.4405
22.4721
22.4941
22.5191
22.4855
22.5473
22.5754
22.5907
22.5452
22.6114
22.6258
22.6083
22.6175
22.6366
22.6593
22.6955
22.7271
22.7522
22.6991
22.7669
22.7702
22.8104
22.8083
22.8283
22.8306
22.8573
22.8643
22.8789
22.8908
22.9265
22.918
22.9188
22.9709
22.9495
22.9963
23.011
23.0318
23.0467
23.0804
23.0975
23.1225
23.1095
23.132
23.1513
23.1567
23.2097
23.1719
23.24
23.2363
23.2485
23.2562
23.3069
23.2859
23.3472
23.3249
23.3555
23.3595
23.3819
23.3718
23.3958
23.4504
23.4462
23.444
23.4747
23.499
23.4963
23.539
23.5372
23.5598
23.5516
23.5452
23.6006
23.5789
23.6531
23.6203
23.6706
23.6663
23.7086
23.7032
23.7671
23.74
23.772
23.7913
23.7848
23.7721
23.8251
23.8331
23.8306
23.8928
23.8858
23.9104
23.8836
23.9311
23.9207
23.97
23.96
23.9903
24.0062
24.024
24.0505
24.082
24.0966
24.1016
24.1052
24.121
24.1574
24.1366
24.1773
24.1808
24.1723
24.2235
24.2363
24.242
24.2391
24.2706
24.304
24.2553
24.3449
24.3308
24.3609
24.361
24.3784
24.3879
24.4427
24.4464
24.4622
24.4726
24.4807
24.502
24.4915
24.5376
24.5526
24.5608
24.589
24.6166
24.6014
24.6541
24.6131
24.6448
24.6576
24.7112
24.6831
24.7146
24.7184
24.7304
24.7451
[truncated: 2,840 more rows]
