# Supplementary material for: Sporosarcina pasteurii can clog and strengthen a porous medium mimic
Source: PLoS One. 2018 Nov 30;13(11):e0207489. doi: 10.1371/journal.pone.0207489 (PMC6267956; doi:10.1371/journal.pone.0207489)
Supplement: S1 Dataset — (ZIP) [file pone.0207489.s002.zip › Raw Data/(for Fig. 1) Compression test/Load test raw data/C3.xlsx]

## Sheet: Specimen_RawData_1
Compressive extension at Maximum Load	12.5221	mm
Compressive strain (Extension) at Maximum Load	0.50088	mm/mm
Compressive stress at Maximum Load	0.00344	MPa
Maximum Load	34.357	N
Maximum Y-axis Slope (Young's 0 MPa - 0 MPa)		MPa/mm/mm
Modulus (Young's Compressive stress 0 MPa - 0 MPa)		MPa
Poisson's ratio (Chord)
Rate 1	3	mm/min
Time	Extension	Load	Compressive extension	Compressive strain (Extension)	Compressive stress
(s)	(mm)	(N)	(mm)	(mm/mm)	(MPa)
0	0	0.34943	0	0	3e-05
0.1	0.00107	0.35157	0.00107	4e-05	4e-05
0.2	0.00493	0.35198	0.00493	0.0002	4e-05
0.3	0.01182	0.37086	0.01182	0.00047	4e-05
0.4	0.01732	0.34179	0.01732	0.00069	3e-05
0.5	0.02152	0.35106	0.02152	0.00086	4e-05
0.6	0.02744	0.35841	0.02744	0.0011	4e-05
0.7	0.03208	0.37841	0.03208	0.00128	4e-05
0.8	0.03667	0.35828	0.03667	0.00147	4e-05
0.9	0.04195	0.35706	0.04195	0.00168	4e-05
1	0.04694	0.38777	0.04694	0.00188	4e-05
1.1	0.05201	0.36294	0.05201	0.00208	4e-05
1.2	0.05712	0.36813	0.05712	0.00228	4e-05
1.3	0.06207	0.39401	0.06207	0.00248	4e-05
1.4	0.06697	0.3722	0.06697	0.00268	4e-05
1.5	0.07173	0.40747	0.07173	0.00287	4e-05
1.6	0.07685	0.38783	0.07685	0.00307	4e-05
1.7	0.08236	0.3879	0.08236	0.00329	4e-05
1.8	0.08662	0.4124	0.08662	0.00346	4e-05
1.9	0.09248	0.39669	0.09248	0.0037	4e-05
2	0.097	0.40122	0.097	0.00388	4e-05
2.1	0.10169	0.42563	0.10169	0.00407	4e-05
2.2	0.10696	0.3941	0.10696	0.00428	4e-05
2.3	0.11189	0.42946	0.11189	0.00448	4e-05
2.4	0.11716	0.4381	0.11716	0.00469	4e-05
2.5	0.12219	0.41199	0.12219	0.00489	4e-05
2.6	0.12709	0.43711	0.12709	0.00508	4e-05
2.7	0.13197	0.42574	0.13197	0.00528	4e-05
2.8	0.13682	0.46036	0.13682	0.00547	5e-05
2.9	0.14185	0.46989	0.14185	0.00567	5e-05
3	0.14739	0.44418	0.14739	0.0059	4e-05
3.1	0.15163	0.45868	0.15163	0.00607	5e-05
3.2	0.15748	0.44568	0.15748	0.0063	4e-05
3.3	0.16199	0.4568	0.16199	0.00648	5e-05
3.4	0.16666	0.44931	0.16666	0.00667	4e-05
3.5	0.17192	0.5011	0.17192	0.00688	5e-05
3.6	0.17696	0.47234	0.17696	0.00708	5e-05
3.7	0.18217	0.45656	0.18217	0.00729	5e-05
3.8	0.18716	0.49639	0.18716	0.00749	5e-05
3.9	0.19209	0.52034	0.19209	0.00768	5e-05
4	0.19706	0.47399	0.19706	0.00788	5e-05
4.1	0.20177	0.51121	0.20177	0.00807	5e-05
4.2	0.20678	0.51466	0.20678	0.00827	5e-05
4.3	0.21243	0.49416	0.21243	0.0085	5e-05
4.4	0.21658	0.49131	0.21658	0.00866	5e-05
4.5	0.22248	0.52056	0.22248	0.0089	5e-05
4.6	0.22697	0.48738	0.22697	0.00908	5e-05
4.7	0.23169	0.50923	0.23169	0.00927	5e-05
4.8	0.23693	0.50481	0.23693	0.00948	5e-05
4.9	0.24195	0.52375	0.24195	0.00968	5e-05
5	0.24712	0.52027	0.24712	0.00988	5e-05
5.1	0.25212	0.52383	0.25212	0.01008	5e-05
5.2	0.2571	0.51806	0.2571	0.01028	5e-05
5.3	0.26207	0.56924	0.26207	0.01048	6e-05
5.4	0.26672	0.56225	0.26672	0.01067	6e-05
5.5	0.27185	0.54859	0.27185	0.01087	5e-05
5.6	0.27727	0.54839	0.27727	0.01109	5e-05
5.7	0.28159	0.55932	0.28159	0.01126	6e-05
5.8	0.2877	0.56497	0.2877	0.01151	6e-05
5.9	0.29204	0.56729	0.29204	0.01168	6e-05
6	0.29671	0.5677	0.29671	0.01187	6e-05
6.1	0.30193	0.57131	0.30193	0.01208	6e-05
6.2	0.30698	0.5247	0.30698	0.01228	5e-05
6.3	0.31207	0.57867	0.31207	0.01248	6e-05
6.4	0.31711	0.55797	0.31711	0.01268	6e-05
6.5	0.32212	0.56993	0.32212	0.01288	6e-05
6.6	0.3272	0.57547	0.3272	0.01309	6e-05
6.7	0.33174	0.5967	0.33174	0.01327	6e-05
6.8	0.33674	0.58768	0.33674	0.01347	6e-05
6.9	0.34225	0.59684	0.34225	0.01369	6e-05
7	0.34668	0.62275	0.34668	0.01387	6e-05
7.1	0.35261	0.60037	0.35261	0.0141	6e-05
7.2	0.35704	0.61864	0.35704	0.01428	6e-05
7.3	0.3618	0.60604	0.3618	0.01447	6e-05
7.4	0.36697	0.61853	0.36697	0.01468	6e-05
7.5	0.37188	0.66275	0.37188	0.01488	7e-05
7.6	0.37709	0.66091	0.37709	0.01508	7e-05
7.7	0.38205	0.65508	0.38205	0.01528	7e-05
7.8	0.38705	0.63933	0.38705	0.01548	6e-05
7.9	0.39219	0.66878	0.39219	0.01569	7e-05
8	0.39672	0.67056	0.39672	0.01587	7e-05
8.1	0.4017	0.66793	0.4017	0.01607	7e-05
8.2	0.40729	0.69081	0.40729	0.01629	7e-05
8.3	0.4117	0.68307	0.4117	0.01647	7e-05
8.4	0.41757	0.64935	0.41757	0.0167	6e-05
8.5	0.42213	0.66478	0.42213	0.01689	7e-05
8.6	0.42678	0.64372	0.42678	0.01707	6e-05
8.7	0.4319	0.66726	0.4319	0.01728	7e-05
8.8	0.4369	0.67387	0.4369	0.01748	7e-05
8.9	0.44212	0.69587	0.44212	0.01768	7e-05
9	0.44698	0.67058	0.44698	0.01788	7e-05
9.1	0.45216	0.68731	0.45216	0.01809	7e-05
9.2	0.4573	0.68456	0.4573	0.01829	7e-05
9.3	0.46172	0.71426	0.46172	0.01847	7e-05
9.4	0.46679	0.70876	0.46679	0.01867	7e-05
9.5	0.47227	0.72462	0.47227	0.01889	7e-05
9.6	0.47669	0.70792	0.47669	0.01907	7e-05
9.7	0.48263	0.73816	0.48263	0.01931	7e-05
9.8	0.48705	0.73581	0.48705	0.01948	7e-05
9.9	0.49177	0.75078	0.49177	0.01967	8e-05
10	0.49698	0.7344	0.49698	0.01988	7e-05
10.1	0.50191	0.762	0.50191	0.02008	8e-05
10.2	0.507	0.74639	0.507	0.02028	7e-05
10.3	0.51204	0.74072	0.51204	0.02048	7e-05
10.4	0.51727	0.77005	0.51727	0.02069	8e-05
10.5	0.52213	0.76515	0.52213	0.02089	8e-05
10.6	0.52667	0.75967	0.52667	0.02107	8e-05
10.7	0.53187	0.77954	0.53187	0.02127	8e-05
10.8	0.53726	0.77915	0.53726	0.02149	8e-05
10.9	0.54169	0.80801	0.54169	0.02167	8e-05
11	0.54755	0.75947	0.54755	0.0219	8e-05
11.1	0.55196	0.79575	0.55196	0.02208	8e-05
11.2	0.55667	0.79121	0.55667	0.02227	8e-05
11.3	0.56204	0.80399	0.56204	0.02248	8e-05
11.4	0.56689	0.83735	0.56689	0.02268	8e-05
11.5	0.57205	0.81237	0.57205	0.02288	8e-05
11.6	0.57698	0.78157	0.57698	0.02308	8e-05
11.7	0.58219	0.83692	0.58219	0.02329	8e-05
11.8	0.58713	0.80969	0.58713	0.02349	8e-05
11.9	0.59172	0.84946	0.59172	0.02367	8e-05
12	0.59682	0.82663	0.59682	0.02387	8e-05
12.1	0.60226	0.85211	0.60226	0.02409	9e-05
12.2	0.60675	0.80556	0.60675	0.02427	8e-05
12.3	0.61256	0.84632	0.61256	0.0245	8e-05
12.4	0.61699	0.85131	0.61699	0.02468	9e-05
12.5	0.62178	0.87392	0.62178	0.02487	9e-05
12.6	0.62707	0.89998	0.62707	0.02508	9e-05
12.7	0.63195	0.89422	0.63195	0.02528	9e-05
12.8	0.63709	0.87449	0.63709	0.02548	9e-05
12.9	0.64192	0.91437	0.64192	0.02568	9e-05
13	0.64728	0.90735	0.64728	0.02589	9e-05
13.1	0.65213	0.90581	0.65213	0.02609	9e-05
13.2	0.65668	0.91364	0.65668	0.02627	9e-05
13.3	0.66186	0.93752	0.66186	0.02647	9e-05
13.4	0.66731	0.93502	0.66731	0.02669	9e-05
13.5	0.67175	0.9459	0.67175	0.02687	9e-05
13.6	0.67745	0.94817	0.67745	0.0271	9e-05
13.7	0.68204	0.96641	0.68204	0.02728	0.0001
13.8	0.68678	0.96376	0.68678	0.02747	0.0001
13.9	0.69203	0.95958	0.69203	0.02768	0.0001
14	0.69697	0.97131	0.69697	0.02788	0.0001
14.1	0.70211	0.98111	0.70211	0.02808	0.0001
14.2	0.70687	0.98701	0.70687	0.02827	0.0001
14.3	0.7123	0.99519	0.7123	0.02849	0.0001
14.4	0.71707	0.97158	0.71707	0.02868	0.0001
14.5	0.72168	1.00811	0.72168	0.02887	0.0001
14.6	0.72681	1.01225	0.72681	0.02907	0.0001
14.7	0.73234	1.00452	0.73234	0.02929	0.0001
14.8	0.73672	0.98145	0.73672	0.02947	0.0001
14.9	0.74248	1.00021	0.74248	0.0297	0.0001
15	0.74701	0.99149	0.74701	0.02988	0.0001
15.1	0.75182	1.01527	0.75182	0.03007	0.0001
15.2	0.75703	1.03172	0.75703	0.03028	0.0001
15.3	0.7619	1.05021	0.7619	0.03048	0.00011
15.4	0.76709	1.05465	0.76709	0.03068	0.00011
15.5	0.77196	1.06579	0.77196	0.03088	0.00011
15.6	0.77725	1.09264	0.77725	0.03109	0.00011
15.7	0.78202	1.06921	0.78202	0.03128	0.00011
15.8	0.78674	1.09849	0.78674	0.03147	0.00011
15.9	0.79184	1.11397	0.79184	0.03167	0.00011
16	0.79733	1.1073	0.79733	0.03189	0.00011
16.1	0.80181	1.1008	0.80181	0.03207	0.00011
16.2	0.80752	1.12494	0.80752	0.0323	0.00011
16.3	0.81194	1.10006	0.81194	0.03248	0.00011
16.4	0.81675	1.12724	0.81675	0.03267	0.00011
16.5	0.82207	1.13012	0.82207	0.03288	0.00011
16.6	0.82687	1.17495	0.82687	0.03307	0.00012
16.7	0.8322	1.14546	0.8322	0.03329	0.00011
16.8	0.83696	1.18935	0.83696	0.03348	0.00012
16.9	0.84218	1.1536	0.84218	0.03369	0.00012
17	0.84706	1.16166	0.84706	0.03388	0.00012
17.1	0.85166	1.1655	0.85166	0.03407	0.00012
17.2	0.85689	1.18121	0.85689	0.03428	0.00012
17.3	0.86243	1.1382	0.86243	0.0345	0.00011
17.4	0.86674	1.20423	0.86674	0.03467	0.00012
17.5	0.87247	1.17437	0.87247	0.0349	0.00012
17.6	0.87698	1.1993	0.87698	0.03508	0.00012
17.7	0.88188	1.18973	0.88188	0.03528	0.00012
17.8	0.88694	1.20861	0.88694	0.03548	0.00012
17.9	0.89181	1.20167	0.89181	0.03567	0.00012
18	0.8972	1.2266	0.8972	0.03589	0.00012
18.1	0.90193	1.20916	0.90193	0.03608	0.00012
18.2	0.90719	1.26846	0.90719	0.03629	0.00013
18.3	0.91204	1.24688	0.91204	0.03648	0.00012
18.4	0.91663	1.28071	0.91663	0.03667	0.00013
18.5	0.9219	1.27184	0.9219	0.03688	0.00013
18.6	0.92741	1.28897	0.92741	0.0371	0.00013
18.7	0.93172	1.274	0.93172	0.03727	0.00013
18.8	0.93749	1.3079	0.93749	0.0375	0.00013
18.9	0.94199	1.26274	0.94199	0.03768	0.00013
19	0.94683	1.31922	0.94683	0.03787	0.00013
19.1	0.95195	1.30473	0.95195	0.03808	0.00013
19.2	0.9568	1.33047	0.9568	0.03827	0.00013
19.3	0.96217	1.3332	0.96217	0.03849	0.00013
19.4	0.96696	1.36602	0.96696	0.03868	0.00014
19.5	0.97233	1.33278	0.97233	0.03889	0.00013
19.6	0.97708	1.37867	0.97708	0.03908	0.00014
19.7	0.98165	1.37565	0.98165	0.03927	0.00014
19.8	0.98691	1.3483	0.98691	0.03948	0.00013
19.9	0.99238	1.37615	0.99238	0.0397	0.00014
20	0.99667	1.38273	0.99667	0.03987	0.00014
20.1	1.00256	1.36933	1.00256	0.0401	0.00014
20.2	1.00702	1.42132	1.00702	0.04028	0.00014
20.3	1.0119	1.4151	1.0119	0.04048	0.00014
20.4	1.01692	1.41858	1.01692	0.04068	0.00014
20.5	1.02179	1.41891	1.02179	0.04087	0.00014
20.6	1.02716	1.43215	1.02716	0.04109	0.00014
20.7	1.03196	1.43137	1.03196	0.04128	0.00014
20.8	1.03725	1.48541	1.03725	0.04149	0.00015
20.9	1.04215	1.46942	1.04215	0.04169	0.00015
21	1.04667	1.48011	1.04667	0.04187	0.00015
21.1	1.05192	1.46298	1.05192	0.04208	0.00015
21.2	1.05729	1.52037	1.05729	0.04229	0.00015
21.3	1.06169	1.48998	1.06169	0.04247	0.00015
21.4	1.06752	1.51916	1.06752	0.0427	0.00015
21.5	1.07203	1.50877	1.07203	0.04288	0.00015
21.6	1.07687	1.52095	1.07687	0.04307	0.00015
21.7	1.08184	1.52858	1.08184	0.04327	0.00015
21.8	1.08672	1.55733	1.08672	0.04347	0.00016
21.9	1.09218	1.53471	1.09218	0.04369	0.00015
22	1.097	1.56974	1.097	0.04388	0.00016
22.1	1.10226	1.58078	1.10226	0.04409	0.00016
22.2	1.1072	1.59524	1.1072	0.04429	0.00016
22.3	1.11165	1.60166	1.11165	0.04447	0.00016
22.4	1.11691	1.59092	1.11691	0.04468	0.00016
22.5	1.12228	1.62336	1.12228	0.04489	0.00016
22.6	1.1267	1.59548	1.1267	0.04507	0.00016
22.7	1.13242	1.59563	1.13242	0.0453	0.00016
22.8	1.13707	1.59539	1.13707	0.04548	0.00016
22.9	1.14196	1.6081	1.14196	0.04568	0.00016
23	1.14686	1.61663	1.14686	0.04587	0.00016
23.1	1.15179	1.63427	1.15179	0.04607	0.00016
23.2	1.15716	1.62524	1.15716	0.04629	0.00016
23.3	1.16197	1.63935	1.16197	0.04648	0.00016
23.4	1.16724	1.66455	1.16724	0.04669	0.00017
23.5	1.17213	1.66621	1.17213	0.04689	0.00017
23.6	1.17669	1.64981	1.17669	0.04707	0.00016
23.7	1.18197	1.68835	1.18197	0.04728	0.00017
23.8	1.18725	1.68889	1.18725	0.04749	0.00017
23.9	1.1916	1.70792	1.1916	0.04766	0.00017
24	1.19757	1.70388	1.19757	0.0479	0.00017
24.1	1.2021	1.7342	1.2021	0.04808	0.00017
24.2	1.20686	1.71915	1.20686	0.04827	0.00017
24.3	1.21191	1.72493	1.21191	0.04848	0.00017
24.4	1.21681	1.73344	1.21681	0.04867	0.00017
24.5	1.22226	1.73936	1.22226	0.04889	0.00017
24.6	1.2269	1.73684	1.2269	0.04908	0.00017
24.7	1.23226	1.79199	1.23226	0.04929	0.00018
24.8	1.23703	1.79043	1.23703	0.04948	0.00018
24.9	1.24163	1.83892	1.24163	0.04967	0.00018
25	1.24705	1.80686	1.24705	0.04988	0.00018
25.1	1.25223	1.84555	1.25223	0.05009	0.00018
25.2	1.2567	1.82437	1.2567	0.05027	0.00018
25.3	1.26243	1.83541	1.26243	0.0505	0.00018
25.4	1.26703	1.86894	1.26703	0.05068	0.00019
25.5	1.27189	1.82951	1.27189	0.05088	0.00018
25.6	1.27695	1.85688	1.27695	0.05108	0.00019
25.7	1.28179	1.90298	1.28179	0.05127	0.00019
25.8	1.28722	1.89003	1.28722	0.05149	0.00019
25.9	1.29188	1.90746	1.29188	0.05168	0.00019
26	1.29726	1.88721	1.29726	0.05189	0.00019
26.1	1.30204	1.92761	1.30204	0.05208	0.00019
26.2	1.30669	1.93953	1.30669	0.05227	0.00019
26.3	1.31207	1.95346	1.31207	0.05248	0.0002
26.4	1.31729	1.9445	1.31729	0.05269	0.00019
26.5	1.3217	1.91477	1.3217	0.05287	0.00019
26.6	1.32739	1.97085	1.32739	0.0531	0.0002
26.7	1.33216	1.97034	1.33216	0.05329	0.0002
26.8	1.33686	1.97808	1.33686	0.05347	0.0002
26.9	1.34185	1.99429	1.34185	0.05367	0.0002
27	1.3468	1.98735	1.3468	0.05387	0.0002
27.1	1.35227	2.00362	1.35227	0.05409	0.0002
27.2	1.35684	2.01473	1.35684	0.05427	0.0002
27.3	1.36226	2.02521	1.36226	0.05449	0.0002
27.4	1.36714	2.04573	1.36714	0.05469	0.0002
27.5	1.37171	2.09713	1.37171	0.05487	0.00021
27.6	1.37705	2.05502	1.37705	0.05508	0.00021
27.7	1.3823	2.07119	1.3823	0.05529	0.00021
27.8	1.38666	2.06106	1.38666	0.05547	0.00021
27.9	1.39239	2.10328	1.39239	0.0557	0.00021
28	1.39711	2.09238	1.39711	0.05588	0.00021
28.1	1.40183	2.12367	1.40183	0.05607	0.00021
28.2	1.40687	2.13818	1.40687	0.05627	0.00021
28.3	1.41175	2.12218	1.41175	0.05647	0.00021
28.4	1.41729	2.144	1.41729	0.05669	0.00021
28.5	1.42179	2.14765	1.42179	0.05687	0.00021
28.6	1.42725	2.14799	1.42725	0.05709	0.00021
28.7	1.43208	2.18887	1.43208	0.05728	0.00022
28.8	1.43676	2.19046	1.43676	0.05747	0.00022
28.9	1.44199	2.21761	1.44199	0.05768	0.00022
29	1.4472	2.20886	1.4472	0.05789	0.00022
29.1	1.45173	2.22609	1.45173	0.05807	0.00022
29.2	1.45745	2.20346	1.45745	0.0583	0.00022
29.3	1.46199	2.26516	1.46199	0.05848	0.00023
29.4	1.46684	2.25592	1.46684	0.05867	0.00023
29.5	1.47191	2.30718	1.47191	0.05888	0.00023
29.6	1.47672	2.27657	1.47672	0.05907	0.00023
29.7	1.4824	2.28711	1.4824	0.0593	0.00023
29.8	1.48692	2.28496	1.48692	0.05948	0.00023
29.9	1.49229	2.32459	1.49229	0.05969	0.00023
30	1.49698	2.31527	1.49698	0.05988	0.00023
30.1	1.50172	2.37451	1.50172	0.06007	0.00024
30.2	1.50704	2.35389	1.50704	0.06028	0.00024
30.3	1.5122	2.35611	1.5122	0.06049	0.00024
30.4	1.51678	2.36295	1.51678	0.06067	0.00024
30.5	1.52242	2.4037	1.52242	0.0609	0.00024
30.6	1.52698	2.38887	1.52698	0.06108	0.00024
30.7	1.53186	2.39018	1.53186	0.06127	0.00024
30.8	1.53688	2.4199	1.53688	0.06148	0.00024
30.9	1.5418	2.4142	1.5418	0.06167	0.00024
31	1.54743	2.44892	1.54743	0.0619	0.00024
31.1	1.55187	2.49383	1.55187	0.06207	0.00025
31.2	1.55725	2.44021	1.55725	0.06229	0.00024
31.3	1.56207	2.51437	1.56207	0.06248	0.00025
31.4	1.56678	2.48787	1.56678	0.06267	0.00025
31.5	1.5719	2.51595	1.5719	0.06288	0.00025
31.6	1.57718	2.50653	1.57718	0.06309	0.00025
31.7	1.58173	2.56133	1.58173	0.06327	0.00026
31.8	1.58743	2.53848	1.58743	0.0635	0.00025
31.9	1.59198	2.56411	1.59198	0.06368	0.00026
32	1.59688	2.56877	1.59688	0.06388	0.00026
32.1	1.60179	2.62617	1.60179	0.06407	0.00026
32.2	1.60682	2.57815	1.60682	0.06427	0.00026
32.3	1.61245	2.63027	1.61245	0.0645	0.00026
32.4	1.61683	2.62308	1.61683	0.06467	0.00026
32.5	1.62228	2.65362	1.62228	0.06489	0.00027
32.6	1.6271	2.6743	1.6271	0.06508	0.00027
32.7	1.6317	2.67518	1.6317	0.06527	0.00027
32.8	1.63693	2.6607	1.63693	0.06548	0.00027
32.9	1.6421	2.69388	1.6421	0.06568	0.00027
33	1.64674	2.6919	1.64674	0.06587	0.00027
33.1	1.6526	2.74129	1.6526	0.0661	0.00027
33.2	1.65708	2.69813	1.65708	0.06628	0.00027
33.3	1.66187	2.72872	1.66187	0.06647	0.00027
33.4	1.66682	2.73621	1.66682	0.06667	0.00027
33.5	1.67182	2.80335	1.67182	0.06687	0.00028
33.6	1.67738	2.79838	1.67738	0.0671	0.00028
33.7	1.68182	2.82307	1.68182	0.06727	0.00028
33.8	1.68733	2.80772	1.68733	0.06749	0.00028
33.9	1.69216	2.84718	1.69216	0.06769	0.00028
34	1.69668	2.8081	1.69668	0.06787	0.00028
34.1	1.7019	2.83934	1.7019	0.06808	0.00028
34.2	1.70713	2.86372	1.70713	0.06829	0.00029
34.3	1.71178	2.88905	1.71178	0.06847	0.00029
34.4	1.71754	2.87392	1.71754	0.0687	0.00029
34.5	1.72201	2.92085	1.72201	0.06888	0.00029
34.6	1.72696	2.90188	1.72696	0.06908	0.00029
34.7	1.73186	2.92526	1.73186	0.06927	0.00029
34.8	1.7368	2.93675	1.7368	0.06947	0.00029
34.9	1.74233	2.93311	1.74233	0.06969	0.00029
35	1.74678	2.92573	1.74678	0.06987	0.00029
35.1	1.75228	2.96933	1.75228	0.07009	0.0003
35.2	1.75719	2.99312	1.75719	0.07029	0.0003
35.3	1.76164	2.98393	1.76164	0.07047	0.0003
35.4	1.76688	3.01625	1.76688	0.07068	0.0003
35.5	1.77212	3.04575	1.77212	0.07088	0.0003
35.6	1.77685	3.0278	1.77685	0.07107	0.0003
35.7	1.78251	3.0408	1.78251	0.0713	0.0003
35.8	1.78704	3.05487	1.78704	0.07148	0.00031
35.9	1.79197	3.07055	1.79197	0.07168	0.00031
36	1.79679	3.11604	1.79679	0.07187	0.00031
36.1	1.80184	3.10862	1.80184	0.07207	0.00031
36.2	1.80732	3.09835	1.80732	0.07229	0.00031
36.3	1.81174	3.15091	1.81174	0.07247	0.00032
36.4	1.81731	3.18358	1.81731	0.07269	0.00032
36.5	1.82231	3.16285	1.82231	0.07289	0.00032
36.6	1.82673	3.17005	1.82673	0.07307	0.00032
36.7	1.83189	3.17668	1.83189	0.07328	0.00032
36.8	1.83712	3.19671	1.83712	0.07348	0.00032
36.9	1.84178	3.17292	1.84178	0.07367	0.00032
37	1.84757	3.20043	1.84757	0.0739	0.00032
37.1	1.852	3.21593	1.852	0.07408	0.00032
37.2	1.85692	3.24263	1.85692	0.07428	0.00032
37.3	1.86184	3.25944	1.86184	0.07447	0.00033
37.4	1.86684	3.26668	1.86684	0.07467	0.00033
37.5	1.87226	3.29609	1.87226	0.07489	0.00033
37.6	1.87672	3.28478	1.87672	0.07507	0.00033
37.7	1.88247	3.30759	1.88247	0.0753	0.00033
37.8	1.88717	3.32411	1.88717	0.07549	0.00033
37.9	1.89166	3.31408	1.89166	0.07567	0.00033
38	1.89698	3.33494	1.89698	0.07588	0.00033
38.1	1.90211	3.35413	1.90211	0.07608	0.00034
38.2	1.90682	3.37224	1.90682	0.07627	0.00034
38.3	1.91246	3.40397	1.91246	0.0765	0.00034
38.4	1.91698	3.43718	1.91698	0.07668	0.00034
38.5	1.92181	3.42313	1.92181	0.07687	0.00034
38.6	1.9269	3.45114	1.9269	0.07708	0.00035
38.7	1.93189	3.46915	1.93189	0.07728	0.00035
38.8	1.93727	3.46376	1.93727	0.07749	0.00035
38.9	1.94172	3.48637	1.94172	0.07767	0.00035
39	1.9474	3.4845	1.9474	0.0779	0.00035
39.1	1.95211	3.51608	1.95211	0.07808	0.00035
39.2	1.95665	3.53343	1.95665	0.07827	0.00035
39.3	1.962	3.53704	1.962	0.07848	0.00035
39.4	1.96712	3.59222	1.96712	0.07868	0.00036
39.5	1.97187	3.54685	1.97187	0.07887	0.00035
39.6	1.97737	3.62309	1.97737	0.07909	0.00036
39.7	1.98196	3.57335	1.98196	0.07928	0.00036
39.8	1.98681	3.60818	1.98681	0.07947	0.00036
39.9	1.99193	3.60955	1.99193	0.07968	0.00036
40	1.99695	3.62184	1.99695	0.07988	0.00036
40.1	2.00233	3.64332	2.00233	0.08009	0.00036
40.2	2.0067	3.66537	2.0067	0.08027	0.00037
40.3	2.01242	3.65137	2.01242	0.0805	0.00037
40.4	2.0172	3.69107	2.0172	0.08069	0.00037
40.5	2.02165	3.69041	2.02165	0.08087	0.00037
40.6	2.02692	3.71502	2.02692	0.08108	0.00037
40.7	2.0321	3.70203	2.0321	0.08128	0.00037
40.8	2.03688	3.73912	2.03688	0.08148	0.00037
40.9	2.04233	3.74804	2.04233	0.08169	0.00037
41	2.04705	3.74548	2.04705	0.08188	0.00037
41.1	2.05197	3.74328	2.05197	0.08208	0.00037
41.2	2.0569	3.79596	2.0569	0.08228	0.00038
41.3	2.06191	3.77434	2.06191	0.08248	0.00038
41.4	2.06736	3.83304	2.06736	0.08269	0.00038
41.5	2.07164	3.82358	2.07164	0.08287	0.00038
41.6	2.07745	3.85145	2.07745	0.0831	0.00039
41.7	2.08211	3.85646	2.08211	0.08328	0.00039
41.8	2.08662	3.89068	2.08662	0.08346	0.00039
41.9	2.09192	3.87271	2.09192	0.08368	0.00039
42	2.09714	3.91268	2.09714	0.08389	0.00039
42.1	2.10184	3.92666	2.10184	0.08407	0.00039
42.2	2.10731	3.95637	2.10731	0.08429	0.0004
42.3	2.11199	3.93642	2.11199	0.08448	0.00039
42.4	2.11698	3.97937	2.11698	0.08468	0.0004
42.5	2.12194	3.97844	2.12194	0.08488	0.0004
42.6	2.12688	4.03545	2.12688	0.08508	0.0004
42.7	2.13233	3.99322	2.13233	0.08529	0.0004
42.8	2.13674	4.00213	2.13674	0.08547	0.0004
42.9	2.14241	4.03305	2.14241	0.0857	0.0004
43	2.14703	4.0421	2.14703	0.08588	0.0004
43.1	2.15169	4.0439	2.15169	0.08607	0.0004
43.2	2.15693	4.06868	2.15693	0.08628	0.00041
43.3	2.16206	4.0867	2.16206	0.08648	0.00041
43.4	2.16696	4.09311	2.16696	0.08668	0.00041
43.5	2.17239	4.08165	2.17239	0.0869	0.00041
43.6	2.17701	4.1366	2.17701	0.08708	0.00041
43.7	2.18186	4.13084	2.18186	0.08727	0.00041
43.8	2.18695	4.15524	2.18695	0.08748	0.00042
43.9	2.19184	4.13144	2.19184	0.08767	0.00041
44	2.19738	4.15838	2.19738	0.0879	0.00042
44.1	2.20174	4.17277	2.20174	0.08807	0.00042
44.2	2.20739	4.20404	2.20739	0.0883	0.00042
44.3	2.21207	4.20625	2.21207	0.08848	0.00042
44.4	2.21664	4.26152	2.21664	0.08867	0.00043
44.5	2.2219	4.23427	2.2219	0.08888	0.00042
44.6	2.22713	4.26476	2.22713	0.08909	0.00043
44.7	2.23194	4.28451	2.23194	0.08928	0.00043
44.8	2.23734	4.30661	2.23734	0.08949	0.00043
44.9	2.24201	4.31948	2.24201	0.08968	0.00043
45	2.24703	4.34329	2.24703	0.08988	0.00043
45.1	2.25186	4.3303	2.25186	0.09007	0.00043
45.2	2.25676	4.36731	2.25676	0.09027	0.00044
45.3	2.26241	4.36456	2.26241	0.0905	0.00044
45.4	2.26668	4.36536	2.26668	0.09067	0.00044
45.5	2.27241	4.37691	2.27241	0.0909	0.00044
45.6	2.27701	4.42455	2.27701	0.09108	0.00044
45.7	2.28161	4.40074	2.28161	0.09126	0.00044
45.8	2.28689	4.45344	2.28689	0.09148	0.00045
45.9	2.29214	4.46589	2.29214	0.09169	0.00045
46	2.29692	4.46343	2.29692	0.09188	0.00045
46.1	2.30236	4.48904	2.30236	0.09209	0.00045
46.2	2.30705	4.49804	2.30705	0.09228	0.00045
46.3	2.312	4.5016	2.312	0.09248	0.00045
46.4	2.31685	4.52191	2.31685	0.09267	0.00045
46.5	2.32183	4.53248	2.32183	0.09287	0.00045
46.6	2.3273	4.55472	2.3273	0.09309	0.00046
46.7	2.33168	4.55429	2.33168	0.09327	0.00046
46.8	2.33755	4.58083	2.33755	0.0935	0.00046
46.9	2.34201	4.61484	2.34201	0.09368	0.00046
47	2.34661	4.62683	2.34661	0.09386	0.00046
47.1	2.35196	4.62722	2.35196	0.09408	0.00046
47.2	2.35719	4.68081	2.35719	0.09429	0.00047
47.3	2.36188	4.66454	2.36188	0.09448	0.00047
47.4	2.36737	4.66666	2.36737	0.09469	0.00047
47.5	2.37202	4.69635	2.37202	0.09488	0.00047
47.6	2.37711	4.71729	2.37711	0.09508	0.00047
47.7	2.38181	4.73685	2.38181	0.09527	0.00047
47.8	2.38672	4.78425	2.38672	0.09547	0.00048
47.9	2.39232	4.76207	2.39232	0.09569	0.00048
48	2.39677	4.80438	2.39677	0.09587	0.00048
48.1	2.40245	4.80579	2.40245	0.0961	0.00048
48.2	2.4071	4.83172	2.4071	0.09628	0.00048
48.3	2.41167	4.82696	2.41167	0.09647	0.00048
48.4	2.41695	4.86886	2.41695	0.09668	0.00049
48.5	2.42205	4.83683	2.42205	0.09688	0.00048
48.6	2.4269	4.85883	2.4269	0.09708	0.00049
48.7	2.43228	4.86252	2.43228	0.09729	0.00049
48.8	2.43703	4.90789	2.43703	0.09748	0.00049
48.9	2.44211	4.88191	2.44211	0.09768	0.00049
49	2.44676	4.95071	2.44676	0.09787	0.0005
49.1	2.45171	4.95855	2.45171	0.09807	0.0005
49.2	2.45726	4.99378	2.45726	0.09829	0.0005
49.3	2.46174	4.96073	2.46174	0.09847	0.0005
49.4	2.46748	5.04212	2.46748	0.0987	0.0005
49.5	2.47214	5.02765	2.47214	0.09889	0.0005
49.6	2.47664	5.03639	2.47664	0.09907	0.0005
49.7	2.48193	5.0246	2.48193	0.09928	0.0005
49.8	2.48709	5.07466	2.48709	0.09948	0.00051
49.9	2.49191	5.03782	2.49191	0.09968	0.0005
50	2.49724	5.10759	2.49724	0.09989	0.00051
50.1	2.50208	5.08794	2.50208	0.10008	0.00051
50.2	2.50715	5.13595	2.50715	0.10029	0.00051
50.3	2.51179	5.15654	2.51179	0.10047	0.00052
50.4	2.51676	5.19078	2.51676	0.10067	0.00052
50.5	2.52229	5.16849	2.52229	0.10089	0.00052
50.6	2.52675	5.2484	2.52675	0.10107	0.00052
50.7	2.5325	5.24421	2.5325	0.1013	0.00052
50.8	2.53706	5.26664	2.53706	0.10148	0.00053
50.9	2.54171	5.24716	2.54171	0.10167	0.00052
51	2.54702	5.29938	2.54702	0.10188	0.00053
51.1	2.55206	5.26852	2.55206	0.10208	0.00053
51.2	2.55681	5.29528	2.55681	0.10227	0.00053
51.3	2.56234	5.31828	2.56234	0.10249	0.00053
51.4	2.56715	5.35475	2.56715	0.10269	0.00054
51.5	2.57204	5.3258	2.57204	0.10288	0.00053
51.6	2.57678	5.37615	2.57678	0.10307	0.00054
51.7	2.58181	5.39135	2.58181	0.10327	0.00054
51.8	2.58732	5.43273	2.58732	0.10349	0.00054
51.9	2.5917	5.41105	2.5917	0.10367	0.00054
52	2.59745	5.47906	2.59745	0.1039	0.00055
52.1	2.60197	5.44968	2.60197	0.10408	0.00054
52.2	2.60658	5.4886	2.60658	0.10426	0.00055
52.3	2.61209	5.46881	2.61209	0.10448	0.00055
52.4	2.61703	5.50426	2.61703	0.10468	0.00055
52.5	2.62188	5.47641	2.62188	0.10488	0.00055
52.6	2.62721	5.52278	2.62721	0.10509	0.00055
52.7	2.63211	5.52987	2.63211	0.10528	0.00055
52.8	2.63706	5.53284	2.63706	0.10548	0.00055
52.9	2.64181	5.56394	2.64181	0.10567	0.00056
53	2.64676	5.59872	2.64676	0.10587	0.00056
53.1	2.65229	5.6063	2.65229	0.10609	0.00056
53.2	2.65676	5.60138	2.65676	0.10627	0.00056
53.3	2.66246	5.6378	2.66246	0.1065	0.00056
53.4	2.66701	5.6474	2.66701	0.10668	0.00056
53.5	2.67169	5.67681	2.67169	0.10687	0.00057
53.6	2.6771	5.71394	2.6771	0.10708	0.00057
53.7	2.68207	5.69704	2.68207	0.10728	0.00057
53.8	2.68689	5.74395	2.68689	0.10748	0.00057
53.9	2.69214	5.74012	2.69214	0.10769	0.00057
54	2.69722	5.75662	2.69722	0.10789	0.00058
54.1	2.70203	5.76632	2.70203	0.10808	0.00058
54.2	2.70674	5.78397	2.70674	0.10827	0.00058
54.3	2.7118	5.76733	2.7118	0.10847	0.00058
54.4	2.71741	5.8424	2.71741	0.1087	0.00058
54.5	2.7217	5.84873	2.7217	0.10887	0.00058
54.6	2.7274	5.86555	2.7274	0.1091	0.00059
54.7	2.73209	5.85685	2.73209	0.10928	0.00059
54.8	2.7367	5.88964	2.7367	0.10947	0.00059
54.9	2.74209	5.87384	2.74209	0.10968	0.00059
55	2.74711	5.92321	2.74711	0.10988	0.00059
55.1	2.75188	5.93699	2.75188	0.11008	0.00059
55.2	2.75713	5.94784	2.75713	0.11029	0.00059
55.3	2.7622	5.94051	2.7622	0.11049	0.00059
55.4	2.76698	5.97304	2.76698	0.11068	0.0006
55.5	2.77172	5.98013	2.77172	0.11087	0.0006
55.6	2.77676	6.00122	2.77676	0.11107	0.0006
55.7	2.78243	6.03952	2.78243	0.1113	0.0006
55.8	2.78665	6.06581	2.78665	0.11147	0.00061
55.9	2.79241	6.0525	2.79241	0.1117	0.00061
56	2.79698	6.09766	2.79698	0.11188	0.00061
56.1	2.80175	6.07941	2.80175	0.11207	0.00061
56.2	2.80705	6.08726	2.80705	0.11228	0.00061
56.3	2.81204	6.11492	2.81204	0.11248	0.00061
56.4	2.81689	6.16948	2.81689	0.11268	0.00062
56.5	2.8222	6.14855	2.8222	0.11289	0.00061
56.6	2.82713	6.16199	2.82713	0.11309	0.00062
56.7	2.83201	6.18496	2.83201	0.11328	0.00062
56.8	2.83681	6.20254	2.83681	0.11347	0.00062
56.9	2.84177	6.24028	2.84177	0.11367	0.00062
57	2.84745	6.26094	2.84745	0.1139	0.00063
57.1	2.85174	6.26001	2.85174	0.11407	0.00063
57.2	2.85748	6.2486	2.85748	0.1143	0.00062
57.3	2.86199	6.29052	2.86199	0.11448	0.00063
57.4	2.86672	6.29945	2.86672	0.11467	0.00063
57.5	2.87209	6.31801	2.87209	0.11488	0.00063
57.6	2.87697	6.3386	2.87697	0.11508	0.00063
57.7	2.882	6.33946	2.882	0.11528	0.00063
57.8	2.88725	6.35148	2.88725	0.11549	0.00064
57.9	2.89208	6.39635	2.89208	0.11568	0.00064
58	2.89701	6.3893	2.89701	0.11588	0.00064
58.1	2.9017	6.42821	2.9017	0.11607	0.00064
58.2	2.90686	6.4159	2.90686	0.11627	0.00064
58.3	2.91252	6.46622	2.91252	0.1165	0.00065
58.4	2.9167	6.45246	2.9167	0.11667	0.00065
58.5	2.92245	6.50789	2.92245	0.1169	0.00065
58.6	2.92704	6.51317	2.92704	0.11708	0.00065
58.7	2.93179	6.51836	2.93179	0.11727	0.00065
58.8	2.93693	6.53618	2.93693	0.11748	0.00065
58.9	2.94191	6.57353	2.94191	0.11768	0.00066
59	2.94696	6.58316	2.94696	0.11788	0.00066
59.1	2.95221	6.61807	2.95221	0.11809	0.00066
59.2	2.95708	6.6131	2.95708	0.11828	0.00066
59.3	2.96205	6.63237	2.96205	0.11848	0.00066
59.4	2.9667	6.58585	2.9667	0.11867	0.00066
59.5	2.97183	6.66367	2.97183	0.11887	0.00067
59.6	2.97747	6.67574	2.97747	0.1191	0.00067
59.7	2.98169	6.69496	2.98169	0.11927	0.00067
59.8	2.98744	6.69994	2.98744	0.1195	0.00067
59.9	2.99204	6.74151	2.99204	0.11968	0.00067
60	2.99675	6.73918	2.99675	0.11987	0.00067
60.1	3.00196	6.78825	3.00196	0.12008	0.00068
60.2	3.00689	6.7974	3.00689	0.12028	0.00068
60.3	3.01201	6.81319	3.01201	0.12048	0.00068
60.4	3.01729	6.80008	3.01729	0.12069	0.00068
60.5	3.02217	6.82697	3.02217	0.12089	0.00068
60.6	3.02702	6.8258	3.02702	0.12108	0.00068
60.7	3.0317	6.83774	3.0317	0.12127	0.00068
60.8	3.03682	6.87594	3.03682	0.12147	0.00069
60.9	3.04246	6.90223	3.04246	0.1217	0.00069
61	3.04667	6.87614	3.04667	0.12187	0.00069
61.1	3.0525	6.93365	3.0525	0.1221	0.00069
61.2	3.05705	6.89048	3.05705	0.12228	0.00069
61.3	3.06175	6.93565	3.06175	0.12247	0.00069
61.4	3.06692	6.97374	3.06692	0.12268	0.0007
61.5	3.07193	7.01814	3.07193	0.12288	0.0007
61.6	3.07702	6.99396	3.07702	0.12308	0.0007
61.7	3.08227	7.02518	3.08227	0.12329	0.0007
61.8	3.08707	7.00927	3.08707	0.12348	0.0007
61.9	3.09207	7.04031	3.09207	0.12368	0.0007
62	3.09675	7.05421	3.09675	0.12387	0.00071
62.1	3.10183	7.08156	3.10183	0.12407	0.00071
62.2	3.10736	7.07319	3.10736	0.12429	0.00071
62.3	3.11164	7.11482	3.11164	0.12447	0.00071
62.4	3.1175	7.13282	3.1175	0.1247	0.00071
62.5	3.1222	7.17561	3.1222	0.12489	0.00072
62.6	3.12682	7.16568	3.12682	0.12507	0.00072
62.7	3.13192	7.1783	3.13192	0.12528	0.00072
62.8	3.13688	7.23992	3.13688	0.12548	0.00072
62.9	3.14201	7.23721	3.14201	0.12568	0.00072
63	3.14722	7.23939	3.14722	0.12589	0.00072
63.1	3.1521	7.26836	3.1521	0.12608	0.00073
63.2	3.15711	7.24607	3.15711	0.12628	0.00072
63.3	3.16166	7.29193	3.16166	0.12647	0.00073
63.4	3.16687	7.27523	3.16687	0.12667	0.00073
63.5	3.17236	7.33008	3.17236	0.12689	0.00073
63.6	3.17664	7.32403	3.17664	0.12707	0.00073
63.7	3.18246	7.34471	3.18246	0.1273	0.00073
63.8	3.18718	7.3512	3.18718	0.12749	0.00074
63.9	3.1918	7.3697	3.1918	0.12767	0.00074
64	3.19695	7.39927	3.19695	0.12788	0.00074
64.1	3.20192	7.45059	3.20192	0.12808	0.00075
64.2	3.20696	7.40941	3.20696	0.12828	0.00074
64.3	3.21225	7.48601	3.21225	0.12849	0.00075
64.4	3.21705	7.44485	3.21705	0.12868	0.00074
64.5	3.22206	7.46379	3.22206	0.12888	0.00075
64.6	3.22677	7.49841	3.22677	0.12907	0.00075
64.7	3.23192	7.52324	3.23192	0.12928	0.00075
64.8	3.23736	7.52515	3.23736	0.12949	0.00075
64.9	3.24157	7.55097	3.24157	0.12966	0.00076
65	3.24759	7.54979	3.24759	0.1299	0.00075
65.1	3.25212	7.55762	3.25212	0.13008	0.00076
65.2	3.25674	7.554	3.25674	0.13027	0.00076
65.3	3.26198	7.59957	3.26198	0.13048	0.00076
65.4	3.26692	7.60496	3.26693	0.13068	0.00076
65.5	3.27206	7.6563	3.27206	0.13088	0.00077
65.6	3.27714	7.66873	3.27714	0.13109	0.00077
65.7	3.28212	7.67845	3.28212	0.13128	0.00077
65.8	3.287	7.69509	3.287	0.13148	0.00077
65.9	3.29173	7.70831	3.29173	0.13167	0.00077
66	3.29695	7.70271	3.29695	0.13188	0.00077
66.1	3.3023	7.75039	3.3023	0.13209	0.00078
66.2	3.30661	7.75968	3.30661	0.13226	0.00078
66.3	3.31247	7.77781	3.31247	0.1325	0.00078
66.4	3.31708	7.78488	3.31708	0.13268	0.00078
66.5	3.32173	7.78609	3.32173	0.13287	0.00078
66.6	3.32701	7.81565	3.32701	0.13308	0.00078
66.7	3.33191	7.8531	3.33191	0.13328	0.00079
66.8	3.33706	7.83875	3.33706	0.13348	0.00078
66.9	3.34211	7.871	3.34211	0.13368	0.00079
67	3.34711	7.856	3.34711	0.13388	0.00079
67.1	3.35198	7.88814	3.35198	0.13408	0.00079
67.2	3.3568	7.91744	3.3568	0.13427	0.00079
67.3	3.36201	7.92991	3.36201	0.13448	0.00079
67.4	3.36735	7.95916	3.36735	0.13469	0.0008
67.5	3.37164	7.93006	3.37164	0.13487	0.00079
67.6	3.37745	7.96906	3.37745	0.1351	0.0008
67.7	3.38216	7.95648	3.38216	0.13529	0.0008
67.8	3.38673	7.99515	3.38673	0.13547	0.0008
67.9	3.39192	7.98622	3.39192	0.13568	0.0008
68	3.39692	8.01932	3.39692	0.13588	0.0008
68.1	3.40209	8.05184	3.40209	0.13608	0.00081
68.2	3.40707	8.05134	3.40707	0.13628	0.00081
68.3	3.41213	8.07799	3.41213	0.13649	0.00081
68.4	3.41709	8.12071	3.41709	0.13668	0.00081
68.5	3.42178	8.10807	3.42178	0.13687	0.00081
68.6	3.427	8.13067	3.427	0.13708	0.00081
68.7	3.4324	8.16005	3.4324	0.1373	0.00082
68.8	3.43657	8.17171	3.43657	0.13746	0.00082
68.9	3.4425	8.18159	3.4425	0.1377	0.00082
69	3.44712	8.18786	3.44712	0.13788	0.00082
69.1	3.45169	8.20479	3.45169	0.13807	0.00082
69.2	3.45692	8.24155	3.45692	0.13828	0.00082
69.3	3.46188	8.2318	3.46188	0.13848	0.00082
69.4	3.46709	8.24124	3.46709	0.13868	0.00082
69.5	3.472	8.25848	3.472	0.13888	0.00083
69.6	3.4771	8.28229	3.4771	0.13908	0.00083
69.7	3.48203	8.33865	3.48203	0.13928	0.00083
69.8	3.48681	8.29008	3.48681	0.13947	0.00083
69.9	3.49193	8.31683	3.49193	0.13968	0.00083
70	3.49729	8.34924	3.49729	0.13989	0.00083
70.1	3.50164	8.40299	3.50164	0.14007	0.00084
70.2	3.50749	8.36522	3.50749	0.1403	0.00084
70.3	3.512	8.42422	3.512	0.14048	0.00084
70.4	3.51674	8.40339	3.51674	0.14067	0.00084
70.5	3.52194	8.44215	3.52194	0.14088	0.00084
70.6	3.5268	8.45174	3.5268	0.14107	0.00085
70.7	3.53222	8.46319	3.53222	0.14129	0.00085
70.8	3.53709	8.47114	3.53709	0.14148	0.00085
70.9	3.5421	8.50551	3.5421	0.14168	0.00085
71	3.54696	8.48846	3.54696	0.14188	0.00085
71.1	3.55186	8.5309	3.55186	0.14207	0.00085
71.2	3.55695	8.53516	3.55695	0.14228	0.00085
71.3	3.56235	8.5784	3.56235	0.14249	0.00086
71.4	3.5667	8.57442	3.5667	0.14267	0.00086
71.5	3.57248	8.59927	3.57248	0.1429	0.00086
71.6	3.57702	8.59596	3.57702	0.14308	0.00086
71.7	3.58176	8.60097	3.58176	0.14327	0.00086
71.8	3.58692	8.62533	3.58692	0.14348	0.00086
71.9	3.59191	8.67202	3.59191	0.14368	0.00087
72	3.59722	8.64034	3.59722	0.14389	0.00086
72.1	3.60203	8.66546	3.60203	0.14408	0.00087
72.2	3.60715	8.72613	3.60715	0.14429	0.00087
72.3	3.61214	8.71353	3.61214	0.14449	0.00087
72.4	3.61679	8.73038	3.61679	0.14467	0.00087
72.5	3.62185	8.74758	3.62185	0.14487	0.00087
72.6	3.62736	8.78573	3.62736	0.14509	0.00088
72.7	3.63159	8.77103	3.63159	0.14526	0.00088
72.8	3.63751	8.78897	3.63751	0.1455	0.00088
72.9	3.64201	8.83792	3.64201	0.14568	0.00088
73	3.64675	8.83427	3.64675	0.14587	0.00088
73.1	3.65187	8.85844	3.65187	0.14607	0.00089
73.2	3.65692	8.88739	3.65692	0.14628	0.00089
73.3	3.66217	8.89515	3.66217	0.14649	0.00089
73.4	3.66704	8.92086	3.66704	0.14668	0.00089
73.5	3.67212	8.94691	3.67212	0.14688	0.00089
73.6	3.67712	8.95396	3.67712	0.14708	0.0009
73.7	3.68176	8.94662	3.68176	0.14727	0.00089
73.8	3.68689	8.9629	3.68689	0.14748	0.0009
73.9	3.69227	8.9626	3.69227	0.14769	0.0009
74	3.69664	8.97009	3.69664	0.14787	0.0009
74.1	3.70265	9.04438	3.70265	0.14811	0.0009
74.2	3.70704	8.97639	3.70704	0.14828	0.0009
74.3	3.71176	9.04146	3.71176	0.14847	0.0009
74.4	3.71692	9.062	3.71692	0.14868	0.00091
74.5	3.72197	9.08598	3.72197	0.14888	0.00091
74.6	3.72716	9.0862	3.72716	0.14909	0.00091
74.7	3.73205	9.12941	3.73205	0.14928	0.00091
74.8	3.73714	9.14651	3.73714	0.14949	0.00091
74.9	3.7422	9.15158	3.7422	0.14969	0.00092
75	3.74674	9.15599	3.74674	0.14987	0.00092
75.1	3.75174	9.17661	3.75174	0.15007	0.00092
75.2	3.75724	9.19013	3.75724	0.15029	0.00092
75.3	3.76171	9.1991	3.76171	0.15047	0.00092
75.4	3.76761	9.2328	3.76761	0.1507	0.00092
75.5	3.77204	9.22602	3.77204	0.15088	0.00092
75.6	3.77681	9.24956	3.77681	0.15107	0.00092
75.7	3.78193	9.26286	3.78193	0.15128	0.00093
75.8	3.78689	9.28228	3.78689	0.15148	0.00093
75.9	3.79216	9.29325	3.79216	0.15169	0.00093
76	3.79701	9.34147	3.79701	0.15188	0.00093
76.1	3.80213	9.3463	3.80213	0.15209	0.00093
76.2	3.8072	9.35281	3.8072	0.15229	0.00094
76.3	3.81167	9.38935	3.81167	0.15247	0.00094
76.4	3.81676	9.40889	3.81676	0.15267	0.00094
76.5	3.82223	9.3959	3.82223	0.15289	0.00094
76.6	3.82673	9.4207	3.82673	0.15307	0.00094
76.7	3.83257	9.46	3.83257	0.1533	0.00095
76.8	3.83709	9.46899	3.83709	0.15348	0.00095
76.9	3.8418	9.47367	3.8418	0.15367	0.00095
77	3.84688	9.48518	3.84688	0.15388	0.00095
77.1	3.8519	9.49612	3.8519	0.15408	0.00095
77.2	3.8572	9.48529	3.8572	0.15429	0.00095
77.3	3.86194	9.54955	3.86194	0.15448	0.00095
77.4	3.86717	9.56797	3.86717	0.15469	0.00096
77.5	3.87227	9.54134	3.87227	0.15489	0.00095
77.6	3.87672	9.56321	3.87672	0.15507	0.00096
77.7	3.88181	9.56573	3.88181	0.15527	0.00096
77.8	3.88731	9.62414	3.88731	0.15549	0.00096
77.9	3.8917	9.63333	3.8917	0.15567	0.00096
78	3.89762	9.66308	3.89762	0.1559	0.00097
78.1	3.902	9.65001	3.902	0.15608	0.00097
78.2	3.9068	9.67662	3.9068	0.15627	0.00097
78.3	3.91199	9.69502	3.91199	0.15648	0.00097
78.4	3.91691	9.72893	3.91691	0.15668	0.00097
78.5	3.92207	9.68471	3.92207	0.15688	0.00097
78.6	3.92694	9.77219	3.92694	0.15708	0.00098
78.7	3.93231	9.74001	3.93231	0.15729	0.00097
78.8	3.93713	9.73177	3.93713	0.15749	0.00097
78.9	3.94168	9.75549	3.94168	0.15767	0.00098
79	3.94685	9.78305	3.94685	0.15787	0.00098
79.1	3.95226	9.77702	3.95226	0.15809	0.00098
79.2	3.95668	9.85993	3.95668	0.15827	0.00099
79.3	3.96251	9.8174	3.96251	0.1585	0.00098
79.4	3.96694	9.86948	3.96694	0.15868	0.00099
79.5	3.97169	9.86329	3.97169	0.15887	0.00099
79.6	3.97703	9.88779	3.97703	0.15908	0.00099
79.7	3.98193	9.89489	3.98193	0.15928	0.00099
79.8	3.98709	9.9204	3.98709	0.15948	0.00099
79.9	3.9919	9.9182	3.9919	0.15968	0.00099
80	3.99727	9.96686	3.99727	0.15989	0.001
80.1	4.00216	9.97616	4.00216	0.16009	0.001
80.2	4.00669	9.99013	4.00669	0.16027	0.001
80.3	4.01189	9.9742	4.01189	0.16048	0.001
80.4	4.01724	10.0249	4.01724	0.16069	0.001
80.5	4.02174	10.0464	4.02174	0.16087	0.001
80.6	4.02747	10.0375	4.02747	0.1611	0.001
80.7	4.03197	10.0587	4.03197	0.16128	0.00101
80.8	4.03674	10.0783	4.03674	0.16147	0.00101
80.9	4.04205	10.0821	4.04205	0.16168	0.00101
81	4.04696	10.1245	4.04696	0.16188	0.00101
81.1	4.05214	10.0972	4.05214	0.16209	0.00101
81.2	4.05688	10.1206	4.05688	0.16228	0.00101
81.3	4.06231	10.1493	4.06231	0.16249	0.00101
81.4	4.06713	10.1724	4.06713	0.16269	0.00102
81.5	4.07167	10.1691	4.07167	0.16287	0.00102
81.6	4.07688	10.1913	4.07688	0.16308	0.00102
81.7	4.0823	10.2377	4.0823	0.16329	0.00102
81.8	4.08673	10.2475	4.08673	0.16347	0.00102
81.9	4.09243	10.2594	4.09243	0.1637	0.00103
82	4.09705	10.2614	4.09705	0.16388	0.00103
82.1	4.10181	10.275	4.10181	0.16407	0.00103
82.2	4.10702	10.2847	4.10702	0.16428	0.00103
82.3	4.11192	10.3272	4.11192	0.16448	0.00103
82.4	4.11719	10.3333	4.11719	0.16469	0.00103
82.5	4.12184	10.3287	4.12184	0.16487	0.00103
82.6	4.12734	10.3395	4.12734	0.16509	0.00103
82.7	4.13208	10.3827	4.13208	0.16528	0.00104
82.8	4.13665	10.4024	4.13665	0.16547	0.00104
82.9	4.14183	10.4114	4.14183	0.16567	0.00104
83	4.14734	10.4439	4.14734	0.16589	0.00104
83.1	4.15166	10.4253	4.15166	0.16607	0.00104
83.2	4.15745	10.4589	4.15745	0.1663	0.00105
83.3	4.16195	10.4776	4.16195	0.16648	0.00105
83.4	4.16682	10.4598	4.16682	0.16667	0.00105
83.5	4.17202	10.4791	4.17202	0.16688	0.00105
83.6	4.17691	10.5349	4.17691	0.16708	0.00105
83.7	4.18216	10.5195	4.18216	0.16729	0.00105
83.8	4.18689	10.5498	4.18689	0.16748	0.00105
83.9	4.19229	10.5877	4.19229	0.16769	0.00106
84	4.19706	10.5865	4.19706	0.16788	0.00106
84.1	4.20172	10.5501	4.20172	0.16807	0.00106
84.2	4.20686	10.6036	4.20686	0.16827	0.00106
84.3	4.21224	10.5987	4.21224	0.16849	0.00106
84.4	4.21678	10.6067	4.21678	0.16867	0.00106
84.5	4.22251	10.65	4.22251	0.1689	0.00106
84.6	4.22695	10.638	4.22695	0.16908	0.00106
84.7	4.23179	10.6902	4.23179	0.16927	0.00107
84.8	4.23707	10.7105	4.23707	0.16948	0.00107
84.9	4.24185	10.7345	4.24185	0.16967	0.00107
85	4.24725	10.7374	4.24725	0.16989	0.00107
85.1	4.2519	10.7408	4.2519	0.17008	0.00107
85.2	4.25722	10.7724	4.25722	0.17029	0.00108
85.3	4.26207	10.7891	4.26207	0.17048	0.00108
85.4	4.26666	10.7814	4.26666	0.17067	0.00108
85.5	4.27189	10.8005	4.27189	0.17088	0.00108
85.6	4.27731	10.8053	4.27731	0.17109	0.00108
85.7	4.28175	10.8241	4.28175	0.17127	0.00108
85.8	4.28749	10.8764	4.28749	0.1715	0.00109
85.9	4.29199	10.8887	4.29199	0.17168	0.00109
86	4.29692	10.8963	4.29692	0.17188	0.00109
86.1	4.3019	10.8953	4.3019	0.17208	0.00109
86.2	4.30679	10.9295	4.30679	0.17227	0.00109
86.3	4.31228	10.9104	4.31228	0.17249	0.00109
86.4	4.31689	10.9458	4.31689	0.17268	0.00109
86.5	4.32226	10.9627	4.32226	0.17289	0.0011
86.6	4.32712	10.9702	4.32712	0.17308	0.0011
86.7	4.33159	10.9728	4.33159	0.17326	0.0011
86.8	4.33686	10.9981	4.33686	0.17347	0.0011
86.9	4.34233	10.9988	4.34233	0.17369	0.0011
87	4.34673	11.0468	4.34673	0.17387	0.0011
87.1	4.3525	11.0429	4.3525	0.1741	0.0011
87.2	4.35705	11.0787	4.35705	0.17428	0.00111
87.3	4.36186	11.0531	4.36186	0.17447	0.00111
87.4	4.36691	11.0934	4.36691	0.17468	0.00111
87.5	4.37181	11.0964	4.37181	0.17487	0.00111
87.6	4.37718	11.0817	4.37718	0.17509	0.00111
87.7	4.38188	11.1133	4.38188	0.17528	0.00111
87.8	4.38741	11.1563	4.38741	0.1755	0.00112
87.9	4.3921	11.1312	4.3921	0.17568	0.00111
88	4.3966	11.1523	4.3966	0.17586	0.00112
88.1	4.40188	11.1838	4.40188	0.17608	0.00112
88.2	4.40734	11.2257	4.40734	0.17629	0.00112
88.3	4.41168	11.1937	4.41168	0.17647	0.00112
88.4	4.41755	11.243	4.41755	0.1767	0.00112
88.5	4.42202	11.2207	4.42202	0.17688	0.00112
88.6	4.42694	11.2642	4.42694	0.17708	0.00113
88.7	4.43191	11.2886	4.43191	0.17728	0.00113
88.8	4.43674	11.3062	4.43674	0.17747	0.00113
88.9	4.4422	11.3023	4.4422	0.17769	0.00113
89	4.44693	11.3501	4.44693	0.17788	0.00114
89.1	4.4523	11.3459	4.4523	0.17809	0.00113
89.2	4.45716	11.3793	4.45716	0.17829	0.00114
89.3	4.46165	11.3287	4.46165	0.17847	0.00113
89.4	4.46689	11.4109	4.46689	0.17868	0.00114
89.5	4.4722	11.3632	4.4722	0.17889	0.00114
89.6	4.47671	11.4171	4.47671	0.17907	0.00114
89.7	4.48243	11.4234	4.48243	0.1793	0.00114
89.8	4.48704	11.4599	4.48704	0.17948	0.00115
89.9	4.49193	11.4642	4.49193	0.17968	0.00115
90	4.49686	11.4871	4.49686	0.17987	0.00115
90.1	4.50168	11.4703	4.50168	0.18007	0.00115
90.2	4.5072	11.5014	4.5072	0.18029	0.00115
90.3	4.51191	11.5052	4.51191	0.18048	0.00115
90.4	4.5173	11.5396	4.5173	0.18069	0.00115
90.5	4.52219	11.5308	4.52219	0.18089	0.00115
90.6	4.52663	11.5466	4.52663	0.18107	0.00115
90.7	4.53192	11.5725	4.53192	0.18128	0.00116
90.8	4.53724	11.5989	4.53724	0.18149	0.00116
90.9	4.54176	11.5726	4.54176	0.18167	0.00116
91	4.54743	11.6207	4.54743	0.1819	0.00116
91.1	4.5521	11.6293	4.5521	0.18208	0.00116
91.2	4.55702	11.6447	4.55702	0.18228	0.00116
91.3	4.56187	11.6446	4.56187	0.18247	0.00116
91.4	4.56675	11.6716	4.56675	0.18267	0.00117
91.5	4.57219	11.6921	4.57219	0.18289	0.00117
91.6	4.57693	11.7057	4.57693	0.18308	0.00117
91.7	4.58232	11.7223	4.58232	0.18329	0.00117
91.8	4.58714	11.7591	4.58714	0.18349	0.00118
91.9	4.59166	11.7556	4.59166	0.18367	0.00118
92	4.59697	11.7952	4.59697	0.18388	0.00118
92.1	4.60225	11.7847	4.60225	0.18409	0.00118
92.2	4.60664	11.7927	4.60664	0.18427	0.00118
92.3	4.61255	11.7941	4.61255	0.1845	0.00118
92.4	4.61711	11.8247	4.61711	0.18468	0.00118
92.5	4.62191	11.848	4.62191	0.18488	0.00118
92.6	4.6269	11.8886	4.6269	0.18508	0.00119
92.7	4.63179	11.863	4.63179	0.18527	0.00119
92.8	4.63729	11.907	4.63729	0.18549	0.00119
92.9	4.64183	11.9009	4.64183	0.18567	0.00119
93	4.64727	11.9462	4.64727	0.18589	0.00119
93.1	4.65197	11.9145	4.65197	0.18608	0.00119
93.2	4.65658	11.9622	4.65658	0.18626	0.0012
93.3	4.66208	11.9066	4.66208	0.18648	0.00119
93.4	4.66717	11.9686	4.66717	0.18669	0.0012
93.5	4.67172	11.9727	4.67172	0.18687	0.0012
93.6	4.67739	12.0015	4.67739	0.1871	0.0012
93.7	4.68206	12.0337	4.68206	0.18728	0.0012
93.8	4.68692	12.0327	4.68692	0.18748	0.0012
93.9	4.69194	12.034	4.69194	0.18768	0.0012
94	4.69677	12.0977	4.69677	0.18787	0.00121
94.1	4.70225	12.1062	4.70225	0.18809	0.00121
94.2	4.70685	12.1028	4.70685	0.18827	0.00121
94.3	4.71231	12.1413	4.71231	0.18849	0.00121
94.4	4.71701	12.1389	4.71701	0.18868	0.00121
94.5	4.72169	12.1563	4.72169	0.18887	0.00122
94.6	4.72709	12.1534	4.72709	0.18908	0.00122
94.7	4.73222	12.1972	4.73222	0.18929	0.00122
94.8	4.73671	12.2055	4.73671	0.18947	0.00122
94.9	4.74234	12.2489	4.74234	0.18969	0.00122
95	4.74716	12.2414	4.74716	0.18989	0.00122
95.1	4.75194	12.2585	4.75194	0.19008	0.00123
95.2	4.75688	12.2839	4.75688	0.19028	0.00123
95.3	4.76179	12.3153	4.76179	0.19047	0.00123
95.4	4.76733	12.3091	4.76733	0.19069	0.00123
95.5	4.7718	12.3239	4.7718	0.19087	0.00123
95.6	4.77725	12.3622	4.77725	0.19109	0.00124
95.7	4.78211	12.3761	4.78211	0.19128	0.00124
95.8	4.7867	12.3392	4.7867	0.19147	0.00123
95.9	4.79205	12.4034	4.79205	0.19168	0.00124
96	4.79726	12.3898	4.79726	0.19189	0.00124
96.1	4.8017	12.3997	4.8017	0.19207	0.00124
96.2	4.80738	12.4164	4.80738	0.1923	0.00124
96.3	4.81213	12.447	4.81213	0.19249	0.00124
96.4	4.81685	12.4516	4.81685	0.19267	0.00125
96.5	4.82186	12.4773	4.82186	0.19287	0.00125
96.6	4.82675	12.4917	4.82675	0.19307	0.00125
96.7	4.83233	12.5407	4.83233	0.19329	0.00125
96.8	4.83671	12.5161	4.83671	0.19347	0.00125
96.9	4.84225	12.5851	4.84225	0.19369	0.00126
97	4.84706	12.5692	4.84706	0.19388	0.00126
97.1	4.85177	12.5961	4.85177	0.19407	0.00126
97.2	4.85703	12.5957	4.85703	0.19428	0.00126
97.3	4.86221	12.6199	4.86221	0.19449	0.00126
97.4	4.86675	12.6091	4.86675	0.19467	0.00126
97.5	4.87241	12.6595	4.87241	0.1949	0.00127
97.6	4.87703	12.6627	4.87703	0.19508	0.00127
97.7	4.88191	12.677	4.88191	0.19528	0.00127
97.8	4.88691	12.685	4.88691	0.19548	0.00127
97.9	4.89176	12.7102	4.89176	0.19567	0.00127
98	4.89737	12.7269	4.89737	0.19589	0.00127
98.1	4.90179	12.7462	4.90179	0.19607	0.00127
98.2	4.90731	12.7828	4.90731	0.19629	0.00128
98.3	4.91198	12.7803	4.91198	0.19648	0.00128
98.4	4.91671	12.8061	4.91671	0.19667	0.00128
98.5	4.92206	12.8248	4.92206	0.19688	0.00128
98.6	4.9272	12.8506	4.9272	0.19709	0.00129
98.7	4.9318	12.8354	4.9318	0.19727	0.00128
98.8	4.9374	12.8675	4.9374	0.1975	0.00129
98.9	4.94201	12.9	4.94201	0.19768	0.00129
99	4.94694	12.8416	4.94694	0.19788	0.00128
99.1	4.95184	12.9098	4.95184	0.19807	0.00129
99.2	4.95683	12.864	4.95683	0.19827	0.00129
99.3	4.96245	12.9202	4.96245	0.1985	0.00129
99.4	4.96676	12.913	4.96676	0.19867	0.00129
99.5	4.97234	12.9516	4.97234	0.19889	0.0013
99.6	4.97711	12.9691	4.97711	0.19908	0.0013
99.7	4.98171	13.0034	4.98171	0.19927	0.0013
99.8	4.98692	13.0169	4.98692	0.19948	0.0013
99.9	4.99216	13.0586	4.99216	0.19969	0.00131
100	4.99675	13.0137	4.99675	0.19987	0.0013
100.1	5.00242	13.096	5.00242	0.2001	0.00131
100.2	5.00701	13.0579	5.00701	0.20028	0.00131
100.3	5.01195	13.1182	5.01195	0.20048	0.00131
100.4	5.01679	13.1244	5.01679	0.20067	0.00131
100.5	5.02182	13.1142	5.02182	0.20087	0.00131
100.6	5.02745	13.139	5.02745	0.2011	0.00131
100.7	5.03178	13.1591	5.03178	0.20127	0.00132
100.8	5.03732	13.158	5.03732	0.20149	0.00132
100.9	5.04209	13.1685	5.04209	0.20168	0.00132
101	5.04669	13.1898	5.04669	0.20187	0.00132
101.1	5.05195	13.1982	5.05195	0.20208	0.00132
101.2	5.05708	13.2298	5.05708	0.20228	0.00132
101.3	5.06179	13.2622	5.06179	0.20247	0.00133
101.4	5.06756	13.3044	5.06756	0.2027	0.00133
101.5	5.07209	13.3082	5.07209	0.20288	0.00133
101.6	5.07693	13.3206	5.07693	0.20308	0.00133
101.7	5.0818	13.33	5.0818	0.20327	0.00133
101.8	5.08682	13.3092	5.08682	0.20347	0.00133
101.9	5.09237	13.3619	5.09237	0.20369	0.00134
102	5.09674	13.362	5.09674	0.20387	0.00134
102.1	5.10235	13.3792	5.10235	0.20409	0.00134
102.2	5.10717	13.3872	5.10717	0.20429	0.00134
102.3	5.1117	13.3881	5.1117	0.20447	0.00134
102.4	5.11688	13.4313	5.11688	0.20468	0.00134
102.5	5.12207	13.4246	5.12207	0.20488	0.00134
102.6	5.12683	13.4376	5.12683	0.20507	0.00134
102.7	5.13254	13.4915	5.13254	0.2053	0.00135
102.8	5.13704	13.4886	5.13704	0.20548	0.00135
102.9	5.14197	13.5393	5.14197	0.20568	0.00135
103	5.14679	13.5579	5.14679	0.20587	0.00136
103.1	5.1518	13.5008	5.1518	0.20607	0.00135
103.2	5.15737	13.5625	5.15737	0.20629	0.00136
103.3	5.16169	13.544	5.16169	0.20647	0.00135
103.4	5.16733	13.5661	5.16733	0.20669	0.00136
103.5	5.17223	13.6005	5.17223	0.20689	0.00136
103.6	5.17666	13.612	5.17666	0.20707	0.00136
103.7	5.18189	13.6196	5.18189	0.20728	0.00136
103.8	5.18709	13.6882	5.18709	0.20748	0.00137
103.9	5.19187	13.6726	5.19187	0.20767	0.00137
104	5.19748	13.7204	5.19748	0.2079	0.00137
104.1	5.20205	13.7033	5.20205	0.20808	0.00137
104.2	5.207	13.7369	5.207	0.20828	0.00137
104.3	5.21175	13.7103	5.21175	0.20847	0.00137
104.4	5.21685	13.7485	5.21685	0.20867	0.00137
104.5	5.22236	13.7758	5.22236	0.20889	0.00138
104.6	5.22671	13.7986	5.22671	0.20907	0.00138
104.7	5.23237	13.7602	5.23237	0.20929	0.00138
104.8	5.23727	13.803	5.23727	0.20949	0.00138
104.9	5.24175	13.8241	5.24175	0.20967	0.00138
105	5.2469	13.8185	5.2469	0.20988	0.00138
105.1	5.25208	13.8422	5.25208	0.21008	0.00138
105.2	5.2568	13.8424	5.2568	0.21027	0.00138
105.3	5.26256	13.895	5.26256	0.2105	0.00139
105.4	5.26704	13.8985	5.26704	0.21068	0.00139
105.5	5.27197	13.9174	5.27197	0.21088	0.00139
105.6	5.27685	13.9126	5.27685	0.21107	0.00139
105.7	5.28183	13.9543	5.28183	0.21127	0.0014
105.8	5.28729	13.998	5.28729	0.21149	0.0014
105.9	5.29164	13.9856	5.29164	0.21167	0.0014
106	5.29747	14.0083	5.29747	0.2119	0.0014
106.1	5.30215	14.0303	5.30215	0.21209	0.0014
106.2	5.30668	14.01	5.30668	0.21227	0.0014
106.3	5.31199	14.0636	5.31199	0.21248	0.00141
106.4	5.31708	14.0527	5.31708	0.21268	0.00141
106.5	5.32185	14.1024	5.32185	0.21287	0.00141
106.6	5.32737	14.1082	5.32737	0.21309	0.00141
106.7	5.33203	14.104	5.33203	0.21328	0.00141
106.8	5.33688	14.1484	5.33688	0.21348	0.00141
106.9	5.34183	14.167	5.34183	0.21367	0.00142
107	5.34687	14.1541	5.34687	0.21387	0.00142
107.1	5.35227	14.1687	5.35227	0.21409	0.00142
107.2	5.35668	14.1719	5.35668	0.21427	0.00142
107.3	5.3624	14.2299	5.3624	0.2145	0.00142
107.4	5.36711	14.2454	5.36711	0.21468	0.00142
107.5	5.37165	14.2702	5.37165	0.21487	0.00143
107.6	5.37702	14.2703	5.37702	0.21508	0.00143
107.7	5.38208	14.3114	5.38208	0.21528	0.00143
107.8	5.38691	14.3198	5.38691	0.21548	0.00143
107.9	5.39239	14.3327	5.39239	0.2157	0.00143
108	5.39702	14.3497	5.39702	0.21588	0.00143
108.1	5.40188	14.3558	5.40188	0.21608	0.00144
108.2	5.40693	14.3638	5.40693	0.21628	0.00144
108.3	5.41193	14.3767	5.41193	0.21648	0.00144
108.4	5.41738	14.428	5.41738	0.2167	0.00144
108.5	5.42166	14.3956	5.42166	0.21687	0.00144
108.6	5.42743	14.4415	5.42743	0.2171	0.00144
108.7	5.43217	14.4513	5.43217	0.21729	0.00145
108.8	5.4367	14.4533	5.4367	0.21747	0.00145
108.9	5.44192	14.4546	5.44192	0.21768	0.00145
109	5.44709	14.4963	5.44709	0.21788	0.00145
109.1	5.45193	14.5025	5.45193	0.21808	0.00145
109.2	5.45731	14.5315	5.45731	0.21829	0.00145
109.3	5.46206	14.5284	5.46206	0.21848	0.00145
109.4	5.46697	14.5448	5.46697	0.21868	0.00145
109.5	5.47188	14.5444	5.47188	0.21888	0.00145
109.6	5.4769	14.5877	5.4769	0.21908	0.00146
109.7	5.48237	14.6303	5.48237	0.21929	0.00146
109.8	5.4866	14.6131	5.4866	0.21946	0.00146
109.9	5.49245	14.6439	5.49245	0.2197	0.00146
110	5.49711	14.6588	5.49711	0.21988	0.00147
110.1	5.50166	14.6559	5.50166	0.22007	0.00147
110.2	5.50693	14.7025	5.50693	0.22028	0.00147
110.3	5.51213	14.7066	5.51213	0.22049	0.00147
110.4	5.51688	14.7061	5.51688	0.22068	0.00147
110.5	5.52225	14.6985	5.52225	0.22089	0.00147
110.6	5.52699	14.7327	5.52699	0.22108	0.00147
110.7	5.53196	14.717	5.53196	0.22128	0.00147
110.8	5.53686	14.7535	5.53686	0.22147	0.00148
110.9	5.54184	14.7273	5.54184	0.22167	0.00147
111	5.54736	14.7744	5.54736	0.22189	0.00148
111.1	5.55168	14.7674	5.55168	0.22207	0.00148
111.2	5.55745	14.8415	5.55745	0.2223	0.00148
111.3	5.56206	14.8129	5.56206	0.22248	0.00148
111.4	5.56671	14.8443	5.56671	0.22267	0.00148
111.5	5.57195	14.8972	5.57195	0.22288	0.00149
111.6	5.57704	14.9162	5.57704	0.22308	0.00149
111.7	5.582	14.8934	5.582	0.22328	0.00149
111.8	5.58734	14.9473	5.58734	0.22349	0.00149
111.9	5.59201	14.9102	5.59201	0.22368	0.00149
112	5.59685	14.9287	5.59685	0.22387	0.00149
112.1	5.60192	14.9266	5.60192	0.22408	0.00149
112.2	5.60684	14.9557	5.60684	0.22427	0.0015
112.3	5.61239	14.9574	5.61239	0.2245	0.0015
112.4	5.61671	14.9975	5.61671	0.22467	0.0015
112.5	5.62242	14.993	5.62242	0.2249	0.0015
112.6	5.62704	15.0085	5.62704	0.22508	0.0015
112.7	5.63165	15.0321	5.63165	0.22527	0.0015
112.8	5.63694	15.0455	5.63694	0.22548	0.0015
112.9	5.64216	15.0534	5.64216	0.22569	0.00151
113	5.647	15.0824	5.647	0.22588	0.00151
113.1	5.65224	15.0887	5.65224	0.22609	0.00151
113.2	5.657	15.1141	5.657	0.22628	0.00151
113.3	5.66203	15.1113	5.66203	0.22648	0.00151
113.4	5.66685	15.1675	5.66685	0.22667	0.00152
113.5	5.67173	15.1498	5.67173	0.22687	0.00151
113.6	5.67742	15.1772	5.67742	0.2271	0.00152
113.7	5.68162	15.2001	5.68162	0.22726	0.00152
113.8	5.68741	15.2212	5.68741	0.2275	0.00152
113.9	5.69203	15.2113	5.69203	0.22768	0.00152
114	5.69664	15.2187	5.69664	0.22787	0.00152
114.1	5.70191	15.2611	5.70191	0.22808	0.00153
114.2	5.70709	15.2301	5.70709	0.22828	0.00152
114.3	5.71195	15.2678	5.71195	0.22848	0.00153
114.4	5.71732	15.2629	5.71732	0.22869	0.00153
114.5	5.72203	15.2992	5.72203	0.22888	0.00153
114.6	5.727	15.3109	5.727	0.22908	0.00153
114.7	5.73181	15.321	5.73181	0.22927	0.00153
114.8	5.73683	15.3045	5.73683	0.22947	0.00153
114.9	5.74232	15.3586	5.74232	0.22969	0.00154
115	5.74667	15.367	5.74667	0.22987	0.00154
115.1	5.75262	15.3739	5.75262	0.2301	0.00154
115.2	5.75705	15.3976	5.75705	0.23028	0.00154
115.3	5.76163	15.4054	5.76163	0.23047	0.00154
115.4	5.76694	15.4023	5.76694	0.23068	0.00154
115.5	5.77208	15.441	5.77208	0.23088	0.00154
115.6	5.77692	15.479	5.77692	0.23108	0.00155
115.7	5.78233	15.4992	5.78233	0.23129	0.00155
115.8	5.78702	15.5088	5.78702	0.23148	0.00155
115.9	5.79214	15.501	5.79214	0.23169	0.00155
116	5.79682	15.5154	5.79682	0.23187	0.00155
116.1	5.80173	15.4886	5.80173	0.23207	0.00155
116.2	5.80729	15.5555	5.80729	0.23229	0.00156
116.3	5.81174	15.541	5.81174	0.23247	0.00155
116.4	5.81753	15.5682	5.81753	0.2327	0.00156
116.5	5.82209	15.5608	5.82209	0.23288	0.00156
116.6	5.82671	15.5931	5.82671	0.23307	0.00156
116.7	5.83193	15.5942	5.83193	0.23328	0.00156
116.8	5.837	15.5906	5.837	0.23348	0.00156
116.9	5.84193	15.6159	5.84193	0.23368	0.00156
117	5.84723	15.633	5.84723	0.23389	0.00156
117.1	5.85201	15.6382	5.85201	0.23408	0.00156
117.2	5.85713	15.689	5.85713	0.23429	0.00157
117.3	5.8618	15.6611	5.8618	0.23447	0.00157
117.4	5.8667	15.7051	5.8667	0.23467	0.00157
117.5	5.87231	15.7197	5.87231	0.23489	0.00157
117.6	5.87677	15.7418	5.87677	0.23507	0.00157
117.7	5.88249	15.7516	5.88249	0.2353	0.00158
117.8	5.88713	15.7371	5.88713	0.23549	0.00157
117.9	5.89165	15.7599	5.89165	0.23567	0.00158
118	5.89691	15.7384	5.89691	0.23588	0.00157
118.1	5.90202	15.7865	5.90202	0.23608	0.00158
118.2	5.90697	15.7871	5.90697	0.23628	0.00158
118.3	5.91219	15.8092	5.91219	0.23649	0.00158
118.4	5.9171	15.8082	5.9171	0.23668	0.00158
118.5	5.92221	15.8472	5.92221	0.23689	0.00158
118.6	5.92678	15.8536	5.92678	0.23707	0.00159
118.7	5.93177	15.8695	5.93177	0.23727	0.00159
118.8	5.93734	15.8738	5.93734	0.23749	0.00159
118.9	5.94172	15.928	5.94172	0.23767	0.00159
119	5.94752	15.9034	5.94752	0.2379	0.00159
119.1	5.95209	15.9653	5.95209	0.23808	0.0016
119.2	5.95669	15.9033	5.95669	0.23827	0.00159
119.3	5.96199	15.9733	5.96199	0.23848	0.0016
119.4	5.967	15.946	5.967	0.23868	0.00159
119.5	5.97183	15.9617	5.97183	0.23887	0.0016
119.6	5.97723	15.9721	5.97723	0.23909	0.0016
119.7	5.9822	15.9942	5.9822	0.23929	0.0016
119.8	5.98707	16.003	5.98707	0.23948	0.0016
119.9	5.99175	16.0102	5.99175	0.23967	0.0016
120	5.99684	16.0289	5.99684	0.23987	0.0016
120.1	6.00235	16.033	6.00235	0.24009	0.0016
120.2	6.00668	16.0502	6.00668	0.24027	0.00161
120.3	6.01249	16.1029	6.01249	0.2405	0.00161
120.4	6.01703	16.1077	6.01703	0.24068	0.00161
120.5	6.0216	16.0933	6.0216	0.24086	0.00161
120.6	6.02701	16.1038	6.02701	0.24108	0.00161
120.7	6.03196	16.1541	6.03196	0.24128	0.00162
120.8	6.03691	16.1341	6.03691	0.24148	0.00161
120.9	6.04213	16.1646	6.04213	0.24169	0.00162
121	6.04715	16.1865	6.04715	0.24189	0.00162
121.1	6.05208	16.1944	6.05208	0.24208	0.00162
121.2	6.05681	16.1989	6.05681	0.24227	0.00162
121.3	6.0618	16.1915	6.0618	0.24247	0.00162
121.4	6.0673	16.2367	6.0673	0.24269	0.00162
121.5	6.07176	16.2229	6.07176	0.24287	0.00162
121.6	6.07746	16.2584	6.07746	0.2431	0.00163
121.7	6.08199	16.2575	6.08199	0.24328	0.00163
121.8	6.08668	16.2581	6.08668	0.24347	0.00163
121.9	6.09212	16.2854	6.09212	0.24368	0.00163
122	6.09703	16.3131	6.09703	0.24388	0.00163
122.1	6.10193	16.3107	6.10193	0.24408	0.00163
122.2	6.10711	16.3682	6.10711	0.24428	0.00164
122.3	6.11227	16.3535	6.11227	0.24449	0.00164
122.4	6.11708	16.3703	6.11708	0.24468	0.00164
122.5	6.12173	16.3568	6.12173	0.24487	0.00164
122.6	6.12682	16.4117	6.12682	0.24507	0.00164
122.7	6.13242	16.3858	6.13242	0.2453	0.00164
122.8	6.13668	16.4051	6.13668	0.24547	0.00164
122.9	6.14244	16.4218	6.14244	0.2457	0.00164
123	6.1471	16.4377	6.1471	0.24588	0.00164
123.1	6.15169	16.4101	6.15169	0.24607	0.00164
123.2	6.15709	16.5058	6.15709	0.24628	0.00165
123.3	6.16202	16.4727	6.16202	0.24648	0.00165
123.4	6.16692	16.4981	6.16692	0.24668	0.00165
123.5	6.17208	16.5125	6.17208	0.24688	0.00165
123.6	6.17724	16.5487	6.17724	0.24709	0.00165
123.7	6.18201	16.5135	6.18201	0.24728	0.00165
123.8	6.18675	16.5481	6.18675	0.24747	0.00165
123.9	6.19175	16.5652	6.19175	0.24767	0.00166
124	6.19746	16.5501	6.19746	0.2479	0.00166
124.1	6.20163	16.5843	6.20163	0.24807	0.00166
124.2	6.20742	16.6237	6.20742	0.2483	0.00166
124.3	6.21194	16.5998	6.21194	0.24848	0.00166
124.4	6.21672	16.6436	6.21672	0.24867	0.00166
124.5	6.22202	16.6372	6.22202	0.24888	0.00166
124.6	6.22699	16.6595	6.22699	0.24908	0.00167
124.7	6.23196	16.6468	6.23196	0.24928	0.00166
124.8	6.23715	16.7198	6.23715	0.24949	0.00167
124.9	6.24213	16.6958	6.24213	0.24969	0.00167
125	6.24705	16.7329	6.24705	0.24988	0.00167
125.1	6.25182	16.727	6.25182	0.25007	0.00167
125.2	6.2568	16.748	6.2568	0.25027	0.00167
125.3	6.26239	16.7351	6.26239	0.2505	0.00167
125.4	6.26674	16.7618	6.26674	0.25067	0.00168
125.5	6.27249	16.7804	6.27249	0.2509	0.00168
125.6	6.27695	16.7791	6.27695	0.25108	0.00168
125.7	6.28168	16.8007	6.28168	0.25127	0.00168
125.8	6.2871	16.8383	6.2871	0.25148	0.00168
125.9	6.29198	16.849	6.29198	0.25168	0.00168
126	6.29705	16.8823	6.29705	0.25188	0.00169
126.1	6.30217	16.8345	6.30217	0.25209	0.00168
126.2	6.30711	16.8673	6.30711	0.25228	0.00169
126.3	6.31206	16.8595	6.31206	0.25248	0.00169
126.4	6.31669	16.8859	6.31669	0.25267	0.00169
126.5	6.32187	16.8856	6.32187	0.25287	0.00169
126.6	6.32753	16.94	6.32753	0.2531	0.00169
126.7	6.33167	16.9276	6.33167	0.25327	0.00169
126.8	6.33742	16.9749	6.33742	0.2535	0.0017
126.9	6.34202	16.9792	6.34202	0.25368	0.0017
127	6.34681	17.0086	6.34681	0.25387	0.0017
127.1	6.35195	16.9973	6.35195	0.25408	0.0017
127.2	6.3569	17.0053	6.3569	0.25428	0.0017
127.3	6.36202	17.0103	6.36202	0.25448	0.0017
127.4	6.36714	17.0582	6.36714	0.25469	0.00171
127.5	6.37212	17.0216	6.37212	0.25488	0.0017
127.6	6.37706	17.0615	6.37706	0.25508	0.00171
127.7	6.38164	17.0615	6.38165	0.25527	0.00171
127.8	6.38687	17.0816	6.38687	0.25547	0.00171
127.9	6.39249	17.1212	6.39249	0.2557	0.00171
128	6.39664	17.097	6.39664	0.25587	0.00171
128.1	6.40248	17.1259	6.40248	0.2561	0.00171
128.2	6.40702	17.1129	6.40702	0.25628	0.00171
128.3	6.41173	17.1114	6.41173	0.25647	0.00171
128.4	6.41696	17.1578	6.41696	0.25668	0.00172
128.5	6.42191	17.1528	6.42191	0.25688	0.00172
128.6	6.42701	17.1854	6.42701	0.25708	0.00172
128.7	6.43219	17.1841	6.43219	0.25729	0.00172
128.8	6.43723	17.2307	6.43723	0.25749	0.00172
128.9	6.44206	17.2276	6.44206	0.25768	0.00172
129	6.44667	17.2231	6.44667	0.25787	0.00172
129.1	6.45183	17.2146	6.45183	0.25807	0.00172
129.2	6.45743	17.2724	6.45743	0.2583	0.00173
129.3	6.46162	17.2592	6.46162	0.25846	0.00173
129.4	6.46752	17.2804	6.46752	0.2587	0.00173
129.5	6.47204	17.2769	6.47204	0.25888	0.00173
129.6	6.47679	17.3088	6.47679	0.25907	0.00173
129.7	6.48196	17.3034	6.48196	0.25928	0.00173
129.8	6.48689	17.3401	6.48689	0.25948	0.00173
129.9	6.49208	17.326	6.49208	0.25968	0.00173
130	6.49724	17.3351	6.49724	0.25989	0.00173
130.1	6.50214	17.34	6.50214	0.26009	0.00173
130.2	6.50711	17.3601	6.50711	0.26028	0.00174
130.3	6.51172	17.3749	6.51172	0.26047	0.00174
130.4	6.51682	17.3971	6.51682	0.26067	0.00174
130.5	6.52242	17.4495	6.52242	0.2609	0.00174
130.6	6.52661	17.4286	6.52661	0.26106	0.00174
130.7	6.53246	17.4449	6.53246	0.2613	0.00174
130.8	6.53709	17.4947	6.53709	0.26148	0.00175
130.9	6.54178	17.4488	6.54178	0.26167	0.00174
131	6.54689	17.4855	6.54689	0.26188	0.00175
131.1	6.55184	17.5098	6.55184	0.26207	0.00175
131.2	6.55706	17.5168	6.55706	0.26228	0.00175
131.3	6.5622	17.5493	6.5622	0.26249	0.00175
131.4	6.56715	17.5511	6.56715	0.26269	0.00176
131.5	6.57214	17.564	6.57214	0.26289	0.00176
131.6	6.57664	17.5478	6.57664	0.26307	0.00175
131.7	6.58188	17.625	6.58188	0.26328	0.00176
131.8	6.58737	17.6084	6.58737	0.26349	0.00176
131.9	6.59163	17.6355	6.59163	0.26367	0.00176
132	6.59744	17.6277	6.59744	0.2639	0.00176
132.1	6.60216	17.683	6.60216	0.26409	0.00177
132.2	6.60686	17.65	6.60686	0.26427	0.00177
132.3	6.61193	17.6948	6.61193	0.26448	0.00177
132.4	6.61687	17.7369	6.61687	0.26467	0.00177
132.5	6.62202	17.7264	6.62202	0.26488	0.00177
132.6	6.6272	17.7467	6.6272	0.26509	0.00177
132.7	6.63213	17.7851	6.63213	0.26529	0.00178
132.8	6.63709	17.7737	6.63709	0.26548	0.00178
132.9	6.64171	17.7665	6.64171	0.26567	0.00178
133	6.64692	17.78	6.64692	0.26588	0.00178
133.1	6.65237	17.8005	6.65237	0.26609	0.00178
133.2	6.65654	17.7521	6.65654	0.26626	0.00178
133.3	6.66259	17.8421	6.66259	0.2665	0.00178
133.4	6.66712	17.8046	6.66712	0.26668	0.00178
133.5	6.67177	17.8443	6.67177	0.26687	0.00178
133.6	6.67694	17.8546	6.67694	0.26708	0.00179
133.7	6.68188	17.8802	6.68188	0.26728	0.00179
133.8	6.68712	17.8709	6.68712	0.26748	0.00179
133.9	6.69209	17.9063	6.69209	0.26768	0.00179
134	6.69713	17.9393	6.69713	0.26789	0.00179
134.1	6.70197	17.9666	6.70197	0.26808	0.0018
134.2	6.70666	17.9302	6.70666	0.26827	0.00179
134.3	6.71199	17.9776	6.71199	0.26848	0.0018
134.4	6.71732	17.9763	6.71732	0.26869	0.0018
134.5	6.72161	17.975	6.72161	0.26886	0.0018
134.6	6.72747	18.0038	6.72747	0.2691	0.0018
134.7	6.73208	18.0475	6.73207	0.26928	0.0018
134.8	6.73675	18.0076	6.73675	0.26947	0.0018
134.9	6.74202	18.0479	6.74202	0.26968	0.0018
135	6.74689	18.0691	6.74689	0.26988	0.00181
135.1	6.75211	18.0714	6.75211	0.27008	0.00181
135.2	6.75707	18.0974	6.75707	0.27028	0.00181
135.3	6.76215	18.1371	6.76215	0.27049	0.00181
135.4	6.76698	18.1205	6.76698	0.27068	0.00181
135.5	6.77176	18.1387	6.77176	0.27087	0.00181
135.6	6.77702	18.1291	6.77702	0.27108	0.00181
135.7	6.78235	18.1924	6.78235	0.27129	0.00182
135.8	6.7866	18.1625	6.7866	0.27146	0.00182
135.9	6.79247	18.2037	6.79247	0.2717	0.00182
136	6.79719	18.2175	6.79719	0.27189	0.00182
136.1	6.8018	18.2021	6.8018	0.27207	0.00182
136.2	6.80692	18.2075	6.80692	0.27228	0.00182
136.3	6.81186	18.2277	6.81186	0.27247	0.00182
136.4	6.81714	18.2553	6.81714	0.27269	0.00183
136.5	6.822	18.2867	6.822	0.27288	0.00183
136.6	6.82717	18.2708	6.82717	0.27309	0.00183
136.7	6.8321	18.2797	6.8321	0.27328	0.00183
136.8	6.83671	18.2868	6.83671	0.27347	0.00183
136.9	6.84197	18.3158	6.84197	0.27368	0.00183
137	6.84735	18.3124	6.84735	0.27389	0.00183
137.1	6.85159	18.3427	6.85159	0.27406	0.00183
137.2	6.85751	18.3939	6.85751	0.2743	0.00184
137.3	6.86215	18.3593	6.86215	0.27449	0.00184
137.4	6.86675	18.3931	6.86675	0.27467	0.00184
137.5	6.87195	18.3892	6.87195	0.27488	0.00184
137.6	6.87684	18.3969	6.87684	0.27507	0.00184
137.7	6.88216	18.3965	6.88216	0.27529	0.00184
137.8	6.88697	18.4355	6.88697	0.27548	0.00184
137.9	6.89214	18.4072	6.89214	0.27569	0.00184
138	6.89704	18.4369	6.89704	0.27588	0.00184
138.1	6.90177	18.4368	6.90177	0.27607	0.00184
138.2	6.90693	18.4856	6.90693	0.27628	0.00185
138.3	6.91233	18.4967	6.91233	0.27649	0.00185
138.4	6.91667	18.4814	6.91667	0.27667	0.00185
138.5	6.92251	18.5138	6.92251	0.2769	0.00185
138.6	6.92702	18.5499	6.92702	0.27708	0.00185
138.7	6.93179	18.5031	6.93179	0.27727	0.00185
138.8	6.93694	18.5364	6.93694	0.27748	0.00185
138.9	6.94182	18.5114	6.94182	0.27767	0.00185
139	6.94725	18.587	6.94725	0.27789	0.00186
139.1	6.95204	18.5577	6.95204	0.27808	0.00186
139.2	6.95717	18.5722	6.95717	0.27829	0.00186
139.3	6.96197	18.5624	6.96197	0.27848	0.00186
139.4	6.96676	18.6151	6.96676	0.27867	0.00186
139.5	6.97192	18.6172	6.97192	0.27888	0.00186
139.6	6.97734	18.6525	6.97734	0.27909	0.00187
139.7	6.9817	18.6226	6.9817	0.27927	0.00186
139.8	6.98747	18.6677	6.98747	0.2795	0.00187
139.9	6.99199	18.6646	6.99199	0.27968	0.00187
140	6.9968	18.691	6.9968	0.27987	0.00187
140.1	7.00192	18.6913	7.00192	0.28008	0.00187
140.2	7.00692	18.699	7.00692	0.28028	0.00187
140.3	7.01228	18.6959	7.01228	0.28049	0.00187
140.4	7.01696	18.7103	7.01696	0.28068	0.00187
140.5	7.02218	18.6906	7.02218	0.28089	0.00187
140.6	7.0271	18.7394	7.0271	0.28108	0.00187
140.7	7.03175	18.7455	7.03175	0.28127	0.00187
140.8	7.03683	18.7772	7.03683	0.28147	0.00188
140.9	7.0423	18.8167	7.0423	0.28169	0.00188
141	7.04663	18.8243	7.04663	0.28187	0.00188
141.1	7.05255	18.7978	7.05255	0.2821	0.00188
141.2	7.05702	18.8358	7.05702	0.28228	0.00188
141.3	7.06177	18.8272	7.06177	0.28247	0.00188
141.4	7.06687	18.8565	7.06687	0.28267	0.00189
141.5	7.07189	18.8398	7.07189	0.28288	0.00188
141.6	7.07724	18.8754	7.07724	0.28309	0.00189
141.7	7.08201	18.8829	7.08201	0.28328	0.00189
141.8	7.08718	18.8767	7.08718	0.28349	0.00189
141.9	7.09208	18.8783	7.09208	0.28368	0.00189
142	7.0967	18.8954	7.0967	0.28387	0.00189
142.1	7.10188	18.8973	7.10188	0.28408	0.00189
142.2	7.10725	18.968	7.10725	0.28429	0.0019
142.3	7.1117	18.94	7.1117	0.28447	0.00189
142.4	7.11769	18.9852	7.11769	0.28471	0.0019
142.5	7.12205	18.9824	7.12205	0.28488	0.0019
142.6	7.12678	18.9781	7.12678	0.28507	0.0019
142.7	7.1319	18.9582	7.1319	0.28528	0.0019
142.8	7.13691	19.0289	7.13691	0.28548	0.0019
142.9	7.1422	19.0107	7.1422	0.28569	0.0019
143	7.14699	19.011	7.14699	0.28588	0.0019
143.1	7.15218	19.0389	7.15218	0.28609	0.0019
143.2	7.15719	19.0418	7.15719	0.28629	0.0019
143.3	7.16171	19.0278	7.16171	0.28647	0.0019
143.4	7.16679	19.0542	7.16679	0.28667	0.00191
143.5	7.17227	19.0593	7.17227	0.28689	0.00191
143.6	7.17671	19.0509	7.17671	0.28707	0.00191
143.7	7.18261	19.0719	7.18261	0.2873	0.00191
143.8	7.187	19.0868	7.187	0.28748	0.00191
143.9	7.19184	19.0508	7.19184	0.28767	0.00191
144	7.19693	19.1096	7.19693	0.28788	0.00191
144.1	7.20185	19.1164	7.20185	0.28807	0.00191
144.2	7.2072	19.1274	7.2072	0.28829	0.00191
144.3	7.21189	19.1172	7.21189	0.28848	0.00191
144.4	7.21716	19.1473	7.21716	0.28869	0.00191
144.5	7.22222	19.1447	7.22222	0.28889	0.00191
144.6	7.22665	19.1489	7.22666	0.28907	0.00191
144.7	7.23179	19.1504	7.23179	0.28927	0.00192
144.8	7.23722	19.1857	7.23722	0.28949	0.00192
144.9	7.24178	19.1596	7.24178	0.28967	0.00192
145	7.2476	19.226	7.2476	0.2899	0.00192
145.1	7.25204	19.206	7.25204	0.29008	0.00192
145.2	7.25682	19.2064	7.25682	0.29027	0.00192
145.3	7.26184	19.2091	7.26184	0.29047	0.00192
145.4	7.26688	19.2635	7.26688	0.29068	0.00193
145.5	7.27221	19.2764	7.27222	0.29089	0.00193
145.6	7.27688	19.2597	7.27688	0.29108	0.00193
145.7	7.2822	19.3263	7.2822	0.29129	0.00193
145.8	7.28729	19.3431	7.28729	0.29149	0.00193
145.9	7.29171	19.3076	7.29171	0.29167	0.00193
146	7.29684	19.382	7.29684	0.29187	0.00194
146.1	7.30226	19.3441	7.30226	0.29209	0.00193
146.2	7.30672	19.3887	7.30672	0.29227	0.00194
146.3	7.31264	19.3922	7.31264	0.29251	0.00194
146.4	7.31701	19.3833	7.31701	0.29268	0.00194
146.5	7.32183	19.3928	7.32183	0.29287	0.00194
146.6	7.32694	19.4308	7.32694	0.29308	0.00194
146.7	7.33188	19.4257	7.33188	0.29328	0.00194
146.8	7.33712	19.4475	7.33712	0.29348	0.00194
146.9	7.34188	19.4573	7.34188	0.29368	0.00195
147	7.34733	19.4946	7.34733	0.29389	0.00195
147.1	7.35213	19.4983	7.35213	0.29409	0.00195
147.2	7.35664	19.5078	7.35664	0.29427	0.00195
147.3	7.36191	19.5366	7.36191	0.29448	0.00195
147.4	7.3673	19.5546	7.3673	0.29469	0.00196
147.5	7.37171	19.5032	7.37171	0.29487	0.00195
147.6	7.37751	19.5762	7.37751	0.2951	0.00196
147.7	7.382	19.5165	7.382	0.29528	0.00195
147.8	7.38674	19.568	7.38674	0.29547	0.00196
147.9	7.39197	19.5501	7.39197	0.29568	0.00196
148	7.39689	19.5429	7.39689	0.29588	0.00195
148.1	7.40216	19.567	7.40216	0.29609	0.00196
148.2	7.40683	19.6455	7.40683	0.29627	0.00196
148.3	7.41228	19.6143	7.41228	0.29649	0.00196
148.4	7.41715	19.6404	7.41715	0.29669	0.00196
148.5	7.42168	19.6273	7.42168	0.29687	0.00196
148.6	7.42692	19.6278	7.42692	0.29708	0.00196
148.7	7.43222	19.6363	7.43222	0.29729	0.00196
148.8	7.43677	19.674	7.43677	0.29747	0.00197
148.9	7.44248	19.679	7.44248	0.2977	0.00197
149	7.44697	19.6586	7.44697	0.29788	0.00197
149.1	7.45176	19.663	7.45176	0.29807	0.00197
149.2	7.45701	19.7311	7.45702	0.29828	0.00197
149.3	7.46195	19.7148	7.46195	0.29848	0.00197
149.4	7.46717	19.7413	7.46717	0.29869	0.00197
149.5	7.4718	19.7603	7.4718	0.29887	0.00198
149.6	7.47733	19.7683	7.47733	0.29909	0.00198
149.7	7.48219	19.7496	7.48219	0.29929	0.00197
149.8	7.48669	19.7584	7.48669	0.29947	0.00198
149.9	7.4919	19.7692	7.4919	0.29968	0.00198
150	7.49727	19.8047	7.49727	0.29989	0.00198
150.1	7.50174	19.7542	7.50174	0.30007	0.00198
150.2	7.50745	19.7888	7.50745	0.3003	0.00198
150.3	7.51204	19.8033	7.51204	0.30048	0.00198
150.4	7.51685	19.8418	7.51685	0.30067	0.00198
150.5	7.52199	19.8465	7.52199	0.30088	0.00198
150.6	7.52692	19.8725	7.52692	0.30108	0.00199
150.7	7.53221	19.8703	7.53221	0.30129	0.00199
150.8	7.53675	19.9078	7.53675	0.30147	0.00199
150.9	7.54236	19.9093	7.54236	0.30169	0.00199
151	7.54709	19.9253	7.54709	0.30188	0.00199
151.1	7.55165	19.9206	7.55165	0.30207	0.00199
151.2	7.55686	19.9337	7.55686	0.30227	0.00199
151.3	7.5623	19.9436	7.5623	0.30249	0.00199
151.4	7.56673	19.9879	7.56673	0.30267	0.002
151.5	7.5724	19.9824	7.5724	0.3029	0.002
151.6	7.57694	20.0335	7.57694	0.30308	0.002
151.7	7.58184	20.0201	7.58184	0.30327	0.002
151.8	7.58698	20.0599	7.58698	0.30348	0.00201
151.9	7.59186	20.0071	7.59186	0.30367	0.002
152	7.59717	20.0883	7.59717	0.30389	0.00201
152.1	7.60183	20.0698	7.60183	0.30407	0.00201
152.2	7.60732	20.0983	7.60732	0.30429	0.00201
152.3	7.61209	20.0831	7.61209	0.30448	0.00201
152.4	7.61675	20.1142	7.61675	0.30467	0.00201
152.5	7.6219	20.0715	7.6219	0.30488	0.00201
152.6	7.62721	20.1606	7.62721	0.30509	0.00202
152.7	7.63182	20.1562	7.63182	0.30527	0.00202
152.8	7.63748	20.2059	7.63748	0.3055	0.00202
152.9	7.64196	20.1627	7.64196	0.30568	0.00202
153	7.64678	20.191	7.64678	0.30587	0.00202
153.1	7.65201	20.1977	7.65201	0.30608	0.00202
153.2	7.65684	20.2394	7.65684	0.30627	0.00202
153.3	7.66226	20.244	7.66226	0.30649	0.00202
153.4	7.66689	20.2716	7.66689	0.30668	0.00203
153.5	7.67226	20.2693	7.67226	0.30689	0.00203
153.6	7.67708	20.3103	7.67708	0.30708	0.00203
153.7	7.68168	20.2855	7.68168	0.30727	0.00203
153.8	7.6869	20.2803	7.6869	0.30748	0.00203
153.9	7.6923	20.3429	7.6923	0.30769	0.00203
154	7.6968	20.3347	7.6968	0.30787	0.00203
154.1	7.70245	20.3221	7.70245	0.3081	0.00203
154.2	7.70699	20.3434	7.70699	0.30828	0.00203
154.3	7.71195	20.3484	7.71195	0.30848	0.00203
154.4	7.71695	20.3629	7.71694	0.30868	0.00204
154.5	7.72177	20.3551	7.72177	0.30887	0.00204
154.6	7.72728	20.3695	7.72728	0.30909	0.00204
154.7	7.7318	20.3396	7.7318	0.30927	0.00203
154.8	7.73729	20.3763	7.73729	0.30949	0.00204
154.9	7.74214	20.3907	7.74214	0.30969	0.00204
155	7.74661	20.4035	7.74661	0.30986	0.00204
155.1	7.75186	20.3893	7.75186	0.31007	0.00204
155.2	7.7573	20.4406	7.7573	0.31029	0.00204
155.3	7.76175	20.4349	7.76175	0.31047	0.00204
155.4	7.76748	20.5015	7.76748	0.3107	0.00205
155.5	7.77201	20.4551	7.77201	0.31088	0.00205
155.6	7.77687	20.515	7.77687	0.31107	0.00205
155.7	7.78191	20.5004	7.78191	0.31128	0.00205
155.8	7.78679	20.5101	7.78679	0.31147	0.00205
155.9	7.79223	20.5346	7.79223	0.31169	0.00205
156	7.79689	20.5397	7.79689	0.31188	0.00205
156.1	7.80244	20.547	7.80244	0.3121	0.00205
156.2	7.80709	20.5774	7.80709	0.31228	0.00206
156.3	7.81161	20.5597	7.81161	0.31246	0.00206
156.4	7.81691	20.6064	7.81691	0.31268	0.00206
156.5	7.82231	20.6492	7.82231	0.31289	0.00206
156.6	7.8267	20.6165	7.8267	0.31307	0.00206
156.7	7.8325	20.62	7.8325	0.3133	0.00206
156.8	7.837	20.6551	7.837	0.31348	0.00207
156.9	7.84197	20.6414	7.84197	0.31368	0.00206
157	7.84686	20.6591	7.84686	0.31387	0.00207
157.1	7.85175	20.6501	7.85175	0.31407	0.00207
157.2	7.85725	20.6627	7.85725	0.31429	0.00207
157.3	7.86193	20.6909	7.86193	0.31448	0.00207
157.4	7.86734	20.711	7.86734	0.31469	0.00207
157.5	7.87218	20.7297	7.87218	0.31489	0.00207
157.6	7.87668	20.7167	7.87668	0.31507	0.00207
157.7	7.88191	20.7247	7.88191	0.31528	0.00207
157.8	7.88717	20.746	7.88717	0.31549	0.00207
157.9	7.89174	20.7452	7.89174	0.31567	0.00207
158	7.89744	20.7844	7.89744	0.3159	0.00208
158.1	7.90201	20.7944	7.90201	0.31608	0.00208
158.2	7.90697	20.7812	7.90697	0.31628	0.00208
158.3	7.91182	20.8103	7.91182	0.31647	0.00208
158.4	7.91671	20.814	7.91671	0.31667	0.00208
158.5	7.92225	20.8206	7.92225	0.31689	0.00208
158.6	7.92695	20.8198	7.92695	0.31708	0.00208
158.7	7.93235	20.8759	7.93235	0.31729	0.00209
158.8	7.93718	20.8359	7.93718	0.31749	0.00208
158.9	7.9416	20.8644	7.9416	0.31766	0.00209
159	7.94692	20.8589	7.94692	0.31788	0.00209
159.1	7.9522	20.9208	7.9522	0.31809	0.00209
159.2	7.95676	20.8665	7.95676	0.31827	0.00209
159.3	7.96236	20.9474	7.96236	0.31849	0.00209
159.4	7.96705	20.8879	7.96705	0.31868	0.00209
159.5	7.97201	20.924	7.97201	0.31888	0.00209
159.6	7.97684	20.9346	7.97684	0.31907	0.00209
159.7	7.98177	20.9381	7.98177	0.31927	0.00209
159.8	7.98727	20.9274	7.98727	0.31949	0.00209
159.9	7.99191	20.9564	7.99191	0.31968	0.0021
160	7.99735	20.9733	7.99735	0.31989	0.0021
160.1	8.00212	21.0114	8.00212	0.32008	0.0021
160.2	8.00666	20.9705	8.00666	0.32027	0.0021
160.3	8.01201	21.0223	8.01201	0.32048	0.0021
160.4	8.01719	20.9799	8.01719	0.32069	0.0021
160.5	8.02165	21.0138	8.02165	0.32087	0.0021
160.6	8.02748	21.0287	8.02748	0.3211	0.0021
160.7	8.03212	21.0339	8.03212	0.32128	0.0021
160.8	8.03692	21.0295	8.03692	0.32148	0.0021
160.9	8.04188	21.0681	8.04188	0.32168	0.00211
161	8.04681	21.0879	8.04681	0.32187	0.00211
161.1	8.05233	21.101	8.05233	0.32209	0.00211
161.2	8.05679	21.115	8.05679	0.32227	0.00211
161.3	8.06231	21.1073	8.06231	0.32249	0.00211
161.4	8.06701	21.0988	8.06701	0.32268	0.00211
161.5	8.07158	21.1073	8.07158	0.32286	0.00211
161.6	8.07707	21.1235	8.07707	0.32308	0.00211
161.7	8.08216	21.1645	8.08216	0.32329	0.00212
161.8	8.08672	21.1462	8.08672	0.32347	0.00211
161.9	8.09234	21.214	8.09234	0.32369	0.00212
162	8.09705	21.2123	8.09705	0.32388	0.00212
162.1	8.10195	21.214	8.10195	0.32408	0.00212
162.2	8.10691	21.2107	8.10691	0.32428	0.00212
162.3	8.11181	21.2456	8.11181	0.32447	0.00212
162.4	8.1173	21.2504	8.1173	0.32469	0.00213
162.5	8.12183	21.2873	8.12183	0.32487	0.00213
162.6	8.12732	21.269	8.12732	0.32509	0.00213
162.7	8.13198	21.3092	8.13198	0.32528	0.00213
162.8	8.13666	21.2941	8.13666	0.32547	0.00213
162.9	8.14209	21.3303	8.14209	0.32568	0.00213
163	8.14719	21.3313	8.14719	0.32589	0.00213
163.1	8.15171	21.337	8.15171	0.32607	0.00213
163.2	8.15728	21.3282	8.15728	0.32629	0.00213
163.3	8.16217	21.3527	8.16217	0.32649	0.00214
163.4	8.16695	21.4104	8.16695	0.32668	0.00214
163.5	8.17188	21.4123	8.17188	0.32688	0.00214
163.6	8.17683	21.414	8.17683	0.32707	0.00214
163.7	8.18238	21.4549	8.18238	0.3273	0.00215
163.8	8.18675	21.4536	8.18675	0.32747	0.00215
163.9	8.19233	21.4693	8.19233	0.32769	0.00215
164	8.19713	21.4796	8.19713	0.32789	0.00215
164.1	8.20166	21.4894	8.20166	0.32807	0.00215
164.2	8.20708	21.5053	8.20708	0.32828	0.00215
164.3	8.2122	21.5436	8.2122	0.32849	0.00215
164.4	8.21672	21.5338	8.21672	0.32867	0.00215
164.5	8.22233	21.575	8.22233	0.32889	0.00216
164.6	8.22717	21.5507	8.22717	0.32909	0.00216
164.7	8.23188	21.5758	8.23188	0.32928	0.00216
164.8	8.23684	21.5897	8.23684	0.32947	0.00216
164.9	8.24175	21.6167	8.24175	0.32967	0.00216
165	8.24741	21.6378	8.24741	0.3299	0.00216
165.1	8.25172	21.6255	8.25172	0.33007	0.00216
165.2	8.25731	21.6567	8.25731	0.33029	0.00217
165.3	8.26204	21.6789	8.26204	0.33048	0.00217
165.4	8.26671	21.6677	8.26671	0.33067	0.00217
165.5	8.27199	21.6695	8.27199	0.33088	0.00217
165.6	8.27714	21.6954	8.27714	0.33109	0.00217
165.7	8.28176	21.7179	8.28176	0.33127	0.00217
165.8	8.28737	21.704	8.28737	0.33149	0.00217
165.9	8.29203	21.7347	8.29203	0.33168	0.00217
166	8.29692	21.7288	8.29692	0.33188	0.00217
166.1	8.30192	21.7567	8.30192	0.33208	0.00218
166.2	8.3068	21.7673	8.3068	0.33227	0.00218
166.3	8.31244	21.8111	8.31244	0.3325	0.00218
166.4	8.31678	21.7943	8.31678	0.33267	0.00218
166.5	8.32234	21.8514	8.32234	0.33289	0.00219
166.6	8.32698	21.8442	8.32698	0.33308	0.00218
166.7	8.33167	21.8624	8.33167	0.33327	0.00219
166.8	8.33703	21.8433	8.33703	0.33348	0.00218
166.9	8.3421	21.8888	8.3421	0.33368	0.00219
167	8.34684	21.8943	8.34684	0.33387	0.00219
167.1	8.35238	21.9068	8.35238	0.3341	0.00219
167.2	8.35702	21.8916	8.35702	0.33428	0.00219
167.3	8.36199	21.9045	8.36199	0.33448	0.00219
167.4	8.36683	21.945	8.36683	0.33467	0.00219
167.5	8.37183	21.9486	8.37183	0.33487	0.00219
167.6	8.37747	21.9534	8.37747	0.3351	0.0022
167.7	8.38175	21.9681	8.38175	0.33527	0.0022
167.8	8.38734	21.9604	8.38734	0.33549	0.0022
167.9	8.39209	21.9954	8.39209	0.33568	0.0022
168	8.39675	21.9814	8.39675	0.33587	0.0022
168.1	8.40191	22.0416	8.40191	0.33608	0.0022
168.2	8.40709	22.0436	8.40709	0.33628	0.0022
168.3	8.41178	22.0546	8.41178	0.33647	0.00221
168.4	8.41734	22.0666	8.41734	0.33669	0.00221
168.5	8.42204	22.1043	8.42204	0.33688	0.00221
168.6	8.42699	22.0872	8.42699	0.33708	0.00221
168.7	8.43177	22.1071	8.43177	0.33727	0.00221
168.8	8.43684	22.1111	8.43684	0.33747	0.00221
168.9	8.4425	22.1344	8.4425	0.3377	0.00221
169	8.44674	22.1329	8.44674	0.33787	0.00221
169.1	8.45235	22.1674	8.45235	0.33809	0.00222
169.2	8.45708	22.1784	8.45708	0.33828	0.00222
169.3	8.46164	22.1525	8.46164	0.33847	0.00222
169.4	8.46694	22.2235	8.46694	0.33868	0.00222
169.5	8.47207	22.2152	8.47207	0.33888	0.00222
169.6	8.47682	22.2162	8.47682	0.33907	0.00222
169.7	8.48249	22.2626	8.48249	0.3393	0.00223
169.8	8.48711	22.2645	8.48711	0.33948	0.00223
169.9	8.49196	22.2649	8.49196	0.33968	0.00223
170	8.49679	22.3006	8.49679	0.33987	0.00223
170.1	8.50183	22.3011	8.50183	0.34007	0.00223
170.2	8.50745	22.3162	8.50745	0.3403	0.00223
170.3	8.51171	22.3331	8.51171	0.34047	0.00223
170.4	8.5174	22.3811	8.5174	0.3407	0.00224
170.5	8.52215	22.356	8.52215	0.34089	0.00224
170.6	8.5267	22.3634	8.5267	0.34107	0.00224
170.7	8.53189	22.3936	8.53189	0.34128	0.00224
170.8	8.53704	22.4191	8.53704	0.34148	0.00224
170.9	8.54187	22.3956	8.54187	0.34167	0.00224
171	8.54751	22.4687	8.54751	0.3419	0.00225
171.1	8.55208	22.4446	8.55208	0.34208	0.00224
171.2	8.55701	22.4841	8.55701	0.34228	0.00225
171.3	8.56182	22.4885	8.56182	0.34247	0.00225
171.4	8.56677	22.5426	8.56677	0.34267	0.00225
171.5	8.57238	22.5389	8.57238	0.3429	0.00225
171.6	8.57665	22.5697	8.57665	0.34307	0.00226
171.7	8.58232	22.5668	8.58232	0.34329	0.00226
171.8	8.58717	22.6052	8.58717	0.34349	0.00226
171.9	8.59169	22.5735	8.59169	0.34367	0.00226
172	8.59687	22.6109	8.59687	0.34387	0.00226
172.1	8.602	22.6472	8.602	0.34408	0.00226
172.2	8.60686	22.6558	8.60686	0.34427	0.00227
172.3	8.6124	22.6924	8.6124	0.3445	0.00227
172.4	8.61705	22.7109	8.61705	0.34468	0.00227
172.5	8.62206	22.7192	8.62206	0.34488	0.00227
172.6	8.62678	22.7288	8.62678	0.34507	0.00227
172.7	8.63184	22.6979	8.63184	0.34527	0.00227
172.8	8.63737	22.7492	8.63737	0.34549	0.00227
172.9	8.6417	22.7638	8.6417	0.34567	0.00228
173	8.6474	22.8341	8.6474	0.3459	0.00228
173.1	8.65225	22.7833	8.65225	0.34609	0.00228
173.2	8.65675	22.8315	8.65675	0.34627	0.00228
173.3	8.66192	22.858	8.66192	0.34648	0.00229
173.4	8.66703	22.8725	8.66703	0.34668	0.00229
173.5	8.67182	22.8413	8.67182	0.34687	0.00228
173.6	8.67746	22.9163	8.67746	0.3471	0.00229
173.7	8.68202	22.8735	8.68202	0.34728	0.00229
173.8	8.68701	22.9203	8.68701	0.34748	0.00229
173.9	8.69181	22.9419	8.69181	0.34767	0.00229
174	8.69685	22.9518	8.69685	0.34787	0.0023
174.1	8.70233	22.9765	8.70233	0.34809	0.0023
174.2	8.70665	22.9982	8.70665	0.34827	0.0023
174.3	8.71252	23.0013	8.71252	0.3485	0.0023
174.4	8.71714	23.0369	8.71714	0.34869	0.0023
174.5	8.72167	23.0299	8.72167	0.34887	0.0023
174.6	8.72698	23.0885	8.72698	0.34908	0.00231
174.7	8.73204	23.0571	8.73204	0.34928	0.00231
174.8	8.73692	23.0827	8.73692	0.34948	0.00231
174.9	8.74238	23.1015	8.74238	0.3497	0.00231
175	8.74705	23.103	8.74705	0.34988	0.00231
175.1	8.75191	23.1324	8.75191	0.35008	0.00231
175.2	8.75679	23.1505	8.75679	0.35027	0.00232
175.3	8.76188	23.149	8.76188	0.35048	0.00231
175.4	8.76734	23.2075	8.76734	0.35069	0.00232
175.5	8.77167	23.2009	8.77167	0.35087	0.00232
175.6	8.77739	23.2314	8.77739	0.3511	0.00232
175.7	8.78208	23.237	8.78208	0.35128	0.00232
175.8	8.78668	23.2624	8.78668	0.35147	0.00233
175.9	8.79201	23.2472	8.79201	0.35168	0.00232
176	8.79706	23.2847	8.79706	0.35188	0.00233
176.1	8.80196	23.2767	8.80196	0.35208	0.00233
176.2	8.8073	23.3266	8.8073	0.35229	0.00233
176.3	8.81203	23.3096	8.81203	0.35248	0.00233
176.4	8.81688	23.3699	8.81688	0.35268	0.00234
176.5	8.82189	23.3469	8.82189	0.35288	0.00233
176.6	8.82695	23.3815	8.82695	0.35308	0.00234
176.7	8.83236	23.3897	8.83236	0.35329	0.00234
176.8	8.83663	23.4005	8.83663	0.35347	0.00234
176.9	8.84244	23.4197	8.84244	0.3537	0.00234
177	8.84714	23.4164	8.84714	0.35389	0.00234
177.1	8.85163	23.4304	8.85163	0.35407	0.00234
177.2	8.85694	23.4267	8.85694	0.35428	0.00234
177.3	8.86212	23.4787	8.86212	0.35448	0.00235
177.4	8.86696	23.5208	8.86696	0.35468	0.00235
177.5	8.87225	23.5006	8.87225	0.35489	0.00235
177.6	8.8771	23.5347	8.8771	0.35508	0.00235
177.7	8.88199	23.5384	8.88199	0.35528	0.00235
177.8	8.88681	23.5395	8.88681	0.35547	0.00235
177.9	8.89191	23.5723	8.89191	0.35568	0.00236
178	8.89738	23.5576	8.89738	0.3559	0.00236
178.1	8.9016	23.5559	8.9016	0.35606	0.00236
178.2	8.90745	23.5821	8.90745	0.3563	0.00236
178.3	8.91211	23.6198	8.91211	0.35648	0.00236
178.4	8.91664	23.6136	8.91664	0.35667	0.00236
178.5	8.92194	23.6422	8.92194	0.35688	0.00236
178.6	8.92708	23.6609	8.92708	0.35708	0.00237
178.7	8.93194	23.6694	8.93194	0.35728	0.00237
178.8	8.93719	23.6754	8.93719	0.35749	0.00237
178.9	8.942	23.6986	8.942	0.35768	0.00237
179	8.94697	23.7312	8.94697	0.35788	0.00237
179.1	8.9519	23.7198	8.9519	0.35808	0.00237
179.2	8.95689	23.7267	8.95689	0.35828	0.00237
179.3	8.96233	23.7775	8.96233	0.35849	0.00238
179.4	8.96666	23.737	8.96666	0.35867	0.00237
179.5	8.97242	23.7899	8.97242	0.3589	0.00238
179.6	8.97701	23.7939	8.97701	0.35908	0.00238
179.7	8.98172	23.8218	8.98172	0.35927	0.00238
179.8	8.987	23.8298	8.987	0.35948	0.00238
179.9	8.99201	23.8684	8.99201	0.35968	0.00239
180	8.99706	23.8523	8.99706	0.35988	0.00239
180.1	9.00229	23.8882	9.00229	0.36009	0.00239
180.2	9.00705	23.8975	9.00705	0.36028	0.00239
180.3	9.01192	23.9199	9.01192	0.36048	0.00239
180.4	9.0169	23.8857	9.0169	0.36068	0.00239
180.5	9.02186	23.9309	9.02186	0.36087	0.00239
180.6	9.0274	23.9169	9.0274	0.3611	0.00239
180.7	9.03168	23.9206	9.03168	0.36127	0.00239
180.8	9.03741	23.9965	9.03741	0.3615	0.0024
180.9	9.04202	23.9954	9.04202	0.36168	0.0024
181	9.04669	24.0111	9.04669	0.36187	0.0024
181.1	9.05195	24.0088	9.05195	0.36208	0.0024
181.2	9.05707	24.0437	9.05707	0.36228	0.0024
181.3	9.06202	24.0386	9.06202	0.36248	0.0024
181.4	9.06721	24.0578	9.06721	0.36269	0.00241
181.5	9.07205	24.0508	9.07205	0.36288	0.00241
181.6	9.07709	24.0771	9.07709	0.36308	0.00241
181.7	9.08185	24.0763	9.08185	0.36327	0.00241
181.8	9.08677	24.1057	9.08677	0.36347	0.00241
181.9	9.09242	24.1281	9.09242	0.3637	0.00241
182	9.09661	24.1206	9.09661	0.36386	0.00241
182.1	9.10244	24.165	9.10244	0.3641	0.00242
182.2	9.10706	24.1554	9.10706	0.36428	0.00242
182.3	9.11167	24.1482	9.11167	0.36447	0.00241
182.4	9.11691	24.1745	9.11691	0.36468	0.00242
182.5	9.12207	24.2126	9.12207	0.36488	0.00242
182.6	9.12701	24.1991	9.12701	0.36508	0.00242
182.7	9.13223	24.2485	9.13223	0.36529	0.00242
182.8	9.13707	24.2649	9.13707	0.36548	0.00243
182.9	9.14205	24.2753	9.14205	0.36568	0.00243
183	9.14678	24.2477	9.14678	0.36587	0.00242
183.1	9.15182	24.299	9.15182	0.36607	0.00243
183.2	9.15734	24.3	9.15734	0.36629	0.00243
183.3	9.16164	24.2989	9.16164	0.36647	0.00243
183.4	9.16759	24.3547	9.16759	0.3667	0.00244
183.5	9.17209	24.3585	9.17209	0.36688	0.00244
183.6	9.17665	24.3306	9.17665	0.36707	0.00243
183.7	9.18195	24.3644	9.18195	0.36728	0.00244
183.8	9.18707	24.3658	9.18707	0.36748	0.00244
183.9	9.19195	24.4189	9.19195	0.36768	0.00244
184	9.19728	24.4209	9.19728	0.36789	0.00244
184.1	9.2021	24.4252	9.2021	0.36808	0.00244
184.2	9.20713	24.4032	9.20713	0.36829	0.00244
184.3	9.21175	24.4533	9.21175	0.36847	0.00245
184.4	9.21673	24.4516	9.21673	0.36867	0.00245
184.5	9.22231	24.493	9.22231	0.36889	0.00245
184.6	9.22671	24.4611	9.22671	0.36907	0.00245
184.7	9.23254	24.5275	9.23254	0.3693	0.00245
184.8	9.23713	24.4901	9.23713	0.36949	0.00245
184.9	9.24176	24.5473	9.24176	0.36967	0.00245
185	9.24697	24.5547	9.24697	0.36988	0.00246
185.1	9.25198	24.5788	9.25198	0.37008	0.00246
185.2	9.25697	24.5476	9.25697	0.37028	0.00245
185.3	9.26218	24.6143	9.26218	0.37049	0.00246
185.4	9.26707	24.5843	9.26707	0.37068	0.00246
185.5	9.2721	24.5964	9.2721	0.37088	0.00246
185.6	9.27671	24.6077	9.27671	0.37107	0.00246
185.7	9.28168	24.6492	9.28168	0.37127	0.00246
185.8	9.28727	24.6292	9.28727	0.37149	0.00246
185.9	9.29177	24.6582	9.29177	0.37167	0.00247
186	9.29753	24.6966	9.29753	0.3719	0.00247
186.1	9.30215	24.7149	9.30215	0.37209	0.00247
186.2	9.30672	24.6962	9.30672	0.37227	0.00247
186.3	9.31192	24.7216	9.31192	0.37248	0.00247
186.4	9.31697	24.7387	9.31697	0.37268	0.00247
186.5	9.32201	24.7675	9.32201	0.37288	0.00248
186.6	9.32713	24.7769	9.32713	0.37309	0.00248
186.7	9.33208	24.7659	9.33208	0.37328	0.00248
186.8	9.3372	24.7793	9.3372	0.37349	0.00248
186.9	9.34174	24.8003	9.34174	0.37367	0.00248
187	9.34674	24.7668	9.34674	0.37387	0.00248
187.1	9.35231	24.8408	9.35231	0.37409	0.00248
187.2	9.35673	24.8261	9.35673	0.37427	0.00248
187.3	9.36258	24.8756	9.36258	0.3745	0.00249
187.4	9.3671	24.8398	9.3671	0.37468	0.00248
187.5	9.37176	24.8531	9.37176	0.37487	0.00249
187.6	9.37703	24.8952	9.37703	0.37508	0.00249
187.7	9.38198	24.8999	9.38198	0.37528	0.00249
187.8	9.38689	24.8986	9.38689	0.37548	0.00249
187.9	9.39218	24.9697	9.39218	0.37569	0.0025
188	9.39715	24.9149	9.39715	0.37589	0.00249
188.1	9.40207	24.9886	9.40207	0.37608	0.0025
188.2	9.40674	24.9717	9.40674	0.37627	0.0025
188.3	9.4118	24.9825	9.4118	0.37647	0.0025
188.4	9.41735	25.0157	9.41735	0.37669	0.0025
188.5	9.42168	25.0076	9.42168	0.37687	0.0025
188.6	9.42753	25.0141	9.42753	0.3771	0.0025
188.7	9.43207	25.0829	9.43207	0.37728	0.00251
188.8	9.43668	25.0613	9.43668	0.37747	0.00251
188.9	9.44208	25.0863	9.44208	0.37768	0.00251
189	9.44697	25.0891	9.44697	0.37788	0.00251
189.1	9.45196	25.1216	9.45196	0.37808	0.00251
189.2	9.45708	25.1364	9.45708	0.37828	0.00251
189.3	9.46213	25.1339	9.46213	0.37849	0.00251
189.4	9.46706	25.119	9.46706	0.37868	0.00251
189.5	9.47173	25.1552	9.47173	0.37887	0.00252
189.6	9.4768	25.119	9.4768	0.37907	0.00251
189.7	9.48234	25.1844	9.48234	0.37929	0.00252
189.8	9.48675	25.188	9.48675	0.37947	0.00252
189.9	9.49252	25.2069	9.49252	0.3797	0.00252
190	9.497	25.2292	9.497	0.37988	0.00252
190.1	9.50167	25.2081	9.50167	0.38007	0.00252
190.2	9.50707	25.2435	9.50707	0.38028	0.00252
190.3	9.51203	25.2644	9.51203	0.38048	0.00253
190.4	9.51698	25.2513	9.51698	0.38068	0.00253
190.5	9.52201	25.2718	9.52201	0.38088	0.00253
190.6	9.52721	25.3211	9.52721	0.38109	0.00253
190.7	9.53209	25.3295	9.53209	0.38128	0.00253
190.8	9.53674	25.3439	9.53674	0.38147	0.00253
190.9	9.5418	25.3625	9.5418	0.38167	0.00254
191	9.5474	25.3862	9.5474	0.3819	0.00254
191.1	9.5517	25.3652	9.5517	0.38207	0.00254
191.2	9.55747	25.4017	9.55747	0.3823	0.00254
191.3	9.56209	25.3827	9.56209	0.38248	0.00254
191.4	9.56674	25.4265	9.56674	0.38267	0.00254
191.5	9.57208	25.4267	9.57208	0.38288	0.00254
191.6	9.57702	25.4605	9.57702	0.38308	0.00255
191.7	9.58198	25.4468	9.58198	0.38328	0.00254
191.8	9.58698	25.4764	9.58698	0.38348	0.00255
191.9	9.59223	25.4702	9.59223	0.38369	0.00255
192	9.59702	25.4917	9.59702	0.38388	0.00255
192.1	9.60169	25.4959	9.60169	0.38407	0.00255
192.2	9.60675	25.5582	9.60675	0.38427	0.00256
192.3	9.61244	25.5483	9.61244	0.3845	0.00255
192.4	9.61665	25.5111	9.61665	0.38467	0.00255
192.5	9.62247	25.5358	9.62247	0.3849	0.00255
192.6	9.62697	25.582	9.62697	0.38508	0.00256
192.7	9.63175	25.5845	9.63175	0.38527	0.00256
192.8	9.63704	25.6404	9.63704	0.38548	0.00256
192.9	9.64198	25.5877	9.64198	0.38568	0.00256
193	9.64699	25.6287	9.64699	0.38588	0.00256
193.1	9.65209	25.6236	9.65209	0.38608	0.00256
193.2	9.65716	25.6465	9.65716	0.38629	0.00256
193.3	9.662	25.6388	9.662	0.38648	0.00256
193.4	9.66676	25.6786	9.66676	0.38667	0.00257
193.5	9.67183	25.7029	9.67183	0.38687	0.00257
193.6	9.67742	25.7393	9.67742	0.3871	0.00257
193.7	9.68174	25.7123	9.68174	0.38727	0.00257
193.8	9.68751	25.7498	9.68751	0.3875	0.00257
193.9	9.69194	25.7571	9.69194	0.38768	0.00258
194	9.69669	25.757	9.69669	0.38787	0.00258
194.1	9.70211	25.7842	9.70211	0.38808	0.00258
194.2	9.70694	25.8245	9.70694	0.38828	0.00258
194.3	9.71209	25.7768	9.71209	0.38848	0.00258
194.4	9.7171	25.8763	9.7171	0.38868	0.00259
194.5	9.72213	25.8689	9.72213	0.38889	0.00259
194.6	9.72707	25.8582	9.72707	0.38908	0.00259
194.7	9.73168	25.8647	9.73168	0.38927	0.00259
194.8	9.73686	25.8856	9.73686	0.38947	0.00259
194.9	9.74248	25.9006	9.74248	0.3897	0.00259
195	9.74666	25.9257	9.74666	0.38987	0.00259
195.1	9.75247	25.9324	9.75247	0.3901	0.00259
195.2	9.75702	25.9517	9.75702	0.39028	0.0026
195.3	9.76183	25.9314	9.76183	0.39047	0.00259
195.4	9.76696	25.9774	9.76696	0.39068	0.0026
195.5	9.77187	25.9717	9.77187	0.39087	0.0026
195.6	9.77709	25.9969	9.77709	0.39108	0.0026
195.7	9.78204	26.0132	9.78204	0.39128	0.0026
195.8	9.78712	26.0324	9.78712	0.39148	0.0026
195.9	9.79207	26.0087	9.79207	0.39168	0.0026
196	9.79666	26.0641	9.79666	0.39187	0.00261
196.1	9.80185	26.0816	9.80185	0.39207	0.00261
196.2	9.80749	26.1076	9.80749	0.3923	0.00261
196.3	9.81166	26.1045	9.81166	0.39247	0.00261
196.4	9.81749	26.1382	9.81749	0.3927	0.00261
196.5	9.82203	26.1124	9.82203	0.39288	0.00261
196.6	9.82676	26.1143	9.82676	0.39307	0.00261
196.7	9.83197	26.1359	9.83197	0.39328	0.00261
196.8	9.83689	26.1538	9.83689	0.39348	0.00262
196.9	9.84206	26.1832	9.84206	0.39368	0.00262
197	9.84711	26.2219	9.84711	0.39388	0.00262
197.1	9.85224	26.2361	9.85224	0.39409	0.00262
197.2	9.85706	26.2465	9.85706	0.39428	0.00262
197.3	9.86168	26.269	9.86168	0.39447	0.00263
197.4	9.86686	26.2581	9.86686	0.39467	0.00263
197.5	9.87242	26.2719	9.87242	0.3949	0.00263
197.6	9.8766	26.2764	9.8766	0.39506	0.00263
197.7	9.88255	26.3024	9.88255	0.3953	0.00263
197.8	9.88709	26.3054	9.88709	0.39548	0.00263
197.9	9.89186	26.3377	9.89186	0.39567	0.00263
198	9.89693	26.3342	9.89693	0.39588	0.00263
198.1	9.90181	26.3619	9.90181	0.39607	0.00264
198.2	9.90708	26.3716	9.90708	0.39628	0.00264
198.3	9.91215	26.4011	9.91215	0.39649	0.00264
198.4	9.91716	26.4012	9.91716	0.39669	0.00264
198.5	9.92214	26.4341	9.92214	0.39689	0.00264
198.6	9.92669	26.4448	9.92669	0.39707	0.00264
198.7	9.93186	26.4336	9.93186	0.39727	0.00264
198.8	9.93737	26.433	9.93737	0.39749	0.00264
198.9	9.94162	26.4552	9.94162	0.39766	0.00265
[truncated: 518 more rows]

## Sheet: Extension
0
0.00107
0.00493
0.01182
0.01732
0.02152
0.02744
0.03208
0.03667
0.04195
0.04694
0.05201
0.05712
0.06207
0.06697
0.07173
0.07685
0.08236
0.08662
0.09248
0.097
0.10169
0.10696
0.11189
0.11716
0.12219
0.12709
0.13197
0.13682
0.14185
0.14739
0.15163
0.15748
0.16199
0.16666
0.17192
0.17696
0.18217
0.18716
0.19209
0.19706
0.20177
0.20678
0.21243
0.21658
0.22248
0.22697
0.23169
0.23693
0.24195
0.24712
0.25212
0.2571
0.26207
0.26672
0.27185
0.27727
0.28159
0.2877
0.29204
0.29671
0.30193
0.30698
0.31207
0.31711
0.32212
0.3272
0.33174
0.33674
0.34225
0.34668
0.35261
0.35704
0.3618
0.36697
0.37188
0.37709
0.38205
0.38705
0.39219
0.39672
0.4017
0.40729
0.4117
0.41757
0.42213
0.42678
0.4319
0.4369
0.44212
0.44698
0.45216
0.4573
0.46172
0.46679
0.47227
0.47669
0.48263
0.48705
0.49177
0.49698
0.50191
0.507
0.51204
0.51727
0.52213
0.52667
0.53187
0.53726
0.54169
0.54755
0.55196
0.55667
0.56204
0.56689
0.57205
0.57698
0.58219
0.58713
0.59172
0.59682
0.60226
0.60675
0.61256
0.61699
0.62178
0.62707
0.63195
0.63709
0.64192
0.64728
0.65213
0.65668
0.66186
0.66731
0.67175
0.67745
0.68204
0.68678
0.69203
0.69697
0.70211
0.70687
0.7123
0.71707
0.72168
0.72681
0.73234
0.73672
0.74248
0.74701
0.75182
0.75703
0.7619
0.76709
0.77196
0.77725
0.78202
0.78674
0.79184
0.79733
0.80181
0.80752
0.81194
0.81675
0.82207
0.82687
0.8322
0.83696
0.84218
0.84706
0.85166
0.85689
0.86243
0.86674
0.87247
0.87698
0.88188
0.88694
0.89181
0.8972
0.90193
0.90719
0.91204
0.91663
0.9219
0.92741
0.93172
0.93749
0.94199
0.94683
0.95195
0.9568
0.96217
0.96696
0.97233
0.97708
0.98165
0.98691
0.99238
0.99667
1.00256
1.00702
1.0119
1.01692
1.02179
1.02716
1.03196
1.03725
1.04215
1.04667
1.05192
1.05729
1.06169
1.06752
1.07203
1.07687
1.08184
1.08672
1.09218
1.097
1.10226
1.1072
1.11165
1.11691
1.12228
1.1267
1.13242
1.13707
1.14196
1.14686
1.15179
1.15716
1.16197
1.16724
1.17213
1.17669
1.18197
1.18725
1.1916
1.19757
1.2021
1.20686
1.21191
1.21681
1.22226
1.2269
1.23226
1.23703
1.24163
1.24705
1.25223
1.2567
1.26243
1.26703
1.27189
1.27695
1.28179
1.28722
1.29188
1.29726
1.30204
1.30669
1.31207
1.31729
1.3217
1.32739
1.33216
1.33686
1.34185
1.3468
1.35227
1.35684
1.36226
1.36714
1.37171
1.37705
1.3823
1.38666
1.39239
1.39711
1.40183
1.40687
1.41175
1.41729
1.42179
1.42725
1.43208
1.43676
1.44199
1.4472
1.45173
1.45745
1.46199
1.46684
1.47191
1.47672
1.4824
1.48692
1.49229
1.49698
1.50172
1.50704
1.5122
1.51678
1.52242
1.52698
1.53186
1.53688
1.5418
1.54743
1.55187
1.55725
1.56207
1.56678
1.5719
1.57718
1.58173
1.58743
1.59198
1.59688
1.60179
1.60682
1.61245
1.61683
1.62228
1.6271
1.6317
1.63693
1.6421
1.64674
1.6526
1.65708
1.66187
1.66682
1.67182
1.67738
1.68182
1.68733
1.69216
1.69668
1.7019
1.70713
1.71178
1.71754
1.72201
1.72696
1.73186
1.7368
1.74233
1.74678
1.75228
1.75719
1.76164
1.76688
1.77212
1.77685
1.78251
1.78704
1.79197
1.79679
1.80184
1.80732
1.81174
1.81731
1.82231
1.82673
1.83189
1.83712
1.84178
1.84757
1.852
1.85692
1.86184
1.86684
1.87226
1.87672
1.88247
1.88717
1.89166
1.89698
1.90211
1.90682
1.91246
1.91698
1.92181
1.9269
1.93189
1.93727
1.94172
1.9474
1.95211
1.95665
1.962
1.96712
1.97187
1.97737
1.98196
1.98681
1.99193
1.99695
2.00233
2.0067
2.01242
2.0172
2.02165
2.02692
2.0321
2.03688
2.04233
2.04705
2.05197
2.0569
2.06191
2.06736
2.07164
2.07745
2.08211
2.08662
2.09192
2.09714
2.10184
2.10731
2.11199
2.11698
2.12194
2.12688
2.13233
2.13674
2.14241
2.14703
2.15169
2.15693
2.16206
2.16696
2.17239
2.17701
2.18186
2.18695
2.19184
2.19738
2.20174
2.20739
2.21207
2.21664
2.2219
2.22713
2.23194
2.23734
2.24201
2.24703
2.25186
2.25676
2.26241
2.26668
2.27241
2.27701
2.28161
2.28689
2.29214
2.29692
2.30236
2.30705
2.312
2.31685
2.32183
2.3273
2.33168
2.33755
2.34201
2.34661
2.35196
2.35719
2.36188
2.36737
2.37202
2.37711
2.38181
2.38672
2.39232
2.39677
2.40245
2.4071
2.41167
2.41695
2.42205
2.4269
2.43228
2.43703
2.44211
2.44676
2.45171
2.45726
2.46174
2.46748
2.47214
2.47664
2.48193
2.48709
2.49191
2.49724
2.50208
2.50715
2.51179
2.51676
2.52229
2.52675
2.5325
2.53706
2.54171
2.54702
2.55206
2.55681
2.56234
2.56715
2.57204
2.57678
2.58181
2.58732
2.5917
2.59745
2.60197
2.60658
2.61209
2.61703
2.62188
2.62721
2.63211
2.63706
2.64181
2.64676
2.65229
2.65676
2.66246
2.66701
2.67169
2.6771
2.68207
2.68689
2.69214
2.69722
2.70203
2.70674
2.7118
2.71741
2.7217
2.7274
2.73209
2.7367
2.74209
2.74711
2.75188
2.75713
2.7622
2.76698
2.77172
2.77676
2.78243
2.78665
2.79241
2.79698
2.80175
2.80705
2.81204
2.81689
2.8222
2.82713
2.83201
2.83681
2.84177
2.84745
2.85174
2.85748
2.86199
2.86672
2.87209
2.87697
2.882
2.88725
2.89208
2.89701
2.9017
2.90686
2.91252
2.9167
2.92245
2.92704
2.93179
2.93693
2.94191
2.94696
2.95221
2.95708
2.96205
2.9667
2.97183
2.97747
2.98169
2.98744
2.99204
2.99675
3.00196
3.00689
3.01201
3.01729
3.02217
3.02702
3.0317
3.03682
3.04246
3.04667
3.0525
3.05705
3.06175
3.06692
3.07193
3.07702
3.08227
3.08707
3.09207
3.09675
3.10183
3.10736
3.11164
3.1175
3.1222
3.12682
3.13192
3.13688
3.14201
3.14722
3.1521
3.15711
3.16166
3.16687
3.17236
3.17664
3.18246
3.18718
3.1918
3.19695
3.20192
3.20696
3.21225
3.21705
3.22206
3.22677
3.23192
3.23736
3.24157
3.24759
3.25212
3.25674
3.26198
3.26692
3.27206
3.27714
3.28212
3.287
3.29173
3.29695
3.3023
3.30661
3.31247
3.31708
3.32173
3.32701
3.33191
3.33706
3.34211
3.34711
3.35198
3.3568
3.36201
3.36735
3.37164
3.37745
3.38216
3.38673
3.39192
3.39692
3.40209
3.40707
3.41213
3.41709
3.42178
3.427
3.4324
3.43657
3.4425
3.44712
3.45169
3.45692
3.46188
3.46709
3.472
3.4771
3.48203
3.48681
3.49193
3.49729
3.50164
3.50749
3.512
3.51674
3.52194
3.5268
3.53222
3.53709
3.5421
3.54696
3.55186
3.55695
3.56235
3.5667
3.57248
3.57702
3.58176
3.58692
3.59191
3.59722
3.60203
3.60715
3.61214
3.61679
3.62185
3.62736
3.63159
3.63751
3.64201
3.64675
3.65187
3.65692
3.66217
3.66704
3.67212
3.67712
3.68176
3.68689
3.69227
3.69664
3.70265
3.70704
3.71176
3.71692
3.72197
3.72716
3.73205
3.73714
3.7422
3.74674
3.75174
3.75724
3.76171
3.76761
3.77204
3.77681
3.78193
3.78689
3.79216
3.79701
3.80213
3.8072
3.81167
3.81676
3.82223
3.82673
3.83257
3.83709
3.8418
3.84688
3.8519
3.8572
3.86194
3.86717
3.87227
3.87672
3.88181
3.88731
3.8917
3.89762
3.902
3.9068
3.91199
3.91691
3.92207
3.92694
3.93231
3.93713
3.94168
3.94685
3.95226
3.95668
3.96251
3.96694
3.97169
3.97703
3.98193
3.98709
3.9919
3.99727
4.00216
4.00669
4.01189
4.01724
4.02174
4.02747
4.03197
4.03674
4.04205
4.04696
4.05214
4.05688
4.06231
4.06713
4.07167
4.07688
4.0823
4.08673
4.09243
4.09705
4.10181
4.10702
4.11192
4.11719
4.12184
4.12734
4.13208
4.13665
4.14183
4.14734
4.15166
4.15745
4.16195
4.16682
4.17202
4.17691
4.18216
4.18689
4.19229
4.19706
4.20172
4.20686
4.21224
4.21678
4.22251
4.22695
4.23179
4.23707
4.24185
4.24725
4.2519
4.25722
4.26207
4.26666
4.27189
4.27731
4.28175
4.28749
4.29199
4.29692
4.3019
4.30679
4.31228
4.31689
4.32226
4.32712
4.33159
4.33686
4.34233
4.34673
4.3525
4.35705
4.36186
4.36691
4.37181
4.37718
4.38188
4.38741
4.3921
4.3966
4.40188
4.40734
4.41168
4.41755
4.42202
4.42694
4.43191
4.43674
4.4422
4.44693
4.4523
4.45716
4.46165
4.46689
4.4722
4.47671
4.48243
4.48704
4.49193
4.49686
4.50168
4.5072
4.51191
4.5173
4.52219
4.52663
4.53192
4.53724
4.54176
4.54743
4.5521
4.55702
4.56187
4.56675
4.57219
4.57693
4.58232
4.58714
4.59166
4.59697
4.60225
4.60664
4.61255
4.61711
4.62191
4.6269
4.63179
4.63729
4.64183
4.64727
4.65197
4.65658
4.66208
4.66717
4.67172
4.67739
4.68206
4.68692
4.69194
4.69677
4.70225
4.70685
4.71231
4.71701
4.72169
4.72709
4.73222
4.73671
4.74234
4.74716
4.75194
4.75688
4.76179
4.76733
4.7718
4.77725
4.78211
4.7867
4.79205
4.79726
4.8017
4.80738
4.81213
4.81685
4.82186
4.82675
4.83233
4.83671
4.84225
4.84706
4.85177
4.85703
4.86221
4.86675
4.87241
4.87703
4.88191
4.88691
4.89176
4.89737
4.90179
4.90731
4.91198
4.91671
4.92206
4.9272
4.9318
4.9374
4.94201
4.94694
4.95184
4.95683
4.96245
4.96676
4.97234
4.97711
4.98171
4.98692
4.99216
4.99675
5.00242
5.00701
5.01195
5.01679
5.02182
5.02745
5.03178
5.03732
5.04209
5.04669
5.05195
5.05708
5.06179
5.06756
5.07209
5.07693
5.0818
5.08682
5.09237
5.09674
5.10235
5.10717
5.1117
5.11688
5.12207
5.12683
5.13254
5.13704
5.14197
5.14679
5.1518
5.15737
5.16169
5.16733
5.17223
5.17666
5.18189
5.18709
5.19187
5.19748
5.20205
5.207
5.21175
5.21685
5.22236
5.22671
5.23237
5.23727
5.24175
5.2469
5.25208
5.2568
5.26256
5.26704
5.27197
5.27685
5.28183
5.28729
5.29164
5.29747
5.30215
5.30668
5.31199
5.31708
5.32185
5.32737
5.33203
5.33688
5.34183
5.34687
5.35227
5.35668
5.3624
5.36711
5.37165
5.37702
5.38208
5.38691
5.39239
5.39702
5.40188
5.40693
5.41193
5.41738
5.42166
5.42743
5.43217
5.4367
5.44192
5.44709
5.45193
5.45731
5.46206
5.46697
5.47188
5.4769
5.48237
5.4866
5.49245
5.49711
5.50166
5.50693
5.51213
5.51688
5.52225
5.52699
5.53196
5.53686
5.54184
5.54736
5.55168
5.55745
5.56206
5.56671
5.57195
5.57704
5.582
5.58734
5.59201
5.59685
5.60192
5.60684
5.61239
5.61671
5.62242
5.62704
5.63165
5.63694
5.64216
5.647
5.65224
5.657
5.66203
5.66685
5.67173
5.67742
5.68162
5.68741
5.69203
5.69664
5.70191
5.70709
5.71195
5.71732
5.72203
5.727
5.73181
5.73683
5.74232
5.74667
5.75262
5.75705
5.76163
5.76694
5.77208
5.77692
5.78233
5.78702
5.79214
5.79682
5.80173
5.80729
5.81174
5.81753
5.82209
5.82671
5.83193
5.837
5.84193
5.84723
5.85201
5.85713
5.8618
5.8667
5.87231
5.87677
5.88249
5.88713
5.89165
5.89691
5.90202
5.90697
5.91219
5.9171
5.92221
5.92678
5.93177
5.93734
5.94172
5.94752
5.95209
5.95669
5.96199
5.967
5.97183
5.97723
5.9822
5.98707
5.99175
5.99684
6.00235
6.00668
6.01249
6.01703
6.0216
6.02701
6.03196
6.03691
6.04213
6.04715
6.05208
6.05681
6.0618
6.0673
6.07176
6.07746
6.08199
6.08668
6.09212
6.09703
6.10193
6.10711
6.11227
6.11708
6.12173
6.12682
6.13242
6.13668
6.14244
6.1471
6.15169
6.15709
6.16202
6.16692
6.17208
6.17724
6.18201
6.18675
6.19175
6.19746
6.20163
6.20742
6.21194
6.21672
6.22202
6.22699
6.23196
6.23715
6.24213
6.24705
6.25182
6.2568
6.26239
6.26674
6.27249
6.27695
6.28168
6.2871
6.29198
6.29705
6.30217
6.30711
6.31206
6.31669
6.32187
6.32753
6.33167
6.33742
6.34202
6.34681
6.35195
6.3569
6.36202
6.36714
6.37212
6.37706
6.38164
6.38687
6.39249
6.39664
6.40248
6.40702
6.41173
6.41696
6.42191
6.42701
6.43219
6.43723
6.44206
6.44667
6.45183
6.45743
6.46162
6.46752
6.47204
6.47679
6.48196
6.48689
6.49208
6.49724
6.50214
6.50711
6.51172
6.51682
6.52242
6.52661
6.53246
6.53709
6.54178
6.54689
6.55184
6.55706
6.5622
6.56715
6.57214
6.57664
6.58188
6.58737
6.59163
6.59744
6.60216
6.60686
6.61193
6.61687
6.62202
6.6272
6.63213
6.63709
6.64171
6.64692
6.65237
6.65654
6.66259
6.66712
6.67177
6.67694
6.68188
6.68712
6.69209
6.69713
6.70197
6.70666
6.71199
6.71732
6.72161
6.72747
6.73208
6.73675
6.74202
6.74689
6.75211
6.75707
6.76215
6.76698
6.77176
6.77702
6.78235
6.7866
6.79247
6.79719
6.8018
6.80692
6.81186
6.81714
6.822
6.82717
6.8321
6.83671
6.84197
6.84735
6.85159
6.85751
6.86215
6.86675
6.87195
6.87684
6.88216
6.88697
6.89214
6.89704
6.90177
6.90693
6.91233
6.91667
6.92251
6.92702
6.93179
6.93694
6.94182
6.94725
6.95204
6.95717
6.96197
6.96676
6.97192
6.97734
6.9817
6.98747
6.99199
6.9968
7.00192
7.00692
7.01228
7.01696
7.02218
7.0271
7.03175
7.03683
7.0423
7.04663
7.05255
7.05702
7.06177
7.06687
7.07189
7.07724
7.08201
7.08718
7.09208
7.0967
7.10188
7.10725
7.1117
7.11769
7.12205
7.12678
7.1319
7.13691
7.1422
7.14699
7.15218
7.15719
7.16171
7.16679
7.17227
7.17671
7.18261
7.187
7.19184
7.19693
7.20185
7.2072
7.21189
7.21716
7.22222
7.22665
7.23179
7.23722
7.24178
7.2476
7.25204
7.25682
7.26184
7.26688
7.27221
7.27688
7.2822
7.28729
7.29171
7.29684
7.30226
7.30672
7.31264
7.31701
7.32183
7.32694
7.33188
7.33712
7.34188
7.34733
7.35213
7.35664
7.36191
7.3673
7.37171
7.37751
7.382
7.38674
7.39197
7.39689
7.40216
7.40683
7.41228
7.41715
7.42168
7.42692
7.43222
7.43677
7.44248
7.44697
7.45176
7.45701
7.46195
7.46717
7.4718
7.47733
7.48219
7.48669
7.4919
7.49727
7.50174
7.50745
7.51204
7.51685
7.52199
7.52692
7.53221
7.53675
7.54236
7.54709
7.55165
7.55686
7.5623
7.56673
7.5724
7.57694
7.58184
7.58698
7.59186
7.59717
7.60183
7.60732
7.61209
7.61675
7.6219
7.62721
7.63182
7.63748
7.64196
7.64678
7.65201
7.65684
7.66226
7.66689
7.67226
7.67708
7.68168
7.6869
7.6923
7.6968
7.70245
7.70699
7.71195
7.71695
7.72177
7.72728
7.7318
7.73729
7.74214
7.74661
7.75186
7.7573
7.76175
7.76748
7.77201
7.77687
7.78191
7.78679
7.79223
7.79689
7.80244
7.80709
7.81161
7.81691
7.82231
7.8267
7.8325
7.837
7.84197
7.84686
7.85175
7.85725
7.86193
7.86734
7.87218
7.87668
7.88191
7.88717
7.89174
7.89744
7.90201
7.90697
7.91182
7.91671
7.92225
7.92695
7.93235
7.93718
7.9416
7.94692
7.9522
7.95676
7.96236
7.96705
7.97201
7.97684
7.98177
7.98727
7.99191
7.99735
8.00212
8.00666
8.01201
8.01719
8.02165
8.02748
8.03212
8.03692
8.04188
8.04681
8.05233
8.05679
8.06231
8.06701
8.07158
8.07707
8.08216
8.08672
8.09234
8.09705
8.10195
8.10691
8.11181
8.1173
8.12183
8.12732
8.13198
8.13666
8.14209
8.14719
8.15171
8.15728
8.16217
8.16695
8.17188
8.17683
8.18238
8.18675
8.19233
8.19713
8.20166
8.20708
8.2122
8.21672
8.22233
8.22717
8.23188
8.23684
8.24175
8.24741
8.25172
8.25731
8.26204
8.26671
8.27199
8.27714
8.28176
8.28737
8.29203
8.29692
8.30192
8.3068
8.31244
8.31678
8.32234
8.32698
8.33167
8.33703
8.3421
8.34684
8.35238
8.35702
8.36199
8.36683
8.37183
8.37747
8.38175
8.38734
8.39209
8.39675
8.40191
8.40709
8.41178
8.41734
8.42204
8.42699
8.43177
8.43684
8.4425
8.44674
8.45235
8.45708
8.46164
8.46694
8.47207
8.47682
8.48249
8.48711
8.49196
8.49679
8.50183
8.50745
8.51171
8.5174
8.52215
8.5267
8.53189
8.53704
8.54187
8.54751
8.55208
8.55701
8.56182
8.56677
8.57238
8.57665
8.58232
8.58717
8.59169
8.59687
8.602
8.60686
8.6124
8.61705
8.62206
8.62678
8.63184
8.63737
8.6417
8.6474
8.65225
8.65675
8.66192
8.66703
8.67182
8.67746
8.68202
8.68701
8.69181
8.69685
8.70233
8.70665
8.71252
8.71714
8.72167
8.72698
8.73204
8.73692
8.74238
8.74705
8.75191
8.75679
8.76188
8.76734
8.77167
8.77739
8.78208
8.78668
8.79201
8.79706
8.80196
8.8073
8.81203
8.81688
8.82189
8.82695
8.83236
8.83663
8.84244
8.84714
8.85163
8.85694
8.86212
8.86696
8.87225
8.8771
8.88199
8.88681
8.89191
8.89738
8.9016
8.90745
8.91211
8.91664
8.92194
8.92708
8.93194
8.93719
8.942
8.94697
8.9519
8.95689
8.96233
8.96666
8.97242
8.97701
8.98172
8.987
8.99201
8.99706
9.00229
9.00705
9.01192
9.0169
9.02186
9.0274
9.03168
9.03741
9.04202
9.04669
9.05195
9.05707
9.06202
9.06721
9.07205
9.07709
9.08185
9.08677
9.09242
9.09661
9.10244
9.10706
9.11167
9.11691
9.12207
9.12701
9.13223
9.13707
9.14205
9.14678
9.15182
9.15734
9.16164
9.16759
9.17209
9.17665
9.18195
9.18707
9.19195
9.19728
9.2021
9.20713
9.21175
9.21673
9.22231
9.22671
9.23254
9.23713
9.24176
9.24697
9.25198
9.25697
9.26218
9.26707
9.2721
9.27671
9.28168
9.28727
9.29177
9.29753
9.30215
9.30672
9.31192
9.31697
9.32201
9.32713
9.33208
9.3372
9.34174
9.34674
9.35231
9.35673
9.36258
9.3671
9.37176
9.37703
9.38198
9.38689
9.39218
9.39715
9.40207
9.40674
9.4118
9.41735
9.42168
9.42753
9.43207
9.43668
9.44208
9.44697
9.45196
9.45708
9.46213
9.46706
9.47173
9.4768
9.48234
9.48675
9.49252
9.497
9.50167
9.50707
9.51203
9.51698
9.52201
9.52721
9.53209
9.53674
9.5418
9.5474
9.5517
9.55747
9.56209
9.56674
9.57208
9.57702
9.58198
9.58698
9.59223
9.59702
9.60169
9.60675
9.61244
9.61665
9.62247
9.62697
9.63175
9.63704
9.64198
9.64699
9.65209
9.65716
9.662
9.66676
9.67183
9.67742
9.68174
9.68751
9.69194
9.69669
9.70211
9.70694
9.71209
9.7171
9.72213
9.72707
9.73168
9.73686
9.74248
9.74666
9.75247
9.75702
9.76183
9.76696
9.77187
9.77709
9.78204
9.78712
9.79207
9.79666
9.80185
9.80749
9.81166
9.81749
9.82203
9.82676
9.83197
9.83689
9.84206
9.84711
9.85224
9.85706
9.86168
9.86686
9.87242
9.8766
9.88255
9.88709
9.89186
9.89693
9.90181
9.90708
9.91215
9.91716
9.92214
9.92669
9.93186
9.93737
9.94162
9.94745
9.95208
9.95683
9.96191
9.96683
9.97206
9.97711
9.98219
9.98718
9.99163
[truncated: 500 more rows]

## Sheet: Load
0
0.00214
0.00255
0.02143
-0.00764
0.00163
0.00898
0.02898
0.00885
0.00763
0.03834
0.01351
0.0187
0.04458
0.02277
0.05804
0.0384
0.03847
0.06297
0.04726
0.05179
0.0762
0.04467
0.08003
0.08867
0.06256
0.08768
0.07631
0.11093
0.12046
0.09475
0.10925
0.09625
0.10737
0.09988
0.15167
0.12291
0.10713
0.14696
0.17091
0.12456
0.16178
0.16523
0.14473
0.14188
0.17113
0.13795
0.1598
0.15538
0.17432
0.17084
0.1744
0.16863
0.21981
0.21282
0.19916
0.19896
0.20989
0.21554
0.21786
0.21827
0.22188
0.17527
0.22924
0.20854
0.2205
0.22604
0.24727
0.23825
0.24741
0.27332
0.25094
0.26921
0.25661
0.2691
0.31332
0.31148
0.30565
0.2899
0.31935
0.32113
0.3185
0.34138
0.33364
0.29992
0.31535
0.29429
0.31783
0.32444
0.34644
0.32115
0.33788
0.33513
0.36483
0.35933
0.37519
0.35849
0.38873
0.38638
0.40135
0.38497
0.41257
0.39696
0.39129
0.42062
0.41572
0.41024
0.43011
0.42972
0.45858
0.41004
0.44632
0.44178
0.45456
0.48792
0.46294
0.43214
0.48749
0.46026
0.50003
0.4772
0.50268
0.45613
0.49689
0.50188
0.52449
0.55055
0.54479
0.52506
0.56494
0.55792
0.55638
0.56421
0.58809
0.58559
0.59647
0.59874
0.61698
0.61433
0.61015
0.62188
0.63168
0.63758
0.64576
0.62215
0.65868
0.66282
0.65509
0.63202
0.65078
0.64206
0.66584
0.68229
0.70078
0.70522
0.71636
0.74321
0.71978
0.74906
0.76454
0.75787
0.75137
0.77551
0.75063
0.77781
0.78069
0.82552
0.79603
0.83992
0.80417
0.81223
0.81607
0.83178
0.78877
0.8548
0.82494
0.84987
0.8403
0.85918
0.85224
0.87717
0.85973
0.91903
0.89745
0.93128
0.92241
0.93954
0.92457
0.95847
0.91331
0.96979
0.9553
0.98104
0.98377
1.01659
0.98335
1.02924
1.02622
0.99887
1.02672
1.0333
1.0199
1.07189
1.06567
1.06915
1.06948
1.08272
1.08194
1.13598
1.11999
1.13068
1.11355
1.17094
1.14055
1.16973
1.15934
1.17152
1.17915
1.2079
1.18528
1.22031
1.23135
1.24581
1.25223
1.24149
1.27393
1.24605
1.2462
1.24596
1.25867
1.2672
1.28484
1.27581
1.28992
1.31512
1.31678
1.30038
1.33892
1.33946
1.35849
1.35445
1.38477
1.36972
1.3755
1.38401
1.38993
1.38741
1.44256
1.441
1.48949
1.45743
1.49612
1.47494
1.48598
1.51951
1.48008
1.50745
1.55355
1.5406
1.55803
1.53778
1.57818
1.5901
1.60403
1.59507
1.56534
1.62142
1.62091
1.62865
1.64486
1.63792
1.65419
1.6653
1.67578
1.6963
1.7477
1.70559
1.72176
1.71163
1.75385
1.74295
1.77424
1.78875
1.77275
1.79457
1.79822
1.79856
1.83944
1.84103
1.86818
1.85943
1.87666
1.85403
1.91573
1.90649
1.95775
1.92714
1.93768
1.93553
1.97516
1.96584
2.02508
2.00446
2.00668
2.01352
2.05427
2.03944
2.04075
2.07047
2.06477
2.09949
2.1444
2.09078
2.16494
2.13844
2.16652
2.1571
2.2119
2.18905
2.21468
2.21934
2.27674
2.22872
2.28084
2.27365
2.30419
2.32487
2.32575
2.31127
2.34445
2.34247
2.39186
2.3487
2.37929
2.38678
2.45392
2.44895
2.47364
2.45829
2.49775
2.45867
2.48991
2.51429
2.53962
2.52449
2.57142
2.55245
2.57583
2.58732
2.58368
2.5763
2.6199
2.64369
2.6345
2.66682
2.69632
2.67837
2.69137
2.70544
2.72112
2.76661
2.75919
2.74892
2.80148
2.83415
2.81342
2.82062
2.82725
2.84728
2.82349
2.851
2.8665
2.8932
2.91001
2.91725
2.94666
2.93535
2.95816
2.97468
2.96465
2.98551
3.0047
3.02281
3.05454
3.08775
3.0737
3.10171
3.11972
3.11433
3.13694
3.13507
3.16665
3.184
3.18761
3.24279
3.19742
3.27366
3.22392
3.25875
3.26012
3.27241
3.29389
3.31594
3.30194
3.34164
3.34098
3.36559
3.3526
3.38969
3.39861
3.39605
3.39385
3.44653
3.42491
3.48361
3.47415
3.50202
3.50703
3.54125
3.52328
3.56325
3.57723
3.60694
3.58699
3.62994
3.62901
3.68602
3.64379
3.6527
3.68362
3.69267
3.69447
3.71925
3.73727
3.74368
3.73222
3.78717
3.78141
3.80581
3.78201
3.80895
3.82334
3.85461
3.85682
3.91209
3.88484
3.91533
3.93508
3.95718
3.97005
3.99386
3.98087
4.01788
4.01513
4.01593
4.02748
4.07512
4.05131
4.10401
4.11646
4.114
4.13961
4.14861
4.15217
4.17248
4.18305
4.20529
4.20486
4.2314
4.26541
4.2774
4.27779
4.33138
4.31511
4.31723
4.34692
4.36786
4.38742
4.43482
4.41264
4.45495
4.45636
4.48229
4.47753
4.51943
4.4874
4.5094
4.51309
4.55846
4.53248
4.60128
4.60912
4.64435
4.6113
4.69269
4.67822
4.68696
4.67517
4.72523
4.68839
4.75816
4.73851
4.78652
4.80711
4.84135
4.81906
4.89897
4.89478
4.91721
4.89773
4.94995
4.91909
4.94585
4.96885
5.00532
4.97637
5.02672
5.04192
5.0833
5.06162
5.12963
5.10025
5.13917
5.11938
5.15483
5.12698
5.17335
5.18044
5.18341
5.21451
5.24929
5.25687
5.25195
5.28837
5.29797
5.32738
5.36451
5.34761
5.39452
5.39069
5.40719
5.41689
5.43454
5.4179
5.49297
5.4993
5.51612
5.50742
5.54021
5.52441
5.57378
5.58756
5.59841
5.59108
5.62361
5.6307
5.65179
5.69009
5.71638
5.70307
5.74823
5.72998
5.73783
5.76549
5.82005
5.79912
5.81256
5.83553
5.85311
5.89085
5.91151
5.91058
5.89917
5.94109
5.95002
5.96858
5.98917
5.99003
6.00205
6.04692
6.03987
6.07878
6.06647
6.11679
6.10303
6.15846
6.16374
6.16893
6.18675
6.2241
6.23373
6.26864
6.26367
6.28294
6.23642
6.31424
6.32631
6.34553
6.35051
6.39208
6.38975
6.43882
6.44797
6.46376
6.45065
6.47754
6.47637
6.48831
6.52651
6.5528
6.52671
6.58422
6.54105
6.58622
6.62431
6.66871
6.64453
6.67575
6.65984
6.69088
6.70478
6.73213
6.72376
6.76539
6.78339
6.82618
6.81625
6.82887
6.89049
6.88778
6.88996
6.91893
6.89664
6.9425
6.9258
6.98065
6.9746
6.99528
7.00177
7.02027
7.04984
7.10116
7.05998
7.13658
7.09542
7.11436
7.14898
7.17381
7.17572
7.20154
7.20036
7.20819
7.20457
7.25014
7.25553
7.30687
7.3193
7.32902
7.34566
7.35888
7.35328
7.40096
7.41025
7.42838
7.43545
7.43666
7.46622
7.50367
7.48932
7.52157
7.50657
7.53871
7.56801
7.58048
7.60973
7.58063
7.61963
7.60705
7.64572
7.63679
7.66989
7.70241
7.70191
7.72856
7.77128
7.75864
7.78124
7.81062
7.82228
7.83216
7.83843
7.85536
7.89212
7.88237
7.89181
7.90905
7.93286
7.98922
7.94065
7.9674
7.99981
8.05356
8.01579
8.07479
8.05396
8.09272
8.10231
8.11376
8.12171
8.15608
8.13903
8.18147
8.18573
8.22897
8.22499
8.24984
8.24653
8.25154
8.2759
8.32259
8.29091
8.31603
8.3767
8.3641
8.38095
8.39815
8.4363
8.4216
8.43954
8.48849
8.48484
8.50901
8.53796
8.54572
8.57143
8.59748
8.60453
8.59719
8.61347
8.61317
8.62066
8.69495
8.62696
8.69203
8.71257
8.73655
8.73677
8.77998
8.79708
8.80215
8.80656
8.82718
8.8407
8.84967
8.88337
8.87659
8.90013
8.91343
8.93285
8.94382
8.99204
8.99687
9.00338
9.03992
9.05946
9.04647
9.07127
9.11057
9.11956
9.12424
9.13575
9.14669
9.13586
9.20012
9.21854
9.19191
9.21378
9.2163
9.27471
9.2839
9.31365
9.30058
9.32719
9.34559
9.3795
9.33528
9.42276
9.39058
9.38234
9.40606
9.43362
9.42759
9.5105
9.46797
9.52005
9.51386
9.53836
9.54546
9.57097
9.56877
9.61743
9.62673
9.6407
9.62477
9.67543
9.69695
9.6881
9.70927
9.72889
9.73262
9.77503
9.74775
9.77115
9.79984
9.82297
9.81964
9.84189
9.88824
9.89811
9.90994
9.91198
9.92558
9.93531
9.97782
9.98385
9.97925
9.99011
10.0333
10.053
10.062
10.0945
10.0759
10.1095
10.1281
10.1104
10.1296
10.1855
10.1701
10.2004
10.2383
10.2371
10.2007
10.2542
10.2492
10.2573
10.3005
10.2886
10.3408
10.361
10.385
10.388
10.3914
10.4229
10.4397
10.4319
10.451
10.4559
10.4747
10.527
10.5393
10.5469
10.5459
10.5801
10.561
10.5964
10.6133
10.6207
10.6234
10.6487
10.6494
10.6974
10.6935
10.7293
10.7037
10.744
10.747
10.7323
10.7639
10.8069
10.7818
10.8028
10.8344
10.8763
10.8443
10.8936
10.8712
10.9147
10.9392
10.9567
10.9529
11.0007
10.9964
11.0299
10.9792
11.0615
11.0137
11.0677
11.074
11.1105
11.1148
11.1376
11.1209
11.1519
11.1557
11.1901
11.1813
11.1972
11.2231
11.2495
11.2231
11.2713
11.2799
11.2953
11.2952
11.3222
11.3427
11.3563
11.3729
11.4096
11.4062
11.4458
11.4353
11.4433
11.4447
11.4753
11.4985
11.5391
11.5135
11.5575
11.5514
11.5968
11.5651
11.6127
11.5572
11.6191
11.6233
11.652
11.6843
11.6833
11.6846
11.7483
11.7568
11.7533
11.7918
11.7894
11.8069
11.804
11.8477
11.8561
11.8995
11.8919
11.9091
11.9345
11.9659
11.9596
11.9745
12.0128
12.0267
11.9897
12.0539
12.0404
12.0503
12.067
12.0976
12.1022
12.1279
12.1423
12.1913
12.1666
12.2356
12.2197
12.2467
12.2463
12.2705
12.2597
12.3101
12.3133
12.3276
12.3355
12.3607
12.3775
12.3968
12.4334
12.4308
12.4567
12.4754
12.5012
12.486
12.5181
12.5505
12.4922
12.5603
12.5146
12.5708
12.5636
12.6021
12.6196
12.654
12.6675
12.7091
12.6643
12.7466
12.7085
12.7688
12.775
12.7648
12.7895
12.8096
12.8086
12.8191
12.8404
12.8487
12.8804
12.9127
12.955
12.9588
12.9711
12.9806
12.9597
13.0125
13.0126
13.0298
13.0378
13.0387
13.0819
13.0752
13.0882
13.1421
13.1392
13.1899
13.2085
13.1514
13.2131
13.1945
13.2166
13.2511
13.2625
13.2702
13.3388
13.3232
13.371
13.3539
13.3874
13.3609
13.399
13.4264
13.4491
13.4108
13.4536
13.4747
13.4691
13.4928
13.493
13.5456
13.549
13.5679
13.5632
13.6049
13.6486
13.6362
13.6588
13.6809
13.6606
13.7142
13.7033
13.7529
13.7588
13.7546
13.799
13.8176
13.8046
13.8193
13.8224
13.8805
13.896
13.9208
13.9208
13.962
13.9704
13.9833
14.0002
14.0064
14.0144
14.0273
14.0786
14.0462
14.0921
14.1019
14.1038
14.1052
14.1469
14.1531
14.1821
14.1789
14.1954
14.1949
14.2383
14.2809
14.2637
14.2944
14.3094
14.3065
14.3531
14.3572
14.3567
14.3491
14.3833
14.3676
14.404
14.3779
14.425
14.418
14.4921
14.4635
14.4948
14.5478
14.5667
14.544
14.5978
14.5608
14.5793
14.5771
14.6062
14.608
14.6481
14.6436
14.6591
14.6827
14.6961
14.7039
14.733
14.7393
14.7646
14.7618
14.8181
14.8004
14.8277
14.8506
14.8718
14.8619
14.8693
14.9116
14.8806
14.9184
14.9135
14.9498
14.9615
14.9715
14.955
15.0092
15.0176
15.0244
15.0482
15.0559
15.0528
15.0915
15.1296
15.1497
15.1593
15.1515
15.166
15.1391
15.2061
15.1915
15.2188
15.2114
15.2437
15.2447
15.2412
15.2665
15.2836
15.2888
15.3395
15.3117
15.3556
15.3703
15.3924
15.4022
15.3877
15.4105
15.389
15.437
15.4376
15.4598
15.4587
15.4978
15.5042
15.52
15.5244
15.5786
15.5539
15.6158
15.5538
15.6239
15.5965
15.6123
15.6227
15.6448
15.6536
15.6608
15.6795
15.6836
15.7007
15.7535
15.7583
15.7439
15.7544
15.8047
15.7846
15.8152
15.8371
15.845
15.8494
15.8421
15.8873
15.8735
15.9089
15.9081
15.9086
15.936
15.9636
15.9612
16.0188
16.0041
16.0209
16.0074
16.0623
16.0364
16.0557
16.0724
16.0883
16.0607
16.1563
16.1232
16.1486
16.1631
16.1993
16.164
16.1987
16.2158
16.2007
16.2349
16.2742
16.2504
16.2942
16.2878
16.3101
16.2973
16.3704
16.3463
16.3835
16.3775
16.3986
16.3857
16.4123
16.431
16.4296
16.4512
16.4889
16.4996
16.5329
16.4851
16.5179
16.51
16.5365
16.5362
16.5906
16.5782
16.6255
16.6298
16.6592
16.6478
16.6559
16.6609
16.7088
16.6721
16.712
16.712
16.7322
16.7717
16.7475
16.7765
16.7635
16.762
16.8083
16.8033
16.836
16.8346
16.8813
16.8782
16.8736
16.8651
16.923
16.9098
16.9309
16.9274
16.9594
16.9539
16.9907
16.9765
16.9857
16.9905
17.0107
17.0255
17.0477
17.1001
17.0792
17.0954
17.1453
17.0994
17.1361
17.1604
17.1674
17.1999
17.2017
17.2146
17.1984
17.2756
17.259
17.2861
17.2783
17.3336
17.3006
17.3454
17.3874
17.377
17.3973
17.4356
17.4242
17.4171
17.4305
17.4511
17.4026
17.4927
17.4551
17.4948
17.5051
17.5308
17.5214
17.5568
17.5899
17.6172
17.5808
17.6282
17.6269
17.6256
17.6543
17.6981
17.6581
17.6985
17.7197
17.722
17.748
17.7877
17.7711
17.7892
17.7797
17.8429
17.8131
17.8542
17.8681
17.8526
17.8581
17.8783
17.9059
17.9372
17.9213
17.9303
17.9374
17.9664
17.963
17.9933
18.0444
18.0099
18.0437
18.0397
18.0475
18.047
18.0861
18.0578
18.0875
18.0873
18.1362
18.1473
18.1319
18.1643
18.2005
18.1537
18.187
18.1619
18.2376
18.2082
18.2228
18.213
18.2657
18.2678
18.303
18.2732
18.3182
18.3152
18.3416
18.3419
18.3495
18.3465
18.3608
18.3412
18.39
18.396
18.4278
18.4673
18.4748
18.4483
18.4863
18.4777
18.507
18.4904
18.526
18.5334
18.5273
18.5289
18.546
18.5479
18.6186
18.5905
18.6357
18.6329
18.6287
18.6087
18.6795
18.6613
18.6615
18.6894
18.6924
18.6784
18.7048
18.7098
18.7015
18.7225
18.7374
18.7013
18.7602
18.767
18.778
18.7677
18.7978
18.7953
18.7995
18.801
18.8363
18.8102
18.8766
18.8565
18.8569
18.8596
18.9141
18.927
18.9103
18.9768
18.9937
18.9582
19.0326
18.9947
19.0392
19.0427
19.0339
19.0434
19.0814
19.0762
19.0981
19.1078
19.1451
19.1488
19.1583
19.1872
19.2052
19.1538
19.2268
19.1671
19.2186
19.2007
19.1934
19.2175
19.2961
19.2649
19.291
19.2779
19.2784
19.2868
19.3245
19.3296
19.3092
19.3136
19.3816
19.3654
19.3919
19.4109
19.4189
19.4001
19.409
19.4198
19.4553
19.4048
19.4394
19.4538
19.4924
19.497
19.5231
19.5209
19.5584
19.5598
19.5759
19.5711
19.5842
19.5941
19.6384
19.633
19.6841
19.6706
19.7105
19.6576
19.7389
19.7203
19.7489
19.7336
19.7648
19.722
19.8111
19.8068
19.8565
19.8133
19.8416
19.8483
19.89
19.8945
19.9222
19.9199
19.9609
19.936
19.9309
19.9935
19.9852
19.9727
19.994
19.999
20.0134
20.0057
20.0201
19.9901
20.0269
20.0413
20.0541
20.0398
20.0912
20.0854
20.1521
20.1057
20.1656
20.151
20.1607
20.1852
20.1903
20.1976
20.2279
20.2102
20.257
20.2997
20.2671
20.2705
20.3057
20.2919
20.3097
20.3007
20.3132
20.3415
20.3616
20.3803
20.3673
20.3753
20.3966
20.3958
20.435
20.4449
20.4318
20.4609
20.4645
20.4712
20.4704
20.5264
20.4865
20.5149
20.5095
20.5714
20.5171
20.598
20.5385
20.5746
20.5852
20.5886
20.578
20.607
20.6238
20.662
20.6211
20.6729
20.6305
20.6644
20.6793
20.6845
20.6801
20.7187
20.7385
20.7516
20.7656
20.7579
20.7494
20.7579
20.7741
20.8151
20.7968
20.8646
20.8628
20.8646
20.8612
20.8961
20.9009
20.9378
20.9195
20.9598
20.9447
20.9809
20.9818
20.9876
20.9788
21.0033
21.061
21.0628
21.0646
21.1055
21.1042
21.1199
21.1302
21.14
21.1559
21.1942
21.1844
21.2256
21.2012
21.2264
21.2403
21.2673
21.2884
21.276
21.3072
21.3295
21.3183
21.3201
21.3459
21.3684
21.3545
21.3853
21.3794
21.4073
21.4179
21.4617
21.4449
21.502
21.4948
21.513
21.4938
21.5394
21.5449
21.5574
21.5422
21.5551
21.5956
21.5992
21.604
21.6187
21.611
21.6459
21.6319
21.6922
21.6942
21.7052
21.7172
21.7548
21.7378
21.7577
21.7617
21.7849
21.7834
21.818
21.829
21.803
21.8741
21.8658
21.8667
21.9131
21.9151
21.9155
21.9512
21.9516
21.9668
21.9837
22.0316
22.0066
22.0139
22.0441
22.0697
22.0461
22.1193
22.0951
22.1347
22.1391
22.1932
22.1895
22.2203
22.2174
22.2558
22.2241
22.2615
22.2977
22.3064
22.3429
22.3615
22.3698
22.3793
22.3485
22.3998
22.4144
22.4846
22.4339
22.4821
22.5086
22.523
22.4919
22.5668
22.524
22.5709
22.5925
22.6023
22.6271
22.6488
22.6519
22.6875
22.6804
22.7391
22.7076
22.7332
22.752
22.7536
22.783
22.8011
22.7996
22.8581
22.8515
22.882
22.8876
22.913
22.8977
22.9353
22.9273
22.9771
22.9601
23.0205
22.9975
23.032
23.0402
23.0511
23.0703
23.0669
23.0809
23.0773
23.1293
23.1713
23.1512
23.1852
23.189
23.19
23.2228
23.2082
23.2065
23.2327
23.2703
23.2641
23.2927
23.3114
23.32
23.326
23.3492
23.3818
23.3703
23.3772
23.4281
23.3875
23.4405
23.4445
23.4724
23.4804
23.519
23.5028
23.5388
23.5481
23.5704
23.5363
23.5814
23.5674
23.5712
23.6471
23.646
23.6617
23.6594
23.6942
23.6891
23.7084
23.7013
23.7276
23.7269
23.7563
23.7787
23.7712
23.8155
23.806
23.7988
23.825
23.8632
23.8496
23.8991
23.9155
23.9259
23.8982
23.9496
23.9505
23.9494
24.0053
24.009
23.9812
24.015
24.0164
24.0695
24.0714
24.0757
24.0538
24.1038
24.1022
24.1435
24.1117
24.178
24.1407
24.1978
24.2052
24.2294
24.1981
24.2649
24.2349
24.2469
24.2582
24.2998
24.2798
24.3088
24.3472
24.3655
24.3468
24.3721
24.3893
24.418
24.4275
24.4165
24.4298
24.4509
24.4173
24.4914
24.4767
24.5261
24.4904
24.5037
24.5458
24.5505
24.5492
24.6202
24.5655
24.6391
24.6223
24.6331
24.6662
24.6581
24.6646
24.7335
24.7119
24.7368
24.7396
24.7722
24.787
24.7845
24.7696
24.8058
24.7696
24.835
24.8385
24.8574
24.8798
24.8587
24.8941
24.915
24.9019
24.9223
24.9717
24.98
24.9945
25.0131
25.0367
25.0158
25.0523
25.0332
25.0771
25.0773
25.111
25.0973
25.127
25.1207
25.1423
25.1464
25.2087
25.1989
25.1616
25.1864
25.2326
25.2351
25.2909
25.2383
25.2793
25.2741
25.2971
25.2894
25.3292
25.3535
25.3898
25.3629
25.4004
25.4076
25.4076
25.4347
25.4751
25.4273
25.5268
25.5195
25.5088
25.5152
25.5361
25.5512
25.5763
25.5829
25.6022
25.582
25.628
25.6223
25.6474
25.6638
25.6829
25.6593
25.7147
25.7322
25.7582
25.7551
25.7887
25.7629
25.7648
25.7865
25.8044
25.8338
25.8725
25.8867
25.897
25.9196
25.9087
25.9225
25.927
25.9529
25.9559
25.9882
25.9848
26.0125
26.0222
26.0517
26.0517
26.0847
26.0954
26.0842
26.0836
26.1058
26.1197
26.1613
26.1702
26.1807
26.1838
26.2173
26.2338
26.2454
26.256
26.2394
[truncated: 500 more rows]
