# Supplementary material for: Sporosarcina pasteurii can clog and strengthen a porous medium mimic
Source: PLoS One. 2018 Nov 30;13(11):e0207489. doi: 10.1371/journal.pone.0207489 (PMC6267956; doi:10.1371/journal.pone.0207489)
Supplement: S1 Dataset — (ZIP) [file pone.0207489.s002.zip › Raw Data/(for Fig. 1) Compression test/Load test raw data/C4.xlsx]

## Sheet: Extension
1e-05
0.00259
0.01523
0.02501
0.03524
0.04598
0.05493
0.06562
0.07591
0.08508
0.09528
0.10578
0.11533
0.12515
0.13524
0.1456
0.15503
0.16534
0.17584
0.1849
0.19559
0.2058
0.21519
0.22538
0.2357
0.24531
0.25523
0.26512
0.27573
0.28511
0.2954
0.30574
0.31505
0.32558
0.33579
0.34504
0.35536
0.36569
0.37521
0.38535
0.39512
0.40577
0.41519
0.4255
0.43578
0.44507
0.45564
0.46582
0.47502
0.48543
0.49551
0.5053
0.51527
0.52516
0.53557
0.5452
0.55558
0.56572
0.57513
0.58561
0.59581
0.60512
0.61548
0.62564
0.63537
0.6451
0.65513
0.66564
0.67514
0.68555
0.69577
0.70501
0.71546
0.72604
0.73509
0.74546
0.75559
0.7655
0.77505
0.78525
0.79572
0.80513
0.8154
0.8258
0.83504
0.84542
0.85592
0.86516
0.87536
0.88543
0.89562
0.90507
0.91527
0.92569
0.93519
0.94529
0.95602
0.965
0.9756
0.98583
0.995
1.00545
1.01543
1.02544
1.03516
1.0453
1.05559
1.06527
1.07544
1.08586
1.09503
1.10558
1.11582
1.1251
1.13551
1.14535
1.15542
1.16512
1.17525
1.18568
1.19523
1.20544
1.2158
1.22505
1.23562
1.24589
1.2551
1.26537
1.27541
1.28543
1.29511
1.30544
1.3156
1.32514
1.3355
1.34584
1.35499
1.36565
1.37585
1.38513
1.39519
1.40549
1.41551
1.42515
1.43529
1.44572
1.45509
1.46541
1.47598
1.48503
1.49562
1.50573
1.51525
1.52517
1.53545
1.54558
1.55509
1.5652
1.57582
1.58511
1.59544
1.60594
1.615
1.62558
1.63577
1.64527
1.65529
1.66544
1.67538
1.68526
1.69516
1.70574
1.71515
1.72553
1.73583
1.74501
1.75566
1.76563
1.77525
1.78524
1.79538
1.80548
1.81528
1.82516
1.8358
1.84503
1.85561
1.86582
1.87494
1.88563
1.89575
1.90514
1.91526
1.92552
1.93539
1.94526
1.95532
1.96564
1.97506
1.98572
1.99581
2.00507
2.01551
2.02571
2.03521
2.04519
2.05543
2.06551
2.07515
2.08519
2.09588
2.10506
2.11564
2.12588
2.13509
2.14539
2.15586
2.1653
2.17525
2.18531
2.19559
2.20502
2.21525
2.22587
2.23504
2.24559
2.25587
2.26511
2.27545
2.28588
2.29522
2.30531
2.31522
2.32568
2.33511
2.34528
2.35566
2.36514
2.3755
2.3858
2.39505
2.40539
2.41574
2.42516
2.43542
2.44518
2.45568
2.46512
2.47542
2.4857
2.49516
2.50557
2.51592
2.52493
2.53551
2.54567
2.55518
2.56537
2.57523
2.58555
2.5951
2.60548
2.61567
2.6252
2.63564
2.64586
2.65498
2.66556
2.67572
2.68528
2.69513
2.70527
2.71556
2.72508
2.73544
2.74571
2.7551
2.76553
2.77605
2.78496
2.79559
2.80574
2.81539
2.82505
2.83531
2.84563
2.85517
2.86532
2.87574
2.88503
2.89549
2.90595
2.91505
2.92552
2.93558
2.94553
2.95511
2.9653
2.97558
2.98522
2.99519
3.00595
3.01505
3.0256
3.03584
3.04499
3.05549
3.06558
3.07532
3.08515
3.09532
3.10551
3.11534
3.12535
3.13586
3.14506
3.1556
3.16582
3.17508
3.1856
3.1955
3.20528
3.21517
3.22522
3.23558
3.24525
3.25531
3.26578
3.27506
3.28568
3.29591
3.3051
3.31547
3.32557
3.33528
3.34509
3.35543
3.36561
3.37513
3.38535
3.39572
3.40494
3.41572
3.4259
3.4351
3.44535
3.4557
3.46531
3.47518
3.48531
3.49568
3.50509
3.51535
3.52586
3.53506
3.54563
3.55585
3.56509
3.57528
3.58563
3.59543
3.60515
3.6152
3.6258
3.63511
3.64536
3.65588
3.66505
3.67559
3.68592
3.69513
3.7054
3.71557
3.72524
3.73529
3.74512
3.75569
3.76517
3.77539
3.78578
3.79509
3.80565
3.81577
3.82517
3.83533
3.84547
3.85539
3.86534
3.8751
3.88575
3.8951
3.90541
3.91583
3.92503
3.93561
3.94584
3.95511
3.96528
3.97562
3.98529
3.99527
4.00526
4.0156
4.02507
4.03558
4.04576
4.0551
4.0656
4.07584
4.08503
4.09533
4.10562
4.11536
4.12517
4.1352
4.14577
4.15507
4.16549
4.17587
4.18509
4.19548
4.20599
4.21513
4.22531
4.23546
4.24552
4.25503
4.26523
4.27574
4.28506
4.29547
4.30591
4.31508
4.32546
4.33601
4.3451
4.35544
4.36538
4.37555
4.38518
4.39527
4.40555
4.41524
4.42541
4.43581
4.44508
4.45545
4.46586
4.47508
4.48551
4.49528
4.50555
4.51512
4.52532
4.53569
4.54523
4.55547
4.56593
4.57493
4.5856
4.59575
4.6051
4.61546
4.62535
4.63544
4.6451
4.65539
4.6656
4.67526
4.68554
4.69581
4.70496
4.71564
4.72582
4.73522
4.74526
4.75538
4.76543
4.77506
4.7854
4.79564
4.80516
4.81544
4.82604
4.83493
4.84565
4.85584
4.86525
4.87516
4.88549
4.89552
4.90516
4.9152
4.92575
4.93505
4.94543
4.95589
4.96498
4.97557
4.98571
4.99534
5.00517
5.01543
5.02547
5.03527
5.0451
5.05589
5.0651
5.07554
5.08582
5.09494
5.10556
5.11568
5.12524
5.13517
5.14545
5.15537
5.16537
5.17517
5.18585
5.19511
5.20558
5.21584
5.22506
5.23565
5.24565
5.25514
5.26523
5.27532
5.28548
5.29535
5.30518
5.31572
5.32514
5.33562
5.34586
5.35513
5.3655
5.37572
5.38518
5.39527
5.40545
5.41557
5.42512
5.43521
5.44571
5.45506
5.46562
5.47588
5.48506
5.49544
5.50589
5.5152
5.52529
5.53537
5.54563
5.55506
5.56527
5.57581
5.58512
5.59556
5.60579
5.61508
5.62535
5.63574
5.64533
5.65523
5.66529
5.67576
5.6851
5.69523
5.70578
5.71514
5.72551
5.73597
5.74504
5.7555
5.76566
5.77512
5.78535
5.79522
5.80564
5.81518
5.82532
5.83571
5.84518
5.8556
5.86584
5.8751
5.88547
5.89562
5.90526
5.91538
5.92514
5.93567
5.94509
5.95533
5.96571
5.9751
5.98556
5.9959
6.00508
6.01538
6.02573
6.03522
6.04525
6.05532
6.06555
6.07511
6.08547
6.09571
6.10515
6.11559
6.12586
6.13502
6.14544
6.15572
6.1653
6.17519
6.18527
6.19566
6.20511
6.21534
6.22585
6.2351
6.24552
6.25599
6.26507
6.27538
6.2856
6.29542
6.30501
6.31528
6.32568
6.33507
6.34531
6.35585
6.36514
6.37551
6.38599
6.39509
6.40543
6.4156
6.42543
6.43519
6.44527
6.4555
6.46525
6.47528
6.4858
6.49511
6.50553
6.51587
6.52502
6.53555
6.54545
6.55547
6.56515
6.57522
6.58559
6.5953
6.60531
6.61595
6.62495
6.63561
6.64576
6.65504
6.66552
6.67559
6.68532
6.6951
6.70536
6.71548
6.72531
6.73544
6.74575
6.75504
6.76573
6.7758
6.78515
6.79538
6.80555
6.81532
6.82511
6.83535
6.84551
6.85518
6.86537
6.87601
6.88494
6.89566
6.90587
6.91519
6.9252
6.93571
6.94543
6.95518
6.96517
6.97568
6.9851
6.99532
7.00588
7.01502
7.02559
7.03579
7.0453
7.05528
7.06564
7.07542
7.08526
7.09506
7.10587
7.11516
7.12537
7.1358
7.145
7.15554
7.16582
7.17511
7.18527
7.19558
7.2053
7.21538
7.22517
7.23583
7.24514
7.25549
7.26577
7.27509
7.28567
7.2958
7.30505
7.31536
7.32541
7.33534
7.34533
7.3552
7.36562
7.37511
7.38559
7.39577
7.40515
7.41564
7.42586
7.43507
7.44532
7.45557
7.46544
7.47512
7.48521
7.49566
7.50505
7.51554
7.52579
7.53509
7.54552
7.55604
7.56507
7.57537
7.58548
7.59552
7.60508
7.61526
7.62572
7.63514
7.64544
7.65578
7.66506
7.67547
7.68589
7.69519
7.70525
7.71539
7.72568
7.73515
7.74526
7.75571
7.76514
7.77533
7.78598
7.79511
7.80558
7.8158
7.82503
7.83533
7.84534
7.85555
7.86516
7.87529
7.8856
7.89524
7.9055
7.91589
7.9251
7.93558
7.94575
7.95511
7.96543
7.97529
7.98552
7.99515
8.0052
8.01564
8.0252
8.03544
8.04592
8.0551
8.06556
8.07587
8.08512
8.0953
8.1054
8.11548
8.12511
8.13541
8.14566
8.15513
8.16554
8.17587
8.18497
8.19559
8.20578
8.21519
8.22521
8.23542
8.24555
8.25514
8.26528
8.27572
8.2851
8.29553
8.30602
8.31502
8.32555
8.3357
8.34527
8.35507
8.36544
8.37559
8.38509
8.3952
8.40581
8.41513
8.42546
8.43597
8.44502
8.45557
8.46576
8.47527
8.48524
8.49535
8.50543
8.51526
8.52516
8.53576
8.54516
8.55553
8.56581
8.57503
8.58562
8.5956
8.60531
8.61524
8.62536
8.63554
8.6453
8.65514
8.66585
8.67505
8.6856
8.69582
8.70498
8.71558
8.72572
8.73525
8.74511
8.75541
8.76544
8.77526
8.7853
8.79571
8.80508
8.81571
8.82581
8.83511
8.84545
8.85566
8.86525
8.87517
8.88539
8.89547
8.90518
8.91523
8.92594
8.93502
8.94564
8.95591
8.96511
8.97534
8.98588
8.9953
9.00518
9.01524
9.02567
9.03504
9.0453
9.05581
9.065
9.07554
9.08586
9.09523
9.1054
9.11583
9.12528
9.13525
9.14514
9.15571
9.16516
9.17534
9.1857
9.19504
9.20554
9.21579
9.22512
9.23538
9.24569
9.25517
9.2654
9.27517
9.28573
9.2952
9.30539
9.31574
9.32512
9.33562
9.34588
9.35497
9.36548
9.37557
9.38521
9.39535
9.4052
9.4156
9.42513
9.43549
9.44569
9.45523
9.46558
9.47589
9.48503
9.49549
9.50565
9.51538
9.52512
9.53522
9.54559
9.55506
9.5654
9.57572
9.58513
9.59552
9.60614
9.61499
9.62546
9.63565
9.64544
9.65502
9.66535
9.67571
9.68515
9.69533
9.70577
9.71505
9.7255
9.73597
9.7451
9.75542
9.76548
9.77553
9.78512
9.79531
9.80567
9.81517
9.82522
9.83599
9.84503
9.85565
9.86588
9.87496
9.88544
9.89551
9.90538
9.91517
9.92531
9.93552
9.94531
9.9553
9.96585
9.97513
9.98563
9.99582
10.0051
10.0156
10.0254
10.0354
10.0452
10.0553
10.0656
10.0753
10.0853
10.0958
10.1052
10.1156
10.1259
10.1351
10.1454
10.1555
10.1654
10.1751
10.1854
10.1955
10.2052
10.2153
10.2258
10.2351
10.2457
10.2559
10.2651
10.2753
10.2856
10.2954
10.3052
10.3152
10.3257
10.3351
10.3453
10.356
10.3651
10.3756
10.3858
10.3952
10.4051
10.4156
10.4255
10.4351
10.4452
10.4558
10.4651
10.4754
10.4859
10.4951
10.5055
10.5159
10.5252
10.5353
10.5455
10.5553
10.5653
10.5752
10.5856
10.5952
10.6055
10.6158
10.6251
10.6356
10.6457
10.6552
10.6653
10.6755
10.6854
10.6953
10.7051
10.7158
10.725
10.7355
10.7457
10.755
10.7656
10.7757
10.7852
10.7953
10.8056
10.8153
10.8253
10.8353
10.8456
10.8552
10.8657
10.8758
10.8851
10.8956
10.9058
10.9151
10.9253
10.9355
10.9454
10.9551
10.9651
10.9759
10.9851
10.9955
11.0059
11.0151
11.0254
11.0359
11.0452
11.0553
11.0654
11.0755
11.085
11.0952
11.1058
11.1151
11.1255
11.1358
11.1451
11.1554
11.1659
11.1752
11.1854
11.1953
11.2056
11.2151
11.2253
11.2357
11.2452
11.2554
11.2658
11.275
11.2855
11.2958
11.3051
11.3155
11.3252
11.3356
11.3451
11.3554
11.3657
11.3752
11.3855
11.3958
11.4049
11.4156
11.4257
11.4351
11.4454
11.4553
11.4654
11.4751
11.4854
11.4956
11.5053
11.5156
11.5258
11.535
11.5456
11.5558
11.5653
11.5752
11.5853
11.5954
11.6051
11.6154
11.6257
11.6352
11.6455
11.6561
11.6649
11.6756
11.6858
11.6953
11.7051
11.7154
11.7256
11.7352
11.7453
11.7557
11.7651
11.7755
11.7859
11.7951
11.8055
11.8157
11.8255
11.8352
11.8454
11.8556
11.8652
11.8751
11.8859
11.8951
11.9055
11.9159
11.925
11.9355
11.9457
11.9553
11.9652
11.9754
11.9855
11.9954
12.0053
12.0159
12.0251
12.0356
12.0458
12.055
12.0656
12.0756
12.0852
12.0952
12.1053
12.1155
12.1253
12.1352
12.1457
12.1551
12.1657
12.1759
12.1851
12.1955
12.2057
12.2152
12.2252
12.2354
12.2455
12.2551
12.2653
12.2757
12.285
12.2956
12.3058
12.3151
12.3254
12.3358
12.3452
12.3553
12.3653
12.3756
12.3851
12.3953
12.4058
12.4151
12.4255
12.4358
12.4451
12.4553
12.4657
12.4754
12.4852
12.4952
12.5057
12.5152
12.5253
12.5358
12.5451
12.5555
12.5659
12.5751
12.5854
12.5957
12.6052
12.6153
12.6252
12.6356
12.6452
12.6554
12.6657
12.6752
12.6856
12.6958
12.7051
12.7154
12.7256
12.7353
12.7454
12.7551
12.7657
12.7751
12.7854
12.7958
12.8051
12.8156
12.8259
12.8351
12.8454
12.8558
12.8652
12.8753
12.8853
12.8956
12.9051
12.9156
12.9257
12.9351
12.9456
12.9558
12.965
12.9754
12.9857
12.9953
13.0051
13.0152
13.0257
13.0351
13.0454
13.0558
13.0651
13.0755
13.086
13.0951
13.1054
13.1155
13.1255
13.135
13.1453
13.1557
13.1652
13.1754
13.1858
13.1951
13.2055
13.2159
13.2251
13.2355
13.2455
13.2555
13.2652
13.2752
13.2855
13.2953
13.3053
13.3158
13.3251
13.3355
13.3458
13.3551
13.3655
13.3754
13.3855
13.3951
13.4053
13.4157
13.4253
13.4353
13.4459
13.455
13.4656
13.4758
13.4851
13.4955
13.5055
13.5153
13.5251
13.5354
13.5456
13.5553
13.5655
13.5758
13.585
13.5957
13.6059
13.6152
13.6253
13.6354
13.6454
13.6551
13.6654
13.6757
13.6852
13.6954
13.706
13.7149
13.7257
13.7359
13.7452
13.7552
13.7656
13.7754
13.7851
13.7952
13.8057
13.8151
13.8254
13.8358
13.845
13.8556
13.8658
13.8753
13.8852
13.8956
13.9054
13.9153
13.9251
13.9359
13.9451
13.9555
13.9657
13.975
13.9856
13.9958
14.0052
14.0152
14.0255
14.0353
14.0454
14.0552
14.0658
14.0751
14.0855
14.0958
14.1051
14.1157
14.1258
14.1351
14.1453
14.1553
14.1654
14.1753
14.1852
14.1957
14.2052
14.2156
14.2258
14.2352
14.2456
14.2558
14.2651
14.2753
14.2855
14.2955
14.3051
14.3152
14.3257
14.335
14.3456
14.3559
14.3651
14.3755
14.3859
14.3952
14.4053
14.4154
14.4256
14.435
14.4453
14.4558
14.4651
14.4755
14.4858
14.4951
14.5054
14.5159
14.5252
14.5352
14.5454
14.5557
14.5651
14.5752
14.5858
14.5951
14.6054
14.616
14.625
14.6355
14.6458
14.655
14.6654
14.6753
14.6855
14.6952
14.7053
14.7156
14.7253
14.7355
14.7459
14.7551
14.7655
14.7757
14.7852
14.7954
14.8052
14.8156
14.8251
14.8353
14.8456
14.8552
14.8655
14.8759
14.885
14.8955
14.9058
14.9152
14.9253
14.9354
14.9455
14.9551
14.9654
14.9757
14.9852
14.9955
15.0058
15.015
15.0255
15.0358
15.0452
15.0552
15.0653
15.0756
15.0851
15.0953
15.1058
15.1151
15.1255
15.136
15.1451
15.1555
15.1657
15.1754
15.1851
15.1953
15.2057
15.2151
15.2253
15.2358
15.2451
15.2555
15.266
15.275
15.2855
15.2957
15.3054
15.3152
15.3253
15.3354
15.3452
15.3552
15.3658
15.3752
15.3855
15.3958
15.405
15.4156
15.4255
15.4354
15.4452
15.4553
15.4655
15.4753
15.4852
15.4959
15.505
15.5156
15.5258
15.535
15.5456
15.5557
15.5653
15.5751
15.5854
15.5954
15.6053
15.6153
15.6257
15.635
15.6456
15.6558
15.6652
15.6754
15.6857
15.6953
15.7051
15.7154
15.7256
15.7352
15.7453
15.756
15.765
15.7757
15.7859
15.7952
15.8053
15.8158
15.8253
15.8352
15.8452
15.8557
15.8651
15.8753
15.8858
15.895
15.9056
15.9159
15.9252
15.9353
15.9457
15.9553
15.9653
15.9751
15.9858
15.9952
16.0053
16.0157
16.0251
16.0356
16.0458
16.0551
16.0653
16.0756
16.0853
16.0954
16.1052
16.1157
16.1251
16.1354
16.1458
16.1551
16.1657
16.1758
16.185
16.1954
16.2055
16.2153
16.2253
16.2352
16.2456
16.2551
16.2656
16.2757
16.2852
16.2956
16.3059
16.315
16.3254
16.3356
16.3454
16.3551
16.3652
16.3755
16.3851
16.3955
16.4057
16.4152
16.4256
16.436
16.4451
16.4554
16.4657
16.4755
16.485
16.4953
16.5057
16.5151
16.5254
16.5358
16.545
16.5555
16.5659
16.5751
16.5853
16.5955
16.6056
16.6151
16.6253
16.6357
16.6452
16.6552
16.666
16.6751
16.6855
16.6958
16.705
16.7154
16.7254
16.7355
16.7451
16.7553
16.7656
16.7753
16.7854
16.7958
16.8051
16.8156
16.8257
16.8351
16.8455
16.8554
16.8654
16.8751
16.8852
16.8956
16.9052
16.9154
16.9258
16.9351
16.9456
16.9558
16.9651
16.9754
16.9855
16.9954
17.0051
17.0154
17.0256
17.0352
17.0455
17.0558
17.065
17.0757
17.0858
17.0951
17.1053
17.1155
17.1255
17.1352
17.1452
17.1557
17.1652
17.1755
17.1859
17.1951
17.2055
17.2157
17.2253
17.2352
17.2455
17.2555
17.2651
17.2752
17.2858
17.2952
17.3054
17.316
17.3251
17.3356
17.3458
17.3553
17.3653
17.3755
17.3853
17.3953
17.4051
17.4157
17.4252
17.4355
17.4458
17.455
17.4656
17.4757
17.4853
17.4953
17.5055
17.5154
17.5253
17.5351
17.5459
17.555
17.5655
17.5758
17.585
17.5956
17.6058
17.6152
17.6252
17.6355
17.6454
17.6552
17.6653
17.6757
17.6851
17.6957
17.7058
17.7151
17.7255
17.7358
17.7452
17.7552
17.7655
17.7755
17.7851
17.7952
17.8059
17.815
17.8256
17.8359
17.8451
17.8554
17.8659
17.8753
17.8852
17.8954
17.9056
17.915
17.9252
17.9357
17.9451
17.9555
17.9658
17.9752
17.9855
17.9959
18.0052
18.0153
18.0253
18.0357
18.0452
18.0553
18.0656
18.0751
18.0855
18.0958
18.1051
18.1155
18.1257
18.1352
18.1454
18.1552
18.1657
18.1752
18.1853
18.1957
18.2052
18.2156
18.2259
18.2349
18.2455
18.2557
18.2652
18.2754
18.2852
18.2955
18.3051
18.3155
18.3256
18.3353
18.3456
18.3559
18.3651
18.3756
18.3857
18.3953
18.4052
18.4153
18.4255
18.4351
18.4454
18.4556
18.4651
18.4755
18.4861
18.495
18.5055
18.5157
18.5253
18.5351
18.5454
18.5556
18.5652
18.5753
18.5857
18.5951
18.6055
18.616
18.6251
18.6354
18.6456
18.6555
18.6652
18.6754
18.6856
18.6952
18.7051
18.7159
18.7251
18.7356
18.7459
18.755
18.7655
18.7755
18.7853
18.7952
18.8053
18.8155
18.8254
18.8353
18.8458
18.8551
18.8656
18.8758
18.8851
18.8956
18.9055
18.9153
18.9252
18.9353
18.9455
18.9553
18.9652
18.9758
18.9851
18.9957
19.0059
19.0151
19.0254
19.0356
19.0453
19.0552
19.0654
19.0755
19.0852
19.0953
19.1057
19.115
19.1257
19.1358
19.1451
19.1553
19.1658
19.1753
19.1852
19.1953
19.2056
19.2151
19.2254
19.2358
19.2451
19.2556
19.2658
19.2752
19.2853
19.2957
19.3054
19.3151
19.3252
19.3358
19.3451
19.3553
19.3659
19.3751
19.3856
19.3959
19.4051
19.4154
19.4256
19.4352
19.4453
19.4551
19.4656
19.4752
19.4855
19.4958
19.5051
19.5156
19.5257
19.5352
19.5454
19.5555
19.5654
19.5754
19.5851
19.5957
19.6051
19.6154
19.6257
19.635
19.6456
19.6558
19.6652
19.6753
19.6856
19.6953
19.7053
19.7153
19.7255
19.7352
19.7456
19.7557
19.7652
19.7755
19.7858
19.7951
19.8054
19.8156
19.8254
19.8351
19.8452
19.8558
19.8651
19.8755
19.8858
19.8951
19.9055
19.916
19.9252
19.9353
19.9455
19.9555
19.965
19.9753
19.9857
[truncated: 1,240 more rows]

## Sheet: Load
0
0.05118
0.00678
0.0113
0.04115
0.0194
-0.01345
-0.00673
0.03368
-0.00926
-0.01066
-0.00888
0.02623
0.00405
0.02061
0.02698
0.00144
-0.01293
0.03788
0.04152
-0.02851
0.01648
0.0276
0.01368
0.00118
0.0098
0.01786
5e-05
0.00579
0.00628
-0.01792
-0.00148
0.01111
0.00523
-0.0111
-0.00728
0.05332
0.00831
0.00164
0.02454
0.01377
0.02093
0.02634
0.02163
-0.01028
0.01701
0.02867
0.00866
-0.00666
0.01438
0.04043
0.01201
0.00284
0.03963
0.01628
0.02713
0.0174
0.01679
0.00396
0.03289
0.00924
0.01019
0.0099
0.0299
0.02898
0.02411
0.03054
0.0159
0.04126
0.04472
0.06617
0.04808
0.0407
0.05337
0.06588
0.07435
0.06421
0.07667
0.10357
0.1083
0.15422
0.12126
0.14166
0.17758
0.18437
0.19403
0.19747
0.21401
0.24845
0.28706
0.27483
0.28039
0.30155
0.34074
0.34386
0.34347
0.39692
0.39373
0.38849
0.39223
0.44668
0.46438
0.44988
0.52464
0.53296
0.47984
0.5454
0.60798
0.60124
0.5887
0.62494
0.66616
0.66978
0.71372
0.75969
0.76407
0.77886
0.83032
0.84209
0.80807
0.86963
0.96864
0.9657
0.94368
1.02225
1.07258
1.0738
1.12249
1.19787
1.21505
1.22386
1.28478
1.29051
1.29065
1.33589
1.42723
1.41886
1.46562
1.53504
1.5794
1.61871
1.6451
1.70101
1.75698
1.82193
1.84845
1.8919
1.94234
1.99451
2.07127
2.08726
2.17939
2.20791
2.28644
2.3067
2.40024
2.49148
2.53641
2.60039
2.65429
2.73953
2.8356
2.89048
2.95328
3.04322
3.12307
3.19103
3.2486
3.2939
3.39156
3.50662
3.52501
3.61606
3.69331
3.74704
3.89154
3.96019
3.94926
4.0578
4.1578
4.19052
4.27168
4.3834
4.4992
4.53297
4.6156
4.71538
4.77348
4.83337
4.97289
5.04819
5.06699
5.19445
5.27046
5.29984
5.41163
5.5438
5.57533
5.62391
5.74591
5.81844
5.88906
5.9709
6.11623
6.14303
6.24373
6.36261
6.44061
6.51131
6.58954
6.70886
6.7597
6.82883
6.94866
7.04387
7.10836
7.22208
7.34223
7.41906
7.47144
7.58868
7.6544
7.74196
7.87264
7.93388
8.03741
8.12487
8.25279
8.32709
8.38699
8.5144
8.61146
8.70003
8.77027
8.87934
8.9543
9.0669
9.16363
9.2795
9.35156
9.48711
9.59158
9.66037
9.70841
9.85548
9.96637
10.0415
10.1135
10.266
10.3562
10.4188
10.5584
10.6621
10.7418
10.8815
10.9712
11.0154
11.158
11.2834
11.3832
11.4362
11.5591
11.679
11.7511
11.8345
11.9746
12.0699
12.1512
12.3204
12.3915
12.4438
12.5697
12.7238
12.7906
12.8893
13.0203
13.0697
13.1915
13.3718
13.4074
13.5301
13.6336
13.7583
13.8607
13.9486
14.0467
14.1668
14.2746
14.3556
14.4605
14.5749
14.6848
14.8096
14.9097
14.9667
15.0972
15.1942
15.3153
15.397
15.5277
15.6271
15.7735
15.8157
15.9547
16.0538
16.1263
16.2819
16.3563
16.438
16.5855
16.7275
16.797
16.898
17.0103
17.1276
17.1816
17.3306
17.4365
17.4668
17.6419
17.8024
17.8339
17.9636
18.0719
18.1834
18.2664
18.3829
18.5269
18.5547
18.6881
18.8175
18.9292
18.9809
19.1459
19.2682
19.3151
19.4338
19.5904
19.6733
19.7588
19.9166
20.0148
20.109
20.2257
20.3344
20.4364
20.542
20.6307
20.7475
20.848
20.9541
21.104
21.1621
21.2555
21.3601
21.504
21.6281
21.6797
21.819
21.9354
22.0082
22.1371
22.2415
22.3666
22.4293
22.5972
22.7589
22.7859
22.8995
23.0335
23.0604
23.205
23.3114
23.4358
23.5438
23.6523
23.7805
23.8675
23.9726
24.0958
24.1674
24.3135
24.4567
24.5058
24.5888
24.7494
24.8504
24.9612
25.0512
25.2002
25.2909
25.3977
25.5374
25.5927
25.7378
25.8588
25.9221
26.0639
26.1998
26.3161
26.3946
26.5371
26.6513
26.6892
26.8662
27.0011
27.0994
27.1954
27.3217
27.3891
27.5134
27.6068
27.7199
27.8464
27.9166
28.0893
28.2126
28.28
28.4147
28.5088
28.6181
28.7421
28.8299
28.9984
29.1055
29.1838
29.3137
29.4309
29.5407
29.6242
29.7877
29.8747
29.9418
30.1175
30.2915
30.3144
30.4694
30.5886
30.6639
30.7595
30.9025
31.0464
31.111
31.2411
31.3916
31.4611
31.5841
31.7678
31.8148
31.9129
32.029
32.1688
32.2579
32.3554
32.5202
32.5619
32.726
32.9026
32.9357
33.0405
33.185
33.301
33.4213
33.5464
33.6084
33.769
33.8495
33.9788
34.098
34.2456
34.3326
34.4
34.5689
34.6897
34.768
34.9273
35.0153
35.1169
35.2596
35.3769
35.4816
35.5676
35.6957
35.8617
35.9094
36.0213
36.1831
36.2688
36.4132
36.5083
36.5906
36.7022
36.8131
36.9626
37.0559
37.1777
37.3266
37.3821
37.5609
37.6419
37.7126
37.8472
37.9991
38.0546
38.1599
38.2921
38.4354
38.5054
38.6837
38.8153
38.84
38.9871
39.1546
39.1788
39.2946
39.4723
39.5635
39.6627
39.7503
39.9232
39.9652
40.1196
40.2652
40.2975
40.4486
40.5934
40.6454
40.7898
40.8954
41.0323
41.1375
41.2034
41.3883
41.4528
41.5623
41.6908
41.7729
41.9248
41.9942
42.1149
42.2223
42.336
42.4067
42.5641
42.6518
42.7748
42.8557
43.0142
43.1344
43.1908
43.3425
43.4417
43.4745
43.6401
43.7565
43.8547
43.9549
44.1051
44.2417
44.2691
44.3977
44.5378
44.6112
44.745
44.8654
44.9116
45.0178
45.1579
45.2692
45.3593
45.4355
45.5959
45.6671
45.7987
45.9509
45.9848
46.1249
46.1987
46.2889
46.4018
46.5827
46.7
46.7567
46.8353
46.9588
47.0449
47.1914
47.31
47.3701
47.4903
47.6123
47.6995
47.7797
47.8884
48.055
48.1134
48.2044
48.3276
48.4346
48.5544
48.6333
48.7063
48.8366
48.9561
49.0673
49.1769
49.2385
49.3452
49.4704
49.5817
49.6892
49.7532
49.8997
50.0207
50.0264
50.218
50.2782
50.3399
50.4936
50.5902
50.6836
50.7507
50.9087
51.0363
51.0465
51.2238
51.3363
51.3627
51.5029
51.6307
51.7158
51.8351
51.9445
51.996
52.0809
52.1856
52.3632
52.4166
52.5418
52.6523
52.6805
52.8074
52.9546
53.0183
53.126
53.2689
53.3327
53.45
53.5214
53.649
53.6989
53.8519
53.9847
54.0294
54.174
54.2265
54.3335
54.4278
54.4853
54.6651
54.76
54.8132
54.9916
54.9787
55.1245
55.2309
55.3219
55.4256
55.5226
55.6084
55.6766
55.7931
55.9135
56.0131
56.0842
56.2237
56.2945
56.4374
56.5088
56.5665
56.7046
56.804
56.8773
56.996
57.1088
57.1853
57.2667
57.354
57.4746
57.5488
57.7205
57.8497
57.8489
57.9399
58.0448
58.1071
58.254
58.3621
58.4632
58.5061
58.6312
58.7571
58.7782
58.9158
59.0722
59.1014
59.2044
59.3485
59.4225
59.4621
59.5656
59.7081
59.7703
59.8647
60.0044
60.0348
60.1263
60.2911
60.3227
60.4142
60.5349
60.6088
60.6964
60.7949
60.9246
60.9865
61.0597
61.2144
61.2467
61.3652
61.492
61.503
61.6075
61.7309
61.7916
61.9362
61.9536
62.0836
62.1902
62.2697
62.3984
62.4445
62.5913
62.6667
62.6953
62.8352
62.9305
63.0167
63.1227
63.212
63.3043
63.3489
63.4918
63.5842
63.6232
63.7617
63.8788
63.8932
64.0293
64.157
64.1869
64.2769
64.3684
64.4748
64.5356
64.6532
64.7471
64.8194
64.9023
65.0589
65.0733
65.2109
65.2777
65.3496
65.4218
65.4995
65.6342
65.6918
65.7726
65.9527
65.9694
66.086
66.1797
66.2151
66.3311
66.4374
66.5344
66.564
66.6629
66.7891
66.8571
66.9183
67.0495
67.1061
67.2364
67.2969
67.3567
67.4437
67.5086
67.6266
67.7071
67.7429
67.8586
67.9156
68.0193
68.1854
68.2036
68.3122
68.382
68.432
68.5696
68.6393
68.7225
68.8298
68.9146
69.0128
69.0525
69.1575
69.261
69.2893
69.4675
69.5258
69.5416
69.6577
69.7883
69.8206
69.868
69.9966
70.0926
70.0993
70.2354
70.3732
70.364
70.4997
70.6287
70.645
70.7124
70.8338
70.9487
70.9502
71.0601
71.1632
71.2034
71.2981
71.4447
71.4471
71.5633
71.6534
71.7177
71.7882
71.8592
71.9758
72.0506
72.0974
72.2347
72.2861
72.3684
72.4723
72.5335
72.5986
72.6709
72.7702
72.8749
72.9138
73.0125
73.1182
73.1834
73.2632
73.3273
73.4465
73.5003
73.5366
73.6936
73.7508
73.7711
73.8622
74.0152
74.043
74.1334
74.2438
74.3122
74.3655
74.4941
74.5562
74.5878
74.6926
74.8139
74.8096
74.8801
75.0352
75.0605
75.1534
75.2389
75.3705
75.3577
75.4822
75.5817
75.5859
75.6892
75.829
75.8423
75.9199
76.019
76.1265
76.1458
76.2509
76.3723
76.3902
76.4954
76.634
76.6453
76.7135
76.8416
76.8895
76.9475
77.0339
77.1432
77.1614
77.2633
77.3858
77.436
77.5225
77.6068
77.6665
77.7651
77.8214
77.8604
77.9654
77.9826
78.1018
78.1744
78.2685
78.3684
78.4221
78.5356
78.591
78.6047
78.7365
78.8047
78.8163
78.9976
79.0548
79.0848
79.1437
79.2897
79.3128
79.3702
79.5358
79.6214
79.5966
79.7203
79.8168
79.8182
79.9117
80.0461
80.0882
80.1336
80.247
80.3465
80.3777
80.4754
80.6457
80.5758
80.6967
80.8158
80.8485
80.89
81.0355
81.1137
81.105
81.1899
81.3538
81.3384
81.4298
81.6026
81.5774
81.6824
81.7409
81.8325
81.8985
81.9608
82.0979
82.117
82.1443
82.3144
82.3416
82.4303
82.5164
82.5216
82.6413
82.7198
82.779
82.8713
82.9248
82.9961
83.0775
83.1467
83.2553
83.2835
83.4281
83.5024
83.504
83.6697
83.7159
83.7022
83.8488
83.947
83.9878
84.0652
84.1278
84.2396
84.2491
84.3832
84.5157
84.461
84.595
84.723
84.7003
84.7722
84.8983
84.9438
84.9727
85.1084
85.2293
85.2309
85.3263
85.4399
85.4541
85.519
85.6572
85.6557
85.7182
85.816
85.9594
85.9485
86.0383
86.1726
86.1778
86.2432
86.3579
86.398
86.4858
86.5804
86.6277
86.6482
86.7308
86.881
86.9246
86.9732
87.0949
87.1536
87.214
87.3309
87.3833
87.4673
87.5285
87.6056
87.6713
87.6947
87.8376
87.8973
87.9849
88.0445
88.1057
88.2192
88.2798
88.2925
88.4162
88.4958
88.5442
88.6409
88.6745
88.8006
88.8271
88.9158
89
89.0078
89.1476
89.2375
89.2352
89.3448
89.4415
89.4667
89.5876
89.6473
89.7169
89.7304
89.8485
89.9652
89.9705
90.0849
90.2053
90.1915
90.2968
90.3701
90.4503
90.4732
90.5592
90.7098
90.7695
90.825
90.9273
90.9489
91.0302
91.1569
91.1628
91.2261
91.2997
91.3925
91.4644
91.539
91.6179
91.6526
91.7626
91.8563
91.9199
91.9763
92.0322
92.082
92.2095
92.275
92.319
92.4102
92.4707
92.566
92.6485
92.7238
92.78
92.81
92.9775
93.0264
93.0214
93.1544
93.2196
93.3174
93.3919
93.4721
93.4983
93.5553
93.6701
93.7819
93.7373
93.9007
93.9802
93.9719
94.075
94.2005
94.2179
94.2715
94.3852
94.4721
94.5223
94.6068
94.7226
94.7185
94.8414
94.9613
94.9393
95.0204
95.1382
95.205
95.262
95.3516
95.4486
95.491
95.5642
95.7191
95.696
95.8314
95.9105
95.9149
95.9919
96.1071
96.1542
96.1997
96.2823
96.3985
96.4397
96.5465
96.6458
96.651
96.7822
96.8385
96.899
96.9879
97.0535
97.0827
97.1845
97.2419
97.3792
97.3892
97.519
97.5805
97.6138
97.7481
97.8071
97.8025
97.9254
98.0127
98.035
98.1545
98.2265
98.3427
98.334
98.4713
98.5541
98.5591
98.6908
98.7831
98.7833
98.853
98.9908
99.0598
99.0888
99.169
99.3095
99.3333
99.4222
99.5575
99.5468
99.651
99.8027
99.7971
99.8577
99.9576
100.065
100.059
100.139
100.283
100.318
100.419
100.535
100.548
100.588
100.742
100.752
100.86
100.921
101.024
101.055
101.119
101.246
101.307
101.402
101.497
101.512
101.597
101.708
101.768
101.829
101.896
101.98
102.049
102.124
102.227
102.288
102.401
102.507
102.488
102.601
102.711
102.728
102.801
102.901
102.998
103.011
103.126
103.219
103.218
103.361
103.518
103.474
103.576
103.674
103.739
103.793
103.885
104.003
103.994
104.107
104.222
104.213
104.361
104.491
104.474
104.562
104.681
104.727
104.798
104.86
105.001
105.01
105.079
105.195
105.24
105.344
105.448
105.477
105.586
105.652
105.725
105.815
105.856
105.983
106.042
106.11
106.243
106.257
106.329
106.481
106.477
106.625
106.69
106.751
106.844
106.917
107.008
107.064
107.13
107.254
107.245
107.411
107.47
107.496
107.642
107.702
107.761
107.818
107.89
107.988
108.038
108.137
108.271
108.272
108.393
108.487
108.475
108.639
108.727
108.809
108.829
108.915
109.064
109.102
109.171
109.341
109.3
109.411
109.572
109.566
109.69
109.772
109.826
109.875
109.965
110.084
110.124
110.215
110.338
110.371
110.476
110.604
110.626
110.721
110.791
110.874
110.947
110.998
111.105
111.193
111.241
111.39
111.399
111.592
111.655
111.665
111.754
111.867
111.912
112.029
112.051
112.193
112.238
112.347
112.446
112.456
112.613
112.726
112.707
112.829
112.934
112.971
113.037
113.173
113.249
113.293
113.425
113.489
113.49
113.665
113.766
113.775
113.888
114.008
114.037
114.137
114.221
114.356
114.374
114.502
114.625
114.608
114.767
114.884
114.874
114.973
115.069
115.138
115.23
115.338
115.417
115.441
115.579
115.692
115.755
115.848
115.932
115.964
116.084
116.184
116.254
116.313
116.415
116.538
116.583
116.703
116.783
116.813
116.957
117.08
117.068
117.214
117.294
117.346
117.42
117.535
117.621
117.664
117.81
117.911
117.887
118.079
118.175
118.162
118.342
118.436
118.486
118.537
118.644
118.784
118.794
118.927
119.06
118.991
119.201
119.328
119.28
119.451
119.57
119.612
119.693
119.785
119.927
119.946
120.09
120.217
120.197
120.306
120.445
120.49
120.591
120.651
120.795
120.821
120.926
121.08
121.092
121.211
121.409
121.35
121.491
121.637
121.643
121.755
121.881
121.944
121.975
122.12
122.25
122.308
122.411
122.548
122.512
122.708
122.818
122.806
122.948
123.037
123.136
123.214
123.304
123.423
123.45
123.625
123.736
123.722
123.913
123.994
124.031
124.092
124.255
124.344
124.372
124.496
124.64
124.642
124.81
124.969
124.908
125.085
125.212
125.238
125.358
125.444
125.551
125.628
125.698
125.897
125.902
125.989
126.156
126.171
126.341
126.427
126.488
126.575
126.672
126.803
126.831
126.915
127.151
127.171
127.281
127.409
127.422
127.591
127.693
127.73
127.846
127.922
128.031
128.142
128.219
128.361
128.399
128.555
128.662
128.709
128.871
128.952
128.984
129.123
129.208
129.309
129.43
129.516
129.675
129.656
129.873
129.986
129.997
130.145
130.294
130.26
130.415
130.517
130.598
130.657
130.821
130.989
130.962
131.133
131.302
131.283
131.439
131.594
131.59
131.706
131.792
131.963
131.983
132.124
132.289
132.302
132.464
132.622
132.612
132.79
132.91
132.946
133.05
133.133
133.272
133.342
133.455
133.638
133.659
133.84
133.977
133.943
134.111
134.27
134.281
134.432
134.484
134.605
134.732
134.833
134.975
135.043
135.199
135.349
135.309
135.494
135.586
135.681
135.801
135.885
136.014
136.075
136.236
136.368
136.444
136.585
136.743
136.709
136.924
137.02
137.078
137.148
137.344
137.464
137.505
137.658
137.792
137.825
138.032
138.183
138.136
138.315
138.473
138.529
138.633
138.778
138.908
138.928
139.05
139.311
139.293
139.472
139.619
139.602
139.771
139.91
139.987
140.054
140.208
140.382
140.421
140.539
140.742
140.796
140.936
141.098
141.108
141.273
141.384
141.469
141.603
141.681
141.842
141.939
142.051
142.221
142.243
142.492
142.604
142.635
142.793
142.928
142.999
143.111
143.28
143.383
143.44
143.599
143.788
143.796
144.028
144.141
144.147
144.329
144.494
144.546
144.621
144.783
144.935
144.987
145.18
145.345
145.346
145.565
145.716
145.758
145.899
146.038
146.142
146.236
146.358
146.561
146.592
146.755
146.954
146.966
147.156
147.296
147.334
147.497
147.678
147.745
147.897
147.948
148.18
148.281
148.377
148.57
148.629
148.78
148.965
149.011
149.171
149.301
149.394
149.542
149.618
149.841
149.912
150.072
150.21
150.275
150.506
150.643
150.653
150.832
150.993
151.087
151.218
151.362
151.503
151.56
151.805
151.939
151.958
152.222
152.353
152.358
152.544
152.702
152.793
152.917
153.077
153.29
153.27
153.516
153.72
153.688
153.928
154.141
154.123
154.28
154.494
154.634
154.668
154.867
155.11
155.113
155.317
155.505
155.5
155.703
155.913
155.967
156.075
156.232
156.437
156.494
156.622
156.831
156.943
157.088
157.34
157.348
157.548
157.723
157.762
157.966
158.047
158.255
158.366
158.479
158.7
158.795
158.952
159.194
159.196
159.441
159.594
159.649
159.896
159.95
160.13
160.252
160.441
160.579
160.716
160.914
161.086
161.113
161.415
161.572
161.587
161.767
161.933
162.056
162.198
162.403
162.579
162.632
162.896
163.146
163.068
163.34
163.518
163.58
163.718
163.929
164.082
164.215
164.377
164.628
164.666
164.9
165.131
165.097
165.335
165.562
165.623
165.774
165.963
166.124
166.25
166.376
166.688
166.721
166.954
167.168
167.168
167.437
167.63
167.719
167.867
168.067
168.212
168.401
168.504
168.772
168.814
169.075
169.25
169.288
169.583
169.749
169.824
169.993
170.189
170.392
170.559
170.677
170.935
170.963
171.242
171.491
171.477
171.751
171.94
172.028
172.197
172.425
172.619
172.689
172.913
173.162
173.171
173.482
173.713
173.711
173.959
174.249
174.288
174.463
174.649
174.886
174.973
175.203
175.456
175.521
175.81
175.988
176.029
176.28
176.558
176.621
176.812
176.975
177.276
177.335
177.525
177.809
177.876
178.128
178.406
178.386
178.68
178.924
178.977
179.216
179.383
179.607
179.757
179.973
180.203
180.305
180.615
180.81
180.848
181.15
181.355
181.498
181.712
181.866
182.111
182.241
182.498
182.732
182.784
183.131
183.377
183.361
183.672
183.931
184.044
184.235
184.391
184.661
184.763
185.069
185.288
185.359
185.685
185.974
185.947
186.265
186.558
186.649
186.816
187.041
187.325
187.425
187.695
188.011
188.044
188.341
188.691
188.673
188.939
189.185
189.363
189.483
189.716
190.049
[truncated: 1,240 more rows]
