# Supplementary material for: Sporosarcina pasteurii can clog and strengthen a porous medium mimic
Source: PLoS One. 2018 Nov 30;13(11):e0207489. doi: 10.1371/journal.pone.0207489 (PMC6267956; doi:10.1371/journal.pone.0207489)
Supplement: S1 Dataset — (ZIP) [file pone.0207489.s002.zip › Raw Data/(for Fig. 1) Compression test/Load test raw data/C5.xlsx]

## Sheet: Extension
0
0.00167
0.00868
0.02139
0.03098
0.04108
0.05148
0.06133
0.07102
0.08099
0.09164
0.10096
0.11122
0.12183
0.13097
0.14148
0.15178
0.16099
0.17121
0.18149
0.19125
0.20123
0.211
0.22153
0.23103
0.24134
0.25173
0.26099
0.27159
0.28163
0.29099
0.30124
0.31147
0.32128
0.33123
0.34102
0.35163
0.36098
0.37136
0.38171
0.39094
0.40151
0.41175
0.421
0.43121
0.44157
0.45122
0.46119
0.47117
0.48149
0.49101
0.50153
0.51166
0.52099
0.53155
0.5417
0.551
0.56123
0.57147
0.58133
0.5911
0.60106
0.61168
0.62099
0.63141
0.64175
0.65101
0.66142
0.67186
0.68106
0.69125
0.70137
0.71143
0.72097
0.73111
0.74171
0.75101
0.76136
0.77176
0.78104
0.79143
0.80184
0.81105
0.8213
0.83129
0.8415
0.85106
0.86116
0.8715
0.88111
0.89134
0.90174
0.91096
0.92138
0.9318
0.941
0.9514
0.96119
0.97149
0.98104
0.99122
1.00158
1.01114
1.02136
1.03183
1.04082
1.05149
1.06169
1.07098
1.08134
1.09133
1.1013
1.11099
1.12138
1.13148
1.14118
1.15144
1.16178
1.17089
1.1816
1.19172
1.20112
1.21113
1.22128
1.23135
1.24099
1.25127
1.26155
1.27103
1.28137
1.29193
1.3009
1.31161
1.32174
1.33117
1.34106
1.3514
1.36143
1.37108
1.38108
1.39161
1.40098
1.41139
1.42185
1.43092
1.44145
1.45162
1.46127
1.4711
1.48136
1.49148
1.50115
1.51103
1.52183
1.53102
1.5414
1.55176
1.56087
1.57146
1.5816
1.59111
1.6011
1.61137
1.62136
1.63125
1.6411
1.65175
1.66099
1.67152
1.68172
1.69097
1.70157
1.71156
1.72105
1.73107
1.74126
1.75142
1.76122
1.77114
1.78159
1.79103
1.8016
1.81179
1.82103
1.83147
1.84161
1.8511
1.86114
1.87136
1.88143
1.89107
1.90114
1.91162
1.9209
1.93158
1.94175
1.95094
1.96135
1.97183
1.98109
1.9912
2.00124
2.0115
2.02102
2.03117
2.04169
2.05099
2.0615
2.07172
2.08096
2.09127
2.10166
2.11121
2.12119
2.13116
2.14164
2.15101
2.16121
2.17166
2.18104
2.19148
2.20187
2.21093
2.22144
2.23157
2.24108
2.25121
2.26108
2.27155
2.28111
2.29122
2.30163
2.31107
2.32154
2.33172
2.34098
2.35134
2.36154
2.37121
2.3813
2.39105
2.40154
2.41102
2.42125
2.43166
2.441
2.45151
2.46182
2.47095
2.48128
2.4917
2.50115
2.51118
2.52124
2.53143
2.54098
2.55142
2.56162
2.57101
2.58155
2.59174
2.60093
2.61133
2.62165
2.63123
2.64109
2.65115
2.66157
2.67099
2.6813
2.69169
2.70104
2.71142
2.7219
2.73096
2.74137
2.75153
2.76135
2.77098
2.78116
2.79158
2.801
2.81124
2.82177
2.83101
2.84143
2.85187
2.86097
2.87141
2.88146
2.89136
2.90111
2.91118
2.92141
2.9312
2.94119
2.9517
2.961
2.9714
2.98174
2.99094
3.00149
3.01136
3.02136
3.03109
3.04117
3.05151
3.06121
3.07125
3.08179
3.09087
3.10152
3.11171
3.12096
3.13144
3.14142
3.15124
3.16103
3.17129
3.18141
3.19121
3.20136
3.2117
3.22091
3.23166
3.24171
3.2511
3.26129
3.27144
3.28127
3.29099
3.30124
3.3115
3.32106
3.33125
3.34194
3.35087
3.36159
3.37178
3.38111
3.39114
3.40156
3.41136
3.42105
3.4311
3.44165
3.45093
3.46128
3.47182
3.48088
3.49151
3.50174
3.51118
3.52123
3.53154
3.54131
3.55116
3.56099
3.57178
3.58103
3.59133
3.60167
3.61089
3.62149
3.63171
3.64103
3.65121
3.66144
3.67119
3.68133
3.69109
3.7017
3.71102
3.72141
3.73167
3.74098
3.75163
3.76172
3.77098
3.78122
3.7913
3.80129
3.81125
3.82106
3.83157
3.84105
3.85151
3.86168
3.87105
3.88152
3.89175
3.90099
3.91123
3.92145
3.93137
3.94103
3.95113
3.96156
3.97094
3.98149
3.99174
4.00099
4.01143
4.02195
4.03096
4.04126
4.05144
4.06145
4.07095
4.08114
4.09167
4.10103
4.11137
4.12172
4.13093
4.14137
4.15179
4.16113
4.17119
4.18126
4.19162
4.20099
4.21116
4.22161
4.23104
4.2413
4.2519
4.26094
4.2715
4.2817
4.29092
4.30129
4.31124
4.3214
4.33111
4.34119
4.35152
4.36114
4.37143
4.38181
4.39094
4.40145
4.41162
4.42105
4.43138
4.44119
4.45145
4.46102
4.47114
4.4816
4.4911
4.50139
4.51178
4.52096
4.53143
4.54173
4.55105
4.56122
4.5713
4.58136
4.59097
4.60129
4.61158
4.62111
4.63141
4.64181
4.65089
4.66146
4.67172
4.68113
4.6911
4.70135
4.71145
4.72104
4.73115
4.74171
4.75104
4.76138
4.77187
4.78094
4.79142
4.80161
4.81126
4.82099
4.8313
4.84155
4.85103
4.86111
4.87171
4.88107
4.89139
4.90185
4.91099
4.92146
4.93165
4.9412
4.9511
4.9613
4.97136
4.98118
4.9911
5.00167
5.01104
5.02136
5.03178
5.04097
5.05158
5.06151
5.0712
5.08113
5.09127
5.1015
5.1112
5.12113
5.13174
5.14095
5.15148
5.16174
5.17089
5.1815
5.19161
5.20111
5.21107
5.22136
5.23136
5.24121
5.25123
5.26164
5.27094
5.28162
5.29172
5.30106
5.3114
5.32156
5.33114
5.34105
5.35132
5.36142
5.37107
5.38117
5.39182
5.40095
5.41154
5.42182
5.43104
5.44129
5.45175
5.4612
5.47112
5.48115
5.49159
5.50093
5.51124
5.52173
5.53091
5.54148
5.55177
5.56112
5.57133
5.58171
5.59117
5.60119
5.61105
5.62167
5.63108
5.64124
5.65161
5.66095
5.6714
5.68177
5.69099
5.70126
5.71161
5.72111
5.73134
5.74109
5.75163
5.76108
5.77131
5.78166
5.79103
5.80156
5.81178
5.82087
5.83134
5.84151
5.85115
5.86121
5.87113
5.88145
5.89103
5.90139
5.91153
5.92115
5.93158
5.94176
5.95097
5.96132
5.97158
5.98127
5.99108
6.00113
6.01153
6.0209
6.03138
6.04161
6.05105
6.06146
6.072
6.08092
6.09141
6.10152
6.1113
6.12101
6.13127
6.14158
6.15104
6.1612
6.17165
6.18102
6.1914
6.20185
6.21097
6.22128
6.23142
6.24156
6.25104
6.2612
6.27157
6.28112
6.29115
6.30187
6.31098
6.32154
6.33172
6.34088
6.35135
6.36139
6.37134
6.3811
6.39121
6.40145
6.4112
6.42123
6.43185
6.44097
6.45151
6.4617
6.47098
6.4814
6.49135
6.5013
6.51103
6.52112
6.53151
6.54122
6.55125
6.56171
6.57103
6.58153
6.59178
6.60104
6.61129
6.62146
6.63127
6.64101
6.65131
6.66156
6.67104
6.68132
6.69169
6.70089
6.71156
6.72176
6.73102
6.74119
6.75154
6.76139
6.77111
6.78116
6.7916
6.80099
6.8113
6.82186
6.83096
6.84151
6.8517
6.86107
6.87111
6.88145
6.8914
6.90105
6.91109
6.9217
6.93106
6.94131
6.95178
6.96097
6.97148
6.98175
6.99109
7.00125
7.01145
7.02119
7.03121
7.04103
7.05167
7.06113
7.07135
7.08167
7.09095
7.10157
7.11161
7.12106
7.13123
7.14139
7.15133
7.16125
7.17101
7.18168
7.19099
7.2014
7.21172
7.22092
7.23149
7.24173
7.2511
7.2611
7.27149
7.28124
7.29115
7.30118
7.31159
7.32102
7.33158
7.34166
7.35102
7.36145
7.37173
7.38106
7.39116
7.40145
7.41133
7.42106
7.43114
7.44175
7.45097
7.46141
7.47177
7.48102
7.49135
7.5019
7.5111
7.52118
7.53125
7.54147
7.55095
7.56119
7.5717
7.58096
7.5914
7.60172
7.61107
7.62138
7.63186
7.64108
7.65129
7.66121
7.67151
7.68105
7.69121
7.70159
7.71102
7.72137
7.73173
7.7409
7.7514
7.76172
7.77099
7.78139
7.79116
7.80151
7.81108
7.82127
7.83161
7.84109
7.85141
7.86179
7.87088
7.88148
7.89164
7.90099
7.91132
7.92127
7.93132
7.94106
7.95134
7.9615
7.97117
7.98144
7.99174
8.00094
8.01155
8.02162
8.03123
8.04107
8.05126
8.06141
8.07094
8.0813
8.09158
8.10102
8.1114
8.12201
8.1309
8.14152
8.15171
8.1612
8.17096
8.18139
8.19151
8.20107
8.21115
8.22165
8.23093
8.24141
8.25191
8.26092
8.2714
8.28161
8.29136
8.30105
8.31134
8.32148
8.33116
8.34102
8.35183
8.361
8.37144
8.38176
8.39088
8.40141
8.41152
8.42119
8.43115
8.44131
8.45138
8.46121
8.47115
8.48177
8.49102
8.50152
8.51175
8.52095
8.53154
8.54151
8.55114
8.56109
8.57119
8.58141
8.59119
8.60117
8.61168
8.62102
8.63163
8.64174
8.651
8.66142
8.67156
8.68116
8.69113
8.70131
8.71147
8.72105
8.73114
8.74164
8.75094
8.76161
8.77175
8.78101
8.7913
8.80174
8.81118
8.8211
8.83121
8.84153
8.85098
8.86123
8.87181
8.88102
8.89147
8.90172
8.91103
8.92119
8.93164
8.9413
8.95108
8.96113
8.97169
8.98101
8.99124
9.00177
9.01101
9.02139
9.03183
9.04098
9.05133
9.06162
9.07112
9.08121
9.09108
9.10157
9.11108
9.12129
9.13163
9.14102
9.15152
9.16175
9.17099
9.18137
9.19148
9.2012
9.21129
9.22102
9.23153
9.24103
9.25131
9.26166
9.27099
9.28152
9.29175
9.30103
9.31134
9.32165
9.33117
9.34116
9.35118
9.36149
9.37103
9.38147
9.39161
9.40102
9.41153
9.42177
9.43098
9.4413
9.45157
9.46126
9.47104
9.4811
9.49166
9.50102
9.51132
9.52174
9.53098
9.54137
9.55194
9.56105
9.57132
9.58139
9.5914
9.60094
9.61115
9.62171
9.63104
9.64128
9.65174
9.66101
9.67136
9.68191
9.69102
9.70135
9.71139
9.72138
9.73105
9.74121
9.75151
9.76112
9.77122
9.78172
9.79095
9.80141
9.81182
9.82098
9.83142
9.84128
9.85139
9.86104
9.87128
9.88154
9.89116
9.90125
9.91179
9.92084
9.93157
9.94174
9.95092
9.96137
9.9714
9.98125
9.99103
10.0013
10.0114
10.0212
10.0314
10.0417
10.0509
10.0616
10.0717
10.0811
10.0912
10.1014
10.1113
10.121
10.1313
10.1415
10.1511
10.1613
10.1719
10.1809
10.1916
10.2018
10.2111
10.2211
10.2315
10.2414
10.2511
10.2611
10.2716
10.281
10.2913
10.3018
10.311
10.3215
10.3316
10.3413
10.3511
10.3614
10.3714
10.3812
10.391
10.4018
10.4111
10.4213
10.4317
10.4409
10.4515
10.4617
10.4711
10.4811
10.4914
10.5013
10.5113
10.5211
10.5317
10.541
10.5514
10.5617
10.5709
10.5816
10.5916
10.601
10.6112
10.6214
10.6313
10.6412
10.6511
10.6615
10.671
10.6815
10.6917
10.7011
10.7114
10.7217
10.731
10.7412
10.7515
10.7614
10.771
10.7811
10.7916
10.801
10.8116
10.8217
10.831
10.8414
10.8518
10.861
10.8713
10.8814
10.8915
10.901
10.9112
10.9216
10.9311
10.9414
10.9518
10.961
10.9713
10.9817
10.9911
11.0012
11.0112
11.0216
11.031
11.0411
11.0517
11.0611
11.0713
11.0819
11.091
11.1014
11.1117
11.121
11.1313
11.1412
11.1515
11.1611
11.1712
11.1815
11.1911
11.2015
11.2118
11.221
11.2314
11.2416
11.2511
11.2613
11.2711
11.2815
11.291
11.3011
11.3116
11.3211
11.3314
11.3419
11.351
11.3614
11.3718
11.3811
11.3912
11.4013
11.4115
11.421
11.4313
11.4416
11.4511
11.4615
11.4718
11.4809
11.4915
11.5017
11.5112
11.5211
11.5313
11.5415
11.551
11.5612
11.5717
11.581
11.5914
11.6019
11.611
11.6214
11.6316
11.6413
11.651
11.6612
11.6716
11.681
11.6912
11.7018
11.711
11.7214
11.7319
11.741
11.7515
11.7616
11.7713
11.7811
11.7912
11.8014
11.8112
11.8211
11.8317
11.841
11.8514
11.8618
11.8709
11.8815
11.8915
11.9012
11.9111
11.9212
11.9315
11.9412
11.9511
11.9618
11.9709
11.9815
11.9917
12.0009
12.0114
12.0215
12.0312
12.041
12.0513
12.0614
12.0712
12.0813
12.0916
12.101
12.1116
12.1218
12.1311
12.1413
12.1515
12.1612
12.171
12.1813
12.1914
12.2011
12.2112
12.2219
12.2309
12.2416
12.2518
12.2611
12.2712
12.2817
12.2913
12.3011
12.3112
12.3216
12.331
12.3412
12.3518
12.3609
12.3715
12.3817
12.3912
12.4012
12.4116
12.4212
12.4312
12.4411
12.4517
12.4611
12.4712
12.4816
12.491
12.5015
12.5118
12.521
12.5312
12.5415
12.5511
12.5613
12.571
12.5817
12.5911
12.6013
12.6116
12.6211
12.6315
12.6418
12.6509
12.6613
12.6714
12.6813
12.6913
12.7011
12.7115
12.7211
12.7314
12.7417
12.7511
12.7615
12.7717
12.781
12.7913
12.8015
12.8113
12.821
12.8311
12.8414
12.851
12.8614
12.8717
12.881
12.8915
12.9019
12.911
12.9213
12.9315
12.9414
12.951
12.9611
12.9716
12.981
12.9913
13.0017
13.011
13.0214
13.0318
13.0411
13.0513
13.0614
13.0715
13.081
13.0912
13.1016
13.1111
13.1212
13.1319
13.141
13.1515
13.1617
13.1709
13.1813
13.1914
13.2014
13.2111
13.2212
13.2315
13.2412
13.2514
13.2618
13.271
13.2815
13.2917
13.301
13.3114
13.3213
13.3313
13.341
13.3511
13.3615
13.3712
13.3813
13.3918
13.401
13.4115
13.4218
13.4311
13.4412
13.4514
13.4613
13.471
13.4813
13.4915
13.5011
13.5114
13.5217
13.5309
13.5415
13.5518
13.5611
13.5712
13.5814
13.5914
13.601
13.6111
13.6217
13.6311
13.6413
13.6519
13.661
13.6714
13.6817
13.6912
13.7011
13.7114
13.7215
13.731
13.7411
13.7518
13.761
13.7713
13.7819
13.791
13.8014
13.8118
13.8211
13.8312
13.8414
13.8512
13.8612
13.871
13.8817
13.8911
13.9014
13.9117
13.9209
13.9315
13.9416
13.9512
13.9612
13.9714
13.9814
13.9912
14.001
14.0117
14.0209
14.0315
14.0417
14.0509
14.0615
14.0717
14.0811
14.0911
14.1014
14.1113
14.1212
14.1312
14.1416
14.151
14.1616
14.1717
14.181
14.1915
14.2017
14.2111
14.2211
14.2313
14.2414
14.2511
14.2611
14.2718
14.2809
14.2915
14.3018
14.3111
14.3213
14.3318
14.3412
14.3511
14.3612
14.3715
14.3809
14.3912
14.4017
14.411
14.4214
14.4318
14.4411
14.4514
14.4618
14.4711
14.4812
14.4912
14.5016
14.5111
14.5212
14.5315
14.541
14.5514
14.5618
14.571
14.5813
14.5917
14.6011
14.6113
14.6211
14.6316
14.6411
14.6512
14.6616
14.6711
14.6815
14.6918
14.7009
14.7114
14.7216
14.7311
14.7413
14.7512
14.7614
14.771
14.7814
14.7916
14.8012
14.8115
14.8218
14.8309
14.8415
14.8516
14.8612
14.8711
14.8812
14.8914
14.901
14.9113
14.9216
14.9311
14.9414
14.952
14.961
14.9714
14.9817
14.9913
15.001
15.0113
15.0215
15.0311
15.0412
15.0516
15.061
15.0714
15.0818
15.091
15.1014
15.1115
15.1214
15.1311
15.1413
15.1515
15.1611
15.171
15.1818
15.191
15.2015
15.2117
15.2208
15.2314
15.2415
15.2513
15.2611
15.2713
15.2814
15.2913
15.3012
15.3118
15.321
15.3315
15.3417
15.351
15.3615
15.3715
15.3812
15.3911
15.4011
15.4115
15.4212
15.4312
15.4417
15.451
15.4616
15.4718
15.481
15.4913
15.5015
15.5112
15.5211
15.5313
15.5415
15.5511
15.5612
15.5717
15.5809
15.5916
15.6018
15.611
15.6213
15.6316
15.6413
15.6511
15.6612
15.6716
15.681
15.6912
15.7018
15.711
15.7215
15.7317
15.7411
15.7511
15.7616
15.7713
15.7811
15.7911
15.8017
15.811
15.8212
15.8317
15.8411
15.8514
15.8619
15.8711
15.8813
15.8915
15.9012
15.9112
15.921
15.9316
15.9411
15.9513
15.9617
15.971
15.9816
15.9917
16.001
16.0113
16.0215
16.0313
16.0413
16.051
16.0616
16.071
16.0813
16.0917
16.1009
16.1115
16.1218
16.1311
16.1412
16.1515
16.1612
16.1711
16.1812
16.1915
16.201
16.2115
16.2216
16.231
16.2415
16.2517
16.261
16.2712
16.2815
16.2913
16.3011
16.3111
16.3217
16.331
16.3414
16.3517
16.361
16.3714
16.3819
16.3911
16.4012
16.4114
16.4214
16.4309
16.4412
16.4517
16.4609
16.4713
16.4817
16.4911
16.5014
16.5118
16.5211
16.5313
16.5413
16.5515
16.5611
16.5712
16.5815
16.5911
16.6013
16.6117
16.6211
16.6315
16.6417
16.651
16.6614
16.6712
16.6815
16.6911
16.7012
16.7116
16.7212
16.7313
16.7418
16.7509
16.7615
16.7717
16.7809
16.7914
16.8013
16.8114
16.821
16.8313
16.8414
16.8511
16.8614
16.8718
16.8809
16.8916
16.9017
16.9111
16.9211
16.9314
16.9414
16.951
16.9612
16.9716
16.9811
16.9914
17.002
17.0109
17.0216
17.0317
17.0412
17.051
17.0615
17.0714
17.0811
17.091
17.1016
17.111
17.1214
17.1318
17.1409
17.1515
17.1617
17.1713
17.1811
17.1914
17.2014
17.2111
17.221
17.2318
17.241
17.2515
17.2617
17.2708
17.2815
17.2916
17.3011
17.3112
17.3214
17.3313
17.3412
17.3511
17.3617
17.371
17.3815
17.3917
17.401
17.4115
17.4216
17.431
17.4411
17.4513
17.4614
17.4712
17.4811
17.4916
17.501
17.5116
17.5217
17.5311
17.5414
17.5517
17.5611
17.5712
17.5813
17.5914
17.601
17.6111
17.6216
17.631
17.6416
17.6518
17.661
17.6714
17.6818
17.6911
17.7012
17.7113
17.7215
17.731
17.7412
17.7517
17.761
17.7714
17.7817
17.791
17.8013
17.8117
17.8212
17.8311
17.8412
17.8516
17.861
17.8712
17.8817
17.8911
17.9014
17.9119
17.921
17.9314
17.9417
17.951
17.9612
17.9711
17.9815
17.9911
18.0013
18.0116
18.0211
18.0315
18.0417
18.051
18.0614
18.0716
18.0812
18.0913
18.1011
18.1115
18.121
18.1313
18.1416
18.151
18.1615
18.1717
18.181
18.1914
18.2017
18.2111
18.2211
18.2312
18.2414
18.251
18.2614
18.2716
18.2811
18.2915
18.3018
18.3109
18.3214
18.3316
18.3412
18.351
18.3612
18.3715
18.381
18.3913
18.4017
18.411
18.4214
18.4319
18.441
18.4514
18.4615
18.4713
18.4809
18.4912
18.5016
18.511
18.5212
18.5317
18.541
18.5514
18.5619
18.571
18.5813
18.5915
18.6013
18.611
18.6212
18.6314
18.6411
18.6512
18.6617
18.671
18.6815
18.6918
18.7009
18.7114
18.7214
18.7313
18.7411
18.7512
18.7615
18.7712
18.7812
18.7918
18.8009
18.8116
18.8217
18.8309
18.8414
18.8515
18.8612
18.871
18.8813
18.8914
18.9012
18.9114
18.9216
18.9309
18.9417
18.9517
18.9611
18.9712
18.9814
18.9912
19.001
19.0113
19.0215
19.0311
19.0412
19.0519
19.0609
19.0708
19.081
19.0903
19.1002
19.1106
19.1206
19.1303
19.1402
19.1505
19.1599
19.1697
19.1797
19.1887
19.1982
19.2083
19.2185
19.2279
19.2379
19.2474
19.2567
19.2657
19.2753
19.2849
19.2947
19.3044
19.3146
19.3243
19.3343
19.3418
19.3511
19.3601
19.3691
19.3783
19.3879
19.396
19.4052
19.4149
19.424
19.4321
19.4393
19.4486
19.4559
19.4656
19.4712
19.4805
19.488
19.4942
19.5025
19.5121
19.5195
19.5264
19.5347
19.5444
19.5522
19.5582
19.5662
19.5753
19.5828
19.5896
19.5979
19.605
19.6139
19.6205
19.6278
19.6336
19.643
19.6506
19.656
19.6635
19.6703
19.6791
19.6854
19.6909
19.6973
19.7055
19.7128
19.719
19.7265
19.7309
19.7403
19.7465
19.7518
19.759
19.7633
19.7713
19.7787
19.7844
19.7905
19.7949
19.8021
19.8096
19.8152
[truncated: 170 more rows]

## Sheet: Load
0
-0.00964
-0.03414
-0.01582
0.02155
0.00407
-0.01295
-0.00465
0.02915
0.02343
0.02111
-0.02184
0.01688
0.04906
0.0215
-0.00784
0.00352
0.02264
0.03112
0.03254
0.05887
0.03997
0.0434
0.0511
0.06141
0.04305
0.02565
0.05775
0.03755
0.05749
0.06134
0.07559
0.06681
0.04999
0.04732
0.06701
0.05022
0.0392
0.07057
0.07094
0.1031
0.06589
0.0628
0.06795
0.09694
0.07806
0.0619
0.10769
0.1196
0.07198
0.03377
0.08099
0.10303
0.10302
0.07036
0.12035
0.09387
0.07589
0.12454
0.15445
0.09442
0.10888
0.07602
0.0806
0.16074
0.17106
0.14572
0.07662
0.1202
0.15865
0.19964
0.14221
0.13371
0.11229
0.18796
0.15515
0.13945
0.15629
0.18767
0.20322
0.18718
0.18783
0.22092
0.20602
0.20529
0.1961
0.24481
0.23002
0.2274
0.26025
0.22839
0.21741
0.26404
0.25918
0.27548
0.28171
0.33268
0.27981
0.28434
0.30985
0.3284
0.35255
0.37554
0.37832
0.40095
0.43451
0.50026
0.46638
0.48593
0.55315
0.58327
0.5823
0.62521
0.69107
0.69522
0.70812
0.79212
0.82813
0.83997
0.91863
0.96717
0.99611
1.02789
1.10205
1.12005
1.13712
1.23993
1.28188
1.33375
1.39143
1.4637
1.44322
1.52249
1.60308
1.63487
1.68653
1.79161
1.83486
1.87052
1.95451
2.03516
2.04299
2.09404
2.23004
2.29951
2.35115
2.41113
2.46822
2.59503
2.61385
2.69485
2.77056
2.80406
2.91193
2.98571
3.0795
3.18173
3.24373
3.31821
3.39578
3.49174
3.59616
3.67761
3.73698
3.85405
3.92928
3.99929
4.08413
4.23078
4.27727
4.34826
4.46723
4.59175
4.64675
4.78921
4.88523
4.94456
5.05566
5.15302
5.25699
5.33331
5.47686
5.53941
5.60842
5.74997
5.85938
5.914
6.03253
6.18616
6.29915
6.30172
6.45192
6.57639
6.6422
6.74463
6.9371
7.00534
7.10471
7.21692
7.26787
7.40755
7.50807
7.61022
7.70425
7.81148
7.99853
8.07696
8.15587
8.28503
8.39469
8.51291
8.61139
8.76007
8.82652
8.96308
9.11096
9.19154
9.28691
9.37216
9.50726
9.65396
9.72565
9.81546
9.96391
10.0883
10.17
10.3014
10.3846
10.5295
10.6425
10.7631
10.8599
10.945
11.0773
11.2218
11.3235
11.4353
11.5437
11.6116
11.7761
11.8696
11.9847
12.0858
12.2216
12.3498
12.4255
12.56
12.6524
12.734
12.8649
13.0503
13.0749
13.1929
13.3173
13.4491
13.5322
13.651
13.7997
13.8817
13.9729
14.0983
14.2295
14.3248
14.4536
14.5449
14.6226
14.7768
14.9092
14.9601
15.0823
15.2596
15.3506
15.425
15.5464
15.6784
15.7599
15.8439
16.0032
16.1388
16.2219
16.3004
16.4012
16.5401
16.651
16.7537
16.8574
16.9926
17.0771
17.1988
17.3066
17.4163
17.5219
17.6341
17.7237
17.8496
17.9577
18.0538
18.1688
18.3042
18.433
18.4552
18.5963
18.7306
18.7993
18.8894
19.0274
19.1336
19.227
19.3392
19.4464
19.5407
19.6944
19.821
19.8625
20.0187
20.1211
20.1888
20.2848
20.4193
20.5285
20.6347
20.7208
20.8645
20.9532
21.0686
21.225
21.2802
21.3914
21.5091
21.613
21.7008
21.8124
21.9034
22.0098
22.0925
22.2587
22.3331
22.3942
22.5405
22.6593
22.7562
22.8398
22.9636
23.0258
23.1253
23.2697
23.357
23.4758
23.5875
23.6377
23.7701
23.8696
23.9537
24.0771
24.1812
24.2839
24.4022
24.5238
24.5949
24.7134
24.8416
24.9342
24.9919
25.1443
25.2348
25.3001
25.4184
25.5341
25.5723
25.7123
25.8158
25.9222
26.0056
26.1342
26.236
26.2803
26.4134
26.5556
26.6412
26.7218
26.8234
26.9083
27.0237
27.0788
27.2517
27.2719
27.4244
27.5257
27.6152
27.704
27.8423
27.9238
28.0187
28.1072
28.1987
28.2575
28.4018
28.5488
28.5807
28.6766
28.8265
28.9374
29.0018
29.0906
29.1683
29.2954
29.4063
29.4896
29.6039
29.6865
29.7894
29.8828
29.9756
30.0638
30.1476
30.2678
30.3691
30.4349
30.5809
30.6399
30.7514
30.8633
30.9532
31.0093
31.1177
31.2505
31.3344
31.4241
31.5374
31.6019
31.6919
31.8086
31.9064
31.982
32.0759
32.1852
32.2814
32.3685
32.5107
32.5915
32.6616
32.7838
32.9213
32.9546
33.0649
33.1694
33.2395
33.3119
33.4194
33.5451
33.6219
33.7308
33.8323
33.9113
33.9917
34.1064
34.1725
34.2559
34.3958
34.4871
34.542
34.6567
34.7681
34.8392
34.9524
35.0464
35.0973
35.2484
35.311
35.405
35.5209
35.5559
35.7132
35.7874
35.9031
36.0223
36.0828
36.1638
36.2914
36.3508
36.5042
36.593
36.6041
36.7641
36.8431
36.8857
37.0075
37.1191
37.1923
37.2803
37.429
37.5527
37.5523
37.6528
37.8083
37.8554
37.9444
38.0768
38.1136
38.2204
38.3521
38.4246
38.4768
38.6191
38.7295
38.7772
38.914
39.0466
39.0935
39.1793
39.2983
39.3718
39.4151
39.4987
39.6783
39.7289
39.816
39.9311
40.0043
40.1175
40.2091
40.2759
40.3549
40.4946
40.5676
40.641
40.7193
40.849
40.9301
41.0345
41.1263
41.2034
41.2904
41.3932
41.4944
41.58
41.6911
41.7599
41.8572
41.9577
42.0719
42.1287
42.268
42.3409
42.4145
42.4901
42.6116
42.6612
42.788
42.8842
42.9715
43.1049
43.1915
43.2456
43.2923
43.4427
43.5247
43.6203
43.7692
43.8508
43.88
43.9679
44.0533
44.171
44.2496
44.354
44.448
44.5303
44.6281
44.7476
44.8142
44.8935
45.0225
45.0557
45.1641
45.2865
45.3871
45.4452
45.5564
45.707
45.7526
45.8322
45.9718
46.0047
46.1165
46.2368
46.2913
46.3806
46.4833
46.5715
46.6635
46.7632
46.8758
46.9472
47.0487
47.1408
47.2167
47.3345
47.4257
47.5158
47.5974
47.6652
47.7684
47.8535
47.9751
48.0503
48.1491
48.2517
48.379
48.3953
48.538
48.6166
48.6802
48.7623
48.8848
48.9996
49.0769
49.1548
49.26
49.3133
49.4494
49.5554
49.5809
49.7319
49.829
49.9142
49.9953
50.1154
50.1993
50.273
50.3839
50.5002
50.5288
50.6549
50.7951
50.8422
50.9897
51.069
51.117
51.1989
51.3136
51.4087
51.4602
51.5821
51.7357
51.7833
51.8762
51.9865
52.0322
52.1575
52.271
52.3495
52.4042
52.4961
52.618
52.7462
52.8369
52.9097
52.9678
53.1534
53.2423
53.2309
53.4321
53.5043
53.5692
53.6495
53.7451
53.8259
53.9803
54.0465
54.1834
54.2601
54.3564
54.4536
54.4656
54.6382
54.7592
54.8057
54.9127
55.0324
55.1208
55.1447
55.3213
55.4414
55.4688
55.6118
55.7298
55.7504
55.8606
55.9796
56.0766
56.1466
56.2691
56.3571
56.41
56.5852
56.6888
56.6843
56.8528
56.9662
57.0299
57.1109
57.2684
57.3216
57.4131
57.4825
57.6562
57.6632
57.8112
57.9036
57.9785
58.113
58.2431
58.3257
58.4537
58.5349
58.607
58.7206
58.7713
58.9449
58.9933
59.0898
59.2426
59.2933
59.4045
59.5001
59.5915
59.7235
59.8105
59.887
60.0165
60.0971
60.1841
60.2987
60.4538
60.5266
60.6185
60.7362
60.8361
60.9075
61.0281
61.1402
61.2119
61.2788
61.4042
61.5132
61.5945
61.7484
61.8523
61.9017
62.062
62.1872
62.1949
62.3583
62.4914
62.5707
62.6198
62.7747
62.9271
62.9856
63.0867
63.1788
63.2574
63.4119
63.5416
63.5686
63.6716
63.7988
63.9003
63.9707
64.0846
64.2266
64.3079
64.4116
64.5924
64.6046
64.7392
64.8654
64.9114
65.0644
65.1585
65.3028
65.3737
65.4597
65.6322
65.7196
65.8209
65.9248
65.9766
66.1878
66.2686
66.3088
66.4639
66.5485
66.667
66.7885
66.9106
66.9825
67.0739
67.1964
67.3457
67.3702
67.562
67.6712
67.7138
67.8658
67.9633
68.046
68.1708
68.3329
68.4135
68.4969
68.6397
68.8133
68.8237
68.9787
69.0962
69.1732
69.2862
69.4271
69.522
69.5893
69.7313
69.8957
69.92
70.1181
70.2875
70.2547
70.4257
70.5829
70.675
70.7252
70.8911
71.0336
71.1137
71.1843
71.4154
71.4954
71.6483
71.7449
71.7469
71.9433
72.1016
72.1298
72.2426
72.396
72.5415
72.6579
72.7177
72.9268
72.9727
73.1116
73.2653
73.3265
73.5191
73.6244
73.6615
73.8397
73.9667
74.0301
74.1551
74.3197
74.4435
74.5191
74.7058
74.8389
74.9235
75.0508
75.1513
75.2371
75.3533
75.5403
75.6392
75.7667
75.8854
76.0212
76.0904
76.3153
76.4417
76.4413
76.617
76.807
76.8582
77.0001
77.127
77.2564
77.3119
77.4719
77.6622
77.7252
77.8943
78.0713
78.109
78.2445
78.4273
78.5109
78.6339
78.7607
78.9621
79.0151
79.1731
79.3652
79.4045
79.4975
79.7107
79.7793
79.9722
80.0943
80.2098
80.3381
80.4642
80.6327
80.7051
80.8529
81.0166
81.1435
81.2691
81.4109
81.4727
81.6993
81.8535
81.9526
82.0842
82.1772
82.3236
82.4702
82.6132
82.7713
82.8592
83.0482
83.2051
83.2843
83.4642
83.6128
83.6905
83.8358
83.9467
84.0879
84.2445
84.4245
84.5962
84.6521
84.8535
85.0107
85.0873
85.2808
85.4599
85.5348
85.6616
85.8089
85.9646
86.0611
86.2447
86.4462
86.4986
86.6977
86.8865
86.9567
87.1341
87.2747
87.3901
87.5126
87.6804
87.8889
87.9656
88.1059
88.3145
88.404
88.5684
88.7695
88.8691
89.0026
89.2157
89.3361
89.4497
89.6184
89.7839
89.9141
90.0777
90.3106
90.3595
90.5854
90.7814
90.8146
91.0188
91.1725
91.3105
91.493
91.6009
91.7726
91.8741
92.0763
92.2771
92.3159
92.6176
92.7992
92.802
93.0238
93.2209
93.3366
93.5208
93.6973
93.8305
93.96
94.1444
94.3178
94.4142
94.7079
94.8639
94.8975
95.0973
95.3166
95.4345
95.5973
95.8028
95.9725
96.0913
96.2159
96.4885
96.5537
96.7913
96.9931
97.0901
97.2504
97.4758
97.6116
97.7388
97.9082
98.1645
98.2342
98.4045
98.6682
98.7634
98.9569
99.1741
99.3275
99.481
99.6643
99.7922
99.9899
100.141
100.414
100.489
100.706
100.91
100.998
101.253
101.43
101.517
101.782
101.961
102.073
102.333
102.412
102.681
102.821
103.042
103.228
103.326
103.624
103.789
103.892
104.16
104.361
104.489
104.692
104.849
105.066
105.191
105.472
105.687
105.734
105.964
106.257
106.355
106.604
106.802
106.96
107.124
107.3
107.554
107.653
107.957
108.205
108.321
108.526
108.783
108.864
109.123
109.3
109.536
109.672
109.852
110.122
110.255
110.487
110.738
110.818
111.086
111.376
111.48
111.71
111.876
112.144
112.275
112.472
112.759
112.939
113.176
113.446
113.52
113.838
114.021
114.115
114.487
114.629
114.857
115.062
115.27
115.521
115.676
115.932
116.224
116.291
116.628
116.861
116.943
117.27
117.449
117.706
117.838
118.103
118.371
118.557
118.829
119.111
119.17
119.515
119.785
119.876
120.147
120.415
120.636
120.808
121.066
121.35
121.471
121.764
122.037
122.168
122.511
122.766
122.915
123.145
123.469
123.664
123.887
124.12
124.453
124.55
124.889
125.232
125.327
125.646
125.905
126.064
126.336
126.592
126.858
127.088
127.33
127.672
127.829
128.142
128.425
128.546
128.95
129.18
129.355
129.606
129.896
130.126
130.397
130.62
131.003
131.164
131.535
131.814
131.922
132.278
132.54
132.737
133.002
133.317
133.566
133.855
134.095
134.507
134.599
134.966
135.325
135.482
135.838
136.104
136.319
136.555
136.933
137.175
137.449
137.744
138.088
138.27
138.73
139.04
139.161
139.521
139.864
140.052
140.326
140.67
141.026
141.265
141.519
141.944
142.096
142.501
142.865
143.004
143.406
143.755
143.927
144.215
144.574
144.932
145.16
145.486
145.906
146.09
146.516
146.864
147.032
147.425
147.8
147.954
148.323
148.645
149.049
149.303
149.647
150.025
150.288
150.694
151.143
151.23
151.66
152.042
152.276
152.687
152.967
153.413
153.642
154.041
154.429
154.635
155.116
155.517
155.599
156.103
156.494
156.74
157.131
157.441
157.875
158.121
158.556
158.989
159.204
159.69
160.128
160.263
160.758
161.18
161.451
161.766
162.169
162.571
162.896
163.314
163.752
164.04
164.567
165.021
165.116
165.697
166.104
166.397
166.764
167.17
167.651
167.942
168.394
168.886
169.112
169.679
170.1
170.286
170.798
171.261
171.596
171.945
172.391
172.85
173.188
173.644
174.264
174.392
175.02
175.477
175.63
176.262
176.762
177.059
177.423
177.892
178.421
178.803
179.243
179.856
180.06
180.675
181.183
181.4
182.041
182.428
182.819
183.2
183.726
184.306
184.716
185.164
185.768
186.025
186.657
187.192
187.416
188.009
188.537
188.922
189.343
189.869
190.424
190.822
191.382
191.963
192.241
192.978
193.519
193.799
194.411
194.952
195.369
195.821
196.327
197.038
197.364
197.98
198.661
198.874
199.606
200.223
200.511
201.132
201.762
202.233
202.707
203.217
203.968
204.298
204.977
205.671
205.917
206.72
207.44
207.635
208.319
208.923
209.32
209.932
210.44
211.287
211.636
212.336
213.005
213.313
214.144
214.806
215.156
215.82
216.404
216.992
217.63
218.099
218.986
219.331
220.119
220.81
221.143
222.023
222.756
223.056
223.72
224.503
225.044
225.687
226.305
227.105
227.589
228.471
229.105
229.556
230.478
231.156
231.525
232.291
233.023
233.648
234.316
234.933
235.861
236.295
237.21
238.002
238.346
239.316
240.23
240.529
241.289
242.032
242.815
243.345
244.142
245.085
245.54
246.488
247.339
247.707
248.738
249.642
250.014
250.885
251.664
252.495
253.126
253.923
254.836
255.412
256.36
257.383
257.753
258.795
259.762
260.145
261.137
261.791
262.83
263.478
264.313
265.318
265.974
266.976
268.047
268.332
269.581
270.511
271.016
272.047
272.882
273.831
274.515
275.524
276.456
277.212
278.269
279.312
279.727
281.038
281.952
282.596
283.527
284.483
285.441
286.249
287.308
288.391
289.123
290.317
291.576
291.837
293.235
294.356
294.928
295.916
297.109
298.056
298.912
299.956
301.202
301.901
303.247
304.506
304.931
306.323
307.477
308.258
309.223
310.43
311.494
312.404
313.383
314.957
315.525
317.014
318.217
318.67
320.296
321.519
322.27
323.424
324.669
325.772
326.915
327.894
329.564
330.184
331.755
333.008
333.64
335.28
336.501
337.325
338.625
339.8
341.138
342.331
343.47
345.092
345.915
347.634
348.957
349.62
351.216
352.71
353.601
354.962
356.316
357.685
358.79
360.221
361.891
362.68
364.685
366.011
366.697
368.584
370.24
371.01
372.492
373.928
375.565
376.554
378.249
380.028
380.828
382.832
384.47
385.221
386.953
388.903
389.914
391.333
392.845
394.834
395.839
397.548
399.543
400.508
402.406
404.49
405.134
407.146
408.944
410.05
411.871
413.251
415.384
416.621
418.531
420.426
421.588
423.773
425.74
426.56
428.789
430.65
431.942
433.958
435.281
437.651
439.011
441.017
443.251
444.34
446.746
448.943
449.871
452.181
454.27
455.606
457.621
459.439
461.737
463.273
465.722
467.742
469.103
471.811
474.032
474.946
477.564
479.872
481.302
483.318
485.425
488.073
489.563
491.916
494.503
495.728
498.651
501.394
502.171
504.923
507.321
509.262
511.162
513.663
516.446
517.935
520.646
523.509
524.844
527.911
530.856
531.866
534.759
537.255
539.644
541.64
544.219
546.946
549.191
551.661
554.887
556.45
559.79
562.758
563.922
567.444
569.81
572.488
574.81
577.439
580.732
582.965
585.676
589.397
590.637
594.77
597.771
598.967
602.878
605.637
608.194
610.785
614.191
617.124
619.85
623.184
626.775
628.365
632.813
635.951
637.677
641.105
644.648
647.41
650.196
653.68
657.361
659.961
663.711
668.168
669.334
674.31
677.96
679.708
683.3
687.728
690.575
693.751
697.059
701.567
704.077
708.505
713.02
714.682
719.849
723.99
726.274
730.074
734.603
737.809
741.504
744.792
750.237
752.638
757.659
762.015
764.159
769.936
774.237
776.607
781.319
785.959
789.512
794.105
797.514
803.493
806.24
811.706
816.487
819.071
825.094
829.787
832.296
837.831
842.572
846.93
851.685
855.631
861.563
865.321
871.671
876.469
879.648
885.926
891.54
894.312
900.241
905.508
910.461
914.83
920.061
926.717
930.361
937.574
943.166
946.13
953.226
960.216
962.462
969.236
974.925
980.62
985.093
991.382
998.597
1002.62
1009.93
1016.68
1019.98
1027.84
1035.39
1038.77
1045.35
1051.98
1059.07
1063.7
1070.56
1078.57
1083.32
1090.82
1099.23
1102.29
1111.4
1119
1122.52
1130.84
1137.31
1145.11
1151.2
1158.71
1166.8
1172.74
1181.11
1189.77
1193.54
1203.61
1211.89
1216.81
1225.81
1232.37
1241.35
1247.92
1256.52
1266.02
1272.08
1281.9
1291.57
1296.03
1307.03
1316.59
1321.73
1330.83
1339.64
1349.03
1356.75
1366.91
1376.58
1383.74
1395
1405.7
1410.27
1423.11
1433.55
1439.66
1449.24
1459.96
1470.32
1478.76
1489.35
1501.34
1508.1
1521.32
1533.83
1538.87
1552.63
1564
1572.14
1581.76
1594.6
1606.84
1615.67
1627.48
1641.67
1648.94
1663.44
1677.81
1683.29
1698.56
1712.05
1720.57
1732.53
1746.09
1758.92
1771.1
1783.23
1799.43
1807.77
1824.72
1839.62
1846.68
1864.32
1877.94
1888.68
1902.77
1917.18
1932.6
1945.8
1958.74
1978.33
1986.37
2006.85
2022.73
2030.66
2050.88
2067.03
2078.34
2094.12
2112.09
2127.63
2143.53
2160.15
2178.08
2190.01
2213.39
2230.21
2241
2260.78
2279.99
2294.58
2311.88
2332.15
2351.43
2366.53
2385.77
2410.14
2420.81
2445.9
2466.73
2478.18
2498.1
2522.42
2540.23
2558.67
2578.31
2603.44
2618.24
2643.24
2668.36
2678.89
2704.14
2727.17
2749.22
2766.3
2791.35
2816.4
2833.71
2858.82
2884.24
2899.83
2923.96
2949.04
2973.54
2998.08
3021.82
3046.92
3062.29
3087.46
3112.52
3137.57
3162.01
3187.13
3212.14
3232.71
3257.92
3282.96
3308.18
3326
3351.08
3374.02
3399.5
3415.9
3440.9
3466.2
3491.38
3513.23
3538.57
3563.81
3589.04
3612.46
3637.71
3662.81
3687.92
3713.1
3738.21
3763.31
3788.35
3813.44
3838.62
3863.8
3888.99
3914.25
3939.06
3964.15
3989.36
4014.71
4039.84
4065.22
4090.5
4115.67
4140.84
4165.92
4191.15
4216.45
4241.75
4266.82
4291.67
4316.78
4342.42
4367.6
4392.65
4417.86
4443.12
4468.31
4493.4
4518.41
4543.5
4568.56
4593.76
[truncated: 170 more rows]
