# Supplementary material for: Sporosarcina pasteurii can clog and strengthen a porous medium mimic
Source: PLoS One. 2018 Nov 30;13(11):e0207489. doi: 10.1371/journal.pone.0207489 (PMC6267956; doi:10.1371/journal.pone.0207489)
Supplement: S1 Dataset — (ZIP) [file pone.0207489.s002.zip › Raw Data/(for Fig. 1) Compression test/Load test raw data/CWN.xlsx]

## Sheet: C-Extension
0	0	0	1e-05	0		2e-06
0.00059	0.00051	0.00107	0.00259	0.00167		0.001286
0.00173	0.00231	0.00493	0.01523	0.00868		0.006576
0.00988	0.00866	0.01182	0.02501	0.02139		0.015352
0.01461	0.01463	0.01732	0.03524	0.03098		0.022556
0.02013	0.01945	0.02152	0.04598	0.04108		0.029632
0.02533	0.02446	0.02744	0.05493	0.05148		0.036728
0.02969	0.02952	0.03208	0.06562	0.06133		0.043648
0.0355	0.03499	0.03667	0.07591	0.07102		0.050818
0.04018	0.03957	0.04195	0.08508	0.08099		0.057554
0.04503	0.04498	0.04694	0.09528	0.09164		0.064774
0.04999	0.04984	0.05201	0.10578	0.10096		0.071716
0.05492	0.05442	0.05712	0.11533	0.11122		0.078602
0.06039	0.05979	0.06207	0.12515	0.12183		0.085846
0.06492	0.06496	0.06697	0.13524	0.13097		0.092612
0.07045	0.06942	0.07173	0.1456	0.14148		0.099736
0.07512	0.07512	0.07685	0.15503	0.15178		0.10678
0.07967	0.07988	0.08236	0.16534	0.16099		0.113648
0.0852	0.08459	0.08662	0.17584	0.17121		0.120692
0.09021	0.08966	0.09248	0.1849	0.18149		0.127748
0.09481	0.09451	0.097	0.19559	0.19125		0.134632
0.10044	0.10006	0.10169	0.2058	0.20123		0.141844
0.10517	0.10452	0.10696	0.21519	0.211		0.148568
0.11006	0.10999	0.11189	0.22538	0.22153		0.15577
0.11504	0.1148	0.11716	0.2357	0.23103		0.162746
0.11986	0.11947	0.12219	0.24531	0.24134		0.169634
0.12542	0.12471	0.12709	0.25523	0.25173		0.176836
0.1299	0.1299	0.13197	0.26512	0.26099		0.183576
0.13543	0.13446	0.13682	0.27573	0.27159		0.190806
0.14011	0.14018	0.14185	0.28511	0.28163		0.197776
0.14476	0.14476	0.14739	0.2954	0.29099		0.20466
0.15024	0.14964	0.15163	0.30574	0.30124		0.211698
0.15526	0.15469	0.15748	0.31505	0.31147		0.21879
0.15983	0.15949	0.16199	0.32558	0.32128		0.225634
0.16541	0.16513	0.16666	0.33579	0.33123		0.232844
0.17026	0.1696	0.17192	0.34504	0.34102		0.239568
0.17506	0.17506	0.17696	0.35536	0.35163		0.246814
0.18	0.17971	0.18217	0.36569	0.36098		0.25371
0.18491	0.18442	0.18716	0.37521	0.37136		0.260612
0.19044	0.18972	0.19209	0.38535	0.38171		0.267862
0.19486	0.19494	0.19706	0.39512	0.39094		0.274584
0.20038	0.19954	0.20177	0.40577	0.40151		0.281794
0.20519	0.20516	0.20678	0.41519	0.41175		0.288814
0.20981	0.20977	0.21243	0.4255	0.421		0.295702
0.2152	0.21466	0.21658	0.43578	0.43121		0.302686
0.22028	0.21964	0.22248	0.44507	0.44157		0.309808
0.22483	0.2246	0.22697	0.45564	0.45122		0.316652
0.23041	0.23019	0.23169	0.46582	0.46119		0.32386
0.23523	0.23456	0.23693	0.47502	0.47117		0.330582
0.24	0.24003	0.24195	0.48543	0.48149		0.33778
0.24497	0.24479	0.24712	0.49551	0.49101		0.34468
0.24982	0.24944	0.25212	0.5053	0.50153		0.351642
0.25547	0.25464	0.2571	0.51527	0.51166		0.358828
0.2598	0.25989	0.26207	0.52516	0.52099		0.365582
0.2654	0.26446	0.26672	0.53557	0.53155		0.37274
0.27017	0.27016	0.27185	0.5452	0.5417		0.379816
0.27483	0.27474	0.27727	0.55558	0.551		0.386684
0.28018	0.27968	0.28159	0.56572	0.56123		0.39368
0.28521	0.28459	0.2877	0.57513	0.57147		0.40082
0.28987	0.28956	0.29204	0.58561	0.58133		0.407682
0.29551	0.29513	0.29671	0.59581	0.5911		0.414852
0.30017	0.29956	0.30193	0.60512	0.60106		0.421568
0.30508	0.30505	0.30698	0.61548	0.61168		0.428854
0.31	0.30981	0.31207	0.62564	0.62099		0.435702
0.31484	0.31438	0.31711	0.63537	0.63141		0.442622
0.32053	0.31968	0.32212	0.6451	0.64175		0.449836
0.32487	0.32485	0.3272	0.65513	0.65101		0.456612
0.33044	0.32949	0.33174	0.66564	0.66142		0.463746
0.33508	0.33531	0.33674	0.67514	0.67186		0.470826
0.33981	0.33984	0.34225	0.68555	0.68106		0.477702
0.34518	0.34465	0.34668	0.69577	0.69125		0.484706
0.35021	0.34961	0.35261	0.70501	0.70137		0.491762
0.35494	0.3546	0.35704	0.71546	0.71143		0.498694
0.36048	0.36008	0.3618	0.72604	0.72097		0.505874
0.36516	0.36451	0.36697	0.73509	0.73111		0.512568
0.37009	0.37009	0.37188	0.74546	0.74171		0.519846
0.37497	0.3749	0.37709	0.75559	0.75101		0.526712
0.3799	0.37938	0.38205	0.7655	0.76136		0.533638
0.38555	0.38463	0.38705	0.77505	0.77176		0.540808
0.38986	0.38985	0.39219	0.78525	0.78104		0.547638
0.39544	0.39456	0.39672	0.79572	0.79143		0.554774
0.40016	0.4003	0.4017	0.80513	0.80184		0.561826
0.40487	0.40478	0.40729	0.8154	0.81105		0.568678
0.41001	0.40971	0.4117	0.8258	0.8213		0.575704
0.41517	0.41455	0.41757	0.83504	0.83129		0.582724
0.41992	0.41953	0.42213	0.84542	0.8415		0.5897
0.42549	0.42506	0.42678	0.85592	0.85106		0.596862
0.43014	0.42947	0.4319	0.86516	0.86116		0.603566
0.4351	0.43506	0.4369	0.87536	0.8715		0.610784
0.43987	0.43998	0.44212	0.88543	0.88111		0.617702
0.44491	0.44438	0.44698	0.89562	0.89134		0.624646
0.45056	0.4496	0.45216	0.90507	0.90174		0.631826
0.45481	0.45482	0.4573	0.91527	0.91096		0.638632
0.46047	0.45958	0.46172	0.92569	0.92138		0.645768
0.46521	0.46524	0.46679	0.93519	0.9318		0.652846
0.46981	0.46981	0.47227	0.94529	0.941		0.659636
0.47509	0.47471	0.47669	0.95602	0.9514		0.666782
0.48014	0.47952	0.48263	0.965	0.96119		0.673696
0.48489	0.48457	0.48705	0.9756	0.97149		0.68072
0.49061	0.49006	0.49177	0.98583	0.98104		0.687862
0.4952	0.49444	0.49698	0.995	0.99122		0.694568
0.50005	0.50008	0.50191	1.00545	1.00158		0.701814
0.50492	0.50504	0.507	1.01543	1.01114		0.708706
0.50989	0.50946	0.51204	1.02544	1.02136		0.715638
0.51548	0.51463	0.51727	1.03516	1.03183		0.722874
0.51979	0.51983	0.52213	1.0453	1.04082		0.729574
0.52556	0.52455	0.52667	1.05559	1.05149		0.736772
0.53024	0.53027	0.53187	1.06527	1.06169		0.743868
0.53482	0.53472	0.53726	1.07544	1.07098		0.750644
0.54003	0.53968	0.54169	1.08586	1.08134		0.75772
0.54511	0.54461	0.54755	1.09503	1.09133		0.764726
0.54999	0.54959	0.55196	1.10558	1.1013		0.771684
0.55561	0.555	0.55667	1.11582	1.11099		0.778818
0.56012	0.5594	0.56204	1.1251	1.12138		0.785608
0.56513	0.56521	0.56689	1.13551	1.13148		0.792844
0.56992	0.56991	0.57205	1.14535	1.14118		0.799682
0.57491	0.57438	0.57698	1.15542	1.15144		0.806626
0.58049	0.57972	0.58219	1.16512	1.16178		0.81386
0.5848	0.58483	0.58713	1.17525	1.17089		0.82058
0.59044	0.58956	0.59172	1.18568	1.1816		0.8278
0.59523	0.59513	0.59682	1.19523	1.19172		0.834826
0.59979	0.59975	0.60226	1.20544	1.20112		0.841672
0.60501	0.6046	0.60675	1.2158	1.21113		0.848658
0.61013	0.60962	0.61256	1.22505	1.22128		0.855728
0.61502	0.61465	0.61699	1.23562	1.23135		0.862726
0.62053	0.62002	0.62178	1.24589	1.24099		0.869842
0.62517	0.62447	0.62707	1.2551	1.25127		0.876616
0.63013	0.63014	0.63195	1.26537	1.26155		0.883828
0.63483	0.63484	0.63709	1.27541	1.27103		0.89064
0.63996	0.63938	0.64192	1.28543	1.28137		0.897612
0.64547	0.64474	0.64728	1.29511	1.29193		0.904906
0.64974	0.64981	0.65213	1.30544	1.3009		0.911604
0.65547	0.65464	0.65668	1.3156	1.31161		0.9188
0.66038	0.66013	0.66186	1.32514	1.32174		0.92585
0.66483	0.66473	0.66731	1.3355	1.33117		0.932708
0.67002	0.66959	0.67175	1.34584	1.34106		0.939652
0.67514	0.67467	0.67745	1.35499	1.3514		0.94673
0.68	0.67968	0.68204	1.36565	1.36143		0.95376
0.68561	0.68505	0.68678	1.37585	1.37108		0.960874
0.69011	0.68941	0.69203	1.38513	1.38108		0.967552
0.6951	0.69511	0.69697	1.39519	1.39161		0.974796
0.69991	0.69988	0.70211	1.40549	1.40098		0.981674
0.70495	0.70439	0.70687	1.41551	1.41139		0.988622
0.71039	0.70968	0.7123	1.42515	1.42185		0.995874
0.71469	0.71482	0.71707	1.43529	1.43092		1.00256
0.72064	0.71965	0.72168	1.44572	1.44145		1.00983
0.72526	0.72506	0.72681	1.45509	1.45162		1.01677
0.72977	0.72978	0.73234	1.46541	1.46127		1.02371
0.7351	0.73471	0.73672	1.47598	1.4711		1.03072
0.74013	0.73965	0.74248	1.48503	1.48136		1.03773
0.74501	0.74467	0.74701	1.49562	1.49148		1.04476
0.75043	0.75009	0.75182	1.50573	1.50115		1.05184
0.75511	0.75437	0.75703	1.51525	1.51103		1.05856
0.75996	0.76017	0.7619	1.52517	1.52183		1.06581
0.76494	0.76485	0.76709	1.53545	1.53102		1.07267
0.77004	0.76937	0.77196	1.54558	1.5414		1.07967
0.77538	0.77467	0.77725	1.55509	1.55176		1.08683
0.77976	0.77987	0.78202	1.5652	1.56087		1.09354
0.78555	0.78464	0.78674	1.57582	1.57146		1.10084
0.79017	0.79003	0.79184	1.58511	1.5816		1.10775
0.79478	0.79473	0.79733	1.59544	1.59111		1.11468
0.80013	0.79968	0.80181	1.60594	1.6011		1.12173
0.80512	0.80463	0.80752	1.615	1.61137		1.12873
0.81009	0.80962	0.81194	1.62558	1.62136		1.13572
0.81541	0.81506	0.81675	1.63577	1.63125		1.14285
0.82011	0.81943	0.82207	1.64527	1.6411		1.1496
0.82499	0.82513	0.82687	1.65529	1.65175		1.15681
0.83	0.82977	0.8322	1.66544	1.66099		1.16368
0.83504	0.83446	0.83696	1.67538	1.67152		1.17067
0.84044	0.8397	0.84218	1.68526	1.68172		1.17786
0.84472	0.8448	0.84706	1.69516	1.69097		1.18454
0.85048	0.84975	0.85166	1.70574	1.70157		1.19184
0.85525	0.85511	0.85689	1.71515	1.71156		1.19879
0.85983	0.85972	0.86243	1.72553	1.72105		1.20571
0.86507	0.86463	0.86674	1.73583	1.73107		1.21267
0.87015	0.86968	0.87247	1.74501	1.74126		1.21971
0.87508	0.87458	0.87698	1.75566	1.75142		1.22674
0.88033	0.88011	0.88188	1.76563	1.76122		1.23383
0.88518	0.88448	0.88694	1.77525	1.77114		1.2406
0.89014	0.8901	0.89181	1.78524	1.78159		1.24778
0.89495	0.8948	0.8972	1.79538	1.79103		1.25467
0.9	0.8994	0.90193	1.80548	1.8016		1.26168
0.90544	0.90467	0.90719	1.81528	1.81179		1.26887
0.9097	0.90987	0.91204	1.82516	1.82103		1.27556
0.91561	0.9147	0.91663	1.8358	1.83147		1.28284
0.92023	0.92001	0.9219	1.84503	1.84161		1.28976
0.92477	0.92476	0.92741	1.85561	1.8511		1.29673
0.9301	0.9298	0.93172	1.86582	1.86114		1.30372
0.93514	0.93458	0.93749	1.87494	1.87136		1.3107
0.94003	0.93952	0.94199	1.88563	1.88143		1.31772
0.94529	0.94511	0.94683	1.89575	1.89107		1.32481
0.95013	0.94938	0.95195	1.90514	1.90114		1.33155
0.95511	0.95515	0.9568	1.91526	1.91162		1.33879
0.95999	0.95981	0.96217	1.92552	1.9209		1.34568
0.96496	0.96438	0.96696	1.93539	1.93158		1.35265
0.97038	0.96967	0.97233	1.94526	1.94175		1.35988
0.97473	0.97488	0.97708	1.95532	1.95094		1.36659
0.98058	0.97966	0.98165	1.96564	1.96135		1.37378
0.98511	0.98507	0.98691	1.97506	1.97183		1.3808
0.98985	0.98976	0.99238	1.98572	1.98109		1.38776
0.99509	0.99472	0.99667	1.99581	1.9912		1.3947
1.00006	0.99959	1.00256	2.00507	2.00124		1.4017
1.00519	1.00456	1.00702	2.01551	2.0115		1.40876
1.01041	1.00999	1.0119	2.02571	2.02102		1.41581
1.01512	1.01437	1.01692	2.03521	2.03117		1.42256
1.02001	1.02035	1.02179	2.04519	2.04169		1.42981
1.02498	1.02484	1.02716	2.05543	2.05099		1.43668
1.02991	1.02939	1.03196	2.06551	2.0615		1.44365
1.03547	1.0347	1.03725	2.07515	2.07172		1.45086
1.0398	1.03986	1.04215	2.08519	2.08096		1.45759
1.04553	1.04462	1.04667	2.09588	2.09127		1.46479
1.05016	1.0501	1.05192	2.10506	2.10166		1.47178
1.05484	1.05474	1.05729	2.11564	2.11121		1.47874
1.0601	1.05985	1.06169	2.12588	2.12119		1.48574
1.06516	1.06456	1.06752	2.13509	2.13116		1.4927
1.07015	1.06945	1.07203	2.14539	2.14164		1.49973
1.07537	1.07502	1.07687	2.15586	2.15101		1.50683
1.08015	1.07947	1.08184	2.1653	2.16121		1.51359
1.08516	1.08526	1.08672	2.17525	2.17166		1.52081
1.08988	1.08986	1.09218	2.18531	2.18104		1.52765
1.0949	1.09442	1.097	2.19559	2.19148		1.53468
1.10049	1.09971	1.10226	2.20502	2.20187		1.54187
1.10472	1.10479	1.1072	2.21525	2.21093		1.54858
1.1106	1.10963	1.11165	2.22587	2.22144		1.55584
1.11514	1.11501	1.11691	2.23504	2.23157		1.56273
1.1198	1.11976	1.12228	2.24559	2.24108		1.5697
1.12505	1.12484	1.1267	2.25587	2.25121		1.57673
1.13015	1.12949	1.13242	2.26511	2.26108		1.58365
1.13511	1.13443	1.13707	2.27545	2.27155		1.59072
1.14031	1.14	1.14196	2.28588	2.28111		1.59785
1.14516	1.14449	1.14686	2.29522	2.29122		1.60459
1.15013	1.15024	1.15179	2.30531	2.30163		1.61182
1.15489	1.15488	1.15716	2.31522	2.31107		1.61864
1.15993	1.15938	1.16197	2.32568	2.32154		1.6257
1.16539	1.16468	1.16724	2.33511	2.33172		1.63283
1.1697	1.16977	1.17213	2.34528	2.34098		1.63957
1.17575	1.17468	1.17669	2.35566	2.35134		1.64682
1.18021	1.17992	1.18197	2.36514	2.36154		1.65376
1.18476	1.1848	1.18725	2.3755	2.37121		1.6607
1.19007	1.18993	1.1916	2.3858	2.3813		1.66774
1.19517	1.19453	1.19757	2.39505	2.39105		1.67467
1.20008	1.19948	1.2021	2.40539	2.40154		1.68172
1.20537	1.20503	1.20686	2.41574	2.41102		1.6888
1.21018	1.20948	1.21191	2.42516	2.42125		1.6956
1.21523	1.21527	1.21681	2.43542	2.43166		1.70288
1.21985	1.21982	1.22226	2.44518	2.441		1.70962
1.22485	1.22443	1.2269	2.45568	2.45151		1.71667
1.2304	1.22975	1.23226	2.46512	2.46182		1.72387
1.23482	1.23478	1.23703	2.47542	2.47095		1.7306
1.24072	1.23955	1.24163	2.4857	2.48128		1.73778
1.24519	1.24502	1.24705	2.49516	2.4917		1.74482
1.24982	1.24991	1.25223	2.50557	2.50115		1.75174
1.25505	1.25479	1.2567	2.51592	2.51118		1.75873
1.26006	1.25948	1.26243	2.52493	2.52124		1.76563
1.26507	1.26455	1.26703	2.53551	2.53143		1.77272
1.27028	1.27008	1.27189	2.54567	2.54098		1.77978
1.27518	1.27446	1.27695	2.55518	2.55142		1.78664
1.28027	1.28021	1.28179	2.56537	2.56162		1.79385
1.28482	1.28474	1.28722	2.57523	2.57101		1.8006
1.2898	1.28933	1.29188	2.58555	2.58155		1.80762
1.29541	1.29479	1.29726	2.5951	2.59174		1.81486
1.29982	1.29974	1.30204	2.60548	2.60093		1.8216
1.30564	1.30462	1.30669	2.61567	2.61133		1.82879
1.31022	1.30993	1.31207	2.6252	2.62165		1.83581
1.31479	1.31488	1.31729	2.63564	2.63123		1.84277
1.32003	1.3198	1.3217	2.64586	2.64109		1.8497
1.32509	1.32453	1.32739	2.65498	2.65115		1.85663
1.33013	1.32952	1.33216	2.66556	2.66157		1.86379
1.33522	1.33504	1.33686	2.67572	2.67099		1.87077
1.34021	1.33949	1.34185	2.68528	2.6813		1.87763
1.34532	1.34521	1.3468	2.69513	2.69169		1.88483
1.34986	1.34976	1.35227	2.70527	2.70104		1.89164
1.35487	1.35441	1.35684	2.71556	2.71142		1.89862
1.36038	1.35983	1.36226	2.72508	2.7219		1.90589
1.36479	1.36478	1.36714	2.73544	2.73096		1.91262
1.3707	1.36966	1.37171	2.74571	2.74137		1.91983
1.37514	1.37487	1.37705	2.7551	2.75153		1.92674
1.37981	1.37993	1.3823	2.76553	2.76135		1.93378
1.38513	1.38477	1.38666	2.77605	2.77098		1.94072
1.39009	1.38949	1.39239	2.78496	2.78116		1.94762
1.39501	1.39454	1.39711	2.79559	2.79158		1.95477
1.40025	1.40013	1.40183	2.80574	2.801		1.96179
1.40533	1.40444	1.40687	2.81539	2.81124		1.96865
1.41021	1.41014	1.41175	2.82505	2.82177		1.97578
1.41482	1.41481	1.41729	2.83531	2.83101		1.98265
1.41994	1.41946	1.42179	2.84563	2.84143		1.98965
1.42542	1.42479	1.42725	2.85517	2.85187		1.9969
1.42979	1.42978	1.43208	2.86532	2.86097		2.00359
1.43561	1.43465	1.43676	2.87574	2.87141		2.01083
1.4401	1.43984	1.44199	2.88503	2.88146		2.01768
1.44475	1.44495	1.4472	2.89549	2.89136		2.02475
1.45018	1.44973	1.45173	2.90595	2.90111		2.03174
1.45508	1.45449	1.45745	2.91505	2.91118		2.03865
1.46005	1.45949	1.46199	2.92552	2.92141		2.04569
1.4652	1.46519	1.46684	2.93558	2.9312		2.0528
1.47028	1.46942	1.47191	2.94553	2.94119		2.05967
1.4752	1.47517	1.47672	2.95511	2.9517		2.06678
1.47983	1.47978	1.4824	2.9653	2.961		2.07366
1.48493	1.48449	1.48692	2.97558	2.9714		2.08066
1.49039	1.48977	1.49229	2.98522	2.98174		2.08788
1.49485	1.49474	1.49698	2.99519	2.99094		2.09454
1.50059	1.49967	1.50172	3.00595	3.00149		2.10188
1.50507	1.50493	1.50704	3.01505	3.01136		2.10869
1.5098	1.50987	1.5122	3.0256	3.02136		2.11577
1.51521	1.51469	1.51678	3.03584	3.03109		2.12272
1.5201	1.51953	1.52242	3.04499	3.04117		2.12964
1.5251	1.52454	1.52698	3.05549	3.05151		2.13672
1.53011	1.53018	1.53186	3.06558	3.06121		2.14379
1.5353	1.53451	1.53688	3.07532	3.07125		2.15065
1.54019	1.54023	1.5418	3.08515	3.08179		2.15783
1.54484	1.5447	1.54743	3.09532	3.09087		2.16463
1.54993	1.54942	1.55187	3.10551	3.10152		2.17165
1.55548	1.5548	1.55725	3.11534	3.11171		2.17892
1.55984	1.55972	1.56207	3.12535	3.12096		2.18559
1.56552	1.56476	1.56678	3.13586	3.13144		2.19287
1.57015	1.56994	1.5719	3.14506	3.14142		2.19969
1.57487	1.57481	1.57718	3.1556	3.15124		2.20674
1.58015	1.57973	1.58173	3.16582	3.16103		2.21369
1.58508	1.58447	1.58743	3.17508	3.17129		2.22067
1.59011	1.58958	1.59198	3.1856	3.18141		2.22774
1.59513	1.59519	1.59688	3.1955	3.19121		2.23478
1.60033	1.59943	1.60179	3.20528	3.20136		2.24164
1.60515	1.60518	1.60682	3.21517	3.2117		2.2488
1.60983	1.60977	1.61245	3.22522	3.22091		2.25564
1.61488	1.61452	1.61683	3.23558	3.23166		2.26269
1.62053	1.6197	1.62228	3.24525	3.24171		2.26989
1.62478	1.62467	1.6271	3.25531	3.2511		2.27659
1.63056	1.62971	1.6317	3.26578	3.26129		2.28381
1.63511	1.63488	1.63693	3.27506	3.27144		2.29068
1.63989	1.6398	1.6421	3.28568	3.28127		2.29775
1.64515	1.64479	1.64674	3.29591	3.29099		2.30472
1.65006	1.64946	1.6526	3.3051	3.30124		2.31169
1.65513	1.65456	1.65708	3.31547	3.3115		2.31875
1.66017	1.66022	1.66187	3.32557	3.32106		2.32578
1.66524	1.66441	1.66682	3.33528	3.33125		2.3326
1.67008	1.67021	1.67182	3.34509	3.34194		2.33983
1.67489	1.6748	1.67738	3.35543	3.35087		2.34667
1.67992	1.67949	1.68182	3.36561	3.36159		2.35369
1.68551	1.68473	1.68733	3.37513	3.37178		2.3609
1.68988	1.68963	1.69216	3.38535	3.38111		2.36763
1.69559	1.69471	1.69668	3.39572	3.39114		2.37477
1.70003	1.69995	1.7019	3.40494	3.40156		2.38168
1.70485	1.70494	1.70713	3.41572	3.41136		2.3888
1.7102	1.70979	1.71178	3.4259	3.42105		2.39574
1.71503	1.71446	1.71754	3.4351	3.4311		2.40265
1.72018	1.71961	1.72201	3.44535	3.44165		2.40976
1.72515	1.72515	1.72696	3.4557	3.45093		2.41678
1.73021	1.72936	1.73186	3.46531	3.46128		2.4236
1.73517	1.73528	1.7368	3.47518	3.47182		2.43085
1.73985	1.73983	1.74233	3.48531	3.48088		2.43764
1.74496	1.74452	1.74678	3.49568	3.49151		2.44469
1.75056	1.74966	1.75228	3.50509	3.50174		2.45187
1.75483	1.75464	1.75719	3.51535	3.51118		2.45864
1.76057	1.75976	1.76164	3.52586	3.52123		2.46581
1.7651	1.76496	1.76688	3.53506	3.53154		2.47271
1.76993	1.76985	1.77212	3.54563	3.54131		2.47977
1.77506	1.77489	1.77685	3.55585	3.55116		2.48676
1.77999	1.77946	1.78251	3.56509	3.56099		2.49361
1.7852	1.78457	1.78704	3.57528	3.57178		2.50077
1.79016	1.79011	1.79197	3.58563	3.58103		2.50778
1.79525	1.79437	1.79679	3.59543	3.59133		2.51463
1.80017	1.80018	1.80184	3.60515	3.60167		2.5218
1.80473	1.80486	1.80732	3.6152	3.61089		2.5286
1.80997	1.80948	1.81174	3.6258	3.62149		2.5357
1.81558	1.81462	1.81731	3.63511	3.63171		2.54287
1.81978	1.81958	1.82231	3.64536	3.64103		2.54961
1.82563	1.82477	1.82673	3.65588	3.65121		2.55684
1.83013	1.82994	1.83189	3.66505	3.66144		2.56369
1.83486	1.8349	1.83712	3.67559	3.67119		2.57073
1.84008	1.83989	1.84178	3.68592	3.68133		2.5778
1.84498	1.84443	1.84757	3.69513	3.69109		2.58464
1.85015	1.84961	1.852	3.7054	3.7017		2.59177
1.85517	1.85513	1.85692	3.71557	3.71102		2.59876
1.86035	1.8594	1.86184	3.72524	3.72141		2.60565
1.86518	1.86518	1.86684	3.73529	3.73167		2.61283
1.86981	1.86993	1.87226	3.74512	3.74098		2.61962
1.87498	1.87456	1.87672	3.75569	3.75163		2.62672
1.88051	1.87964	1.88247	3.76517	3.76172		2.6339
1.88476	1.88463	1.88717	3.77539	3.77098		2.64059
1.8907	1.88972	1.89166	3.78578	3.78122		2.64782
1.89509	1.89496	1.89698	3.79509	3.7913		2.65468
1.89992	1.89988	1.90211	3.80565	3.80129		2.66177
1.90506	1.90484	1.90682	3.81577	3.81125		2.66875
1.90992	1.90945	1.91246	3.82517	3.82106		2.67561
1.91518	1.91466	1.91698	3.83533	3.83157		2.68274
1.92022	1.92009	1.92181	3.84547	3.84105		2.68973
1.92529	1.92429	1.9269	3.85539	3.85151		2.69668
1.93026	1.93034	1.93189	3.86534	3.86168		2.7039
1.93481	1.93486	1.93727	3.8751	3.87105		2.71062
1.93997	1.93947	1.94172	3.88575	3.88152		2.71769
1.94543	1.9447	1.9474	3.8951	3.89175		2.72488
1.94976	1.94964	1.95211	3.90541	3.90099		2.73158
1.95559	1.95481	1.95665	3.91583	3.91123		2.73882
1.96014	1.95985	1.962	3.92503	3.92145		2.74569
1.96493	1.96486	1.96712	3.93561	3.93137		2.75278
1.97	1.96972	1.97187	3.94584	3.94103		2.75969
1.97489	1.97445	1.97737	3.95511	3.95113		2.76659
1.9802	1.97971	1.98196	3.96528	3.96156		2.77374
1.98518	1.98504	1.98681	3.97562	3.97094		2.78072
1.9903	1.98938	1.99193	3.98529	3.98149		2.78768
1.99529	1.99521	1.99695	3.99527	3.99174		2.79489
1.99973	1.99979	2.00233	4.00526	4.00099		2.80162
2.005	2.00448	2.0067	4.0156	4.01143		2.80864
2.01043	2.00975	2.01242	4.02507	4.02195		2.81592
2.01476	2.0146	2.0172	4.03558	4.03096		2.82262
2.02055	2.01984	2.02165	4.04576	4.04126		2.82981
2.02523	2.02487	2.02692	4.0551	4.05144		2.83671
2.02996	2.02986	2.0321	4.0656	4.06145		2.84379
2.03503	2.03473	2.03688	4.07584	4.07095		2.85069
2.03992	2.03952	2.04233	4.08503	4.08114		2.85759
2.0452	2.04474	2.04705	4.09533	4.09167		2.8648
2.05025	2.05009	2.05197	4.10562	4.10103		2.87179
2.05528	2.05435	2.0569	4.11536	4.11137		2.87865
2.06017	2.06019	2.06191	4.12517	4.12172		2.88583
2.06481	2.06493	2.06736	4.1352	4.13093		2.89265
2.07005	2.0695	2.07164	4.14577	4.14137		2.89967
2.07542	2.07464	2.07745	4.15507	4.15179		2.90687
2.07967	2.07964	2.08211	4.16549	4.16113		2.91361
2.08568	2.08488	2.08662	4.17587	4.17119		2.92085
2.0902	2.0898	2.09192	4.18509	4.18126		2.92765
2.09491	2.09488	2.09714	4.19548	4.19162		2.93481
2.10005	2.09981	2.10184	4.20599	4.20099		2.94174
2.10495	2.10449	2.10731	4.21513	4.21116		2.94861
2.11025	2.10973	2.11199	4.22531	4.22161		2.95578
2.11513	2.1151	2.11698	4.23546	4.23104		2.96274
2.12029	2.11933	2.12194	4.24552	4.2413		2.96968
2.1251	2.12524	2.12688	4.25503	4.2519		2.97683
2.12976	2.12985	2.13233	4.26523	4.26094		2.98362
2.13509	2.13444	2.13674	4.27574	4.2715		2.9907
2.14033	2.13966	2.14241	4.28506	4.2817		2.99783
2.14476	2.14459	2.14703	4.29547	4.29092		3.00455
2.1506	2.14989	2.15169	4.30591	4.30129		3.01188
2.15516	2.15477	2.15693	4.31508	4.31124		3.01864
2.15991	2.15985	2.16206	4.32546	4.3214		3.02574
2.1651	2.16477	2.16696	4.33601	4.33111		3.03279
2.16992	2.16951	2.17239	4.3451	4.34119		3.03962
2.17529	2.17467	2.17701	4.35544	4.35152		3.04679
2.18011	2.18003	2.18186	4.36538	4.36114		3.0537
2.1853	2.1844	2.18695	4.37555	4.37143		3.06073
2.19008	2.19026	2.19184	4.38518	4.38181		3.06783
2.19483	2.19476	2.19738	4.39527	4.39094		3.07464
2.20016	2.19947	2.20174	4.40555	4.40145		3.08167
2.2054	2.2047	2.20739	4.41524	4.41162		3.08887
2.20975	2.20958	2.21207	4.42541	4.42105		3.09557
2.21554	2.21499	2.21664	4.43581	4.43138		3.10287
2.22027	2.21981	2.2219	4.44508	4.44119		3.10965
2.2249	2.2249	2.22713	4.45545	4.45145		3.11677
2.23002	2.2297	2.23194	4.46586	4.46102		3.12371
2.23494	2.23453	2.23734	4.47508	4.47114		3.13061
2.2403	2.23967	2.24201	4.48551	4.4816		3.13782
2.24507	2.24507	2.24703	4.49528	4.4911		3.14471
2.25026	2.24943	2.25186	4.50555	4.50139		3.1517
2.25517	2.25525	2.25676	4.51512	4.51178		3.15882
2.25985	2.25971	2.26241	4.52532	4.52096		3.16565
2.2651	2.26445	2.26668	4.53569	4.53143		3.17267
2.2704	2.26967	2.27241	4.54523	4.54173		3.17989
2.27473	2.27467	2.27701	4.55547	4.55105		3.18659
2.28059	2.27998	2.28161	4.56593	4.56122		3.19387
2.28522	2.28477	2.28689	4.57493	4.5713		3.20062
2.28986	2.28985	2.29214	4.5856	4.58136		3.20776
2.29503	2.29478	2.29692	4.59575	4.59097		3.21469
2.29988	2.29951	2.30236	4.6051	4.60129		3.22163
2.30534	2.30459	2.30705	4.61546	4.61158		3.2288
2.31001	2.31007	2.312	4.62535	4.62111		3.23571
2.3153	2.31436	2.31685	4.63544	4.63141		3.24267
2.32017	2.32027	2.32183	4.6451	4.64181		3.24984
2.32487	2.32472	2.3273	4.65539	4.65089		3.25663
2.33006	2.32949	2.33168	4.6656	4.66146		3.26366
2.33537	2.33463	2.33755	4.67526	4.67172		3.27091
2.33979	2.33968	2.34201	4.68554	4.68113		3.27763
2.34562	2.34497	2.34661	4.69581	4.6911		3.28482
2.35008	2.34977	2.35196	4.70496	4.70135		3.29162
2.35488	2.35487	2.35719	4.71564	4.71145		3.29881
2.36005	2.35978	2.36188	4.72582	4.72104		3.30571
2.36488	2.36446	2.36737	4.73522	4.73115		3.31262
2.3704	2.36961	2.37202	4.74526	4.74171		3.3198
2.3751	2.37498	2.37711	4.75538	4.75104		3.32672
2.38032	2.37941	2.38181	4.76543	4.76138		3.33367
2.38508	2.3854	2.38672	4.77506	4.77187		3.34083
2.38985	2.38979	2.39232	4.7854	4.78094		3.34766
2.39508	2.39448	2.39677	4.79564	4.79142		3.35468
2.40037	2.39966	2.40245	4.80516	4.80161		3.36185
2.40485	2.40471	2.4071	4.81544	4.81126		3.36867
2.41061	2.4099	2.41167	4.82604	4.82099		3.37584
2.41508	2.41476	2.41695	4.83493	4.8313		3.3826
2.41988	2.4199	2.42205	4.84565	4.84155		3.38981
2.42502	2.42493	2.4269	4.85584	4.85103		3.39674
2.42997	2.42944	2.43228	4.86525	4.86111		3.40361
2.43543	2.43453	2.43703	4.87516	4.87171		3.41077
2.44003	2.44	2.44211	4.88549	4.88107		3.41774
2.44528	2.44444	2.44676	4.89552	4.89139		3.42468
2.4502	2.45037	2.45171	4.90516	4.90185		3.43186
2.45488	2.45479	2.45726	4.9152	4.91099		3.43862
2.45996	2.45958	2.46174	4.92575	4.92146		3.4457
2.46536	2.46468	2.46748	4.93505	4.93165		3.45284
2.46977	2.46959	2.47214	4.94543	4.9412		3.45963
2.47562	2.47491	2.47664	4.95589	4.9511		3.46683
2.48008	2.47966	2.48193	4.96498	4.9613		3.47359
2.48494	2.48489	2.48709	4.97557	4.97136		3.48077
2.48998	2.48995	2.49191	4.98571	4.98118		3.48775
2.49497	2.49441	2.49724	4.99534	4.9911		3.49461
2.5004	2.49953	2.50208	5.00517	5.00167		3.50177
2.50499	2.50497	2.50715	5.01543	5.01104		3.50872
2.51029	2.50948	2.51179	5.02547	5.02136		3.51568
2.51518	2.51529	2.51676	5.03527	5.03178		3.52286
2.51983	2.51981	2.52229	5.0451	5.04097		3.5296
2.52504	2.52455	2.52675	5.05589	5.05158		3.53676
2.53032	2.52964	2.5325	5.0651	5.06151		3.54381
2.53478	2.53462	2.53706	5.07554	5.0712		3.55064
2.54076	2.53994	2.54171	5.08582	5.08113		3.55787
2.54516	2.54463	2.54702	5.09494	5.09127		3.5646
2.54991	2.54992	2.55206	5.10556	5.1015		3.57179
2.55502	2.55502	2.55681	5.11568	5.1112		3.57875
2.56001	2.55943	2.56234	5.12524	5.12113		3.58563
2.56533	2.56454	2.56715	5.13517	5.13174		3.59279
2.57	2.56997	2.57204	5.14545	5.14095		3.59968
2.57536	2.57445	2.57678	5.15537	5.15148		3.60669
2.58029	2.58036	2.58181	5.16537	5.16174		3.61391
2.58479	2.58474	2.58732	5.17517	5.17089		3.62058
2.58992	2.58956	2.5917	5.18585	5.1815		3.62771
2.59528	2.59471	2.59745	5.19511	5.19161		3.63483
2.59986	2.59964	2.60197	5.20558	5.20111		3.64163
2.60571	2.60482	2.60658	5.21584	5.21107		3.6488
2.61011	2.60968	2.61209	5.22506	5.22136		3.65566
2.61501	2.61505	2.61703	5.23565	5.23136		3.66282
2.62003	2.61988	2.62188	5.24565	5.24121		3.66973
2.62491	2.62439	2.62721	5.25514	5.25123		3.67658
2.63034	2.62963	2.63211	5.26523	5.26164		3.68379
2.63497	2.63501	2.63706	5.27532	5.27094		3.69066
2.64029	2.63943	2.64181	5.28548	5.28162		3.69773
2.64529	2.64525	2.64676	5.29535	5.29172		3.70487
2.64978	2.64972	2.65229	5.30518	5.30106		3.71161
2.65492	2.65449	2.65676	5.31572	5.3114		3.71866
2.66031	2.65974	2.66246	5.32514	5.32156		3.72584
2.66488	2.66463	2.66701	5.33562	5.33114		3.73266
2.67065	2.66989	2.67169	5.34586	5.34105		3.73983
2.67517	2.67464	2.6771	5.35513	5.35132		3.74667
2.67998	2.68001	2.68207	5.3655	5.36142		3.7538
2.68496	2.68488	2.68689	5.37572	5.37107		3.7607
2.68998	2.68939	2.69214	5.38518	5.38117		3.76757
2.69536	2.69462	2.69722	5.39527	5.39182		3.77486
2.69989	2.69995	2.70203	5.40545	5.40095		3.78165
2.70531	2.70449	2.70674	5.41557	5.41154		3.78873
2.71042	2.71021	2.7118	5.42512	5.42182		3.79587
2.71481	2.71472	2.71741	5.43521	5.43104		3.80264
2.71996	2.7195	2.7217	5.44571	5.44129		3.80963
2.72529	2.72479	2.7274	5.45506	5.45175		3.81686
2.72982	2.7297	2.73209	5.46562	5.4612		3.82369
2.73573	2.73493	2.7367	5.47588	5.47112		3.83087
2.74012	2.73956	2.74209	5.48506	5.48115		3.8376
2.74497	2.74505	2.74711	5.49544	5.49159		3.84483
2.75005	2.74987	2.75188	5.50589	5.50093		3.85172
2.75498	2.75436	2.75713	5.5152	5.51124		3.85858
2.76027	2.75962	2.7622	5.52529	5.52173		3.86582
2.76489	2.765	2.76698	5.53537	5.53091		3.87263
2.77052	2.76947	2.77172	5.54563	5.54148		3.87976
2.77527	2.77518	2.77676	5.55506	5.55177		3.88681
2.77972	2.77981	2.78243	5.56527	5.56112		3.89367
2.78503	2.78457	2.78665	5.57581	5.57133		3.90068
2.79029	2.78972	2.79241	5.58512	5.58171		3.90785
2.79485	2.79467	2.79698	5.59556	5.59117		3.91465
2.8006	2.79994	2.80175	5.60579	5.60119		3.92185
2.80507	2.80452	2.80705	5.61508	5.61105		3.92855
2.80986	2.81007	2.81204	5.62535	5.62167		3.9358
2.81507	2.81483	2.81689	5.63574	5.63108		3.94272
2.82	2.81937	2.8222	5.64533	5.64124		3.94963
2.82528	2.82459	2.82713	5.65523	5.65161		3.95677
2.8299	2.83003	2.83201	5.66529	5.66095		3.96364
2.83543	2.83446	2.83681	5.67576	5.6714		3.97077
2.84023	2.84018	2.84177	5.6851	5.68177		3.97781
2.84478	2.8447	2.84745	5.69523	5.69099		3.98463
2.85003	2.84957	2.85174	5.70578	5.70126		3.99168
2.85525	2.85474	2.85748	5.71514	5.71161		3.99884
2.85996	2.85962	2.86199	5.72551	5.72111		4.00564
2.86561	2.86492	2.86672	5.73597	5.73134		4.01291
2.87006	2.86962	2.87209	5.74504	5.74109		4.01958
2.87488	2.875	2.87697	5.7555	5.75163		4.0268
2.8801	2.8798	2.882	5.76566	5.76108		4.03373
2.88504	2.88446	2.88725	5.77512	5.77131		4.04064
2.89035	2.8896	2.89208	5.78535	5.78166		4.04781
2.89483	2.89498	2.89701	5.79522	5.79103		4.05461
2.90045	2.89957	2.9017	5.80564	5.80156		4.06178
2.90528	2.90526	2.90686	5.81518	5.81178		4.06887
2.90978	2.90972	2.91252	5.82532	5.82087		4.07564
2.91501	2.91452	2.9167	5.83571	5.83134		4.08266
2.92031	2.91977	2.92245	5.84518	5.84151		4.08984
2.92494	2.92462	2.92704	5.8556	5.85115		4.09667
2.93051	2.93	2.93179	5.86584	5.86121		4.10387
2.93511	2.9346	2.93693	5.8751	5.87113		4.11057
2.94	2.93995	2.94191	5.88547	5.88145		4.11776
2.94507	2.94479	2.94696	5.89562	5.89103		4.12469
2.95004	2.94938	2.95221	5.90526	5.90139		4.13166
2.95536	2.95464	2.95708	5.91538	5.91153		4.1388
2.95982	2.96006	2.96205	5.92514	5.92115		4.14564
2.96553	2.96454	2.9667	5.93567	5.93158		4.1528
2.97021	2.9702	2.97183	5.94509	5.94176		4.15982
2.97472	2.97474	2.97747	5.95533	5.95097		4.16665
2.97999	2.97967	2.98169	5.96571	5.96132		4.17368
2.98533	2.98466	2.98744	5.9751	5.97158		4.18082
2.9899	2.98951	2.99204	5.98556	5.98127		4.18766
2.99554	2.99502	2.99675	5.9959	5.99108		4.19486
3.0001	2.99958	3.00196	6.00508	6.00113		4.20157
3.00501	3.00499	3.00689	6.01538	6.01153		4.20876
3.01007	3.00976	3.01201	6.02573	6.0209		4.21569
3.01496	3.01431	3.01729	6.03522	6.03138		4.22263
3.02034	3.01962	3.02217	6.04525	6.04161		4.2298
3.02491	3.0251	3.02702	6.05532	6.05105		4.23668
3.03048	3.02952	3.0317	6.06555	6.06146		4.24374
3.03511	3.03524	3.03682	6.07511	6.072		4.25086
3.0398	3.03976	3.04246	6.08547	6.08092		4.25768
3.04503	3.04459	3.04667	6.09571	6.09141		4.26468
3.0503	3.04965	3.0525	6.10515	6.10152		4.27182
3.05499	3.05454	3.05705	6.11559	6.1113		4.27869
3.06057	3.05993	3.06175	6.12586	6.12101		4.28582
3.06507	3.06461	3.06692	6.13502	6.13127		4.29258
3.0699	3.07014	3.07193	6.14544	6.14158		4.2998
3.07511	3.0748	3.07702	6.15572	6.15104		4.30674
3.07997	3.07936	3.08227	6.1653	6.1612		4.31362
3.08541	3.08464	3.08707	6.17519	6.17165		4.32079
3.08991	3.09006	3.09207	6.18527	6.18102		4.32767
3.09539	3.09445	3.09675	6.19566	6.1914		4.33473
3.10012	3.10028	3.10183	6.20511	6.20185		4.34184
3.10474	3.10477	3.10736	6.21534	6.21097		4.34864
3.11002	3.1097	3.11164	6.22585	6.22128		4.3557
3.11538	3.11463	3.1175	6.2351	6.23142		4.36281
3.11995	3.1195	3.1222	6.24552	6.24156		4.36975
3.1255	3.12495	3.12682	6.25599	6.25104		4.37686
3.13005	3.12966	3.13192	6.26507	6.2612		4.38358
3.13505	3.13507	3.13688	6.27538	6.27157		4.39079
3.14002	3.1399	3.14201	6.2856	6.28112		4.39773
3.14487	3.14438	3.14722	6.29542	6.29115		4.40461
3.15042	3.14967	3.1521	6.30501	6.30187		4.41181
3.15488	3.15493	3.15711	6.31528	6.31098		4.41864
3.16046	3.15945	3.16166	6.32568	6.32154		4.42576
3.16515	3.1652	3.16687	6.33507	6.33172		4.4328
3.16972	3.16978	3.17236	6.34531	6.34088		4.43961
3.17501	3.17469	3.17664	6.35585	6.35135		4.44671
3.18038	3.17958	3.18246	6.36514	6.36139		4.45379
3.18495	3.18446	3.18718	6.37551	6.37134		4.46069
3.19056	3.18993	3.1918	6.38599	6.3811		4.46788
3.19509	3.19463	3.19695	6.39509	6.39121		4.47459
3.20003	3.20005	3.20192	6.40543	6.40145		4.48178
3.20502	3.20493	3.20696	6.4156	6.4112		4.48874
3.20992	3.20937	3.21225	6.42543	6.42123		4.49564
3.21534	3.21466	3.21705	6.43519	6.43185		4.50282
3.21986	3.21992	3.22206	6.44527	6.44097		4.50962
3.22556	3.22451	3.22677	6.4555	6.45151		4.51677
3.23017	3.23012	3.23192	6.46525	6.4617		4.52383
3.23473	3.2348	3.23736	6.47528	6.47098		4.53063
3.24006	3.23976	3.24157	6.4858	6.4814		4.53772
3.24536	3.2446	3.24759	6.49511	6.49135		4.5448
3.24987	3.2495	3.25212	6.50553	6.5013		4.55166
3.2556	3.25495	3.25674	6.51587	6.51103		4.55884
3.26013	3.25965	3.26198	6.52502	6.52112		4.56558
3.26514	3.26507	3.26692	6.53555	6.53151		4.57284
3.26996	3.26987	3.27206	6.54545	6.54122		4.57971
3.27484	3.2744	3.27714	6.55547	6.55125		4.58662
3.28039	3.27974	3.28212	6.56515	6.56171		4.59382
3.28494	3.28494	3.287	6.57522	6.57103		4.60063
3.29052	3.28938	3.29173	6.58559	6.58153		4.60775
3.29521	3.29527	3.29695	6.5953	6.59178		4.6149
3.29975	3.29984	3.3023	6.60531	6.60104		4.62165
3.3051	3.30466	3.30661	6.61595	6.61129		4.62872
3.31025	3.30964	3.31247	6.62495	6.62146		4.63575
3.31488	3.31453	3.31708	6.63561	6.63127		4.64267
3.32051	3.32003	3.32173	6.64576	6.64101		4.64981
3.32511	3.32456	3.32701	6.65504	6.65131		4.65661
3.33011	3.33003	3.33191	6.66552	6.66156		4.66383
3.33491	3.33476	3.33706	6.67559	6.67104		4.67067
3.3398	3.33934	3.34211	6.68532	6.68132		4.67758
3.34535	3.34483	3.34711	6.6951	6.69169		4.68482
3.34991	3.3499	3.35198	6.70536	6.70089		4.69161
3.35551	3.35445	3.3568	6.71548	6.71156		4.69876
3.36029	3.36012	3.36201	6.72531	6.72176		4.7059
3.36473	3.36479	3.36735	6.73544	6.73102		4.71267
3.37005	3.36967	3.37164	6.74575	6.74119		4.71966
3.37523	3.37464	3.37745	6.75504	6.75154		4.72678
3.37995	3.37952	3.38216	6.76573	6.76139		4.73375
3.38545	3.38502	3.38673	6.7758	6.77111		4.74082
3.39016	3.38957	3.39192	6.78515	6.78116		4.74759
3.39517	3.39506	3.39692	6.79538	6.7916		4.75483
3.39991	3.39976	3.40209	6.80555	6.80099		4.76166
3.40487	3.40441	3.40707	6.81532	6.8113		4.76859
3.41034	3.40982	3.41213	6.82511	6.82186		4.77585
3.41489	3.41493	3.41709	6.83535	6.83096		4.78264
3.42053	3.41946	3.42178	6.84551	6.84151		4.78976
3.42524	3.42507	3.427	6.85518	6.8517		4.79684
3.42979	3.42992	3.4324	6.86537	6.86107		4.80371
3.43513	3.43465	3.43657	6.87601	6.87111		4.81069
3.44023	3.43957	3.4425	6.88494	6.88145		4.81774
3.44481	3.44452	3.44712	6.89566	6.8914		4.8247
3.45053	3.45009	3.45169	6.90587	6.90105		4.83185
3.45523	3.45451	3.45692	6.91519	6.91109		4.83859
3.46007	3.46005	3.46188	6.9252	6.9217		4.84578
3.46493	3.46488	3.46709	6.93571	6.93106		4.85273
3.4699	3.46942	3.472	6.94543	6.94131		4.85961
3.47543	3.47481	3.4771	6.95518	6.95178		4.86686
3.47986	3.47998	3.48203	6.96517	6.96097		4.8736
3.48548	3.48445	3.48681	6.97568	6.97148		4.88078
3.49011	3.49011	3.49193	6.9851	6.98175		4.8878
3.4947	3.49488	3.49729	6.99532	6.99109		4.89466
3.5002	3.49961	3.50164	7.00588	7.00125		4.90172
3.5052	3.50456	3.50749	7.01502	7.01145		4.90874
3.50988	3.50947	3.512	7.02559	7.02119		4.91563
3.51539	3.51512	3.51674	7.03579	7.03121		4.92285
3.52014	3.51948	3.52194	7.0453	7.04103		4.92958
3.52507	3.52504	3.5268	7.05528	7.05167		4.93677
3.52997	3.52976	3.53222	7.06564	7.06113		4.94374
3.53486	3.53446	3.53709	7.07542	7.07135		4.95064
3.54043	3.53978	3.5421	7.08526	7.08167		4.95785
3.54489	3.54491	3.54696	7.09506	7.09095		4.96455
3.55049	3.54949	3.55186	7.10587	7.10157		4.97186
3.55509	3.55514	3.55695	7.11516	7.11161		4.97879
3.55977	3.55978	3.56235	7.12537	7.12106		4.98567
3.56523	3.56461	3.5667	7.1358	7.13123		4.99271
3.57024	3.56962	3.57248	7.145	7.14139		4.99975
3.57491	3.57452	3.57702	7.15554	7.15133		5.00666
3.58034	3.58015	3.58176	7.16582	7.16125		5.01386
3.58528	3.58454	3.58692	7.17511	7.17101		5.02057
3.59006	3.59008	3.59191	7.18527	7.18168		5.0278
3.5949	3.59473	3.59722	7.19558	7.19099		5.03468
3.59987	3.59942	3.60203	7.2053	7.2014		5.0416
3.60546	3.60478	3.60715	7.21538	7.21172		5.0489
3.60989	3.6099	3.61214	7.22517	7.22092		5.0556
3.61546	3.61457	3.61679	7.23583	7.23149		5.06283
3.62023	3.62017	3.62185	7.24514	7.24173		5.06982
3.6248	3.62476	3.62736	7.25549	7.2511		5.0767
3.63018	3.62966	3.63159	7.26577	7.2611		5.08366
3.63526	3.63455	3.63751	7.27509	7.27149		5.09078
3.6399	3.63957	3.64201	7.28567	7.28124		5.09768
3.64535	3.64518	3.64675	7.2958	7.29115		5.10485
3.65026	3.64951	3.65187	7.30505	7.30118		5.11157
3.65504	3.65507	3.65692	7.31536	7.31159		5.1188
3.65989	3.65982	3.66217	7.32541	7.32102		5.12566
3.66483	3.66447	3.66704	7.33534	7.33158		5.13265
3.6705	3.66965	3.67212	7.34533	7.34166		5.13985
3.67482	3.67485	3.67712	7.3552	7.35102		5.1466
3.6805	3.6795	3.68176	7.36562	7.36145		5.15377
3.68512	3.68513	3.68689	7.37511	7.37173		5.1608
3.68981	3.68975	3.69227	7.38559	7.38106		5.1677
3.69514	3.6947	3.69664	7.39577	7.39116		5.17468
3.70018	3.69952	3.70265	7.40515	7.40145		5.18179
3.70493	3.70456	3.70704	7.41564	7.41133		5.1887
3.71043	3.71016	3.71176	7.42586	7.42106		5.19585
3.71514	3.71448	3.71692	7.43507	7.43114		5.20255
3.72004	3.72009	3.72197	7.44532	7.44175		5.20983
3.72497	3.72485	3.72716	7.45557	7.45097		5.2167
3.72983	3.72944	3.73205	7.46544	7.46141		5.22363
3.73553	3.73469	3.73714	7.47512	7.47177		5.23085
3.73991	3.7398	3.7422	7.48521	7.48102		5.23763
3.74552	3.74455	3.74674	7.49566	7.49135		5.24476
3.7501	3.75025	3.75174	7.50505	7.5019		5.25181
3.75482	3.75481	3.75724	7.51554	7.5111		5.2587
3.76015	3.75967	3.76171	7.52579	7.52118		5.2657
3.76517	3.76454	3.76761	7.53509	7.53125		5.27273
3.77001	3.76954	3.77204	7.54552	7.54147		5.27972
3.77543	3.77513	3.77681	7.55604	7.55095		5.28687
3.78012	3.7795	3.78193	7.56507	7.56119		5.29356
3.78503	3.78513	3.78689	7.57537	7.5717		5.30082
3.78991	3.78988	3.79216	7.58548	7.58096		5.30768
3.79493	3.79445	3.79701	7.59552	7.5914		5.31466
3.80061	3.79962	3.80213	7.60508	7.60172		5.32183
3.80488	3.80481	3.8072	7.61526	7.61107		5.32864
3.81047	3.80961	3.81167	7.62572	7.62138		5.33577
3.81511	3.81524	3.81676	7.63514	7.63186		5.34282
3.81987	3.81977	3.82223	7.64544	7.64108		5.34968
3.82503	3.82473	3.82673	7.65578	7.65129		5.35671
3.83014	3.82952	3.83257	7.66506	7.66121		5.3637
3.83498	3.83453	3.83709	7.67547	7.67151		5.37072
3.84041	3.8401	3.8418	7.68589	7.68105		5.37785
3.84512	3.84443	3.84688	7.69519	7.69121		5.38457
3.85005	3.85007	3.8519	7.70525	7.70159		5.39177
3.85482	3.85494	3.8572	7.71539	7.71102		5.39867
3.85993	3.85942	3.86194	7.72568	7.72137		5.40567
3.86562	3.86462	3.86717	7.73515	7.73173		5.41286
3.86981	3.86979	3.87227	7.74526	7.7409		5.41961
3.87549	3.87462	3.87672	7.75571	7.7514		5.42679
3.88018	3.88016	3.88181	7.76514	7.76172		5.4338
3.88479	3.88481	3.88731	7.77533	7.77099		5.44065
3.89005	3.88977	3.8917	7.78598	7.78139		5.44778
3.89506	3.89449	3.89762	7.79511	7.79116		5.45469
3.89996	3.89959	3.902	7.80558	7.80151		5.46173
3.90551	3.90509	3.9068	7.8158	7.81108		5.46886
3.9102	3.90943	3.91199	7.82503	7.82127		5.47558
3.91508	3.91512	3.91691	7.83533	7.83161		5.48281
3.91985	3.92001	3.92207	7.84534	7.84109		5.48967
3.9249	3.92446	3.92694	7.85555	7.85141		5.49665
3.93055	3.92964	3.93231	7.86516	7.86179		5.50389
3.93477	3.93479	3.93713	7.87529	7.87088		5.51057
3.94056	3.93957	3.94168	7.8856	7.88148		5.51778
3.94525	3.94524	3.94685	7.89524	7.89164		5.52484
3.94985	3.94975	3.95226	7.9055	7.90099		5.53167
3.95504	3.95471	3.95668	7.91589	7.91132		5.53873
3.96011	3.95958	3.96251	7.9251	7.92127		5.54571
3.96508	3.96463	3.96694	7.93558	7.93132		5.55271
3.97052	3.97004	3.97169	7.94575	7.94106		5.55981
3.97515	3.97439	3.97703	7.95511	7.95134		5.5666
3.98014	3.98025	3.98193	7.96543	7.9615		5.57385
3.98489	3.98489	3.98709	7.97529	7.97117		5.58067
3.98992	3.98942	3.9919	7.98552	7.98144		5.58764
3.99545	3.99472	3.99727	7.99515	7.99174		5.59487
3.99977	3.99977	4.00216	8.0052	8.00094		5.60157
4.00553	4.00463	4.00669	8.01564	8.01155		5.60881
4.01028	4.01012	4.01189	8.0252	8.02162		5.61582
4.01479	4.01474	4.01724	8.03544	8.03123		5.62269
4.02002	4.0196	4.02174	8.04592	8.04107		5.62967
4.02506	4.02458	4.02747	8.0551	8.05126		5.63669
4.03004	4.02964	4.03197	8.06556	8.06141		5.64372
4.03546	4.03507	4.03674	8.07587	8.07094		5.65082
4.04017	4.03941	4.04205	8.08512	8.0813		5.65761
4.04518	4.04512	4.04696	8.0953	8.09158		5.66483
4.04986	4.04985	4.05214	8.1054	8.10102		5.67165
4.05495	4.05441	4.05688	8.11548	8.1114		5.67862
4.06043	4.05974	4.06231	8.12511	8.12201		5.68592
4.06475	4.06476	4.06713	8.13541	8.1309		5.69259
4.07051	4.06967	4.07167	8.14566	8.14152		5.69981
4.07536	4.07505	4.07688	8.15513	8.15171		5.70683
4.07985	4.07976	4.0823	8.16554	8.1612		5.71373
4.08504	4.08464	4.08673	8.17587	8.17096		5.72065
4.09009	4.08965	4.09243	8.18497	8.18139		5.72771
4.09502	4.0947	4.09705	8.19559	8.19151		5.73477
4.10049	4.1001	4.10181	8.20578	8.20107		5.74185
4.10513	4.10434	4.10702	8.21519	8.21115		5.74857
4.11013	4.11015	4.11192	8.22521	8.22165		5.75581
4.11492	4.11492	4.11719	8.23542	8.23093		5.76268
4.12004	4.1194	4.12184	8.24555	8.24141		5.76965
4.12542	4.12468	4.12734	8.25514	8.25191		5.7769
4.12969	4.12979	4.13208	8.26528	8.26092		5.78355
4.13568	4.13468	4.13665	8.27572	8.2714		5.79083
4.14026	4.14001	4.14183	8.2851	8.28161		5.79776
4.14479	4.14481	4.14734	8.29553	8.29136		5.80477
4.15009	4.14974	4.15166	8.30602	8.30105		5.81171
4.15508	4.1546	4.15745	8.31502	8.31134		5.8187
4.16006	4.15965	4.16195	8.32555	8.32148		5.82574
4.16537	4.16513	4.16682	8.3357	8.33116		5.83284
4.17013	4.16932	4.17202	8.34527	8.34102		5.83955
4.175	4.17522	4.17691	8.35507	8.35183		5.84681
4.1799	4.17987	4.18216	8.36544	8.361		5.85367
4.18506	4.18439	4.18689	8.37559	8.37144		5.86067
4.19039	4.18966	4.19229	8.38509	8.38176		5.86784
4.19474	4.1948	4.19706	8.3952	8.39088		5.87454
4.20058	4.19964	4.20172	8.40581	8.40141		5.88183
4.20519	4.20495	4.20686	8.41513	8.41152		5.88873
4.20979	4.20975	4.21224	8.42546	8.42119		5.89569
4.21513	4.21473	4.21678	8.43597	8.43115		5.90275
4.22008	4.21966	4.22251	8.44502	8.44131		5.90972
4.22511	4.22463	4.22695	8.45557	8.45138		5.91673
4.23034	4.23007	4.23179	8.46576	8.46121		5.92383
4.23516	4.23442	4.23707	8.47527	8.47115		5.93061
4.24	4.24021	4.24185	8.48524	8.48177		5.93781
4.24496	4.24482	4.24725	8.49535	8.49102		5.94468
4.25008	4.24944	4.2519	8.50543	8.50152		5.95167
4.25548	4.25467	4.25722	8.51526	8.51175		5.95888
4.25973	4.25973	4.26207	8.52516	8.52095		5.96553
4.26554	4.26475	4.26666	8.53576	8.53154		5.97285
4.27026	4.27006	4.27189	8.54516	8.54151		5.97978
4.27481	4.27479	4.27731	8.55553	8.55114		5.98672
4.28007	4.27965	4.28175	8.56581	8.56109		5.99367
4.28508	4.28463	4.28749	8.57503	8.57119		6.00068
4.29011	4.28958	4.29199	8.58562	8.58141		6.00774
4.29526	4.29512	4.29692	8.5956	8.59119		6.01482
4.30018	4.29942	4.3019	8.60531	8.60117		6.0216
4.30515	4.30519	4.30679	8.61524	8.61168		6.02881
4.30993	4.30979	4.31228	8.62536	8.62102		6.03568
4.31505	4.31439	4.31689	8.63554	8.63163		6.0427
4.32046	4.31967	4.32226	8.6453	8.64174		6.04989
4.32469	4.32485	4.32712	8.65514	8.651		6.05656
4.33063	4.32974	4.33159	8.66585	8.66142		6.06385
4.33522	4.33499	4.33686	8.67505	8.67156		6.07074
4.33975	4.33979	4.34233	8.6856	8.68116		6.07773
4.34504	4.34479	4.34673	8.69582	8.69113		6.0847
4.35006	4.34957	4.3525	8.70498	8.70131		6.09168
4.3551	4.35451	4.35705	8.71558	8.71147		6.09874
4.36025	4.36017	4.36186	8.72572	8.72105		6.10581
4.36518	4.36436	4.36691	8.73525	8.73114		6.11257
4.37016	4.37019	4.37181	8.74511	8.74164		6.11978
4.37499	4.37478	4.37718	8.75541	8.75094		6.12666
4.38002	4.37938	4.38188	8.76544	8.76161		6.13367
4.38542	4.38463	4.38741	8.77526	8.77175		6.14089
4.38976	4.3898	4.3921	8.7853	8.78101		6.14759
4.39562	4.39473	4.3966	8.79571	8.7913		6.15479
4.40011	4.40008	4.40188	8.80508	8.80174		6.16178
4.4048	4.4048	4.40734	8.81571	8.81118		6.16877
4.41007	4.40976	4.41168	8.82581	8.8211		6.17568
4.41502	4.41453	4.41755	8.83511	8.83121		6.18268
4.42023	4.41957	4.42202	8.84545	8.84153		6.18976
4.42531	4.42508	4.42694	8.85566	8.85098		6.19679
4.43016	4.4294	4.43191	8.86525	8.86123		6.20359
4.43504	4.43533	4.43674	8.87517	8.87181		6.21082
4.43998	4.43981	4.4422	8.88539	8.88102		6.21768
4.44502	4.44436	4.44693	8.89547	8.89147		6.22465
4.45046	4.44967	4.4523	8.90518	8.90172		6.23187
4.45479	4.45487	4.45716	8.91523	8.91103		6.23862
4.46059	4.45966	4.46165	8.92594	8.92119		6.24581
4.46511	4.46505	4.46689	8.93502	8.93164		6.25274
4.46976	4.46981	4.4722	8.94564	8.9413		6.25974
4.47503	4.47487	4.47671	8.95591	8.95108		6.26672
4.4801	4.47952	4.48243	8.96511	8.96113		6.27366
4.48522	4.48444	4.48704	8.97534	8.97169		6.28075
4.49027	4.4901	4.49193	8.98588	8.98101		6.28784
4.49516	4.49444	4.49686	8.9953	8.99124		6.2946
4.50017	4.50025	4.50168	9.00518	9.00177		6.30181
4.50493	4.50483	4.5072	9.01524	9.01101		6.30864
4.50992	4.50947	4.51191	9.02567	9.02139		6.31567
4.51549	4.5147	4.5173	9.03504	9.03183		6.32287
4.51971	4.51972	4.52219	9.0453	9.04098		6.32958
4.52562	4.5247	4.52663	9.05581	9.05133		6.33682
4.53012	4.52995	4.53192	9.065	9.06162		6.34372
4.5348	4.53481	4.53724	9.07554	9.07112		6.3507
4.54001	4.53987	4.54176	9.08586	9.08121		6.35774
4.5451	4.54448	4.54743	9.09523	9.09108		6.36466
4.55022	4.54943	4.5521	9.1054	9.10157		6.37174
4.55528	4.55502	4.55702	9.11583	9.11108		6.37885
4.5602	4.55947	4.56187	9.12528	9.12129		6.38562
4.56517	4.56525	4.56675	9.13525	9.13163		6.39281
4.56989	4.56983	4.57219	9.14514	9.14102		6.39961
4.57496	4.57441	4.57693	9.15571	9.15152		6.40671
4.58039	4.57964	4.58232	9.16516	9.16175		6.41385
4.58472	4.58474	4.58714	9.17534	9.17099		6.42059
4.59075	4.58974	4.59166	9.1857	9.18137		6.42784
4.59511	4.5949	4.59697	9.19504	9.19148		6.4347
4.59977	4.59983	4.60225	9.20554	9.2012		6.44172
4.60507	4.60492	4.60664	9.21579	9.21129		6.44874
4.61013	4.60949	4.61255	9.22512	9.22102		6.45566
4.61515	4.61447	4.61711	9.23538	9.23153		6.46273
4.62031	4.62004	4.62191	9.24569	9.24103		6.4698
4.62517	4.62446	4.6269	9.25517	9.25131		6.4766
4.63028	4.63026	4.63179	9.2654	9.26166		6.48388
4.63487	4.63481	4.63729	9.27517	9.27099		6.49063
4.63985	4.63944	4.64183	9.28573	9.28152		6.49767
4.64538	4.64476	4.64727	9.2952	9.29175		6.50487
4.64982	4.64978	4.65197	9.30539	9.30103		6.5116
4.65572	4.6546	4.65658	9.31574	9.31134		6.5188
4.66014	4.65995	4.66208	9.32512	9.32165		6.52579
4.66483	4.66496	4.66717	9.33562	9.33117		6.53275
4.67005	4.6698	4.67172	9.34588	9.34116		6.53972
4.67503	4.67447	4.67739	9.35497	9.35118		6.54661
4.68015	4.67955	4.68206	9.36548	9.36149		6.55375
4.6852	4.68508	4.68692	9.37557	9.37103		6.56076
4.69018	4.68939	4.69194	9.38521	9.38147		6.56764
4.69529	4.69522	4.69677	9.39535	9.39161		6.57485
4.69983	4.69974	4.70225	9.4052	9.40102		6.58161
4.70484	4.7044	4.70685	9.4156	9.41153		6.58864
4.71039	4.70987	4.71231	9.42513	9.42177		6.59589
4.71481	4.71467	4.71701	9.43549	9.43098		6.60259
4.72066	4.71965	4.72169	9.44569	9.4413		6.6098
4.72521	4.72488	4.72709	9.45523	9.45157		6.6168
4.72979	4.72987	4.73222	9.46558	9.46126		6.62374
4.735	4.73483	4.73671	9.47589	9.47104		6.63069
4.74005	4.73951	4.74234	9.48503	9.4811		6.63761
4.74519	4.74455	4.74716	9.49549	9.49166		6.64481
4.75014	4.75002	4.75194	9.50565	9.50102		6.65175
4.75525	4.75444	4.75688	9.51538	9.51132		6.65865
4.76036	4.76022	4.76179	9.52512	9.52174		6.66585
4.76484	4.76474	4.76733	9.53522	9.53098		6.67262
4.76989	4.76942	4.7718	9.54559	9.54137		6.67961
4.77538	4.77483	4.77725	9.55506	9.55194		6.68689
4.7798	4.77976	4.78211	9.5654	9.56105		6.69362
4.78571	4.78468	4.7867	9.57572	9.57132		6.70083
4.79012	4.78979	4.79205	9.58513	9.58139		6.7077
4.79486	4.79499	4.79726	9.59552	9.5914		6.71481
4.80013	4.79981	4.8017	9.60614	9.60094		6.72174
4.80508	4.80442	4.80738	9.61499	9.61115		6.7286
4.81006	4.80956	4.81213	9.62546	9.62171		6.73578
4.81519	4.81512	4.81685	9.63565	9.63104		6.74277
4.82036	4.81943	4.82186	9.64544	9.64128		6.74967
4.82522	4.82517	4.82675	9.65502	9.65174		6.75678
4.82981	4.82985	4.83233	9.66535	9.66101		6.76367
4.83499	4.83446	4.83671	9.67571	9.67136		6.77065
4.84038	4.83983	4.84225	9.68515	9.68191		6.7779
4.84479	4.84479	4.84706	9.69533	9.69102		6.7846
4.85063	4.84967	4.85177	9.70577	9.70135		6.79184
4.85506	4.85475	4.85703	9.71505	9.71139		6.79866
4.85973	4.85997	4.86221	9.7255	9.72138		6.80576
4.86518	4.86475	4.86675	9.73597	9.73105		6.81274
4.87005	4.86943	4.87241	9.7451	9.74121		6.81964
4.87512	4.8745	4.87703	9.75542	9.75151		6.82672
4.88014	4.88014	4.88191	9.76548	9.76112		6.83376
4.88527	4.88439	4.88691	9.77553	9.77122		6.84066
4.8902	4.89019	4.89176	9.78512	9.78172		6.8478
4.89484	4.89473	4.89737	9.79531	9.79095		6.85464
4.89994	4.89949	4.90179	9.80567	9.80141		6.86166
4.90537	4.90478	4.90731	9.81517	9.81182		6.86889
4.90987	4.90971	4.91198	9.82522	9.82098		6.87555
4.91561	4.9147	4.91671	9.83599	9.83142		6.88289
4.92008	4.91982	4.92206	9.84503	9.84128		6.88965
4.92483	4.92487	4.9272	9.85565	9.85139		6.89679
4.93021	4.92974	4.9318	9.86588	9.86104		6.90373
4.93509	4.93453	4.9374	9.87496	9.87128		6.91065
4.94014	4.93954	4.94201	9.88544	9.88154		6.91773
4.94504	4.94513	4.94694	9.89551	9.89116		6.92476
4.9504	4.94949	4.95184	9.90538	9.90125		6.93167
4.95519	4.95522	4.95683	9.91517	9.91179		6.93884
4.95978	4.95972	4.96245	9.92531	9.92084		6.94562
4.96495	4.96446	4.96676	9.93552	9.93157		6.95265
4.97046	4.96979	4.97234	9.94531	9.94174		6.95993
4.97484	4.9747	4.97711	9.9553	9.95092		6.96657
4.98057	4.97979	4.98171	9.96585	9.96137		6.97386
4.98515	4.98486	4.98692	9.97513	9.9714		6.98069
4.98986	4.98985	4.99216	9.98563	9.98125		6.98775
4.99515	4.99482	4.99675	9.99582	9.99103		6.99471
5.00009	4.99948	5.00242	10.0051	10.0013		7.00167
5.00516	5.0046	5.00701	10.0156	10.0114		7.00875
5.01002	5.01021	5.01195	10.0254	10.0212		7.01576
5.01539	5.01442	5.01679	10.0354	10.0314		7.02267
5.02015	5.02021	5.02182	10.0452	10.0417		7.0298
5.02478	5.02477	5.02745	10.0553	10.0509		7.03663
5.0299	5.02955	5.03178	10.0656	10.0616		7.04369
5.03547	5.03472	5.03732	10.0753	10.0717		7.05091
5.03979	5.03962	5.04209	10.0853	10.0811		7.05757
5.04561	5.04476	5.04669	10.0958	10.0912		7.06481
5.0501	5.04978	5.05195	10.1052	10.1014		7.07167
5.05487	5.05486	5.05708	10.1156	10.1113		7.07875
5.06012	5.05983	5.06179	10.1259	10.121		7.08572
5.06504	5.06441	5.06756	10.1351	10.1313		7.09268
5.07017	5.06959	5.07209	10.1454	10.1415		7.09975
5.07511	5.0752	5.07693	10.1555	10.1511		7.10676
5.08032	5.07942	5.0818	10.1654	10.1613		7.11364
5.08515	5.08521	5.08682	10.1751	10.1719		7.12085
5.08987	5.08977	5.09237	10.1854	10.1809		7.12767
5.09492	5.09447	5.09674	10.1955	10.1916		7.13465
5.10045	5.0997	5.10235	10.2052	10.2018		7.14189
5.10489	5.10462	5.10717	10.2153	10.2111		7.14863
5.11062	5.10978	5.1117	10.2258	10.2211		7.15581
5.11504	5.1149	5.11688	10.2351	10.2315		7.16267
5.11982	5.11998	5.12207	10.2457	10.2414		7.16979
5.12515	5.1248	5.12683	10.2559	10.2511		7.17674
5.12999	5.12943	5.13254	10.2651	10.2611		7.18364
5.13523	5.1346	5.13704	10.2753	10.2716		7.19074
5.14014	5.14017	5.14197	10.2856	10.281		7.19777
5.14529	5.14437	5.14679	10.2954	10.2913		7.20464
5.15016	5.15032	5.1518	10.3052	10.3018		7.21185
5.15477	5.15482	5.15737	10.3152	10.311		7.21863
5.15997	5.15956	5.16169	10.3257	10.3215		7.22569
5.16549	5.16466	5.16733	10.3351	10.3316		7.23285
5.16984	5.16959	5.17223	10.3453	10.3413		7.23966
5.1756	5.17481	5.17666	10.356	10.3511		7.24684
5.18008	5.17991	5.18189	10.3651	10.3614		7.25368
5.18496	5.18488	5.18709	10.3756	10.3714		7.26077
5.19008	5.18985	5.19187	10.3858	10.3812		7.26775
5.19494	5.19442	5.19748	10.3952	10.391		7.2746
5.20025	5.19961	5.20205	10.4051	10.4018		7.28177
5.20509	5.20512	5.207	10.4156	10.4111		7.28877
5.21028	5.20936	5.21175	10.4255	10.4213		7.29564
5.21516	5.2152	5.21685	10.4351	10.4317		7.30281
5.21975	5.21987	5.22236	10.4452	10.4409		7.30961
5.22499	5.22456	5.22671	10.4558	10.4515		7.31672
5.23052	5.22963	5.23237	10.4651	10.4617		7.32386
5.2348	5.23455	5.23727	10.4754	10.4711		7.33062
5.24062	5.23979	5.24175	10.4859	10.4811		7.33783
5.24513	5.24485	5.2469	10.4951	10.4914		7.34468
5.24992	5.24992	5.25208	10.5055	10.5013		7.35174
5.25507	5.25491	5.2568	10.5159	10.5113		7.3588
5.25996	5.2594	5.26256	10.5252	10.5211		7.36563
5.26522	5.26463	5.26704	10.5353	10.5317		7.37278
5.27013	5.2701	5.27197	10.5455	10.541		7.37975
5.27541	5.2744	5.27685	10.5553	10.5514		7.38668
5.28017	5.28017	5.28183	10.5653	10.5617		7.39384
5.28473	5.2849	5.28729	10.5752	10.5709		7.4006
5.28998	5.2896	5.29164	10.5856	10.5816		7.40768
5.29551	5.29465	5.29747	10.5952	10.5916		7.41489
5.29977	5.2996	5.30215	10.6055	10.601		7.4216
5.30568	5.30478	5.30668	10.6158	10.6112		7.42881
5.31012	5.30991	5.31199	10.6251	10.6214		7.4357
5.31498	5.3149	5.31708	10.6356	10.6313		7.44278
5.32002	5.31984	5.32185	10.6457	10.6412		7.44974
5.3249	5.32443	5.32737	10.6552	10.6511		7.45659
5.33027	5.32965	5.33203	10.6653	10.6615		7.46376
5.33515	5.33511	5.33688	10.6755	10.671		7.47074
5.34032	5.33931	5.34183	10.6854	10.6815		7.47768
5.34522	5.34535	5.34687	10.6953	10.6917		7.4849
5.34976	5.34985	5.35227	10.7051	10.7011		7.49162
5.35501	5.35451	5.35668	10.7158	10.7114		7.49868
5.36042	5.35966	5.3624	10.725	10.7217		7.50584
5.36475	5.36459	5.36711	10.7355	10.731		7.5126
5.3706	5.36988	5.37165	10.7457	10.7412		7.51981
5.37521	5.37476	5.37702	10.755	10.7515		7.52669
5.37998	5.37986	5.38208	10.7656	10.7614		7.53379
5.38499	5.38473	5.38691	10.7757	10.771		7.54068
5.38987	5.38941	5.39239	10.7852	10.7811		7.54758
5.39524	5.39474	5.39702	10.7953	10.7916		7.55477
5.40011	5.40003	5.40188	10.8056	10.801		7.56172
5.40531	5.40438	5.40693	10.8153	10.8116		7.56871
5.41025	5.41026	5.41193	10.8253	10.8217		7.57589
5.41471	5.41482	5.41738	10.8353	10.831		7.58263
5.42003	5.41949	5.42166	10.8456	10.8414		7.58964
5.42541	5.42477	5.42743	10.8552	10.8518		7.59692
5.4298	5.42961	5.43217	10.8657	10.861		7.60365
5.43555	5.43488	5.4367	10.8758	10.8713		7.61084
5.44022	5.43977	5.44192	10.8851	10.8814		7.61768
5.44499	5.44491	5.44709	10.8956	10.8915		7.62481
5.45001	5.44975	5.45193	10.9058	10.901		7.63169
5.45492	5.45448	5.45731	10.9151	10.9112		7.6386
5.46021	5.45977	5.46206	10.9253	10.9216		7.64579
5.46514	5.46508	5.46697	10.9355	10.9311		7.65275
5.47031	5.46934	5.47188	10.9454	10.9414		7.65968
5.4752	5.47518	5.4769	10.9551	10.9518		7.66684
5.47982	5.47991	5.48237	10.9651	10.961		7.67365
5.48507	5.48453	5.4866	10.9759	10.9713		7.68067
5.49042	5.48968	5.49245	10.9851	10.9817		7.68786
5.4947	5.49458	5.49711	10.9955	10.9911		7.69461
5.50069	5.49993	5.50166	11.0059	11.0012		7.70187
5.5052	5.50468	5.50693	11.0151	11.0112		7.70863
5.50994	5.50991	5.51213	11.0254	11.0216		7.71581
5.51503	5.51483	5.51688	11.0359	11.031		7.72273
5.51995	5.51946	5.52225	11.0452	11.0411		7.72961
5.52532	5.52475	5.52699	11.0553	11.0517		7.73681
5.53005	5.5301	5.53196	11.0654	11.0611		7.74372
5.53532	5.53433	5.53686	11.0755	11.0713		7.75067
5.5401	5.54024	5.54184	11.085	11.0819		7.75782
5.54474	5.54485	5.54736	11.0952	11.091		7.76462
5.55016	5.54951	5.55168	11.1058	11.1014		7.77172
5.55532	5.55465	5.55745	11.1151	11.1117		7.77885
5.55978	5.55956	5.56206	11.1255	11.121		7.78556
5.56559	5.56493	5.56671	11.1358	11.1313		7.79286
5.57011	5.56964	5.57195	11.1451	11.1412		7.7996
5.57494	5.57487	5.57704	11.1554	11.1515		7.80675
5.58008	5.57975	5.582	11.1659	11.1611		7.81377
5.5849	5.58452	5.58734	11.1752	11.1712		7.82064
5.5903	5.58972	5.59201	11.1854	11.1815		7.82779
5.59504	5.59504	5.59685	11.1953	11.1911		7.83467
5.60033	5.59939	5.60192	11.2056	11.2015		7.84174
5.60509	5.60526	5.60684	11.2151	11.2118		7.84883
5.60983	5.60976	5.61239	11.2253	11.221		7.85565
5.61517	5.61456	5.61671	11.2357	11.2314		7.8627
5.62037	5.61968	5.62242	11.2452	11.2416		7.86986
5.62477	5.62458	5.62704	11.2554	11.2511		7.87658
5.63051	5.62999	5.63165	11.2658	11.2613		7.88385
5.63527	5.63471	5.63694	11.275	11.2711		7.89061
5.63995	5.63993	5.64216	11.2855	11.2815		7.8978
5.64498	5.64471	5.647	11.2958	11.291		7.90471
5.64994	5.64952	5.65224	11.3051	11.3011		7.91159
5.65535	5.65469	5.657	11.3155	11.3116		7.91883
5.66002	5.66007	5.66203	11.3252	11.3211		7.92568
5.66532	5.66443	5.66685	11.3356	11.3314		7.93272
5.67021	5.67022	5.67173	11.3451	11.3419		7.93982
5.67483	5.67474	5.67742	11.3554	11.351		7.94666
5.68016	5.67954	5.68162	11.3657	11.3614		7.95369
5.68542	5.68466	5.68741	11.3752	11.3718		7.96089
5.68972	5.68961	5.69203	11.3855	11.3811		7.96759
5.69555	5.69503	5.69664	11.3958	11.3912		7.97485
5.70022	5.69969	5.70191	11.4049	11.4013		7.9816
5.70488	5.70491	5.70709	11.4156	11.4115		7.98878
5.70999	5.70985	5.71195	11.4257	11.421		7.9957
5.7149	5.71451	5.71732	11.4351	11.4313		8.00264
5.72034	5.71959	5.72203	11.4454	11.4416		8.0098
5.72495	5.72506	5.727	11.4553	11.4511		8.01668
5.73035	5.72937	5.73181	11.4654	11.4615		8.02368
5.73516	5.73527	5.73683	11.4751	11.4718		8.03083
5.73984	5.73975	5.74232	11.4854	11.4809		8.03766
5.74512	5.74455	5.74667	11.4956	11.4915		8.04467
5.75031	5.74958	5.75262	11.5053	11.5017		8.05189
5.7548	5.7546	5.75705	11.5156	11.5112		8.05864
5.7606	5.76001	5.76163	11.5258	11.5211		8.06582
5.76511	5.76469	5.76694	11.535	11.5313		8.07261
5.76993	5.76996	5.77208	11.5456	11.5415		8.07981
5.77504	5.7749	5.77692	11.5558	11.551		8.08673
5.77985	5.77943	5.78233	11.5653	11.5612		8.09362
5.78543	5.78464	5.78702	11.5752	11.5717		8.1008
5.79004	5.78999	5.79214	11.5853	11.581		8.1077
5.79535	5.79439	5.79682	11.5954	11.5914		8.11468
5.80009	5.80038	5.80173	11.6051	11.6019		8.12183
5.80484	5.80479	5.80729	11.6154	11.611		8.12865
5.81008	5.80951	5.81174	11.6257	11.6214		8.13568
5.81533	5.81462	5.81753	11.6352	11.6316		8.14285
5.81987	5.81965	5.82209	11.6455	11.6413		8.14968
5.82557	5.82494	5.82671	11.6561	11.651		8.15686
5.83009	5.82968	5.83193	11.6649	11.6612		8.16357
5.83491	5.83494	5.837	11.6756	11.6716		8.1708
5.83999	5.83993	5.84193	11.6858	11.681		8.17774
5.84496	5.84447	5.84723	11.6953	11.6912		8.18463
5.85047	5.84955	5.85201	11.7051	11.7018		8.19177
5.85498	5.85498	5.85713	11.7154	11.711		8.1987
5.86034	5.85945	5.8618	11.7256	11.7214		8.20571
5.86522	5.86534	5.8667	11.7352	11.7319		8.21286
5.86986	5.86976	5.87231	11.7453	11.741		8.21964
5.87499	5.8746	5.87677	11.7557	11.7515		8.2267
5.88031	5.87963	5.88249	11.7651	11.7616		8.23381
5.88479	5.88457	5.88713	11.7755	11.7713		8.24065
5.89056	5.88994	5.89165	11.7859	11.7811		8.24784
5.89508	5.89461	5.89691	11.7951	11.7912		8.25458
5.89998	5.89994	5.90202	11.8055	11.8014		8.26177
5.90495	5.90501	5.90697	11.8157	11.8112		8.26876
5.90997	5.9094	5.91219	11.8255	11.8211		8.27563
5.91544	5.91453	5.9171	11.8352	11.8317		8.28278
5.91996	5.91994	5.92221	11.8454	11.841		8.2897
5.92534	5.9245	5.92678	11.8556	11.8514		8.29672
5.9302	5.93028	5.93177	11.8652	11.8618		8.30386
5.93482	5.93479	5.93734	11.8751	11.8709		8.3106
5.94003	5.93958	5.94172	11.8859	11.8815		8.31775
5.94528	5.94458	5.94752	11.8951	11.8915		8.32479
5.94982	5.94961	5.95209	11.9055	11.9012		8.33165
5.95574	5.95497	5.95669	11.9159	11.9111		8.33887
5.96015	5.95959	5.96199	11.925	11.9212		8.34559
5.96495	5.96495	5.967	11.9355	11.9315		8.35278
5.96998	5.97004	5.97183	11.9457	11.9412		8.35975
5.975	5.97446	5.97723	11.9553	11.9511		8.36663
5.98041	5.9796	5.9822	11.9652	11.9618		8.37384
5.98497	5.98495	5.98707	11.9754	11.9709		8.38066
5.9904	5.98945	5.99175	11.9855	11.9815		8.38771
5.99528	5.99537	5.99684	11.9954	11.9917		8.39491
5.9998	5.99974	6.00235	12.0053	12.0009		8.40161
6.00495	6.00458	6.00668	12.0159	12.0114		8.40871
6.01025	6.00967	6.01249	12.0251	12.0215		8.4158
6.01487	6.01461	6.01703	12.0356	12.0312		8.42266
6.02069	6.01988	6.0216	12.0458	12.041		8.4298
6.02513	6.02463	6.02701	12.055	12.0513		8.43663
6.03001	6.0301	6.03196	12.0656	12.0614		8.44382
6.03499	6.03486	6.03691	12.0756	12.0712		8.4507
6.03992	6.03937	6.04213	12.0852	12.0813		8.45758
6.0454	6.04467	6.04715	12.0952	12.0916		8.4648
6.04991	6.04998	6.05208	12.1053	12.101		8.47164
6.05535	6.05446	6.05681	12.1155	12.1116		8.47875
6.06036	6.06026	6.0618	12.1253	12.1218		8.48591
6.06477	6.06471	6.0673	12.1352	12.1311		8.49261
6.06993	6.06947	6.07176	12.1457	12.1413		8.49964
6.07524	6.0747	6.07746	12.1551	12.1515		8.5068
6.07991	6.07962	6.08199	12.1657	12.1612		8.51368
6.08564	6.08492	6.08668	12.1759	12.171		8.52083
6.09017	6.0896	6.09212	12.1851	12.1813		8.52767
6.09501	6.09502	6.09703	12.1955	12.1914		8.53479
6.09992	6.0999	6.10193	12.2057	12.2011		8.54171
6.10496	6.10441	6.10711	12.2152	12.2112		8.54857
6.1104	6.10964	6.11227	12.2252	12.2219		8.55587
6.11488	6.11492	6.11708	12.2354	12.2309		8.56264
6.12039	6.11955	6.12173	12.2455	12.2416		8.56975
6.12542	6.12525	6.12682	12.2551	12.2518		8.57689
6.12981	6.12969	6.13242	12.2653	12.2611		8.58365
6.13497	6.13447	6.13668	12.2757	12.2712		8.5906
6.14024	6.13975	6.14244	12.285	12.2817		8.59783
6.14485	6.1447	6.1471	12.2956	12.2913		8.60472
6.1507	6.14998	6.15169	12.3058	12.3011		8.61186
6.15512	6.1545	6.15709	12.3151	12.3112		8.6186
6.16001	6.16009	6.16202	12.3254	12.3216		8.62582
6.16501	6.1649	6.16692	12.3358	12.331		8.63273
6.16997	6.16939	6.17208	12.3452	12.3412		8.63958
6.17534	6.17463	6.17724	12.3553	12.3518		8.64685
6.17985	6.17999	6.18201	12.3653	12.3609		8.65361
6.18553	6.1845	6.18675	12.3756	12.3715		8.66079
6.19025	6.19013	6.19175	12.3851	12.3817		8.66779
6.19476	6.19477	6.19746	12.3953	12.3912		8.67469
6.20007	6.1996	6.20163	12.4058	12.4012		8.68167
6.20526	6.2047	6.20742	12.4151	12.4116		8.68882
6.20986	6.20967	6.21194	12.4255	12.4212		8.69565
6.21556	6.21499	6.21672	12.4358	12.4312		8.70285
6.22007	6.21949	6.22202	12.4451	12.4411		8.70955
6.22487	6.22511	6.22699	12.4553	12.4517		8.7168
6.23003	6.22983	6.23196	12.4657	12.4611		8.72373
6.23502	6.23434	6.23715	12.4754	12.4712		8.73063
6.24032	6.23961	6.24213	12.4852	12.4816		8.73777
6.24486	6.24502	6.24705	12.4952	12.491		8.74463
6.25051	6.24947	6.25182	12.5057	12.5015		8.7518
6.25525	6.25511	6.2568	12.5152	12.5118		8.75882
6.25975	6.2597	6.26239	12.5253	12.521		8.76563
6.26508	6.26465	6.26674	12.5358	12.5312		8.77271
6.27023	6.26972	6.27249	12.5451	12.5415		8.77982
6.27496	6.27465	6.27695	12.5555	12.5511		8.78664
6.28053	6.27996	6.28168	12.5659	12.5613		8.79388
6.28508	6.28457	6.2871	12.5751	12.571		8.80058
6.28989	6.29006	6.29198	12.5854	12.5817		8.80781
6.29507	6.29482	6.29705	12.5957	12.5911		8.81473
6.30005	6.29946	6.30217	12.6052	12.6013		8.82164
6.30539	6.30463	6.30711	12.6153	12.6116		8.8288
6.30982	6.30995	6.31206	12.6252	12.6211		8.83562
6.3155	6.31456	6.31669	12.6356	12.6315		8.84278
6.32026	6.32019	6.32187	12.6452	12.6418		8.84985
6.32476	6.32469	6.32753	12.6554	12.6509		8.85665
6.33004	6.32953	6.33167	12.6657	12.6613		8.86365
6.33527	6.33477	6.33742	12.6752	12.6714		8.8708
6.33992	6.33962	6.34202	12.6856	12.6813		8.87768
6.34548	6.34505	6.34681	12.6958	12.6913		8.88488
6.35012	6.34955	6.35195	12.7051	12.7011		8.89156
6.35502	6.355	6.3569	12.7154	12.7115		8.89876
6.36005	6.35982	6.36202	12.7256	12.7211		8.90571
6.36503	6.36436	6.36714	12.7353	12.7314		8.91266
6.37041	6.36966	6.37212	12.7454	12.7417		8.91985
6.37478	6.37504	6.37706	12.7551	12.7511		8.92662
6.38056	6.37955	6.38164	12.7657	12.7615		8.93379
6.38521	6.38519	6.38687	12.7751	12.7717		8.94081
6.38973	6.38974	6.39249	12.7854	12.781		8.94767
6.395	6.3947	6.39664	12.7958	12.7913		8.95469
6.40027	6.39966	6.40248	12.8051	12.8015		8.96181
6.40488	6.4045	6.40702	12.8156	12.8113		8.96866
6.41044	6.41007	6.41173	12.8259	12.821		8.97583
6.41508	6.41451	6.41696	12.8351	12.8311		8.98255
6.42002	6.42004	6.42191	12.8454	12.8414		8.98976
6.42507	6.42481	6.42701	12.8558	12.851		8.99673
6.42998	6.42935	6.43219	12.8652	12.8614		9.00363
6.43538	6.43463	6.43723	12.8753	12.8717		9.01084
6.43989	6.44002	6.44206	12.8853	12.881		9.01765
6.44552	6.44451	6.44667	12.8956	12.8915		9.02475
6.45014	6.45023	6.45183	12.9051	12.9019		9.03185
6.4548	6.45474	6.45743	12.9156	12.911		9.03871
6.46004	6.45965	6.46162	12.9257	12.9213		9.04567
6.46519	6.46465	6.46752	12.9351	12.9315		9.0528
6.47	6.46957	6.47204	12.9456	12.9414		9.05972
6.47551	6.47499	6.47679	12.9558	12.951		9.06681
6.48007	6.47955	6.48196	12.965	12.9611		9.07354
6.48495	6.48517	6.48689	12.9754	12.9716		9.0808
6.49012	6.48984	6.49208	12.9857	12.981		9.08775
6.49496	6.49434	6.49724	12.9953	12.9913		9.09463
6.50044	6.49965	6.50214	13.0051	13.0017		9.10182
6.50487	6.50502	6.50711	13.0152	13.011		9.10865
6.51045	6.50946	6.51172	13.0257	13.0214		9.11576
6.51514	6.51524	6.51682	13.0351	13.0318		9.12281
6.51974	6.51974	6.52242	13.0454	13.0411		9.12968
6.52504	6.52474	6.52661	13.0558	13.0513		9.1367
6.53025	6.52962	6.53246	13.0651	13.0614		9.14377
6.53499	6.53445	6.53709	13.0755	13.0715		9.15071
6.54049	6.54001	6.54178	13.086	13.081		9.15786
6.54509	6.5446	6.54689	13.0951	13.0912		9.16456
6.55011	6.55007	6.55184	13.1054	13.1016		9.1718
6.555	6.55488	6.55706	13.1155	13.1111		9.17872
6.55988	6.55941	6.5622	13.1255	13.1212		9.18563
6.56548	6.56466	6.56715	13.135	13.1319		9.19284
6.56984	6.56992	6.57214	13.1453	13.141		9.19963
6.57551	6.57448	6.57664	13.1557	13.1515		9.20675
6.58013	6.58016	6.58188	13.1652	13.1617		9.21381
6.5847	6.58476	6.58737	13.1754	13.1709		9.22062
6.59002	6.58971	6.59163	13.1858	13.1813		9.22769
6.59528	6.59456	6.59744	13.1951	13.1914		9.23476
6.59996	6.59946	6.60216	13.2055	13.2014		9.24169
6.60549	6.60497	6.60686	13.2159	13.2111		9.24886
6.61014	6.60961	6.61193	13.2251	13.2212		9.25561
6.61508	6.61512	6.61687	13.2355	13.2315		9.2628
6.61996	6.61991	6.62202	13.2455	13.2412		9.26972
6.62492	6.62435	6.6272	13.2555	13.2514		9.27666
6.63041	6.62968	6.63213	13.2652	13.2618		9.28384
6.63484	6.63493	6.63709	13.2752	13.271		9.29062
6.64061	6.63952	6.64171	13.2855	13.2815		9.29776
6.64521	6.64512	6.64692	13.2953	13.2917		9.30484
6.64971	6.6498	6.65237	13.3053	13.301		9.31164
6.65505	6.65476	6.65654	13.3158	13.3114		9.31871
6.66029	6.65961	6.66259	13.3251	13.3213		9.32577
6.66489	6.66449	6.66712	13.3355	13.3313		9.33267
6.67051	6.66998	6.67177	13.3458	13.341		9.33981
6.67514	6.67459	6.67694	13.3551	13.3511		9.34657
6.68016	6.68011	6.68188	13.3655	13.3615		9.35384
6.68496	6.68489	6.68712	13.3754	13.3712		9.36071
6.6898	6.68942	6.69209	13.3855	13.3813		9.36763
6.69537	6.69473	6.69713	13.3951	13.3918		9.37482
6.69988	6.69993	6.70197	13.4053	13.401		9.38161
6.70556	6.7044	6.70666	13.4157	13.4115		9.38876
6.71022	6.71023	6.71199	13.4253	13.4218		9.3959
6.71477	6.71485	6.71732	13.4353	13.4311		9.40267
6.72005	6.71968	6.72161	13.4459	13.4412		9.4097
6.72517	6.72457	6.72747	13.455	13.4514		9.41672
6.72992	6.72953	6.73208	13.4656	13.4613		9.42368
6.73545	6.73507	6.73675	13.4758	13.471		9.43082
6.74016	6.73948	6.74202	13.4851	13.4813		9.4376
6.74516	6.74509	6.74689	13.4955	13.4915		9.44483
6.7499	6.74979	6.75211	13.5055	13.5011		9.45168
6.7548	6.75432	6.75707	13.5153	13.5114		9.45858
6.76036	6.75983	6.76215	13.5251	13.5217		9.46583
6.76486	6.76488	6.76698	13.5354	13.5309		9.4726
6.77055	6.76947	6.77176	13.5456	13.5415		9.47977
6.77527	6.77509	6.77702	13.5553	13.5518		9.48689
6.77973	6.7798	6.78235	13.5655	13.5611		9.49369
6.78503	6.78467	6.7866	13.5758	13.5712		9.50066
6.79018	6.78964	6.79247	13.585	13.5814		9.50774
6.795	6.79455	6.79719	13.5957	13.5914		9.51476
6.80042	6.80007	6.8018	13.6059	13.601		9.52184
6.80518	6.8045	6.80692	13.6152	13.6111		9.52858
6.81021	6.81009	6.81186	13.6253	13.6217		9.53583
6.81493	6.81477	6.81714	13.6354	13.6311		9.54267
6.81985	6.81938	6.822	13.6454	13.6413		9.54959
6.8254	6.8249	6.82717	13.6551	13.6519		9.55688
6.82989	6.8299	6.8321	13.6654	13.661		9.56364
6.83558	6.83447	6.83671	13.6757	13.6714		9.57076
6.8402	6.84005	6.84197	13.6852	13.6817		9.57782
6.84476	6.84492	6.84735	13.6954	13.6912		9.58471
6.85012	6.8497	6.85159	13.706	13.7011		9.59169
6.85522	6.85456	6.85751	13.7149	13.7114		9.59873
6.85985	6.85951	6.86215	13.7257	13.7215		9.60573
6.86552	6.86514	6.86675	13.7359	13.731		9.61286
6.87024	6.86948	6.87195	13.7452	13.7411		9.61959
6.87509	6.87505	6.87684	13.7552	13.7518		9.62678
6.8799	6.87984	6.88216	13.7656	13.761		9.63371
6.88493	6.88442	6.88697	13.7754	13.7713		9.64061
6.89043	6.88983	6.89214	13.7851	13.7819		9.64788
6.89482	6.89492	6.89704	13.7952	13.791		9.65459
6.9005	6.89948	6.90177	13.8057	13.8014		9.66178
6.90508	6.90506	6.90693	13.8151	13.8118		9.66879
6.90969	6.9099	6.91233	13.8254	13.8211		9.67569
6.91518	6.91464	6.91667	13.8358	13.8312		9.68271
6.92015	6.91955	6.92251	13.845	13.8414		9.68972
6.92494	6.92446	6.92702	13.8556	13.8512		9.69665
6.93041	6.93016	6.93179	13.8658	13.8612		9.70387
6.9352	6.93442	6.93694	13.8753	13.871		9.71058
6.94014	6.94009	6.94182	13.8852	13.8817		9.71779
6.94495	6.94481	6.94725	13.8956	13.8911		9.72474
6.94986	6.94944	6.95204	13.9054	13.9014		9.73163
6.95541	6.95475	6.95717	13.9153	13.9117		9.73886
6.95988	6.95988	6.96197	13.9251	13.9209		9.74555
6.96555	6.9645	6.96676	13.9359	13.9315		9.75284
6.97012	6.97011	6.97192	13.9451	13.9416		9.75978
6.97477	6.97482	6.97734	13.9555	13.9512		9.76671
6.98021	6.97969	6.9817	13.9657	13.9612		9.77371
6.9852	6.98459	6.98747	13.975	13.9714		9.78072
6.98994	6.9895	6.99199	13.9856	13.9814		9.78767
6.9953	6.99518	6.9968	13.9958	13.9912		9.79486
7.00032	6.9995	7.00192	14.0052	14.001		9.80159
7.00513	7.00508	7.00692	14.0152	14.0117		9.80882
7.0099	7.00968	7.01228	14.0255	14.0209		9.81566
7.01489	7.01437	7.01696	14.0353	14.0315		9.8226
7.02048	7.01981	7.02218	14.0454	14.0417		9.82991
7.02483	7.02487	7.0271	14.0552	14.0509		9.83658
7.03045	7.02961	7.03175	14.0658	14.0615		9.84383
7.0352	7.03515	7.03683	14.0751	14.0717		9.8508
7.03979	7.03978	7.0423	14.0855	14.0811		9.8577
7.04515	7.04472	7.04663	14.0958	14.0911		9.86468
7.05022	7.04953	7.05255	14.1051	14.1014		9.87176
7.05495	7.05458	7.05702	14.1157	14.1113		9.87871
7.06033	7.06022	7.06177	14.1258	14.1212		9.88585
7.06533	7.06442	7.06687	14.1351	14.1312		9.89258
7.07004	7.07005	7.07189	14.1453	14.1416		9.89977
7.07487	7.07479	7.07724	14.1553	14.151		9.90664
7.07987	7.07949	7.08201	14.1654	14.1616		9.91368
7.08549	7.08463	7.08718	14.1753	14.1717		9.92086
7.08976	7.0898	7.09208	14.1852	14.181		9.92757
7.09549	7.09455	7.0967	14.1957	14.1915		9.93479
7.10014	7.10005	7.10188	14.2052	14.2017		9.94178
7.10484	7.10475	7.10725	14.2156	14.2111		9.94871
7.11017	7.10968	7.1117	14.2258	14.2211		9.95568
7.11518	7.11449	7.11769	14.2352	14.2313		9.96278
7.11997	7.11958	7.12205	14.2456	14.2414		9.96973
7.12539	7.12519	7.12678	14.2558	14.2511		9.97684
7.13018	7.12942	7.1319	14.2651	14.2611		9.98355
7.13507	7.13509	7.13691	14.2753	14.2718		9.99082
7.13994	7.1398	7.1422	14.2855	14.2809		9.99767
7.14488	7.14445	7.14699	14.2955	14.2915		10.0047
7.15051	7.14971	7.15218	14.3051	14.3018		10.0119
7.15484	7.15477	7.15719	14.3152	14.3111		10.0186
7.16053	7.15958	7.16171	14.3257	14.3213		10.0258
7.16508	7.16518	7.16679	14.335	14.3318		10.0328
7.16981	7.16986	7.17227	14.3456	14.3412		10.0397
7.17517	7.17469	7.17671	14.3559	14.3511		10.0467
7.18015	7.17954	7.18261	14.3651	14.3612		10.0537
7.18506	7.18456	7.187	14.3755	14.3715		10.0607
7.19041	7.19012	7.19184	14.3859	14.3809		10.0679
7.19515	7.19445	7.19693	14.3952	14.3912		10.0746
7.20011	7.20012	7.20185	14.4053	14.4017		10.0818
7.20487	7.20488	7.2072	14.4154	14.411		10.0887
7.20994	7.20947	7.21189	14.4256	14.4214		10.0957
7.21559	7.21467	7.21716	14.435	14.4318		10.1028
7.21982	7.2198	7.22222	14.4453	14.4411		10.1096
7.22554	7.22464	7.22665	14.4558	14.4514		10.1168
7.23011	7.23019	7.23179	14.4651	14.4618		10.1238
7.23487	7.23478	7.23722	14.4755	14.4711		10.1307
7.24006	7.23975	7.24178	14.4858	14.4812		10.1377
7.24511	7.24453	7.2476	14.4951	14.4912		10.1447
7.25	7.24955	7.25204	14.5054	14.5016		10.1517
7.25537	7.25511	7.25682	14.5159	14.5111		10.1588
7.26017	7.25939	7.26184	14.5252	14.5212		10.1656
7.26512	7.26507	7.26688	14.5352	14.5315		10.1728
7.26981	7.26991	7.27221	14.5454	14.541		10.1797
7.27496	7.27445	7.27688	14.5557	14.5514		10.1867
7.28056	7.27965	7.2822	14.5651	14.5618		10.1939
7.28479	7.28478	7.28729	14.5752	14.571		10.2006
7.29055	7.28965	7.29171	14.5858	14.5813		10.2078
7.29515	7.29513	7.29684	14.5951	14.5917		10.2148
7.29982	7.29982	7.30226	14.6054	14.6011		10.2217
7.30508	7.30479	7.30672	14.616	14.6113		10.2288
7.31008	7.30947	7.31264	14.625	14.6211		10.2357
7.31503	7.31458	7.31701	14.6355	14.6316		10.2427
7.32047	7.32007	7.32183	14.6458	14.6411		10.2498
7.32526	7.32439	7.32694	14.655	14.6512		10.2566
7.33011	7.3301	7.33188	14.6654	14.6616		10.2638
7.33484	7.33502	7.33712	14.6753	14.6711		10.2707
7.33993	7.33949	7.34188	14.6855	14.6815		10.2777
7.34552	7.34468	7.34733	14.6952	14.6918		10.2849
7.34974	7.3498	7.35213	14.7053	14.7009		10.2916
7.35557	7.35461	7.35664	14.7156	14.7114		10.2988
7.36022	7.36017	7.36191	14.7253	14.7216		10.3058
7.36487	7.36478	7.3673	14.7355	14.7311		10.3127
7.37003	7.36974	7.37171	14.7459	14.7413		10.3197
7.37505	7.37452	7.37751	14.7551	14.7512		10.3267
7.38006	7.37958	7.382	14.7655	14.7614		10.3337
7.38546	7.38505	7.38674	14.7757	14.771		10.3408
7.3902	7.38933	7.39197	14.7852	14.7814		10.3476
7.39516	7.3953	7.39689	14.7954	14.7916		10.3549
7.39984	7.39991	7.40216	14.8052	14.8012		10.3617
7.40493	7.40443	7.40683	14.8156	14.8115		10.3687
7.41047	7.40973	7.41228	14.8251	14.8218		10.3759
7.41473	7.41477	7.41715	14.8353	14.8309		10.3826
7.42055	7.41965	7.42168	14.8456	14.8415		10.3898
7.42527	7.42505	7.42692	14.8552	14.8516		10.3968
7.42981	7.42978	7.43222	14.8655	14.8612		10.4037
7.43502	7.43465	7.43677	14.8759	14.8711		10.4107
7.44005	7.43951	7.44248	14.885	14.8812		10.4177
7.44509	7.44461	7.44697	14.8955	14.8914		10.4247
7.45041	7.45002	7.45176	14.9058	14.901		10.4318
7.45522	7.45438	7.45701	14.9152	14.9113		10.4386
7.46019	7.4602	7.46195	14.9253	14.9216		10.4458
7.4648	7.46488	7.46717	14.9354	14.9311		10.4527
7.47	7.46941	7.4718	14.9455	14.9414		10.4596
7.4755	7.47475	7.47733	14.9551	14.952		10.4669
7.47974	7.47974	7.48219	14.9654	14.961		10.4736
7.48554	7.4847	7.48669	14.9757	14.9714		10.4808
7.49032	7.49002	7.4919	14.9852	14.9817		10.4878
7.49488	7.49476	7.49727	14.9955	14.9913		10.4947
7.50006	7.49963	7.50174	15.0058	15.001		10.5017
7.50507	7.50459	7.50745	15.015	15.0113		10.5087
7.51002	7.5097	7.51204	15.0255	15.0215		10.5158
7.51545	7.51509	7.51685	15.0358	15.0311		10.5229
7.52017	7.51938	7.52199	15.0452	15.0412		10.5296
7.52514	7.52522	7.52692	15.0552	15.0516		10.5368
7.52989	7.52993	7.53221	15.0653	15.061		10.5437
7.535	7.53446	7.53675	15.0756	15.0714		10.5506
7.54044	7.53969	7.54236	15.0851	15.0818		10.5579
7.54463	7.54477	7.54709	15.0953	15.091		10.5646
7.55068	7.54971	7.55165	15.1058	15.1014		10.5718
7.55524	7.55497	7.55686	15.1151	15.1115		10.5787
7.55983	7.55981	7.5623	15.1255	15.1214		10.5858
7.5651	7.56474	7.56673	15.136	15.1311		10.5927
7.57004	7.56957	7.5724	15.1451	15.1413		10.5997
7.5751	7.57465	7.57694	15.1555	15.1515		10.6067
7.5803	7.5801	7.58184	15.1657	15.1611		10.6138
7.58521	7.58432	7.58698	15.1754	15.171		10.6206
7.59008	7.59024	7.59186	15.1851	15.1818		10.6278
7.59485	7.59488	7.59717	15.1953	15.191		10.6346
7.60005	7.5994	7.60183	15.2057	15.2015		10.6417
7.60538	7.60469	7.60732	15.2151	15.2117		10.6488
7.60973	7.60978	7.61209	15.2253	15.2208		10.6555
7.6156	7.61471	7.61675	15.2358	15.2314		10.6629
7.62019	7.61992	7.6219	15.2451	15.2415		10.6697
7.62481	7.62475	7.62721	15.2555	15.2513		10.6767
7.63017	7.62968	7.63182	15.266	15.2611		10.6837
7.63506	7.63459	7.63748	15.275	15.2713		10.6907
7.64015	7.6396	7.64196	15.2855	15.2814		10.6977
7.64529	7.64507	7.64678	15.2957	15.2913		10.7048
7.65022	7.64942	7.65201	15.3054	15.3012		10.7116
7.65508	7.65522	7.65684	15.3152	15.3118		10.7188
7.65991	7.65979	7.66226	15.3253	15.321		10.7257
7.66507	7.66448	7.66689	15.3354	15.3315		10.7327
7.67047	7.66971	7.67226	15.3452	15.3417		10.7399
7.67471	7.67471	7.67708	15.3552	15.351		10.7465
7.68059	7.67982	7.68168	15.3658	15.3615		10.7539
7.68526	7.68502	7.6869	15.3752	15.3715		10.7608
7.68985	7.68979	7.6923	15.3855	15.3812		10.7677
7.69506	7.69462	7.6968	15.3958	15.3911		10.7747
7.70004	7.69959	7.70245	15.405	15.4011		10.7817
7.70516	7.70458	7.70699	15.4156	15.4115		10.7888
7.71025	7.71015	7.71195	15.4255	15.4212		10.7958
7.71522	7.71442	7.71695	15.4354	15.4312		10.8026
7.72014	7.72019	7.72177	15.4452	15.4417		10.8098
7.72487	7.7248	7.72728	15.4553	15.451		10.8167
7.73006	7.72941	7.7318	15.4655	15.4616		10.8237
7.73551	7.73468	7.73729	15.4753	15.4718		10.8309
7.73969	7.7398	7.74214	15.4852	15.481		10.8376
7.74561	7.7448	7.74661	15.4959	15.4913		10.8448
7.75021	7.74995	7.75186	15.505	15.5015		10.8517
7.75483	7.75482	7.7573	15.5156	15.5112		10.8588
7.76004	7.7598	7.76175	15.5258	15.5211		10.8657
7.76502	7.76456	7.76748	15.535	15.5313		10.8727
7.77017	7.76948	7.77201	15.5456	15.5415		10.8797
7.7752	7.77515	7.77687	15.5557	15.5511		10.8868
7.7802	7.77935	7.78191	15.5653	15.5612		10.8936
7.78514	7.78525	7.78679	15.5751	15.5717		10.9008
7.78988	7.78981	7.79223	15.5854	15.5809		10.9076
7.79501	7.7944	7.79689	15.5954	15.5916		10.9147
7.80045	7.79963	7.80244	15.6053	15.6018		10.9219
7.80473	7.80479	7.80709	15.6153	15.611		10.9286
7.81064	7.80977	7.81161	15.6257	15.6213		10.9358
7.81514	7.81495	7.81691	15.635	15.6316		10.9427
7.81982	7.81981	7.82231	15.6456	15.6413		10.9498
7.82507	7.82477	7.8267	15.6558	15.6511		10.9567
7.83002	7.8295	7.8325	15.6652	15.6612		10.9637
7.83526	7.83459	7.837	15.6754	15.6716		10.9708
7.84025	7.84005	7.84197	15.6857	15.681		10.9778
7.84521	7.8444	7.84686	15.6953	15.6912		10.9846
7.85	7.85038	7.85175	15.7051	15.7018		10.9918
7.85489	7.85481	7.85725	15.7154	15.711		10.9987
7.85999	7.8594	7.86193	15.7256	15.7215		11.0057
7.86543	7.86468	7.86734	15.7352	15.7317		11.0129
7.86978	7.86982	7.87218	15.7453	15.7411		11.0196
7.87562	7.87471	7.87668	15.756	15.7511		11.0268
7.88017	7.87998	7.88191	15.765	15.7616		11.0337
7.88481	7.88481	7.88717	15.7757	15.7713		11.0408
7.89004	7.88988	7.89174	15.7859	15.7811		11.0477
7.89507	7.89452	7.89744	15.7952	15.7911		11.0547
7.90027	7.89944	7.90201	15.8053	15.8017		11.0617
7.90518	7.9051	7.90697	15.8158	15.811		11.0688
7.91018	7.90947	7.91182	15.8253	15.8212		11.0756
7.91519	7.9153	7.91671	15.8352	15.8317		11.0828
7.91987	7.9198	7.92225	15.8452	15.8411		11.0896
7.92491	7.92449	7.92695	15.8557	15.8514		11.0967
7.9305	7.92969	7.93235	15.8651	15.8619		11.1039
7.93474	7.93467	7.93718	15.8753	15.8711		11.1106
7.94062	7.93975	7.9416	15.8858	15.8813		11.1178
7.94508	7.94489	7.94692	15.895	15.8915		11.1247
7.94976	7.94981	7.9522	15.9056	15.9012		11.1317
7.95497	7.95488	7.95676	15.9159	15.9112		11.1387
7.96005	7.95946	7.96236	15.9252	15.921		11.1456
7.96521	7.96443	7.96705	15.9353	15.9316		11.1527
7.97021	7.97006	7.97201	15.9457	15.9411		11.1598
7.97523	7.97446	7.97684	15.9553	15.9513		11.1666
7.98018	7.98026	7.98177	15.9653	15.9617		11.1738
7.98487	7.98486	7.98727	15.9751	15.971		11.1806
7.98999	7.98943	7.99191	15.9858	15.9816		11.1877
7.99538	7.99464	7.99735	15.9952	15.9917		11.1948
7.99973	7.99971	8.00212	16.0053	16.001		11.2016
8.0058	8.00477	8.00666	16.0157	16.0113		11.2088
8.01015	8.00982	8.01201	16.0251	16.0215		11.2157
8.0148	8.01485	8.01719	16.0356	16.0313		11.2227
8.02003	8.01994	8.02165	16.0458	16.0413		11.2297
8.02504	8.02448	8.02748	16.0551	16.051		11.2366
8.03016	8.02951	8.03212	16.0653	16.0616		11.2437
8.03522	8.03509	8.03692	16.0756	16.071		11.2508
8.0402	8.03943	8.04188	16.0853	16.0813		11.2576
8.04529	8.04529	8.04681	16.0954	16.0917		11.2649
8.0499	8.04982	8.05233	16.1052	16.1009		11.2716
8.05485	8.05449	8.05679	16.1157	16.1115		11.2787
8.06039	8.05975	8.06231	16.1251	16.1218		11.2859
8.06482	8.06472	8.06701	16.1354	16.1311		11.2926
8.07075	8.06964	8.07158	16.1458	16.1412		11.2998
8.07513	8.07487	8.07707	16.1551	16.1515		11.3067
8.07988	8.07995	8.08216	16.1657	16.1612		11.3138
8.0851	8.0848	8.08672	16.1758	16.1711		11.3207
8.09001	8.08945	8.09234	16.185	16.1812		11.3276
8.09517	8.09456	8.09705	16.1954	16.1915		11.3347
8.10014	8.10011	8.10195	16.2055	16.201		11.3418
8.10521	8.10439	8.10691	16.2153	16.2115		11.3487
8.11032	8.11023	8.11181	16.2253	16.2216		11.3559
8.11484	8.11475	8.1173	16.2352	16.231		11.3626
8.11984	8.11939	8.12183	16.2456	16.2415		11.3696
8.1254	8.12481	8.12732	16.2551	16.2517		11.3769
8.12983	8.12969	8.13198	16.2656	16.261		11.3836
8.13565	8.13469	8.13666	16.2757	16.2712		11.3908
8.14019	8.13977	8.14209	16.2852	16.2815		11.3978
8.14484	8.14488	8.14719	16.2956	16.2913		11.4048
8.14999	8.14984	8.15171	16.3059	16.3011		11.4117
8.15502	8.15448	8.15728	16.315	16.3111		11.4186
8.16022	8.15957	8.16217	16.3254	16.3217		11.4258
8.1651	8.16505	8.16695	16.3356	16.331		11.4327
8.17025	8.16945	8.17188	16.3454	16.3414		11.4397
8.17542	8.17525	8.17683	16.3551	16.3517		11.4469
8.17986	8.17974	8.18238	16.3652	16.361		11.4536
8.18493	8.18442	8.18675	16.3755	16.3714		11.4606
8.19039	8.18982	8.19233	16.3851	16.3819		11.4679
8.19481	8.19475	8.19713	16.3955	16.3911		11.4746
8.20071	8.19972	8.20166	16.4057	16.4012		11.4818
8.20514	8.20474	8.20708	16.4152	16.4114		11.4887
8.20986	8.21001	8.2122	16.4256	16.4214		11.4958
8.21507	8.21486	8.21672	16.436	16.4309		11.5027
8.22003	8.21946	8.22233	16.4451	16.4412		11.5096
8.22508	8.22457	8.22717	16.4554	16.4517		11.5168
8.23009	8.23013	8.23188	16.4657	16.4609		11.5237
8.23539	8.23443	8.23684	16.4755	16.4713		11.5307
8.24026	8.24018	8.24175	16.485	16.4817		11.5378
8.24479	8.24479	8.24741	16.4953	16.4911		11.5447
8.24999	8.24947	8.25172	16.5057	16.5014		11.5517
8.25539	8.25477	8.25731	16.5151	16.5118		11.5589
8.2598	8.25974	8.26204	16.5254	16.5211		11.5656
8.26563	8.26475	8.26671	16.5358	16.5313		11.5728
8.27008	8.26972	8.27199	16.545	16.5413		11.5796
8.27476	8.27499	8.27714	16.5555	16.5515		11.5868
8.28011	8.27977	8.28176	16.5659	16.5611		11.5937
8.28499	8.28447	8.28737	16.5751	16.5712		11.6006
8.29013	8.2895	8.29203	16.5853	16.5815		11.6077
8.29507	8.29514	8.29692	16.5955	16.5911		11.6147
8.30032	8.29937	8.30192	16.6056	16.6013		11.6217
8.30524	8.30519	8.3068	16.6151	16.6117		11.6288
8.30986	8.3097	8.31244	16.6253	16.6211		11.6357
8.31499	8.3145	8.31678	16.6357	16.6315		11.6427
8.32034	8.31977	8.32234	16.6452	16.6417		11.6499
8.32483	8.32471	8.32698	16.6552	16.651		11.6565
8.3306	8.32975	8.33167	16.666	16.6614		11.6639
8.33508	8.33479	8.33703	16.6751	16.6712		11.6706
8.33981	8.33994	8.3421	16.6855	16.6815		11.6778
8.34519	8.3448	8.34684	16.6958	16.6911		11.6847
8.3501	8.3495	8.35238	16.705	16.7012		11.6916
8.35518	8.35454	8.35702	16.7154	16.7116		11.6988
8.36004	8.36012	8.36199	16.7254	16.7212		11.7057
8.36545	8.36448	8.36683	16.7355	16.7313		11.7127
8.37022	8.37023	8.37183	16.7451	16.7418		11.7198
8.37478	8.37472	8.37747	16.7553	16.7509		11.7266
8.37998	8.37945	8.38175	16.7656	16.7615		11.7336
8.38546	8.38481	8.38734	16.7753	16.7717		11.7409
8.38982	8.38965	8.39209	16.7854	16.7809		11.7476
8.39559	8.39482	8.39675	16.7958	16.7914		11.7549
8.40015	8.3998	8.40191	16.8051	16.8013		11.7617
8.40487	8.40489	8.40709	16.8156	16.8114		11.7688
8.41014	8.40984	8.41178	16.8257	16.821		11.7757
8.41506	8.41443	8.41734	16.8351	16.8313		11.7827
8.42021	8.41962	8.42204	16.8455	16.8414		11.7898
8.42498	8.42519	8.42699	16.8554	16.8511		11.7967
8.4304	8.42942	8.43177	16.8654	16.8614		11.8037
8.43515	8.43523	8.43684	16.8751	16.8718		11.8108
8.43978	8.43975	8.4425	16.8852	16.8809		11.8176
8.44494	8.44454	8.44674	16.8956	16.8916		11.8247
8.45047	8.44967	8.45235	16.9052	16.9017		11.8319
8.4548	8.45459	8.45708	16.9154	16.9111		11.8386
8.46057	8.45984	8.46164	16.9258	16.9211		11.8458
8.46505	8.46478	8.46694	16.9351	16.9314		11.8526
8.46985	8.46991	8.47207	16.9456	16.9414		11.8598
8.47511	8.47485	8.47682	16.9558	16.951		11.8667
8.48	8.47939	8.48249	16.9651	16.9612		11.8736
8.48519	8.48459	8.48711	16.9754	16.9716		11.8808
8.49009	8.49016	8.49196	16.9855	16.9811		11.8878
8.49535	8.49442	8.49679	16.9954	16.9914		11.8947
8.50018	8.50026	8.50183	17.0051	17.002		11.9019
8.5049	8.50479	8.50745	17.0154	17.0109		11.9087
8.50999	8.50949	8.51171	17.0256	17.0216		11.9157
8.51541	8.51467	8.5174	17.0352	17.0317		11.9229
8.51989	8.5196	8.52215	17.0455	17.0412		11.9297
8.52563	8.52484	8.5267	17.0558	17.051		11.9368
8.53002	8.52987	8.53189	17.065	17.0615		11.9436
8.53483	8.53502	8.53704	17.0757	17.0714		11.9508
8.54017	8.53981	8.54187	17.0858	17.0811		11.9577
8.54501	8.54438	8.54751	17.0951	17.091		11.9646
8.5503	8.54959	8.55208	17.1053	17.1016		11.9718
8.55506	8.55514	8.55701	17.1155	17.111		11.9787
8.56033	8.55936	8.56182	17.1255	17.1214		11.9857
8.56521	8.56529	8.56677	17.1352	17.1318		11.9929
8.56975	8.5698	8.57238	17.1452	17.1409		11.9996
8.57499	8.5746	8.57665	17.1557	17.1515		12.0067
8.58049	8.57966	8.58232	17.1652	17.1617		12.0139
8.58483	8.58452	8.58717	17.1755	17.1713		12.0207
8.59059	8.58982	8.59169	17.1859	17.1811		12.0278
8.59509	8.59484	8.59687	17.1951	17.1914		12.0347
8.59998	8.59991	8.602	17.2055	17.2014		12.0418
8.60505	8.60483	8.60686	17.2157	17.2111		12.0487
8.60991	8.60942	8.6124	17.2253	17.221		12.0556
8.6153	8.61462	8.61705	17.2352	17.2318		12.0628
8.62003	8.62008	8.62206	17.2455	17.241		12.0697
8.62534	8.62438	8.62678	17.2555	17.2515		12.0767
8.63021	8.63019	8.63184	17.2651	17.2617		12.0838
8.6347	8.63483	8.63737	17.2752	17.2708		12.0906
8.64001	8.63956	8.6417	17.2858	17.2815		12.0977
8.64551	8.6446	8.6474	17.2952	17.2916		12.1049
8.64978	8.64954	8.65225	17.3054	17.3011		12.1116
8.6556	8.65491	8.65675	17.316	17.3112		12.1189
8.66011	8.65987	8.66192	17.3251	17.3214		12.1257
8.66491	8.66493	8.66703	17.3356	17.3313		12.1327
8.67004	8.6699	8.67182	17.3458	17.3412		12.1398
8.67494	8.67436	8.67746	17.3553	17.3511		12.1466
8.68023	8.67963	8.68202	17.3653	17.3617		12.1538
8.6851	8.68505	8.68701	17.3755	17.371		12.1607
8.69046	8.68943	8.69181	17.3853	17.3815		12.1677
8.69516	8.69519	8.69685	17.3953	17.3917		12.1748
8.69971	8.69986	8.70233	17.4051	17.401		12.1816
8.705	8.70461	8.70665	17.4157	17.4115		12.1887
8.71049	8.70966	8.71252	17.4252	17.4216		12.1959
8.71475	8.7146	8.71714	17.4355	17.431		12.2026
8.72066	8.71984	8.72167	17.4458	17.4411		12.2098
8.72513	8.72485	8.72698	17.455	17.4513		12.2167
8.73001	8.72994	8.73204	17.4656	17.4614		12.2238
8.73501	8.73485	8.73692	17.4757	17.4712		12.2307
8.73985	8.73943	8.74238	17.4853	17.4811		12.2376
8.74532	8.74468	8.74705	17.4953	17.4916		12.2448
8.75014	8.75007	8.75191	17.5055	17.501		12.2517
8.75536	8.75429	8.75679	17.5154	17.5116		12.2587
8.76024	8.76031	8.76188	17.5253	17.5217		12.2659
8.76479	8.76484	8.76734	17.5351	17.5311		12.2726
8.76995	8.76954	8.77167	17.5459	17.5414		12.2797
8.77536	8.77468	8.77739	17.555	17.5517		12.2868
8.77977	8.7796	8.78208	17.5655	17.5611		12.2936
8.78563	8.78494	8.78668	17.5758	17.5712		12.3008
8.79019	8.78975	8.79201	17.585	17.5813		12.3077
8.79499	8.79491	8.79706	17.5956	17.5914		12.3148
8.79996	8.79975	8.80196	17.6058	17.601		12.3217
8.80486	8.80436	8.8073	17.6152	17.6111		12.3286
8.81029	8.80975	8.81203	17.6252	17.6216		12.3358
8.81509	8.81502	8.81688	17.6355	17.631		12.3427
8.82037	8.81935	8.82189	17.6454	17.6416		12.3497
8.82527	8.82517	8.82695	17.6552	17.6518		12.3569
8.8297	8.82977	8.83236	17.6653	17.661		12.3636
8.83502	8.83451	8.83663	17.6757	17.6714		12.3706
8.84036	8.83973	8.84244	17.6851	17.6818		12.3779
8.84481	8.84459	8.84714	17.6957	17.6911		12.3847
8.85054	8.84991	8.85163	17.7058	17.7012		12.3918
8.8552	8.85472	8.85694	17.7151	17.7113		12.3987
8.86004	8.85993	8.86212	17.7255	17.7215		12.4058
8.86497	8.86473	8.86696	17.7358	17.731		12.4127
8.86992	8.86947	8.87225	17.7452	17.7412		12.4196
8.87527	8.87478	8.8771	17.7552	17.7517		12.4268
8.88011	8.88003	8.88199	17.7655	17.761		12.4337
8.88535	8.88437	8.88681	17.7755	17.7714		12.4407
8.89021	8.89015	8.89191	17.7851	17.7817		12.4478
8.89477	8.89491	8.89738	17.7952	17.791		12.4546
8.90008	8.89958	8.9016	17.8059	17.8013		12.4617
8.9054	8.9047	8.90745	17.815	17.8117		12.4689
8.90971	8.90959	8.91211	17.8256	17.8212		12.4756
8.91566	8.91497	8.91664	17.8359	17.8311		12.4829
8.92021	8.91967	8.92194	17.8451	17.8412		12.4896
8.92496	8.92496	8.92708	17.8554	17.8516		12.4968
8.93002	8.92985	8.93194	17.8659	17.861		12.5038
8.93494	8.93444	8.93719	17.8753	17.8712		12.5106
8.94034	8.93976	8.942	17.8852	17.8817		12.5178
8.94498	8.94509	8.94697	17.8954	17.8911		12.5247
8.95036	8.94933	8.9519	17.9056	17.9014		12.5317
8.95512	8.95521	8.95689	17.915	17.9119		12.5388
8.95972	8.95989	8.96233	17.9252	17.921		12.5456
8.96516	8.96452	8.96666	17.9357	17.9314		12.5527
8.97029	8.96963	8.97242	17.9451	17.9417		12.5598
8.97477	8.97456	8.97701	17.9555	17.951		12.5666
8.98052	8.97998	8.98172	17.9658	17.9612		12.5738
8.98516	8.98461	8.987	17.9752	17.9711		12.5806
8.98999	8.98991	8.99201	17.9855	17.9815		12.5878
8.99508	8.99479	8.99706	17.9959	17.9911		12.5948
8.99992	8.99946	9.00229	18.0052	18.0013		12.6016
9.00533	9.00468	9.00705	18.0153	18.0116		12.6088
9.01002	9.00999	9.01192	18.0253	18.0211		12.6157
9.01539	9.01441	9.0169	18.0357	18.0315		12.6228
9.02009	9.02024	9.02186	18.0452	18.0417		12.6298
9.0248	9.02478	9.0274	18.0553	18.051		12.6367
9.03017	9.02959	9.03168	18.0656	18.0614		12.6437
9.03533	9.03469	9.03741	18.0751	18.0716		12.6508
9.03977	9.03952	9.04202	18.0855	18.0812		12.6576
9.04552	9.04504	9.04669	18.0958	18.0913		12.6649
9.05028	9.0497	9.05195	18.1051	18.1011		12.6716
9.05499	9.05495	9.05707	18.1155	18.1115		12.6788
9.05998	9.05969	9.06202	18.1257	18.121		12.6857
9.0649	9.06447	9.06721	18.1352	18.1313		12.6926
9.07038	9.06972	9.07205	18.1454	18.1416		12.6998
9.07498	9.07502	9.07709	18.1552	18.151		12.7067
9.08035	9.07945	9.08185	18.1657	18.1615		12.7138
9.08521	9.08526	9.08677	18.1752	18.1717		12.7208
9.08978	9.08976	9.09242	18.1853	18.181		12.7277
9.09514	9.09456	9.09661	18.1957	18.1914		12.7347
9.10036	9.09964	9.10244	18.2052	18.2017		12.7419
9.10477	9.10461	9.10706	18.2156	18.2111		12.7486
9.11052	9.11008	9.11167	18.2259	18.2211		12.7559
9.11524	9.11461	9.11691	18.2349	18.2312		12.7626
9.11994	9.11996	9.12207	18.2455	18.2414		12.7698
9.12499	9.12488	9.12701	18.2557	18.251		12.7767
9.12987	9.12951	9.13223	18.2652	18.2614		12.7836
9.1354	9.13458	9.13707	18.2754	18.2716		12.7908
9.13993	9.14001	9.14205	18.2852	18.2811		12.7977
9.14538	9.14439	9.14678	18.2955	18.2915		12.8047
9.15015	9.15025	9.15182	18.3051	18.3018		12.8118
9.15482	9.15475	9.15734	18.3155	18.3109		12.8187
9.1601	9.15958	9.16164	18.3256	18.3214		12.8257
9.1653	9.16457	9.16759	18.3353	18.3316		12.8329
9.16981	9.1696	9.17209	18.3456	18.3412		12.8397
9.17555	9.17505	9.17665	18.3559	18.351		12.8468
9.18016	9.17962	9.18195	18.3651	18.3612		12.8536
9.18498	9.18497	9.18707	18.3756	18.3715		12.8608
9.19001	9.18984	9.19195	18.3857	18.381		12.8677
9.19487	9.19442	9.19728	18.3953	18.3913		12.8746
9.20048	9.19964	9.2021	18.4052	18.4017		12.8818
9.205	9.20493	9.20713	18.4153	18.411		12.8887
9.21039	9.20946	9.21175	18.4255	18.4214		12.8957
9.21505	9.21542	9.21673	18.4351	18.4319		12.9028
9.2198	9.21981	9.22231	18.4454	18.441		12.9097
9.22514	9.22455	9.22671	18.4556	18.4514		12.9167
9.23032	9.22959	9.23254	18.4651	18.4615		12.9238
9.23487	9.23464	9.23713	18.4755	18.4713		12.9307
9.24056	9.24	9.24176	18.4861	18.4809		12.9379
9.24512	9.24461	9.24697	18.495	18.4912		12.9446
9.24999	9.24996	9.25198	18.5055	18.5016		12.9518
9.25496	9.25492	9.25697	18.5157	18.511		12.9587
9.25996	9.25943	9.26218	18.5253	18.5212		12.9656
9.26551	9.26456	9.26707	18.5351	18.5317		12.9728
9.26993	9.26994	9.2721	18.5454	18.541		12.9797
9.27539	9.27452	9.27671	18.5556	18.5514		12.9867
9.28018	9.28038	9.28168	18.5652	18.5619		12.9939
9.28481	9.2848	9.28727	18.5753	18.571		13.0006
9.29	9.28962	9.29177	18.5857	18.5813		13.0077
9.29529	9.29461	9.29753	18.5951	18.5915		13.0148
9.29982	9.29953	9.30215	18.6055	18.6013		13.0217
9.30558	9.305	9.30672	18.616	18.611		13.0289
9.31012	9.30957	9.31192	18.6251	18.6212		13.0356
9.31501	9.31495	9.31697	18.6354	18.6314		13.0428
9.31993	9.31996	9.32201	18.6456	18.6411		13.0497
9.32497	9.3244	9.32713	18.6555	18.6512		13.0566
9.33047	9.32956	9.33208	18.6652	18.6617		13.0638
9.3349	9.33495	9.3372	18.6754	18.671		13.0707
9.34039	9.33953	9.34174	18.6856	18.6815		13.0777
9.34517	9.34532	9.34674	18.6952	18.6918		13.0848
9.3498	9.34982	9.35231	18.7051	18.7009		13.0916
9.35505	9.35462	9.35673	18.7159	18.7114		13.0987
9.36024	9.35954	9.36258	18.7251	18.7214		13.1058
9.36487	9.36461	9.3671	18.7356	18.7313		13.1127
9.37073	9.37	9.37176	18.7459	18.7411		13.1199
9.37517	9.37451	9.37703	18.755	18.7512		13.1266
9.37999	9.37997	9.38198	18.7655	18.7615		13.1338
9.38494	9.38502	9.38689	18.7755	18.7712		13.1407
9.38997	9.38943	9.39218	18.7853	18.7812		13.1476
9.39547	9.39459	9.39715	18.7952	18.7918		13.1548
9.39989	9.39998	9.40207	18.8053	18.8009		13.1616
9.40542	9.40447	9.40674	18.8155	18.8116		13.1687
9.41026	9.41036	9.4118	18.8254	18.8217		13.1759
9.41482	9.41475	9.41735	18.8353	18.8309		13.1826
9.41999	9.41961	9.42168	18.8458	18.8414		13.1897
9.42523	9.42465	9.42753	18.8551	18.8515		13.1968
9.42988	9.42959	9.43207	18.8656	18.8612		13.2037
9.43566	9.43492	9.43668	18.8758	18.871		13.2108
9.44013	9.43954	9.44208	18.8851	18.8813		13.2176
9.44504	9.44512	9.44697	18.8956	18.8914		13.2248
9.44997	9.44986	9.45196	18.9055	18.9012		13.2317
9.45493	9.45438	9.45708	18.9153	18.9114		13.2386
9.46043	9.45968	9.46213	18.9252	18.9216		13.2458
9.46486	9.46498	9.46706	18.9353	18.9309		13.2526
9.4704	9.46951	9.47173	18.9455	18.9417		13.2598
9.47529	9.47523	9.4768	18.9553	18.9517		13.2669
9.47977	9.47972	9.48234	18.9652	18.9611		13.2736
9.48494	9.48449	9.48675	18.9758	18.9712		13.2806
9.49023	9.48965	9.49252	18.9851	18.9814		13.2878
9.49495	9.49464	9.497	18.9957	18.9912		13.2947
9.50062	9.49995	9.50167	19.0059	19.001		13.3018
9.50514	9.50452	9.50707	19.0151	19.0113		13.3086
9.51004	9.51008	9.51203	19.0254	19.0215		13.3158
9.5149	9.51488	9.51698	19.0356	19.0311		13.3227
9.51995	9.51936	9.52201	19.0453	19.0412		13.3296
9.52539	9.52469	9.52721	19.0552	19.0519		13.3369
9.52985	9.52991	9.53209	19.0654	19.0609		13.3436
9.53543	9.53456	9.53674	19.0755	19.0708		13.3506
9.5404	9.54022	9.5418	19.0852	19.081		13.3577
9.54481	9.54473	9.5474	19.0953	19.0903		13.3645
9.55	9.54954	9.5517	19.1057	19.1002		13.3714
9.55525	9.55471	9.55747	19.115	19.1106		13.3786
9.5599	9.55969	9.56209	19.1257	19.1206		13.3856
9.56568	9.56499	9.56674	19.1358	19.1303		13.3927
9.5701	9.56946	9.57208	19.1451	19.1402		13.3994
9.57502	9.57505	9.57702	19.1553	19.1505		13.4066
9.57999	9.57989	9.58198	19.1658	19.1599		13.4135
9.58498	9.58442	9.58698	19.1753	19.1697		13.4203
9.59036	9.58969	9.59223	19.1852	19.1797		13.4274
9.5948	9.59499	9.59702	19.1953	19.1887		13.4342
9.60054	9.59953	9.60169	19.2056	19.1982		13.4411
9.60525	9.60514	9.60675	19.2151	19.2083		13.4481
9.60976	9.60977	9.61244	19.2254	19.2185		13.4552
9.61507	9.61462	9.61665	19.2358	19.2279		13.462
9.62024	9.61969	9.62247	19.2451	19.2379		13.4691
9.62496	9.62464	9.62697	19.2556	19.2474		13.4759
9.63057	9.62998	9.63175	19.2658	19.2567		13.483
9.6351	9.63442	9.63704	19.2752	19.2657		13.4895
9.63992	9.64013	9.64198	19.2853	19.2753		13.4965
9.64497	9.64484	9.64699	19.2957	19.2849		13.5035
9.65	9.64939	9.65209	19.3054	19.2947		13.5103
9.65535	9.65466	9.65716	19.3151	19.3044		13.5173
9.65982	9.66	9.662	19.3252	19.3146		13.5243
9.66549	9.6645	9.66676	19.3358	19.3243		13.5314
9.67026	9.67016	9.67183	19.3451	19.3343		13.5383
9.67477	9.67473	9.67742	19.3553	19.3418		13.5448
9.6801	9.67962	9.68174	19.3659	19.3511		13.5517
9.68521	9.68466	9.68751	19.3751	19.3601		13.5585
9.68997	9.6896	9.69194	19.3856	19.3691		13.5652
9.69548	9.69498	9.69669	19.3959	19.3783		13.5723
9.7001	9.69952	9.70211	19.4051	19.3879		13.579
9.70493	9.70509	9.70694	19.4154	19.396		13.5857
9.71004	9.70978	9.71209	19.4256	19.4052		13.5925
9.71506	9.71446	9.7171	19.4352	19.4149		13.5994
9.72039	9.71967	9.72213	19.4453	19.424		13.6063
9.72477	9.72494	9.72707	19.4551	19.4321		13.6128
9.73052	9.72961	9.73168	19.4656	19.4393		13.6193
9.73529	9.73519	9.73686	19.4752	19.4486		13.6262
9.73979	9.7397	9.74248	19.4855	19.4559		13.6327
9.74505	9.74451	9.74666	19.4958	19.4656		13.6395
9.75023	9.74973	9.75247	19.5051	19.4712		13.6457
9.75495	9.75458	9.75702	19.5156	19.4805		13.6525
9.76044	9.76004	9.76183	19.5257	19.488		13.6592
9.76515	9.76452	9.76696	19.5352	19.4942		13.6652
9.77005	9.77005	9.77187	19.5454	19.5025		13.672
9.77501	9.77487	9.77709	19.5555	19.5121		13.6789
9.78004	9.7794	9.78204	19.5654	19.5195		13.6853
9.78544	9.78466	9.78712	19.5754	19.5264		13.6918
9.78974	9.78996	9.79207	19.5851	19.5347		13.6983
9.79557	9.79459	9.79666	19.5957	19.5444		13.7054
9.8002	9.80015	9.80185	19.6051	19.5522		13.7119
9.80472	9.80472	9.80749	19.6154	19.5582		13.7181
9.81001	9.80972	9.81166	19.6257	19.5662		13.7247
9.81525	9.81466	9.81749	19.635	19.5753		13.7315
9.81995	9.81948	9.82203	19.6456	19.5828		13.738
9.82541	9.82507	9.82676	19.6558	19.5896		13.7445
9.8301	9.82945	9.83197	19.6652	19.5979		13.7509
9.83506	9.83509	9.83689	19.6753	19.605		13.7575
9.84003	9.83985	9.84206	19.6856	19.6139		13.7643
9.84496	9.84436	9.84711	19.6953	19.6205		13.7704
9.85038	9.84965	9.85224	19.7053	19.6278		13.7771
9.85482	9.85499	9.85706	19.7153	19.6336		13.7832
9.86055	9.85955	9.86168	19.7255	19.643		13.7901
9.86518	9.86518	9.86686	19.7352	19.6506		13.7966
9.86983	9.86976	9.87242	19.7456	19.656		13.8027
9.87504	9.87466	9.8766	19.7557	19.6635		13.8091
9.88017	9.87957	9.88255	19.7652	19.6703		13.8156
9.88507	9.88455	9.88709	19.7755	19.6791		13.8223
9.89048	9.89001	9.89186	19.7858	19.6854		13.8287
9.89508	9.89449	9.89693	19.7951	19.6909		13.8345
9.89997	9.90022	9.90181	19.8054	19.6973		13.8409
9.90505	9.90485	9.90708	19.8156	19.7055		13.8476
9.90992	9.90936	9.91215	19.8254	19.7128		13.8539
9.91544	9.91467	9.91716	19.8351	19.719		13.8603
9.91987	9.92002	9.92214	19.8452	19.7265		13.8667
9.92552	9.9245	9.92669	19.8558	19.7309		13.8727
9.9302	9.9302	9.93186	19.8651	19.7403		13.8795
9.93473	9.93478	9.93737	19.8755	19.7465		13.8858
9.94003	9.93978	9.94162	19.8858	19.7518		13.8918
9.94525	9.94458	9.94745	19.8951	19.759		13.8983
9.95004	9.94943	9.95208	19.9055	19.7633		13.9041
9.95543	9.955	9.95683	19.916	19.7713		13.9109
9.96013	9.95957	9.96191	19.9252	19.7787		13.9171
9.96514	9.96517	9.96683	19.9353	19.7844		13.9234
9.96999	9.9699	9.97206	19.9455	19.7905		13.9296
9.97488	9.97442	9.97711	19.9555	19.7949		13.9353
9.98048	9.97965	9.98219	19.965	19.8021		13.9419
9.98477	9.98488	9.98718	19.9753	19.8096		13.9483
9.99054	9.98953	9.99163	19.9857	19.8152		13.9545
[truncated: 3,000 more rows]

## Sheet: C-Load
0	0	0	0	0		0
0.02971	-0.01604	0.00214	0.05118	-0.00964		0.01147
0.02314	-0.03179	0.00255	0.00678	-0.03414		-0.006692
0.00441	-0.0316	0.02143	0.0113	-0.01582		-0.002056
0.03868	-0.01623	-0.00764	0.04115	0.02155		0.015502
0.03351	-0.00857	0.00163	0.0194	0.00407		0.010008
0.03443	-0.0099	0.00898	-0.01345	-0.01295		0.001422
0.00933	-0.04016	0.02898	-0.00673	-0.00465		-0.002646
-0.01741	0.00776	0.00885	0.03368	0.02915		0.012406
0.01682	-0.01892	0.00763	-0.00926	0.02343		0.00394
0.02151	-0.00687	0.03834	-0.01066	0.02111		0.012686
0.03289	-0.0153	0.01351	-0.00888	-0.02184		7.6e-05
0.01752	0.02815	0.0187	0.02623	0.01688		0.021496
0.05374	-0.01298	0.04458	0.00405	0.04906		0.02769
0.05008	-0.0257	0.02277	0.02061	0.0215		0.017852
0.01827	-0.00898	0.05804	0.02698	-0.00784		0.017294
0.03206	0.02537	0.0384	0.00144	0.00352		0.020158
0.01467	0.03378	0.03847	-0.01293	0.02264		0.019326
0.03871	0.02323	0.06297	0.03788	0.03112		0.038782
0.03717	-0.00142	0.04726	0.04152	0.03254		0.031414
0.0438	-0.01212	0.05179	-0.02851	0.05887		0.022766
0.05119	0.01644	0.0762	0.01648	0.03997		0.040056
0.03079	0.02062	0.04467	0.0276	0.0434		0.033416
0.03757	0.00128	0.08003	0.01368	0.0511		0.036732
-0.00257	-0.0035	0.08867	0.00118	0.06141		0.029038
0.01048	0.00605	0.06256	0.0098	0.04305		0.026388
0.00086	0.01171	0.08768	0.01786	0.02565		0.028752
0.00646	0.00576	0.07631	5e-05	0.05775		0.029266
0.01142	0.00748	0.11093	0.00579	0.03755		0.034634
0.01311	-0.03394	0.12046	0.00628	0.05749		0.03268
0.04182	0.01276	0.09475	-0.01792	0.06134		0.03855
0.00159	0.00774	0.10925	-0.00148	0.07559		0.038538
0.02554	-0.00081	0.09625	0.01111	0.06681		0.03978
-0.00129	0.0073	0.10737	0.00523	0.04999		0.03372
0.03127	-0.02441	0.09988	-0.0111	0.04732		0.028592
0.0349	-0.00973	0.15167	-0.00728	0.06701		0.047314
-0.00776	-0.00229	0.12291	0.05332	0.05022		0.04328
0.00747	-0.03592	0.10713	0.00831	0.0392		0.025238
0.01629	-0.0164	0.14696	0.00164	0.07057		0.043812
0.01478	-0.03672	0.17091	0.02454	0.07094		0.04889
0.01708	-0.00178	0.12456	0.01377	0.1031		0.051346
0.01342	-0.03539	0.16178	0.02093	0.06589		0.045326
0.03667	0.00496	0.16523	0.02634	0.0628		0.0592
0.01885	-0.04022	0.14473	0.02163	0.06795		0.042588
0.03677	-0.01237	0.14188	-0.01028	0.09694		0.050588
0.01223	-0.02334	0.17113	0.01701	0.07806		0.051018
0.05331	-0.00158	0.13795	0.02867	0.0619		0.05605
0.00924	0.00458	0.1598	0.00866	0.10769		0.057994
0.01867	0.00392	0.15538	-0.00666	0.1196		0.058182
0.03219	0.0271	0.17432	0.01438	0.07198		0.063994
0.01669	-0.00212	0.17084	0.04043	0.03377		0.051922
0.01279	0.01717	0.1744	0.01201	0.08099		0.059472
0.03997	0.0149	0.16863	0.00284	0.10303		0.065874
0.01892	0.0004	0.21981	0.03963	0.10302		0.076356
0.03025	0.00896	0.21282	0.01628	0.07036		0.067734
0.03147	-0.00784	0.19916	0.02713	0.12035		0.074054
0.02471	0.02451	0.19896	0.0174	0.09387		0.07189
0.04359	0.01844	0.20989	0.01679	0.07589		0.07292
0.03322	-0.02976	0.21554	0.00396	0.12454		0.0695
0.0176	0.04105	0.21786	0.03289	0.15445		0.09277
0.05199	-0.01589	0.21827	0.00924	0.09442		0.071606
0.02589	-0.00281	0.22188	0.01019	0.10888		0.072806
0.04569	0.0287	0.17527	0.0099	0.07602		0.067116
0.0298	0.00125	0.22924	0.0299	0.0806		0.074158
0.02926	0.00618	0.20854	0.02898	0.16074		0.08674
0.02305	-0.00047	0.2205	0.02411	0.17106		0.08765
0.02389	0.00919	0.22604	0.03054	0.14572		0.087076
0.00493	-0.0267	0.24727	0.0159	0.07662		0.063604
0.03985	-0.01638	0.23825	0.04126	0.1202		0.084636
0.00744	0.00353	0.24741	0.04472	0.15865		0.09235
0.04137	-0.00112	0.27332	0.06617	0.19964		0.115876
0.01622	-0.02159	0.25094	0.04808	0.14221		0.087172
0.00026	0.03204	0.26921	0.0407	0.13371		0.095184
0.02437	-0.02495	0.25661	0.05337	0.11229		0.084338
0.04504	0.0276	0.2691	0.06588	0.18796		0.119116
0.04939	0.02107	0.31332	0.07435	0.15515		0.122656
0.0436	-8e-05	0.31148	0.06421	0.13945		0.111732
0.04793	0.00722	0.30565	0.07667	0.15629		0.118752
0.00425	-0.0026	0.2899	0.10357	0.18767		0.116558
0.03097	-0.03718	0.31935	0.1083	0.20322		0.124932
0.02659	-0.00352	0.32113	0.15422	0.18718		0.13712
0.04932	0.00415	0.3185	0.12126	0.18783		0.136212
0.05679	0.01386	0.34138	0.14166	0.22092		0.154922
0.0208	-0.01316	0.33364	0.17758	0.20602		0.144976
0.04645	0.01343	0.29992	0.18437	0.20529		0.149892
0.04078	0.0171	0.31535	0.19403	0.1961		0.152672
0.06567	0.03668	0.29429	0.19747	0.24481		0.167784
0.06045	0.01948	0.31783	0.21401	0.23002		0.168358
0.04214	0.04822	0.32444	0.24845	0.2274		0.17813
0.07731	-0.01356	0.34644	0.28706	0.26025		0.1915
0.04421	-0.01434	0.32115	0.27483	0.22839		0.170848
0.07768	0.01841	0.33788	0.28039	0.21741		0.186354
0.05049	0.00626	0.33513	0.30155	0.26404		0.191494
0.04881	0.01771	0.36483	0.34074	0.25918		0.206254
0.04775	0.01599	0.35933	0.34386	0.27548		0.208482
0.04991	0.02456	0.37519	0.34347	0.28171		0.214968
0.08475	-0.0284	0.35849	0.39692	0.33268		0.228888
0.05925	0.03869	0.38873	0.39373	0.27981		0.232042
0.04804	0.00257	0.38638	0.38849	0.28434		0.221964
0.058	0.00923	0.40135	0.39223	0.30985		0.234132
0.09725	-0.00519	0.38497	0.44668	0.3284		0.250422
0.03146	0.02326	0.41257	0.46438	0.35255		0.256844
0.06999	-0.03091	0.39696	0.44988	0.37554		0.252292
0.09813	0.0068	0.39129	0.52464	0.37832		0.279836
0.0385	-0.00788	0.42062	0.53296	0.40095		0.27703
0.08114	0.02354	0.41572	0.47984	0.43451		0.28695
0.0378	-0.02343	0.41024	0.5454	0.50026		0.294054
0.07249	0.04557	0.43011	0.60798	0.46638		0.324506
0.06216	0.00774	0.42972	0.60124	0.48593		0.317358
0.04403	0.03554	0.45858	0.5887	0.55315		0.336
0.07226	0.02132	0.41004	0.62494	0.58327		0.342366
0.08655	0.03182	0.44632	0.66616	0.5823		0.36263
0.09209	0.00209	0.44178	0.66978	0.62521		0.36619
0.05308	0.05543	0.45456	0.71372	0.69107		0.393572
0.0518	0.00603	0.48792	0.75969	0.69522		0.400132
0.04811	0.02966	0.46294	0.76407	0.70812		0.40258
0.06134	0.0219	0.43214	0.77886	0.79212		0.417272
0.06341	0.05704	0.48749	0.83032	0.82813		0.453278
0.09959	0.03804	0.46026	0.84209	0.83997		0.45599
0.07862	0.05419	0.50003	0.80807	0.91863		0.471908
0.05903	0.03026	0.4772	0.86963	0.96717		0.480658
0.0878	0.03653	0.50268	0.96864	0.99611		0.518352
0.07224	0.04402	0.45613	0.9657	1.02789		0.513196
0.11174	0.03344	0.49689	0.94368	1.10205		0.53756
0.09391	0.08349	0.50188	1.02225	1.12005		0.564316
0.0805	0.0395	0.52449	1.07258	1.13712		0.570838
0.10387	0.04074	0.55055	1.0738	1.23993		0.601778
0.10007	0.01534	0.54479	1.12249	1.28188		0.612914
0.13224	0.05861	0.52506	1.19787	1.33375		0.649506
0.09865	0.03084	0.56494	1.21505	1.39143		0.660182
0.10613	0.03169	0.55792	1.22386	1.4637		0.67666
0.12575	0.01626	0.55638	1.28478	1.44322		0.685278
0.09905	0.0937	0.56421	1.29051	1.52249		0.713992
0.10434	0.05995	0.58809	1.29065	1.60308		0.729222
0.10426	0.03898	0.58559	1.33589	1.63487		0.739918
0.11955	0.06343	0.59647	1.42723	1.68653		0.778642
0.09323	0.05762	0.59874	1.41886	1.79161		0.792012
0.11579	0.04814	0.61698	1.46562	1.83486		0.816278
0.12715	0.06946	0.61433	1.53504	1.87052		0.8433
0.12939	0.03474	0.61015	1.5794	1.95451		0.861638
0.12242	0.05017	0.62188	1.61871	2.03516		0.889668
0.10367	0.0646	0.63168	1.6451	2.04299		0.897608
0.099	0.07668	0.63758	1.70101	2.09404		0.921662
0.1316	0.07833	0.64576	1.75698	2.23004		0.968542
0.12099	0.09968	0.62215	1.82193	2.29951		0.992852
0.13701	0.09438	0.65868	1.84845	2.35115		1.01793
0.10938	0.0922	0.66282	1.8919	2.41113		1.03349
0.11925	0.08693	0.65509	1.94234	2.46822		1.05437
0.12867	0.04969	0.63202	1.99451	2.59503		1.07998
0.13839	0.086	0.65078	2.07127	2.61385		1.11206
0.15114	0.07346	0.64206	2.08726	2.69485		1.12975
0.15185	0.08351	0.66584	2.17939	2.77056		1.17023
0.14385	0.05105	0.68229	2.20791	2.80406		1.17783
0.16073	0.07901	0.70078	2.28644	2.91193		1.22778
0.13671	0.07866	0.70522	2.3067	2.98571		1.2426
0.12162	0.05707	0.71636	2.40024	3.0795		1.27496
0.14308	0.05076	0.74321	2.49148	3.18173		1.32205
0.1524	0.08343	0.71978	2.53641	3.24373		1.34715
0.13878	0.06313	0.74906	2.60039	3.31821		1.37391
0.17137	0.09859	0.76454	2.65429	3.39578		1.41691
0.13585	0.08741	0.75787	2.73953	3.49174		1.44248
0.15919	0.11603	0.75137	2.8356	3.59616		1.49167
0.18553	0.08606	0.77551	2.89048	3.67761		1.52304
0.1466	0.09931	0.75063	2.95328	3.73698		1.53736
0.16822	0.09563	0.77781	3.04322	3.85405		1.58779
0.15239	0.11765	0.78069	3.12307	3.92928		1.62062
0.16023	0.10474	0.82552	3.19103	3.99929		1.65616
0.13546	0.09008	0.79603	3.2486	4.08413		1.67086
0.172	0.1216	0.83992	3.2939	4.23078		1.73164
0.15671	0.09804	0.80417	3.39156	4.27727		1.74555
0.15787	0.13499	0.81223	3.50662	4.34826		1.79199
0.19895	0.11013	0.81607	3.52501	4.46723		1.82348
0.16698	0.11153	0.83178	3.61606	4.59175		1.86362
0.16462	0.12779	0.78877	3.69331	4.64675		1.88425
0.17743	0.10945	0.8548	3.74704	4.78921		1.93559
0.19048	0.09319	0.82494	3.89154	4.88523		1.97708
0.19871	0.13037	0.84987	3.96019	4.94456		2.01674
0.19211	0.10067	0.8403	3.94926	5.05566		2.0276
0.20422	0.13958	0.85918	4.0578	5.15302		2.08276
0.19987	0.08606	0.85224	4.1578	5.25699		2.11059
0.1992	0.13227	0.87717	4.19052	5.33331		2.14649
0.23466	0.11969	0.85973	4.27168	5.47686		2.19252
0.19671	0.15153	0.91903	4.3834	5.53941		2.23802
0.20563	0.11894	0.89745	4.4992	5.60842		2.26593
0.2021	0.14144	0.93128	4.53297	5.74997		2.31155
0.24392	0.13597	0.92241	4.6156	5.85938		2.35546
0.18007	0.16475	0.93954	4.71538	5.914		2.38275
0.21732	0.13745	0.92457	4.77348	6.03253		2.41707
0.24564	0.1506	0.95847	4.83337	6.18616		2.47485
0.2208	0.1592	0.91331	4.97289	6.29915		2.51307
0.25335	0.14281	0.96979	5.04819	6.30172		2.54317
0.20744	0.15825	0.9553	5.06699	6.45192		2.56798
0.24093	0.15034	0.98104	5.19445	6.57639		2.62863
0.24224	0.19481	0.98377	5.27046	6.6422		2.6667
0.23877	0.16511	1.01659	5.29984	6.74463		2.69299
0.2391	0.15778	0.98335	5.41163	6.9371		2.74579
0.23355	0.1567	1.02924	5.5438	7.00534		2.79373
0.23723	0.19448	1.02622	5.57533	7.10471		2.82759
0.24467	0.16946	0.99887	5.62391	7.21692		2.85077
0.24219	0.20333	1.02672	5.74591	7.26787		2.8972
0.25039	0.15014	1.0333	5.81844	7.40755		2.93196
0.25684	0.17437	1.0199	5.88906	7.50807		2.96965
0.25783	0.17841	1.07189	5.9709	7.61022		3.01785
0.26676	0.18788	1.06567	6.11623	7.70425		3.06816
0.25675	0.17979	1.06915	6.14303	7.81148		3.09204
0.24692	0.18097	1.06948	6.24373	7.99853		3.14793
0.28915	0.17874	1.08272	6.36261	8.07696		3.19804
0.27774	0.15905	1.08194	6.44061	8.15587		3.22304
0.25706	0.21409	1.13598	6.51131	8.28503		3.28069
0.29293	0.20001	1.11999	6.58954	8.39469		3.31943
0.25797	0.16979	1.13068	6.70886	8.51291		3.35604
0.28149	0.19017	1.11355	6.7597	8.61139		3.39126
0.27934	0.21521	1.17094	6.82883	8.76007		3.45088
0.30259	0.17756	1.14055	6.94866	8.82652		3.47918
0.29754	0.2252	1.16973	7.04387	8.96308		3.53988
0.28131	0.20285	1.15934	7.10836	9.11096		3.57256
0.31497	0.2138	1.17152	7.22208	9.19154		3.62278
0.27355	0.20049	1.17915	7.34223	9.28691		3.65647
0.32798	0.22358	1.2079	7.41906	9.37216		3.71014
0.31982	0.22496	1.18528	7.47144	9.50726		3.74175
0.33594	0.22749	1.22031	7.58868	9.65396		3.80528
0.29404	0.22387	1.23135	7.6544	9.72565		3.82586
0.33268	0.25783	1.24581	7.74196	9.81546		3.87875
0.3353	0.23846	1.25223	7.87264	9.96391		3.93251
0.3221	0.26571	1.24149	7.93388	10.0883		3.9703
0.35234	0.26026	1.27393	8.03741	10.17		4.01879
0.35248	0.24604	1.24605	8.12487	10.3014		4.05417
0.31786	0.25772	1.2462	8.25279	10.3846		4.09183
0.3663	0.23961	1.24596	8.32709	10.5295		4.14169
0.3352	0.23372	1.25867	8.38699	10.6425		4.17141
0.33214	0.26229	1.2672	8.5144	10.7631		4.22783
0.35068	0.25566	1.28484	8.61146	10.8599		4.27251
0.37643	0.27644	1.27581	8.70003	10.945		4.31474
0.35188	0.28817	1.28992	8.77027	11.0773		4.35551
0.35817	0.2659	1.31512	8.87934	11.2218		4.40807
0.40976	0.29363	1.31678	8.9543	11.3235		4.45959
0.36663	0.2848	1.30038	9.0669	11.4353		4.4908
0.35817	0.29458	1.33892	9.16363	11.5437		4.53981
0.36405	0.2939	1.33946	9.2795	11.6116		4.57769
0.4061	0.29798	1.35849	9.35156	11.7761		4.63804
0.36642	0.30733	1.35445	9.48711	11.8696		4.67698
0.39063	0.29075	1.38477	9.59158	11.9847		4.72849
0.3932	0.29174	1.36972	9.66037	12.0858		4.76017
0.39946	0.326	1.3755	9.70841	12.2216		4.8062
0.40146	0.32177	1.38401	9.85548	12.3498		4.86251
0.39018	0.32551	1.38993	9.96637	12.4255		4.89951
0.40305	0.35432	1.38741	10.0415	12.56		4.94925
0.39328	0.33653	1.44256	10.1135	12.6524		4.98767
0.43185	0.34984	1.441	10.266	12.734		5.04454
0.43509	0.35152	1.48949	10.3562	12.8649		5.09944
0.42084	0.36698	1.45743	10.4188	13.0503		5.14287
0.42698	0.3044	1.49612	10.5584	13.0749		5.17216
0.41595	0.37022	1.47494	10.6621	13.1929		5.22323
0.42193	0.33577	1.48598	10.7418	13.3173		5.26057
0.44385	0.35981	1.51951	10.8815	13.4491		5.33075
0.47995	0.32146	1.48008	10.9712	13.5322		5.35699
0.43737	0.38629	1.50745	11.0154	13.651		5.39952
0.45152	0.36701	1.55355	11.158	13.7997		5.46597
0.4474	0.38143	1.5406	11.2834	13.8817		5.5069
0.43416	0.35805	1.55803	11.3832	13.9729		5.54125
0.45049	0.35478	1.53778	11.4362	14.0983		5.57552
0.4396	0.37824	1.57818	11.5591	14.2295		5.63693
0.47709	0.39769	1.5901	11.679	14.3248		5.69374
0.46068	0.38766	1.60403	11.7511	14.4536		5.7314
0.46686	0.37847	1.59507	11.8345	14.5449		5.76396
0.47599	0.3929	1.56534	11.9746	14.6226		5.8063
0.44944	0.41737	1.62142	12.0699	14.7768		5.86699
0.50125	0.40527	1.62091	12.1512	14.9092		5.91756
0.46107	0.42327	1.62865	12.3204	14.9601		5.95869
0.46302	0.43658	1.64486	12.3915	15.0823		6.00366
0.50209	0.42653	1.63792	12.4438	15.2596		6.05398
0.47453	0.43603	1.65419	12.5697	15.3506		6.09703
0.49172	0.43793	1.6653	12.7238	15.425		6.14874
0.50896	0.43519	1.67578	12.7906	15.5464		6.19139
0.51538	0.45371	1.6963	12.8893	15.6784		6.24661
0.49953	0.47185	1.7477	13.0203	15.7599		6.29986
0.51894	0.43526	1.70559	13.0697	15.8439		6.31468
0.54037	0.46817	1.72176	13.1915	16.0032		6.385
0.50516	0.46282	1.71163	13.3718	16.1388		6.43805
0.55146	0.47405	1.75385	13.4074	16.2219		6.48173
0.50424	0.46252	1.74295	13.5301	16.3004		6.50805
0.51317	0.47225	1.77424	13.6336	16.4012		6.5589
0.54236	0.50994	1.78875	13.7583	16.5401		6.62788
0.5182	0.53128	1.77275	13.8607	16.651		6.66679
0.53939	0.51514	1.79457	13.9486	16.7537		6.71027
0.52047	0.5332	1.79822	14.0467	16.8574		6.7512
0.54566	0.49131	1.79856	14.1668	16.9926		6.79899
0.56558	0.48039	1.83944	14.2746	17.0771		6.84744
0.56653	0.48602	1.84103	14.3556	17.1988		6.88961
0.56479	0.51737	1.86818	14.4605	17.3066		6.94348
0.5459	0.51715	1.85943	14.5749	17.4163		6.98274
0.54169	0.51831	1.87666	14.6848	17.5219		7.02868
0.54354	0.50305	1.85403	14.8096	17.6341		7.06888
0.57727	0.51532	1.91573	14.9097	17.7237		7.12834
0.5423	0.53817	1.90649	14.9667	17.8496		7.16065
0.58145	0.51062	1.95775	15.0972	17.9577		7.22095
0.59502	0.53353	1.92714	15.1942	18.0538		7.26074
0.57876	0.56207	1.93768	15.3153	18.1688		7.31251
0.60975	0.55087	1.93553	15.397	18.3042		7.35946
0.60071	0.54746	1.97516	15.5277	18.433		7.41681
0.62398	0.57076	1.96584	15.6271	18.4552		7.44858
0.5893	0.54829	2.02508	15.7735	18.5963		7.50648
0.60955	0.59709	2.00446	15.8157	18.7306		7.55149
0.59657	0.58532	2.00668	15.9547	18.7993		7.58852
0.58874	0.59245	2.01352	16.0538	18.8894		7.62758
0.64004	0.56868	2.05427	16.1263	19.0274		7.68334
0.61996	0.61836	2.03944	16.2819	19.1336		7.73866
0.63741	0.60251	2.04075	16.3563	19.227		7.77281
0.63562	0.63069	2.07047	16.438	19.3392		7.82279
0.6534	0.60807	2.06477	16.5855	19.4464		7.87165
0.63481	0.62784	2.09949	16.7275	19.5407		7.92608
0.65799	0.61414	2.1444	16.797	19.6944		7.98159
0.66795	0.63527	2.09078	16.898	19.821		8.02259
0.62276	0.60294	2.16494	17.0103	19.8625		8.05269
0.67662	0.6216	2.13844	17.1276	20.0187		8.11658
0.62637	0.61733	2.16652	17.1816	20.1211		8.14258
0.66517	0.62661	2.1571	17.3306	20.1888		8.19366
0.67781	0.6366	2.2119	17.4365	20.2848		8.24952
0.67233	0.64934	2.18905	17.4668	20.4193		8.27937
0.67434	0.65333	2.21468	17.6419	20.5285		8.34254
0.67397	0.63396	2.21934	17.8024	20.6347		8.39288
0.71229	0.62492	2.27674	17.8339	20.7208		8.43372
0.67487	0.64509	2.22872	17.9636	20.8645		8.47537
0.69723	0.66122	2.28084	18.0719	20.9532		8.53286
0.69648	0.65779	2.27365	18.1834	21.0686		8.57598
0.67797	0.70094	2.30419	18.2664	21.225		8.6349
0.71561	0.68251	2.32487	18.3829	21.2802		8.67722
0.6884	0.67682	2.32575	18.5269	21.3914		8.72186
0.72285	0.67208	2.31127	18.5547	21.5091		8.75401
0.69739	0.71631	2.34445	18.6881	21.613		8.81186
0.72524	0.67799	2.34247	18.8175	21.7008		8.8528
0.71664	0.71145	2.39186	18.9292	21.8124		8.9123
0.6859	0.68983	2.3487	18.9809	21.9034		8.92175
0.7497	0.70623	2.37929	19.1459	22.0098		8.99818
0.73876	0.73433	2.38678	19.2682	22.0925		9.04412
0.73728	0.71363	2.45392	19.3151	22.2587		9.09572
0.76854	0.73319	2.44895	19.4338	22.3331		9.14351
0.7374	0.7377	2.47364	19.5904	22.3942		9.18666
0.72646	0.77516	2.45829	19.6733	22.5405		9.23476
0.74192	0.76203	2.49775	19.7588	22.6593		9.28397
0.78227	0.76901	2.45867	19.9166	22.7562		9.33654
0.75479	0.75689	2.48991	20.0148	22.8398		9.37123
0.75389	0.78472	2.51429	20.109	22.9636		9.4251
0.81086	0.761	2.53962	20.2257	23.0258		9.47258
0.7856	0.81499	2.52449	20.3344	23.1253		9.51697
0.77601	0.75538	2.57142	20.4364	23.2697		9.56179
0.79863	0.79971	2.55245	20.542	23.357		9.60997
0.81105	0.8099	2.57583	20.6307	23.4758		9.66065
0.83289	0.82283	2.58732	20.7475	23.5875		9.71561
0.86713	0.80015	2.58368	20.848	23.6377		9.74734
0.85158	0.84715	2.5763	20.9541	23.7701		9.79984
0.84003	0.81631	2.6199	21.104	23.8696		9.84996
0.87323	0.84747	2.64369	21.1621	23.9537		9.89603
0.85121	0.86989	2.6345	21.2555	24.0771		9.93766
0.88756	0.87756	2.66682	21.3601	24.1812		9.99464
0.8936	0.89452	2.69632	21.504	24.2839		10.0545
0.90814	0.89042	2.67837	21.6281	24.4022		10.1014
0.915	0.92374	2.69137	21.6797	24.5238		10.1467
0.91486	0.91185	2.70544	21.819	24.5949		10.1892
0.96499	0.92179	2.72112	21.9354	24.7134		10.2513
0.94204	0.93259	2.76661	22.0082	24.8416		10.2982
0.95208	0.93517	2.75919	22.1371	24.9342		10.3436
0.99482	0.94949	2.74892	22.2415	24.9919		10.3853
0.95929	0.99943	2.80148	22.3666	25.1443		10.4542
0.96552	0.9461	2.83415	22.4293	25.2348		10.482
0.98417	0.9692	2.81342	22.5972	25.3001		10.5328
0.98937	1.00102	2.82062	22.7589	25.4184		10.5977
1.00356	1.00365	2.82725	22.7859	25.5341		10.6309
1.01482	0.97918	2.84728	22.8995	25.5723		10.6626
1.02707	1.02414	2.82349	23.0335	25.7123		10.7241
1.03542	0.99211	2.851	23.0604	25.8158		10.7509
1.02873	1.02141	2.8665	23.205	25.9222		10.8088
1.04725	1.00166	2.8932	23.3114	26.0056		10.8518
1.06172	1.02718	2.91001	23.4358	26.1342		10.9138
1.06934	1.03469	2.91725	23.5438	26.236		10.9602
1.08519	1.04984	2.94666	23.6523	26.2803		11.0029
1.07672	1.0292	2.93535	23.7805	26.4134		11.047
1.07287	1.03962	2.95816	23.8675	26.5556		11.0987
1.11195	1.02546	2.97468	23.9726	26.6412		11.1452
1.11184	1.08765	2.96465	24.0958	26.7218		11.1964
1.13686	1.09033	2.98551	24.1674	26.8234		11.2407
1.11976	1.10637	3.0047	24.3135	26.9083		11.2905
1.12636	1.11858	3.02281	24.4567	27.0237		11.3496
1.12758	1.12826	3.05454	24.5058	27.0788		11.379
1.14124	1.1242	3.08775	24.5888	27.2517		11.4387
1.15815	1.1515	3.0737	24.7494	27.2719		11.4809
1.15692	1.15697	3.10171	24.8504	27.4244		11.5381
1.20155	1.14487	3.11972	24.9612	27.5257		11.5906
1.1956	1.17162	3.11433	25.0512	27.6152		11.6296
1.19531	1.19428	3.13694	25.2002	27.704		11.6862
1.22411	1.20556	3.13507	25.2909	27.8423		11.7396
1.21602	1.20913	3.16665	25.3977	27.9238		11.7827
1.22839	1.20959	3.184	25.5374	28.0187		11.8356
1.25866	1.19541	3.18761	25.5927	28.1072		11.8683
1.24602	1.22895	3.24279	25.7378	28.1987		11.9308
1.24838	1.24128	3.19742	25.8588	28.2575		11.9607
1.26561	1.2681	3.27366	25.9221	28.4018		12.0263
1.26733	1.23381	3.22392	26.0639	28.5488		12.0676
1.27796	1.30015	3.25875	26.1998	28.5807		12.1235
1.28343	1.26233	3.26012	26.3161	28.6766		12.1597
1.3423	1.27768	3.27241	26.3946	28.8265		12.2227
1.31553	1.26524	3.29389	26.5371	28.9374		12.2698
1.33272	1.30271	3.31594	26.6513	29.0018		12.3209
1.37119	1.29959	3.30194	26.6892	29.0906		12.3505
1.31592	1.33639	3.34164	26.8662	29.1683		12.4057
1.37828	1.32133	3.34098	27.0011	29.2954		12.4674
1.35079	1.33733	3.36559	27.0994	29.4063		12.5119
1.39742	1.32627	3.3526	27.1954	29.4896		12.5523
1.39848	1.35839	3.38969	27.3217	29.6039		12.6144
1.41008	1.35149	3.39861	27.3891	29.6865		12.6471
1.43486	1.39465	3.39605	27.5134	29.7894		12.7057
1.4252	1.39446	3.39385	27.6068	29.8828		12.7406
1.4549	1.39635	3.44653	27.7199	29.9756		12.7987
1.45251	1.42889	3.42491	27.8464	30.0638		12.8433
1.46751	1.4256	3.48361	27.9166	30.1476		12.8882
1.50727	1.45722	3.47415	28.0893	30.2678		12.9591
1.49814	1.40796	3.50202	28.2126	30.3691		12.998
1.52417	1.48831	3.50703	28.28	30.4349		13.0469
1.49356	1.442	3.54125	28.4147	30.5809		13.0945
1.57576	1.48131	3.52328	28.5088	30.6399		13.1458
1.56492	1.49535	3.56325	28.6181	30.7514		13.1986
1.58833	1.51929	3.57723	28.7421	30.8633		13.2581
1.58133	1.47561	3.60694	28.8299	30.9532		13.2894
1.59458	1.51791	3.58699	28.9984	31.0093		13.3414
1.61809	1.53024	3.62994	29.1055	31.1177		13.4003
1.61418	1.52958	3.62901	29.1838	31.2505		13.4414
1.60303	1.54568	3.68602	29.3137	31.3344		13.4966
1.63057	1.54119	3.64379	29.4309	31.4241		13.5341
1.65624	1.54212	3.6527	29.5407	31.5374		13.5858
1.65417	1.56301	3.68362	29.6242	31.6019		13.6254
1.66004	1.59129	3.69267	29.7877	31.6919		13.6847
1.7113	1.61211	3.69447	29.8747	31.8086		13.7402
1.69904	1.63278	3.71925	29.9418	31.9064		13.7798
1.71332	1.60077	3.73727	30.1175	31.982		13.8302
1.72296	1.62594	3.74368	30.2915	32.0759		13.892
1.77309	1.64109	3.73222	30.3144	32.1852		13.9292
1.74128	1.67124	3.78717	30.4694	32.2814		13.9901
1.78322	1.67694	3.78141	30.5886	32.3685		14.0397
1.79819	1.67506	3.80581	30.6639	32.5107		14.0907
1.79843	1.71526	3.78201	30.7595	32.5915		14.1293
1.82518	1.71123	3.80895	30.9025	32.6616		14.1819
1.78034	1.71764	3.82334	31.0464	32.7838		14.2303
1.81411	1.76349	3.85461	31.111	32.9213		14.2929
1.81728	1.76644	3.85682	31.2411	32.9546		14.3273
1.86501	1.75676	3.91209	31.3916	33.0649		14.3981
1.86256	1.75867	3.88484	31.4611	33.1694		14.4273
1.86016	1.76384	3.91533	31.5841	33.2395		14.4726
1.89102	1.76477	3.93508	31.7678	33.3119		14.5341
1.9089	1.80293	3.95718	31.8148	33.4194		14.5806
1.8922	1.84235	3.97005	31.9129	33.5451		14.6325
1.93946	1.81997	3.99386	32.029	33.6219		14.6808
1.92825	1.83817	3.98087	32.1688	33.7308		14.7294
1.94342	1.83906	4.01788	32.2579	33.8323		14.7781
1.95312	1.84916	4.01513	32.3554	33.9113		14.8168
1.98483	1.85213	4.01593	32.5202	33.9917		14.873
1.95313	1.90048	4.02748	32.5619	34.1064		14.9099
1.99986	1.88372	4.07512	32.726	34.1725		14.9714
2.03115	1.87687	4.05131	32.9026	34.2559		15.0236
2.00776	1.93071	4.10401	32.9357	34.3958		15.0748
2.03572	1.90105	4.11646	33.0405	34.4871		15.1162
2.05791	1.9304	4.114	33.185	34.542		15.1659
2.06593	1.94213	4.13961	33.301	34.6567		15.2211
2.0618	1.96721	4.14861	33.4213	34.7681		15.2734
2.09079	1.95522	4.15217	33.5464	34.8392		15.3168
2.10192	1.97308	4.17248	33.6084	34.9524		15.3617
2.10306	2.00266	4.18305	33.769	35.0464		15.4208
2.13159	1.98069	4.20529	33.8495	35.0973		15.4529
2.14567	2.02091	4.20486	33.9788	35.2484		15.5197
2.15425	1.99441	4.2314	34.098	35.311		15.5578
2.17513	2.03416	4.26541	34.2456	35.405		15.6251
2.17351	2.04456	4.2774	34.3326	35.5209		15.6698
2.19742	2.08118	4.27779	34.4	35.5559		15.7025
2.21042	2.05372	4.33138	34.5689	35.7132		15.7755
2.23712	2.06763	4.31511	34.6897	35.7874		15.8194
2.21026	2.0873	4.31723	34.768	35.9031		15.8572
2.24828	2.06341	4.34692	34.9273	36.0223		15.9216
2.24452	2.10757	4.36786	35.0153	36.0828		15.9636
2.25726	2.11611	4.38742	35.1169	36.1638		16.0083
2.28703	2.16575	4.43482	35.2596	36.2914		16.0877
2.29645	2.12708	4.41264	35.3769	36.3508		16.1128
2.33625	2.16811	4.45495	35.4816	36.5042		16.189
2.28901	2.15723	4.45636	35.5676	36.593		16.2126
2.35852	2.16601	4.48229	35.6957	36.6041		16.2613
2.34491	2.18895	4.47753	35.8617	36.7641		16.3274
2.35388	2.22744	4.51943	35.9094	36.8431		16.3706
2.37862	2.18535	4.4874	36.0213	36.8857		16.3917
2.39252	2.23284	4.5094	36.1831	37.0075		16.4651
2.3904	2.2453	4.51309	36.2688	37.1191		16.5073
2.40578	2.26737	4.55846	36.4132	37.1923		16.5674
2.43779	2.28662	4.53248	36.5083	37.2803		16.6091
2.42973	2.26446	4.60128	36.5906	37.429		16.663
2.45646	2.29235	4.60912	36.7022	37.5527		16.7226
2.50491	2.31104	4.64435	36.8131	37.5523		16.7651
2.47889	2.31763	4.6113	36.9626	37.6528		16.8046
2.5136	2.32679	4.69269	37.0559	37.8083		16.8795
2.49248	2.31773	4.67822	37.1777	37.8554		16.9043
2.55036	2.33374	4.68696	37.3266	37.9444		16.9684
2.54834	2.37289	4.67517	37.3821	38.0768		17.0111
2.58375	2.3534	4.72523	37.5609	38.1136		17.0674
2.56967	2.39102	4.68839	37.6419	38.2204		17.1023
2.5837	2.36722	4.75816	37.7126	38.3521		17.1547
2.62975	2.39233	4.73851	37.8472	38.4246		17.2065
2.61978	2.4208	4.78652	37.9991	38.4768		17.2606
2.61514	2.4223	4.80711	38.0546	38.6191		17.3036
2.64544	2.43209	4.84135	38.1599	38.7295		17.3617
2.68101	2.44911	4.81906	38.2921	38.7772		17.4037
2.68774	2.44861	4.89897	38.4354	38.914		17.4769
2.68471	2.44906	4.89478	38.5054	39.0466		17.5161
2.71268	2.49657	4.91721	38.6837	39.0935		17.5807
2.71118	2.49947	4.89773	38.8153	39.1793		17.6206
2.72711	2.51984	4.94995	38.84	39.2983		17.667
2.76142	2.523	4.91909	38.9871	39.3718		17.7125
2.76626	2.55281	4.94585	39.1546	39.4151		17.7669
2.75021	2.52165	4.96885	39.1788	39.4987		17.7836
2.77291	2.57864	5.00532	39.2946	39.6783		17.866
2.81399	2.58895	4.97637	39.4723	39.7289		17.9161
2.78968	2.58663	5.02672	39.5635	39.816		17.9565
2.82168	2.61099	5.04192	39.6627	39.9311		18.0137
2.86351	2.62747	5.0833	39.7503	40.0043		18.0658
2.83704	2.64015	5.06162	39.9232	40.1175		18.1159
2.88005	2.65924	5.12963	39.9652	40.2091		18.1686
2.88287	2.68503	5.10025	40.1196	40.2759		18.2127
2.93581	2.67282	5.13917	40.2652	40.3549		18.2736
2.92893	2.67418	5.11938	40.2975	40.4946		18.3029
2.95005	2.70242	5.15483	40.4486	40.5676		18.3647
2.97227	2.70312	5.12698	40.5934	40.641		18.4074
2.95094	2.71786	5.17335	40.6454	40.7193		18.4414
3.01729	2.72604	5.18044	40.7898	40.849		18.5125
3.00633	2.73898	5.18341	40.8954	40.9301		18.5508
3.01888	2.74385	5.21451	41.0323	41.0345		18.6088
3.04673	2.75265	5.24929	41.1375	41.1263		18.6625
3.00478	2.78439	5.25687	41.2034	41.2034		18.6906
3.07936	2.78355	5.25195	41.3883	41.2904		18.7587
3.07984	2.80203	5.28837	41.4528	41.3932		18.8032
3.0729	2.8294	5.29797	41.5623	41.4944		18.8514
3.11856	2.8568	5.32738	41.6908	41.58		18.9147
3.12478	2.82999	5.36451	41.7729	41.6911		18.9567
3.13866	2.87916	5.34761	41.9248	41.7599		19.01
3.13908	2.88313	5.39452	41.9942	41.8572		19.0536
3.1762	2.89846	5.39069	42.1149	41.9577		19.1076
3.16122	2.89023	5.40719	42.2223	42.0719		19.1506
3.20452	2.92203	5.41689	42.336	42.1287		19.2016
3.21501	2.91268	5.43454	42.4067	42.268		19.2474
3.23035	2.92806	5.4179	42.5641	42.3409		19.2963
3.2397	2.96332	5.49297	42.6518	42.4145		19.3525
3.25299	2.9635	5.4993	42.7748	42.4901		19.3961
3.29366	3.00905	5.51612	42.8557	42.6116		19.4572
3.25648	3.0014	5.50742	43.0142	42.6612		19.4881
3.28719	3.04029	5.54021	43.1344	42.788		19.558
3.31356	3.0033	5.52441	43.1908	42.8842		19.5833
3.34529	3.0662	5.57378	43.3425	42.9715		19.6599
3.35973	3.05181	5.58756	43.4417	43.1049		19.7091
3.36449	3.0708	5.59841	43.4745	43.1915		19.7399
3.37896	3.06585	5.59108	43.6401	43.2456		19.7843
3.39998	3.1325	5.62361	43.7565	43.2923		19.841
3.4439	3.11043	5.6307	43.8547	43.4427		19.8965
3.44419	3.14034	5.65179	43.9549	43.5247		19.9432
3.43891	3.13369	5.69009	44.1051	43.6203		19.9976
3.47239	3.18143	5.71638	44.2417	43.7692		20.0762
3.48373	3.18301	5.70307	44.2691	43.8508		20.098
3.48547	3.19556	5.74823	44.3977	43.88		20.1414
3.51093	3.20247	5.72998	44.5378	43.9679		20.1898
3.50762	3.24303	5.73783	44.6112	44.0533		20.2306
3.51438	3.23436	5.76549	44.745	44.171		20.286
3.55978	3.22579	5.82005	44.8654	44.2496		20.3441
3.6049	3.23923	5.79912	44.9116	44.354		20.3818
3.57565	3.28262	5.81256	45.0178	44.448		20.4273
3.61877	3.28553	5.83553	45.1579	44.5303		20.4856
3.61631	3.30717	5.85311	45.2692	44.6281		20.5348
3.63606	3.32735	5.89085	45.3593	44.7476		20.5922
3.63716	3.35619	5.91151	45.4355	44.8142		20.6309
3.67029	3.35986	5.91058	45.5959	44.8935		20.686
3.70857	3.3889	5.89917	45.6671	45.0225		20.7372
3.69975	3.3936	5.94109	45.7987	45.0557		20.7778
3.73545	3.38	5.95002	45.9509	45.1641		20.8361
3.73368	3.41624	5.96858	45.9848	45.2865		20.878
3.741	3.44724	5.98917	46.1249	45.3871		20.9379
3.80601	3.43276	5.99003	46.1987	45.4452		20.9745
3.76836	3.46617	6.00205	46.2889	45.5564		21.0164
3.80992	3.49771	6.04692	46.4018	45.707		21.0927
3.8374	3.44919	6.03987	46.5827	45.7526		21.1324
3.85198	3.50785	6.07878	46.7	45.8322		21.1942
3.86037	3.52222	6.06647	46.7567	45.9718		21.2355
3.89307	3.5379	6.11679	46.8353	46.0047		21.2775
3.88346	3.52329	6.10303	46.9588	46.1165		21.317
3.90502	3.54215	6.15846	47.0449	46.2368		21.3775
3.92905	3.55159	6.16374	47.1914	46.2913		21.4254
3.9386	3.56225	6.16893	47.31	46.3806		21.4721
3.96563	3.57422	6.18675	47.3701	46.4833		21.516
3.93161	3.61668	6.2241	47.4903	46.5715		21.5668
4.01481	3.62979	6.23373	47.6123	46.6635		21.6308
4.01863	3.62833	6.26864	47.6995	46.7632		21.6757
3.99044	3.66098	6.26367	47.7797	46.8758		21.7141
4.05361	3.68642	6.28294	47.8884	46.9472		21.7717
4.06305	3.7081	6.23642	48.055	47.0487		21.8223
4.08362	3.69593	6.31424	48.1134	47.1408		21.8696
4.07851	3.70577	6.32631	48.2044	47.2167		21.9063
4.12013	3.73363	6.34553	48.3276	47.3345		21.9723
4.07408	3.79173	6.35051	48.4346	47.4257		22.0153
4.11339	3.76287	6.39208	48.5544	47.5158		22.0677
4.18969	3.78111	6.38975	48.6333	47.5974		22.1182
4.15591	3.74153	6.43882	48.7063	47.6652		22.1416
4.19831	3.79143	6.44797	48.8366	47.7684		22.2085
4.17294	3.81819	6.46376	48.9561	47.8535		22.2529
4.21999	3.85985	6.45065	49.0673	47.9751		22.3146
4.21733	3.86941	6.47754	49.1769	48.0503		22.3583
4.26509	3.85867	6.47637	49.2385	48.1491		22.3975
4.24078	3.91917	6.48831	49.3452	48.2517		22.449
4.26448	3.92396	6.52651	49.4704	48.379		22.5129
4.31055	3.91779	6.5528	49.5817	48.3953		22.5516
4.32432	3.93737	6.52671	49.6892	48.538		22.6031
4.32453	3.94674	6.58422	49.7532	48.6166		22.6451
4.37037	3.95527	6.54105	49.8997	48.6802		22.6893
4.3772	3.99134	6.58622	50.0207	48.7623		22.7475
4.3986	3.97964	6.62431	50.0264	48.8848		22.7828
4.42101	3.99144	6.66871	50.218	48.9996		22.8597
4.43688	3.99551	6.64453	50.2782	49.0769		22.8864
4.4366	4.0195	6.67575	50.3399	49.1548		22.9253
4.42952	4.02297	6.65984	50.4936	49.26		22.9732
4.46086	4.07553	6.69088	50.5902	49.3133		23.0262
4.46681	4.06215	6.70478	50.6836	49.4494		23.0734
4.49974	4.11013	6.73213	50.7507	49.5554		23.1296
4.52633	4.07103	6.72376	50.9087	49.5809		23.1621
4.5116	4.12976	6.76539	51.0363	49.7319		23.235
4.55252	4.1216	6.78339	51.0465	49.829		23.2666
4.57412	4.14773	6.82618	51.2238	49.9142		23.3372
4.561	4.16061	6.81625	51.3363	49.9953		23.3739
4.55449	4.16497	6.82887	51.3627	50.1154		23.4053
4.6015	4.21202	6.89049	51.5029	50.1993		23.4812
4.60404	4.22533	6.88778	51.6307	50.273		23.5242
4.62659	4.19032	6.88996	51.7158	50.3839		23.5613
4.69138	4.23354	6.91893	51.8351	50.5002		23.6358
4.65945	4.24409	6.89664	51.9445	50.5288		23.6547
4.70474	4.25721	6.9425	51.996	50.6549		23.7111
4.69738	4.31024	6.9258	52.0809	50.7951		23.7619
4.71748	4.32249	6.98065	52.1856	50.8422		23.8097
4.75455	4.28708	6.9746	52.3632	50.9897		23.8738
4.75959	4.26836	6.99528	52.4166	51.069		23.9018
4.77192	4.32853	7.00177	52.5418	51.117		23.9522
4.79637	4.34799	7.02027	52.6523	51.1989		24.0032
4.81624	4.35177	7.04984	52.6805	51.3136		24.0424
4.85056	4.35744	7.10116	52.8074	51.4087		24.105
4.84477	4.40432	7.05998	52.9546	51.4602		24.1448
4.84664	4.38156	7.13658	53.0183	51.5821		24.193
4.90409	4.4221	7.09542	53.126	51.7357		24.2567
4.90022	4.4674	7.11436	53.2689	51.7833		24.3068
4.89784	4.44596	7.14898	53.3327	51.8762		24.3403
4.94029	4.44321	7.17381	53.45	51.9865		24.3988
4.93778	4.49132	7.17572	53.5214	52.0322		24.4317
4.95652	4.49048	7.20154	53.649	52.1575		24.491
4.98712	4.47313	7.20036	53.6989	52.271		24.5261
5.00764	4.54926	7.20819	53.8519	52.3495		24.5933
4.96861	4.53985	7.20457	53.9847	52.4042		24.6204
5.03977	4.56794	7.25014	54.0294	52.4961		24.6767
5.01183	4.57865	7.25553	54.174	52.618		24.7276
5.05509	4.62009	7.30687	54.2265	52.7462		24.791
5.07693	4.60701	7.3193	54.3335	52.8369		24.8347
5.09913	4.63655	7.32902	54.4278	52.9097		24.8804
5.1081	4.62267	7.34566	54.4853	52.9678		24.9059
5.1102	4.65657	7.35888	54.6651	53.1534		24.9888
5.13808	4.659	7.35328	54.76	53.2423		25.0305
5.12884	4.67398	7.40096	54.8132	53.2309		25.0496
5.17805	4.70629	7.41025	54.9916	53.4321		25.1437
5.18589	4.70276	7.42838	54.9787	53.5043		25.16
5.1861	4.72556	7.43545	55.1245	53.5692		25.2081
5.21335	4.73599	7.43666	55.2309	53.6495		25.2533
5.26129	4.73957	7.46622	55.3219	53.7451		25.3068
5.21622	4.78861	7.50367	55.4256	53.8259		25.352
5.23724	4.79058	7.48932	55.5226	53.9803		25.404
5.27627	4.80493	7.52157	55.6084	54.0465		25.4515
5.3048	4.84211	7.50657	55.6766	54.1834		25.5027
5.32978	4.81601	7.53871	55.7931	54.2601		25.5476
5.35471	4.86965	7.56801	55.9135	54.3564		25.6125
5.35452	4.87185	7.58048	56.0131	54.4536		25.6547
5.36823	4.90131	7.60973	56.0842	54.4656		25.6858
5.40456	4.90326	7.58063	56.2237	54.6382		25.7501
5.39134	4.9317	7.61963	56.2945	54.7592		25.7993
5.43272	4.93347	7.60705	56.4374	54.8057		25.8433
5.43911	4.99497	7.64572	56.5088	54.9127		25.9003
5.46148	4.97043	7.63679	56.5665	55.0324		25.9335
5.46833	5.02283	7.66989	56.7046	55.1208		25.9973
5.48097	4.9997	7.70241	56.804	55.1447		26.0264
5.50959	5.01504	7.70191	56.8773	55.3213		26.085
5.50031	5.03082	7.72856	56.996	55.4414		26.1394
5.54482	5.03451	7.77128	57.1088	55.4688		26.1856
5.53121	5.05939	7.75864	57.1853	55.6118		26.2293
5.54889	5.11451	7.78124	57.2667	55.7298		26.2882
5.5627	5.11368	7.81062	57.354	55.7504		26.3183
5.60174	5.10707	7.82228	57.4746	55.8606		26.3733
5.61902	5.15168	7.83216	57.5488	55.9796		26.4262
5.61517	5.13387	7.83843	57.7205	56.0766		26.4769
5.68136	5.15959	7.85536	57.8497	56.1466		26.5385
5.63026	5.18126	7.89212	57.8489	56.2691		26.5643
5.66204	5.20961	7.88237	57.9399	56.3571		26.6102
5.71371	5.19341	7.89181	58.0448	56.41		26.6507
5.70945	5.21773	7.90905	58.1071	56.5852		26.7057
5.72104	5.2052	7.93286	58.254	56.6888		26.7604
5.72174	5.25004	7.98922	58.3621	56.6843		26.8015
5.78839	5.25872	7.94065	58.4632	56.8528		26.8607
5.75898	5.27885	7.9674	58.5061	56.9662		26.8955
5.82799	5.31077	7.99981	58.6312	57.0299		26.9599
5.81825	5.30243	8.05356	58.7571	57.1109		27.0084
5.82053	5.35469	8.01579	58.7782	57.2684		27.0475
5.87743	5.32727	8.07479	58.9158	57.3216		27.1034
5.87731	5.3809	8.05396	59.0722	57.4131		27.1595
5.90147	5.3805	8.09272	59.1014	57.4825		27.1917
5.87825	5.39685	8.10231	59.2044	57.6562		27.2476
5.92455	5.39201	8.11376	59.3485	57.6632		27.2884
5.9414	5.44738	8.12171	59.4225	57.8112		27.3488
5.94275	5.42793	8.15608	59.4621	57.9036		27.3785
5.98629	5.4721	8.13903	59.5656	57.9785		27.4283
5.9892	5.47743	8.18147	59.7081	58.113		27.4938
5.98937	5.5236	8.18573	59.7703	58.2431		27.5424
5.99104	5.50217	8.22897	59.8647	58.3257		27.5825
6.04604	5.54561	8.22499	60.0044	58.4537		27.6549
6.02592	5.53255	8.24984	60.0348	58.5349		27.6756
6.02338	5.55064	8.24653	60.1263	58.607		27.7108
6.08981	5.59392	8.25154	60.2911	58.7206		27.7894
6.06787	5.61328	8.2759	60.3227	58.7713		27.8102
6.10348	5.59199	8.32259	60.4142	58.9449		27.8754
6.12357	5.61778	8.29091	60.5349	58.9933		27.9121
6.12329	5.64622	8.31603	60.6088	59.0898		27.9568
6.15014	5.62531	8.3767	60.6964	59.2426		28.0182
6.17539	5.63833	8.3641	60.7949	59.2933		28.0532
6.21476	5.66707	8.38095	60.9246	59.4045		28.1184
6.2236	5.69898	8.39815	60.9865	59.5001		28.1615
6.20568	5.71049	8.4363	61.0597	59.5915		28.2007
6.22804	5.72866	8.4216	61.2144	59.7235		28.2632
6.26526	5.75883	8.43954	61.2467	59.8105		28.3042
6.28569	5.74643	8.48849	61.3652	59.887		28.3546
6.30705	5.77315	8.48484	61.492	60.0165		28.4147
6.31803	5.78119	8.50901	61.503	60.0971		28.4417
6.31219	5.77304	8.53796	61.6075	60.1841		28.483
6.36591	5.83215	8.54572	61.7309	60.2987		28.5547
6.3709	5.8307	8.57143	61.7916	60.4538		28.6037
6.3785	5.837	8.59748	61.9362	60.5266		28.6552
6.4264	5.86015	8.60453	61.9536	60.6185		28.6926
6.40867	5.8758	8.59719	62.0836	60.7362		28.7403
6.42556	5.91015	8.61347	62.1902	60.8361		28.7951
6.44993	5.92582	8.61317	62.2697	60.9075		28.8332
6.48467	5.93074	8.62066	62.3984	61.0281		28.8925
6.50581	5.92826	8.69495	62.4445	61.1402		28.9427
6.47548	5.95437	8.62696	62.5913	61.2119		28.972
6.5509	6.01929	8.69203	62.6667	61.2788		29.0415
6.52637	5.97991	8.71257	62.6953	61.4042		29.0637
6.56012	6.01065	8.73655	62.8352	61.5132		29.1311
6.57138	6.05052	8.73677	62.9305	61.5945		29.1767
6.56137	6.05662	8.77998	63.0167	61.7484		29.2326
6.58888	6.06	8.79708	63.1227	61.8523		29.2842
6.63008	6.0776	8.80215	63.212	61.9017		29.3247
6.63053	6.08773	8.80656	63.3043	62.062		29.3782
6.64283	6.12226	8.82718	63.3489	62.1872		29.4257
6.6753	6.15066	8.8407	63.4918	62.1949		29.4707
6.7085	6.12887	8.84967	63.5842	62.3583		29.5259
6.70762	6.15683	8.88337	63.6232	62.4914		29.5725
6.71994	6.15138	8.87659	63.7617	62.5707		29.6161
6.72433	6.21488	8.90013	63.8788	62.6198		29.6676
6.76933	6.20359	8.91343	63.8932	62.7747		29.7108
6.7716	6.20964	8.93285	64.0293	62.9271		29.7741
6.78082	6.23157	8.94382	64.157	62.9856		29.8198
6.78849	6.22569	8.99204	64.1869	63.0867		29.856
6.83559	6.27143	8.99687	64.2769	63.1788		29.9119
6.84899	6.29455	9.00338	64.3684	63.2574		29.9545
6.8267	6.27899	9.03992	64.4748	63.4119		30.0065
6.87974	6.30068	9.05946	64.5356	63.5416		30.0634
6.89165	6.33364	9.04647	64.6532	63.5686		30.0987
6.91648	6.3539	9.07127	64.7471	63.6716		30.1521
6.88739	6.32869	9.11057	64.8194	63.7988		30.189
6.96119	6.3903	9.11956	64.9023	63.9003		30.2547
6.97679	6.41483	9.12424	65.0589	63.9707		30.3091
6.99063	6.40282	9.13575	65.0733	64.0846		30.3374
7.02221	6.44526	9.14669	65.2109	64.2266		30.4103
7.02552	6.42566	9.13586	65.2777	64.3079		30.4345
7.03393	6.45305	9.20012	65.3496	64.4116		30.4897
7.05975	6.45963	9.21854	65.4218	64.5924		30.5504
7.07755	6.50302	9.19191	65.4995	64.6046		30.5753
7.11815	6.49741	9.21378	65.6342	64.7392		30.6406
7.10564	6.53883	9.2163	65.6918	64.8654		30.6836
7.12441	6.5292	9.27471	65.7726	64.9114		30.7225
7.14171	6.56057	9.2839	65.9527	65.0644		30.8007
7.19976	6.55429	9.31365	65.9694	65.1585		30.8391
7.18014	6.57164	9.30058	66.086	65.3028		30.8882
7.23141	6.58967	9.32719	66.1797	65.3737		30.9403
7.23109	6.60936	9.34559	66.2151	65.4597		30.9722
7.23547	6.65324	9.3795	66.3311	65.6322		31.0463
7.2595	6.63666	9.33528	66.4374	65.7196		31.0777
7.2493	6.65279	9.42276	66.5344	65.8209		31.136
7.3078	6.66902	9.39058	66.564	65.9248		31.1712
7.29279	6.71506	9.38234	66.6629	65.9766		31.2059
7.35732	6.67872	9.40606	66.7891	66.1878		31.2838
7.3749	6.74507	9.43362	66.8571	66.2686		31.3359
7.3532	6.73655	9.42759	66.9183	66.3088		31.3489
7.37221	6.76402	9.5105	67.0495	66.4639		31.432
7.39077	6.754	9.46797	67.1061	66.5485		31.4535
7.43116	6.77955	9.52005	67.2364	66.667		31.5268
7.45223	6.79557	9.51386	67.2969	66.7885		31.5694
7.47991	6.79992	9.53836	67.3567	66.9106		31.6171
7.5033	6.85268	9.54546	67.4437	66.9825		31.6655
7.48456	6.84366	9.57097	67.5086	67.0739		31.6963
7.55413	6.87279	9.56877	67.6266	67.1964		31.7637
7.55341	6.89471	9.61743	67.7071	67.3457		31.8237
7.56987	6.90595	9.62673	67.7429	67.3702		31.8431
7.6028	6.9048	9.6407	67.8586	67.562		31.9138
7.60501	6.93823	9.62477	67.9156	67.6712		31.9509
7.61165	6.93467	9.67543	68.0193	67.7138		31.991
7.62546	6.952	9.69695	68.1854	67.8658		32.0651
7.68258	6.97198	9.6881	68.2036	67.9633		32.1019
7.65454	7.0036	9.70927	68.3122	68.046		32.1451
7.71914	6.98688	9.72889	68.382	68.1708		32.1976
7.7009	7.06011	9.73262	68.432	68.3329		32.2517
7.73637	7.03536	9.77503	68.5696	68.4135		32.306
7.76083	7.06777	9.74775	68.6393	68.4969		32.3425
7.77913	7.06054	9.77115	68.7225	68.6397		32.3946
7.79408	7.11344	9.79984	68.8298	68.8133		32.4701
7.78787	7.07879	9.82297	68.9146	68.8237		32.4856
7.85963	7.117	9.81964	69.0128	68.9787		32.5576
7.83869	7.17286	9.84189	69.0525	69.0962		32.6004
7.84233	7.16382	9.88824	69.1575	69.1732		32.645
7.89362	7.15255	9.89811	69.261	69.2862		32.6983
7.91172	7.21539	9.90994	69.2893	69.4271		32.7507
7.90746	7.21468	9.91198	69.4675	69.522		32.8047
7.96191	7.19623	9.92558	69.5258	69.5893		32.8398
7.95791	7.26121	9.93531	69.5416	69.7313		32.8855
7.95036	7.26556	9.97782	69.6577	69.8957		32.9494
7.99525	7.28555	9.98385	69.7883	69.92		32.9946
8.00493	7.2982	9.97925	69.8206	70.1181		33.0442
8.04091	7.31216	9.99011	69.868	70.2875		33.0997
8.04135	7.29747	10.0333	69.9966	70.2547		33.1247
8.13416	7.33175	10.053	70.0926	70.4257		33.2074
8.11692	7.37575	10.062	70.0993	70.5829		33.2474
8.09288	7.35339	10.0945	70.2354	70.675		33.2902
8.16246	7.35436	10.0759	70.3732	70.7252		33.3382
8.14693	7.39934	10.1095	70.364	70.8911		33.3822
8.17993	7.40704	10.1281	70.4997	71.0336		33.4497
8.21355	7.44158	10.1104	70.6287	71.1137		33.5016
8.26324	7.43403	10.1296	70.645	71.1843		33.5313
8.27716	7.43768	10.1855	70.7124	71.4154		33.6056
8.26182	7.49195	10.1701	70.8338	71.4954		33.6506
8.31774	7.49855	10.2004	70.9487	71.6483		33.7227
8.29805	7.48929	10.2383	70.9502	71.7449		33.7441
8.31309	7.52306	10.2371	71.0601	71.7469		33.776
8.334	7.5425	10.2007	71.1632	71.9433		33.8368
8.35946	7.56687	10.2542	71.2034	72.1016		33.8971
8.39367	7.57726	10.2492	71.2981	72.1298		33.9296
8.40908	7.56256	10.2573	71.4447	72.2426		33.9832
8.45315	7.60232	10.3005	71.4471	72.396		34.0398
8.46581	7.59071	10.2886	71.5633	72.5415		34.09
8.49282	7.67409	10.3408	71.6534	72.6579		34.1638
8.4754	7.6559	10.361	71.7177	72.7177		34.1856
8.50339	7.69761	10.385	71.7882	72.9268		34.2602
8.55103	7.6599	10.388	71.8592	72.9727		34.2862
8.55414	7.70552	10.3914	71.9758	73.1116		34.3477
8.60514	7.7099	10.4229	72.0506	73.2653		34.4108
8.59655	7.71999	10.4397	72.0974	73.3265		34.436
8.64579	7.77497	10.4319	72.2347	73.5191		34.5213
8.63609	7.76232	10.451	72.2861	73.6244		34.552
8.68705	7.77528	10.4559	72.3684	73.6615		34.5896
8.68782	7.74653	10.4747	72.4723	73.8397		34.6442
8.70788	7.82995	10.527	72.5335	73.9667		34.713
8.73945	7.81604	10.5393	72.5986	74.0301		34.7447
8.76806	7.8645	10.5469	72.6709	74.1551		34.8011
8.75852	7.86345	10.5459	72.7702	74.3197		34.8516
8.77985	7.90384	10.5801	72.8749	74.4435		34.9164
8.8163	7.892	10.561	72.9138	74.5191		34.9404
8.84633	7.9049	10.5964	73.0125	74.7058		35.0132
8.84169	7.91627	10.6133	73.1182	74.8389		35.0657
8.88174	7.95966	10.6207	73.1834	74.9235		35.1138
8.9081	7.96626	10.6234	73.2632	75.0508		35.1623
8.94191	7.97465	10.6487	73.3273	75.1513		35.2088
8.94248	7.97755	10.6494	73.4465	75.2371		35.2506
8.99458	8.00443	10.6974	73.5003	75.3533		35.31
8.98183	8.04296	10.6935	73.5366	75.5403		35.359
9.01642	8.02537	10.7293	73.6936	75.6392		35.4208
9.03322	8.1027	10.7037	73.7508	75.7667		35.4714
9.03594	8.07971	10.744	73.7711	75.8854		35.5032
9.07039	8.09699	10.747	73.8622	76.0212		35.5596
9.0586	8.1516	10.7323	74.0152	76.0904		35.6096
9.11423	8.14449	10.7639	74.043	76.3153		35.6762
9.14443	8.12301	10.8069	74.1334	76.4417		35.7299
9.17458	8.22979	10.7818	74.2438	76.4413		35.7742
9.17705	8.14812	10.8028	74.3122	76.617		35.8114
9.22096	8.20309	10.8344	74.3655	76.807		35.8862
9.23187	8.19846	10.8763	74.4941	76.8582		35.9318
9.17492	8.19779	10.8443	74.5562	77.0001		35.9547
9.2614	8.24491	10.8936	74.5878	77.127		36.0229
9.30305	8.23315	10.8712	74.6926	77.2564		36.0713
9.26676	8.28076	10.9147	74.8139	77.3119		36.1176
9.32067	8.30334	10.9392	74.8096	77.4719		36.1689
9.33856	8.33237	10.9567	74.8801	77.6622		36.234
9.38114	8.33845	10.9529	75.0352	77.7252		36.2866
9.36829	8.35141	11.0007	75.0605	77.8943		36.335
9.43568	8.3683	10.9964	75.1534	78.0713		36.405
9.41961	8.4083	11.0299	75.2389	78.109		36.4412
9.44903	8.37693	10.9792	75.3705	78.2445		36.484
9.50055	8.45636	11.0615	75.3577	78.4273		36.5607
9.4611	8.44036	11.0137	75.4822	78.5109		36.5817
9.51791	8.4676	11.0677	75.5817	78.6339		36.6538
9.52425	8.45361	11.074	75.5859	78.7607		36.6797
9.52277	8.48131	11.1105	75.6892	78.9621		36.7532
9.57967	8.53973	11.1148	75.829	79.0151		36.8157
9.61238	8.5215	11.1376	75.8423	79.1731		36.8574
9.63204	8.58451	11.1209	75.9199	79.3652		36.9245
9.6215	8.5896	11.1519	76.019	79.4045		36.9573
9.6394	8.59539	11.1557	76.1265	79.4975		37.0029
9.69962	8.60681	11.1901	76.1458	79.7107		37.0706
9.7071	8.64385	11.1813	76.2509	79.7793		37.1125
9.75277	8.60433	11.1972	76.3723	79.9722		37.1798
9.76538	8.6523	11.2231	76.3902	80.0943		37.2251
9.78076	8.64392	11.2495	76.4954	80.2098		37.2759
9.77976	8.66608	11.2231	76.634	80.3381		37.3282
9.81144	8.70189	11.2713	76.6453	80.4642		37.3788
9.81156	8.72971	11.2799	76.7135	80.6327		37.4335
9.85716	8.72976	11.2953	76.8416	80.7051		37.4858
9.88409	8.75019	11.2952	76.8895	80.8529		37.5344
9.91241	8.78878	11.3222	76.9475	81.0166		37.5975
9.94485	8.79536	11.3427	77.0339	81.1435		37.6521
9.91094	8.79707	11.3563	77.1432	81.2691		37.6953
9.98878	8.85116	11.3729	77.1614	81.4109		37.757
9.9532	8.83978	11.4096	77.2633	81.4727		37.7877
9.99095	8.87532	11.4062	77.3858	81.6993		37.8715
10.017	8.88379	11.4458	77.436	81.8535		37.9272
10.0262	8.92584	11.4353	77.5225	81.9526		37.9725
10.0777	8.91103	11.4433	77.6068	82.0842		38.0246
10.116	8.94272	11.4447	77.6665	82.1772		38.0694
10.1099	8.9515	11.4753	77.7651	82.3236		38.1251
10.1369	8.98006	11.4985	77.8214	82.4702		38.1814
10.1633	8.98672	11.5391	77.8604	82.6132		38.2326
10.1804	9.03095	11.5135	77.9654	82.7713		38.2923
10.2027	9.04604	11.5575	77.9826	82.8592		38.3296
10.2361	9.02895	11.5514	78.1018	83.0482		38.3933
10.2399	9.09013	11.5968	78.1744	83.2051		38.4613
10.2728	9.07312	11.5651	78.2685	83.2843		38.4928
10.3185	9.10256	11.6127	78.3684	83.4642		38.5733
10.3125	9.14197	11.5572	78.4221	83.6128		38.6093
10.3251	9.15378	11.6191	78.5356	83.6905		38.6648
10.3519	9.1366	11.6233	78.591	83.8358		38.7077
10.4148	9.15414	11.652	78.6047	83.9467		38.7545
10.3925	9.17346	11.6843	78.7365	84.0879		38.8149
10.4303	9.19914	11.6833	78.8047	84.2445		38.8724
10.4659	9.20001	11.6846	78.8163	84.4245		38.9183
10.4831	9.25193	11.7483	78.9976	84.5962		39.0154
10.4904	9.25419	11.7568	79.0548	84.6521		39.0417
10.5186	9.27343	11.7533	79.0848	84.8535		39.0967
10.5464	9.2589	11.7918	79.1437	85.0107		39.1503
10.5182	9.30171	11.7894	79.2897	85.0873		39.1973
10.5811	9.30967	11.8069	79.3128	85.2808		39.2583
10.5547	9.32967	11.804	79.3702	85.4599		39.3037
10.5992	9.35368	11.8477	79.5358	85.5348		39.3742
10.6497	9.37509	11.8561	79.6214	85.6616		39.4328
10.6458	9.42171	11.8995	79.5966	85.8089		39.4745
10.6819	9.40986	11.8919	79.7203	85.9646		39.5337
10.704	9.44163	11.9091	79.8168	86.0611		39.5865
10.7192	9.47218	11.9345	79.8182	86.2447		39.6378
10.7456	9.47919	11.9659	79.9117	86.4462		39.7097
10.7634	9.48668	11.9596	80.0461	86.4986		39.7509
10.7788	9.49463	11.9745	80.0882	86.6977		39.8068
10.7994	9.51893	12.0128	80.1336	86.8865		39.8702
10.8286	9.53042	12.0267	80.247	86.9567		39.9179
10.8821	9.56863	11.9897	80.3465	87.1341		39.9842
10.8866	9.59546	12.0539	80.3777	87.2747		40.0377
10.8906	9.60377	12.0404	80.4754	87.3901		40.0801
10.9038	9.63311	12.0503	80.6457	87.5126		40.1491
10.961	9.63051	12.067	80.5758	87.6804		40.1829
10.9422	9.64432	12.0976	80.6967	87.8889		40.2539
10.9896	9.69486	12.1022	80.8158	87.9656		40.3136
11.0062	9.66726	12.1279	80.8485	88.1059		40.3512
11.007	9.70055	12.1423	80.89	88.3145		40.4109
11.0647	9.68765	12.1913	81.0355	88.404		40.4766
11.0435	9.74456	12.1666	81.1137	88.5684		40.5274
11.0802	9.7566	12.2356	81.105	88.7695		40.5894
11.0966	9.78059	12.2197	81.1899	88.8691		40.6312
11.1233	9.82197	12.2467	81.3538	89.0026		40.7097
11.1369	9.81638	12.2463	81.3384	89.2157		40.7507
11.145	9.82817	12.2705	81.4298	89.3361		40.8019
11.1843	9.82775	12.2597	81.6026	89.4497		40.8648
11.1747	9.87313	12.3101	81.5774	89.6184		40.9107
11.2316	9.87572	12.3133	81.6824	89.7839		40.9774
11.253	9.90631	12.3276	81.7409	89.9141		41.0284
11.2542	9.93286	12.3355	81.8325	90.0777		41.0866
11.2739	9.93926	12.3607	81.8985	90.3106		41.1566
11.2856	9.97795	12.3775	81.9608	90.3595		41.1923
11.3005	9.98978	12.3968	82.0979	90.5854		41.2741
11.3458	9.97823	12.4334	82.117	90.7814		41.3312
11.3525	10.0156	12.4308	82.1443	90.8146		41.3516
11.3796	10.0017	12.4567	82.3144	91.0188		41.4342
11.4126	10.0506	12.4754	82.3416	91.1725		41.4905
11.4381	10.045	12.5012	82.4303	91.3105		41.545
11.4532	10.0866	12.486	82.5164	91.493		41.607
11.4831	10.0738	12.5181	82.5216	91.6009		41.6395
11.5003	10.1026	12.5505	82.6413	91.7726		41.7135
11.5464	10.1437	12.4922	82.7198	91.8741		41.7552
11.5423	10.1701	12.5603	82.779	92.0763		41.8256
11.5845	10.1977	12.5146	82.8713	92.2771		41.889
11.5963	10.189	12.5708	82.9248	92.3159		41.9193
11.6076	10.2304	12.5636	82.9961	92.6176		42.003
11.6145	10.2385	12.6021	83.0775	92.7992		42.0664
11.6527	10.2403	12.6196	83.1467	92.802		42.0923
11.6988	10.2376	12.654	83.2553	93.0238		42.1739
11.6725	10.2785	12.6675	83.2835	93.2209		42.2246
11.6995	10.2905	12.7091	83.4281	93.3366		42.2928
11.7174	10.3003	12.6643	83.5024	93.5208		42.341
11.7382	10.3329	12.7466	83.504	93.6973		42.4038
11.759	10.3386	12.7085	83.6697	93.8305		42.4612
11.7955	10.3867	12.7688	83.7159	93.96		42.5254
11.7941	10.3996	12.775	83.7022	94.1444		42.5631
11.8326	10.3801	12.7648	83.8488	94.3178		42.6288
11.8508	10.4139	12.7895	83.947	94.4142		42.6831
11.8353	10.4165	12.8096	83.9878	94.7079		42.7514
11.9081	10.4457	12.8086	84.0652	94.8639		42.8183
11.9066	10.4982	12.8191	84.1278	94.8975		42.8498
11.9381	10.4997	12.8404	84.2396	95.0973		42.923
11.942	10.5473	12.8487	84.2491	95.3166		42.9807
11.9471	10.5484	12.8804	84.3832	95.4345		43.0387
11.996	10.5711	12.9127	84.5157	95.5973		43.1186
12.0155	10.5443	12.955	84.461	95.8028		43.1557
12.0628	10.6062	12.9588	84.595	95.9725		43.239
12.0467	10.6402	12.9711	84.723	96.0913		43.2945
12.0925	10.6324	12.9806	84.7003	96.2159		43.3243
12.123	10.6752	12.9597	84.7722	96.4885		43.4037
12.0952	10.6956	13.0125	84.8983	96.5537		43.4511
12.1566	10.6846	13.0126	84.9438	96.7913		43.5178
12.1705	10.7379	13.0298	84.9727	96.9931		43.5808
12.2207	10.7402	13.0378	85.1084	97.0901		43.6394
12.2204	10.7447	13.0387	85.2293	97.2504		43.6967
12.2553	10.7429	13.0819	85.2309	97.4758		43.7573
12.252	10.7843	13.0752	85.3263	97.6116		43.8099
12.247	10.7735	13.0882	85.4399	97.7388		43.8575
12.3229	10.7939	13.1421	85.4541	97.9082		43.9242
12.2985	10.8263	13.1392	85.519	98.1645		43.9895
12.3698	10.8624	13.1899	85.6572	98.2342		44.0627
12.3591	10.8174	13.2085	85.6557	98.4045		44.089
12.3983	10.9033	13.1514	85.7182	98.6682		44.1679
12.4182	10.8754	13.2131	85.816	98.7634		44.2172
12.4204	10.9102	13.1945	85.9594	98.9569		44.2883
12.4652	10.9346	13.2166	85.9485	99.1741		44.3478
12.4444	10.946	13.2511	86.0383	99.3275		44.4014
12.4914	10.9856	13.2625	86.1726	99.481		44.4786
12.4838	11.0024	13.2702	86.1778	99.6643		44.5197
12.5273	11.0375	13.3388	86.2432	99.7922		44.5878
12.5564	11.0247	13.3232	86.3579	99.9899		44.6504
12.5844	11.0317	13.371	86.398	100.141		44.7052
12.6294	11.0766	13.3539	86.4858	100.414		44.792
12.6138	11.0805	13.3874	86.5804	100.489		44.8302
12.6656	11.1017	13.3609	86.6277	100.706		44.8924
12.6652	11.1327	13.399	86.6482	100.91		44.9511
12.6731	11.1332	13.4264	86.7308	100.998		44.9923
12.7282	11.1403	13.4491	86.881	101.253		45.0903
12.7287	11.1985	13.4108	86.9246	101.43		45.1385
12.7416	11.162	13.4536	86.9732	101.517		45.1695
12.8077	11.2202	13.4747	87.0949	101.782		45.276
12.8193	11.2333	13.4691	87.1536	101.961		45.3272
12.8169	11.2703	13.4928	87.214	102.073		45.3734
12.8623	11.2522	13.493	87.3309	102.333		45.4542
12.8746	11.285	13.5456	87.3833	102.412		45.5001
12.9007	11.2758	13.549	87.4673	102.681		45.5749
12.9318	11.3339	13.5679	87.5285	102.821		45.6367
12.9224	11.317	13.5632	87.6056	103.042		45.69
12.9465	11.3482	13.6049	87.6713	103.228		45.7599
12.9548	11.3884	13.6486	87.6947	103.326		45.8025
13.0067	11.407	13.6362	87.8376	103.624		45.9024
13.0167	11.4267	13.6588	87.8973	103.789		45.9577
13.0144	11.4322	13.6809	87.9849	103.892		46.0009
13.0788	11.4343	13.6606	88.0445	104.16		46.0755
13.0497	11.4545	13.7142	88.1057	104.361		46.1371
13.0963	11.4951	13.7033	88.2192	104.489		46.2006
13.1323	11.4741	13.7529	88.2798	104.692		46.2662
13.1469	11.5465	13.7588	88.2925	104.849		46.3188
13.1355	11.499	13.7546	88.4162	105.066		46.3742
13.191	11.5809	13.799	88.4958	105.191		46.4515
13.2145	11.5922	13.8176	88.5442	105.472		46.5282
13.1998	11.6134	13.8046	88.6409	105.687		46.5891
13.2257	11.593	13.8193	88.6745	105.734		46.6094
13.2567	11.6419	13.8224	88.8006	105.964		46.6972
13.289	11.6461	13.8805	88.8271	106.257		46.78
13.2835	11.6235	13.896	88.9158	106.355		46.8147
13.3513	11.6844	13.9208	89	106.604		46.9121
13.3456	11.6682	13.9208	89.0078	106.802		46.9489
13.3669	11.7072	13.962	89.1476	106.96		47.0288
13.3913	11.7	13.9704	89.2375	107.124		47.0846
13.4306	11.7522	13.9833	89.2352	107.3		47.1403
13.4299	11.742	14.0002	89.3448	107.554		47.2141
13.4645	11.7982	14.0064	89.4415	107.653		47.2728
13.4798	11.7943	14.0144	89.4667	107.957		47.3425
13.4888	11.8177	14.0273	89.5876	108.205		47.4253
13.5302	11.8447	14.0786	89.6473	108.321		47.4844
13.5546	11.8641	14.0462	89.7169	108.526		47.5417
13.5776	11.8612	14.0921	89.7304	108.783		47.6088
13.5939	11.8707	14.1019	89.8485	108.864		47.6557
13.6077	11.8955	14.1038	89.9652	109.123		47.739
13.608	11.9127	14.1052	89.9705	109.3		47.7793
13.6406	11.9412	14.1469	90.0849	109.536		47.8699
13.6766	11.9494	14.1531	90.2053	109.672		47.9314
13.6996	11.9951	14.1821	90.1915	109.852		47.9841
13.7028	11.996	14.1789	90.2968	110.122		48.0592
13.772	12.032	14.1954	90.3701	110.255		48.1248
13.7507	12.0259	14.1949	90.4503	110.487		48.1819
13.7799	12.0752	14.2383	90.4732	110.738		48.2608
13.7551	12.0655	14.2809	90.5592	110.818		48.2958
13.8213	12.0908	14.2637	90.7098	111.086		48.3943
13.7945	12.0802	14.2944	90.7695	111.376		48.463
13.8451	12.0933	14.3094	90.825	111.48		48.5105
13.869	12.1461	14.3065	90.9273	111.71		48.5917
13.8384	12.1699	14.3531	90.9489	111.876		48.6372
13.9055	12.1615	14.3572	91.0302	112.144		48.7197
13.9279	12.1801	14.3567	91.1569	112.275		48.7793
13.9608	12.2057	14.3491	91.1628	112.472		48.83
13.9852	12.2137	14.3833	91.2261	112.759		48.9134
14.0256	12.2514	14.3676	91.2997	112.939		48.9766
14.0211	12.2235	14.404	91.3925	113.176		49.0435
14.0336	12.255	14.3779	91.4644	113.446		49.1153
14.0739	12.2516	14.425	91.539	113.52		49.1618
14.0496	12.3137	14.418	91.6179	113.838		49.2475
14.1267	12.2924	14.4921	91.6526	114.021		49.3171
14.1158	12.3485	14.4635	91.7626	114.115		49.3611
14.2003	12.3516	14.4948	91.8563	114.487		49.4781
14.1862	12.405	14.5478	91.9199	114.629		49.5376
14.1916	12.3796	14.5667	91.9763	114.857		49.5942
14.238	12.4247	14.544	92.0322	115.062		49.6601
14.2115	12.4108	14.5978	92.082	115.27		49.7145
14.2813	12.4461	14.5608	92.2095	115.521		49.8038
14.2667	12.5092	14.5793	92.275	115.676		49.8612
14.2703	12.4644	14.5771	92.319	115.932		49.9125
14.302	12.5192	14.6062	92.4102	116.224		50.0123
14.3328	12.499	14.608	92.4707	116.291		50.0403
14.3646	12.5709	14.6481	92.566	116.628		50.1555
14.3693	12.5295	14.6436	92.6485	116.861		50.2103
14.3861	12.5851	14.6591	92.7238	116.943		50.2595
14.4169	12.6006	14.6827	92.78	117.27		50.35
14.416	12.6143	14.6961	92.81	117.449		50.397
14.459	12.6188	14.7039	92.9775	117.706		50.493
14.4862	12.6239	14.733	93.0264	117.838		50.5414
14.4788	12.631	14.7393	93.0214	118.103		50.5948
14.507	12.6845	14.7646	93.1544	118.371		50.6963
14.5325	12.7251	14.7618	93.2196	118.557		50.7591
14.5396	12.7192	14.8181	93.3174	118.829		50.8446
14.5672	12.7302	14.8004	93.3919	119.111		50.9202
14.5742	12.7549	14.8277	93.4721	119.17		50.9599
14.6037	12.7437	14.8506	93.4983	119.515		51.0424
14.6409	12.7641	14.8718	93.5553	119.785		51.1234
14.6565	12.8004	14.8619	93.6701	119.876		51.1729
14.7017	12.8146	14.8693	93.7819	120.147		51.263
14.6899	12.8366	14.9116	93.7373	120.415		51.3181
14.7319	12.8514	14.8806	93.9007	120.636		51.4001
14.7622	12.889	14.9184	93.9802	120.808		51.4716
14.7586	12.8862	14.9135	93.9719	121.066		51.5192
14.7974	12.9301	14.9498	94.075	121.35		51.6205
14.81	12.923	14.9615	94.2005	121.471		51.6731
14.8157	12.9435	14.9715	94.2179	121.764		51.7425
14.8363	12.9728	14.955	94.2715	122.037		51.8146
14.8654	12.9884	15.0092	94.3852	122.168		51.8833
14.8617	12.9862	15.0176	94.4721	122.511		51.9697
14.9012	13.0284	15.0244	94.5223	122.766		52.0485
14.8664	13.0618	15.0482	94.6068	122.915		52.0997
14.9201	13.0582	15.0559	94.7226	123.145		52.1804
14.9555	13.0528	15.0528	94.7185	123.469		52.2498
14.9689	13.1117	15.0915	94.8414	123.664		52.3356
15.018	13.1488	15.1296	94.9613	123.887		52.4289
15.0073	13.08	15.1497	94.9393	124.12		52.4592
15.0399	13.1547	15.1593	95.0204	124.453		52.5654
15.0428	13.1341	15.1515	95.1382	124.55		52.6034
15.0839	13.1612	15.166	95.205	124.889		52.7011
15.0739	13.2008	15.1391	95.262	125.232		52.7815
15.104	13.2209	15.2061	95.3516	125.327		52.8419
15.1206	13.197	15.1915	95.4486	125.646		52.9206
15.1956	13.2133	15.2188	95.491	125.905		53.0047
15.1896	13.2345	15.2114	95.5642	126.064		53.0528
15.2042	13.2819	15.2437	95.7191	126.336		53.1569
15.2345	13.3088	15.2447	95.696	126.592		53.2153
15.2248	13.3076	15.2412	95.8314	126.858		53.2926
15.2586	13.3556	15.2665	95.9105	127.088		53.3759
15.2731	13.3399	15.2836	95.9149	127.33		53.4284
15.3124	13.3479	15.2888	95.9919	127.672		53.5225
15.3314	13.3527	15.3395	96.1071	127.829		53.592
15.361	13.4065	15.3117	96.1542	128.142		53.675
15.3987	13.3891	15.3556	96.1997	128.425		53.7536
15.3824	13.4413	15.3703	96.2823	128.546		53.8044
15.453	13.4376	15.3924	96.3985	128.95		53.9263
15.4501	13.4663	15.4022	96.4397	129.18		53.9876
15.422	13.4652	15.3877	96.5465	129.355		54.0353
15.4901	13.5133	15.4105	96.6458	129.606		54.1332
15.4915	13.5211	15.389	96.651	129.896		54.1897
15.51	13.5169	15.437	96.7822	130.126		54.2745
15.5166	13.5478	15.4376	96.8385	130.397		54.3475
15.5589	13.5714	15.4598	96.899	130.62		54.4218
15.5635	13.6003	15.4587	96.9879	131.003		54.5227
15.6045	13.6085	15.4978	97.0535	131.164		54.5857
15.6035	13.6234	15.5042	97.0827	131.535		54.6697
15.615	13.6542	15.52	97.1845	131.814		54.7576
15.6356	13.6623	15.5244	97.2419	131.922		54.7971
15.6914	13.67	15.5786	97.3792	132.278		54.9194
15.7222	13.718	15.5539	97.3892	132.54		54.9847
15.697	13.6847	15.6158	97.519	132.737		55.0507
15.7721	13.7252	15.5538	97.5805	133.002		55.1268
15.7512	13.7329	15.6239	97.6138	133.317		55.2079
15.7638	13.7534	15.5965	97.7481	133.566		55.2856
15.7915	13.7588	15.6123	97.8071	133.855		55.365
15.8184	13.8056	15.6227	97.8025	134.095		55.4289
15.8256	13.8265	15.6448	97.9254	134.507		55.5458
15.8569	13.8213	15.6536	98.0127	134.599		55.5887
15.8823	13.8441	15.6608	98.035	134.966		55.6776
15.8695	13.8486	15.6795	98.1545	135.325		55.7754
15.9401	13.8583	15.6836	98.2265	135.482		55.8381
15.9215	13.9049	15.7007	98.3427	135.838		55.9415
15.9434	13.9249	15.7535	98.334	136.104		56.012
15.9484	13.9272	15.7583	98.4713	136.319		56.0848
16.0221	13.9656	15.7439	98.5541	136.555		56.1681
16.0239	13.9519	15.7544	98.5591	136.933		56.2444
16.014	13.9757	15.8047	98.6908	137.175		56.3321
16.0367	13.9939	15.7846	98.7831	137.449		56.4095
16.0354	14.0237	15.8152	98.7833	137.744		56.4803
16.0701	14.0068	15.8371	98.853	138.088		56.571
16.0833	14.0855	15.845	98.9908	138.27		56.6549
16.1253	14.0546	15.8494	99.0598	138.73		56.7637
16.1226	14.1189	15.8421	99.0888	139.04		56.8425
16.1302	14.0931	15.8873	99.169	139.161		56.8882
16.1807	14.1341	15.8735	99.3095	139.521		57.0038
16.1934	14.1331	15.9089	99.3333	139.864		57.0866
16.21	14.1646	15.9081	99.4222	140.052		57.1513
16.2424	14.1925	15.9086	99.5575	140.326		57.2455
16.2704	14.1956	15.936	99.5468	140.67		57.3237
16.2658	14.1974	15.9636	99.651	141.026		57.4207
16.2905	14.1961	15.9612	99.8027	141.265		57.503
16.3347	14.2062	16.0188	99.7971	141.519		57.5752
16.325	14.2493	16.0041	99.8577	141.944		57.6759
16.3849	14.3017	16.0209	99.9576	142.096		57.7522
16.3719	14.2656	16.0074	100.065	142.501		57.8422
16.3996	14.3106	16.0623	100.059	142.865		57.9393
16.4161	14.3279	16.0364	100.139	143.004		57.9848
16.4102	14.3281	16.0557	100.283	143.406		58.0965
16.4502	14.351	16.0724	100.318	143.755		58.1894
16.4468	14.3979	16.0883	100.419	143.927		58.2558
16.5321	14.3887	16.0607	100.535	144.215		58.3464
16.4506	14.4003	16.1563	100.548	144.574		58.4259
16.5192	14.3952	16.1232	100.588	144.932		58.5115
16.5303	14.4696	16.1486	100.742	145.16		58.6102
16.5706	14.4287	16.1631	100.752	145.486		58.6799
16.5491	14.4809	16.1993	100.86	145.906		58.7991
16.5805	14.5094	16.164	100.921	146.09		58.8529
16.6068	14.5119	16.1987	101.024	146.516		58.9715
16.593	14.5403	16.2158	101.055	146.864		59.0535
16.6434	14.5486	16.2007	101.119	147.032		59.1086
16.6125	14.5932	16.2349	101.246	147.425		59.2223
16.6706	14.5551	16.2742	101.307	147.8		59.3213
16.6745	14.599	16.2504	101.402	147.954		59.376
16.724	14.5964	16.2942	101.497	148.323		59.4869
16.6914	14.6341	16.2878	101.512	148.645		59.554
16.6998	14.6428	16.3101	101.597	149.049		59.6598
16.7723	14.6516	16.2973	101.708	149.303		59.7465
16.7417	14.6399	16.3704	101.768	149.647		59.8334
16.7573	14.683	16.3463	101.829	150.025		59.9283
16.7587	14.7194	16.3835	101.896	150.288		60.0091
16.7981	14.6976	16.3775	101.98	150.694		60.1095
16.828	14.7262	16.3986	102.049	151.143		60.2289
16.8326	14.7413	16.3857	102.124	151.23		60.2628
16.826	14.7788	16.4123	102.227	151.66		60.3809
16.8457	14.7863	16.431	102.288	152.042		60.4787
16.885	14.8234	16.4296	102.401	152.276		60.5629
16.8653	14.7805	16.4512	102.507	152.687		60.6582
16.8868	14.8286	16.4889	102.488	152.967		60.732
16.9107	14.8222	16.4996	102.601	153.413		60.8493
16.931	14.8874	16.5329	102.711	153.642		60.9409
16.9281	14.8577	16.4851	102.728	154.041		61.0079
16.9808	14.9149	16.5179	102.801	154.429		61.1287
17.0011	14.9183	16.51	102.901	154.635		61.1931
16.9882	14.9233	16.5365	102.998	155.116		61.3124
17.0014	14.9486	16.5362	103.011	155.517		61.4029
17.0141	14.9608	16.5906	103.126	155.599		61.4581
17.0104	14.9746	16.5782	103.219	156.103		61.5771
17.0402	14.9977	16.6255	103.218	156.494		61.675
17.0537	15.0102	16.6298	103.361	156.74		61.759
17.0648	15.0355	16.6592	103.518	157.131		61.8818
17.0529	15.0495	16.6478	103.474	157.441		61.9332
17.0803	15.0628	16.6559	103.576	157.875		62.05
17.0785	15.0894	16.6609	103.674	158.121		62.1248
17.1252	15.0582	16.7088	103.739	158.556		62.2376
17.129	15.0871	16.6721	103.793	158.989		62.334
17.1135	15.1245	16.712	103.885	159.204		62.4079
17.1568	15.1557	16.712	104.003	159.69		62.5435
17.156	15.1604	16.7322	103.994	160.128		62.6342
17.1954	15.1487	16.7717	104.107	160.263		62.6972
17.1782	15.1987	16.7475	104.222	160.758		62.821
17.2258	15.1862	16.7765	104.213	161.18		62.9163
17.2256	15.2108	16.7635	104.361	161.451		63.0024
17.2427	15.2086	16.762	104.491	161.766		63.094
17.2602	15.2447	16.8083	104.474	162.169		63.1914
17.2794	15.2537	16.8033	104.562	162.571		63.2939
17.3145	15.2721	16.836	104.681	162.896		63.3998
17.3373	15.2752	16.8346	104.727	163.314		63.4975
17.3566	15.311	16.8813	104.798	163.752		63.6196
17.3293	15.3154	16.8782	104.86	164.04		63.6846
17.3764	15.3377	16.8736	105.001	164.567		63.8312
17.3992	15.3753	16.8651	105.01	165.021		63.9341
17.3964	15.3557	16.923	105.079	165.116		63.974
17.4415	15.3593	16.9098	105.195	165.697		64.1205
17.4548	15.4483	16.9309	105.24	166.104		64.2357
17.4605	15.431	16.9274	105.344	166.397		64.3119
17.4523	15.4109	16.9594	105.448	166.764		64.4068
17.4901	15.4412	16.9539	105.477	167.17		64.5065
17.5154	15.4674	16.9907	105.586	167.651		64.6422
17.4989	15.4845	16.9765	105.652	167.942		64.7106
17.5334	15.4801	16.9857	105.725	168.394		64.8236
17.5448	15.5204	16.9905	105.815	168.886		64.9515
17.5528	15.5211	17.0107	105.856	169.112		65.0104
17.55	15.5221	17.0255	105.983	169.679		65.1519
17.5964	15.5775	17.0477	106.042	170.1		65.2728
17.5858	15.5626	17.1001	106.11	170.286		65.3289
17.5843	15.5976	17.0792	106.243	170.798		65.4605
17.6014	15.5928	17.0954	106.257	171.261		65.5615
17.5714	15.63	17.1453	106.329	171.596		65.6544
17.6133	15.6417	17.0994	106.481	171.945		65.7559
17.628	15.6469	17.1361	106.477	172.391		65.8558
17.6383	15.6555	17.1604	106.625	172.85		65.9858
17.6714	15.6758	17.1674	106.69	173.188		66.0785
17.6971	15.6794	17.1999	106.751	173.644		66.1944
17.7492	15.6877	17.2017	106.844	174.264		66.3493
17.7143	15.7138	17.2146	106.917	174.392		66.3904
17.7567	15.745	17.1984	107.008	175.02		66.5456
17.7389	15.747	17.2756	107.064	175.477		66.6605
17.7554	15.7674	17.259	107.13	175.63		66.7085
17.8081	15.7722	17.2861	107.254	176.262		66.8764
17.8296	15.7998	17.2783	107.245	176.762		66.9829
17.8136	15.8123	17.3336	107.411	177.059		67.0859
17.8513	15.8166	17.3006	107.47	177.423		67.1724
17.8605	15.8553	17.3454	107.496	177.892		67.2897
17.8363	15.8492	17.3874	107.642	178.421		67.4272
17.8745	15.9006	17.377	107.702	178.803		67.5315
17.8861	15.8656	17.3973	107.761	179.243		67.6305
17.8722	15.903	17.4356	107.818	179.856		67.777
17.9218	15.89	17.4242	107.89	180.06		67.8373
17.9239	15.9413	17.4171	107.988	180.675		67.9889
17.9529	15.9404	17.4305	108.038	181.183		68.109
17.9378	15.9727	17.4511	108.137	181.4		68.1798
17.9608	15.9575	17.4026	108.271	182.041		68.3266
17.9956	15.9799	17.4927	108.272	182.428		68.4334
17.9817	16.0195	17.4551	108.393	182.819		68.5337
18.0305	16.019	17.4948	108.487	183.2		68.6463
18.0188	16.0592	17.5051	108.475	183.726		68.7569
18.0609	16.0196	17.5308	108.639	184.306		68.9112
18.0967	16.0668	17.5214	108.727	184.716		69.0256
18.1259	16.0512	17.5568	108.809	185.164		69.1415
18.1075	16.1018	17.5899	108.829	185.768		69.2793
18.1267	16.1008	17.6172	108.915	186.025		69.3569
18.1716	16.1203	17.5808	109.064	186.657		69.5187
18.1497	16.1185	17.6282	109.102	187.192		69.6382
18.1846	16.1452	17.6269	109.171	187.416		69.7087
18.2237	16.1714	17.6256	109.341	188.009		69.8742
18.2502	16.1956	17.6543	109.3	188.537		69.9874
18.2645	16.2146	17.6981	109.411	188.922		70.1022
18.2743	16.22	17.6581	109.572	189.343		70.2135
18.2785	16.2329	17.6985	109.566	189.869		70.3289
18.298	16.227	17.7197	109.69	190.424		70.4718
18.3373	16.263	17.722	109.772	190.822		70.5834
18.3554	16.2468	17.748	109.826	191.382		70.7117
18.3382	16.262	17.7877	109.875	191.963		70.8452
18.3654	16.2666	17.7711	109.965	192.241		70.9218
18.3767	16.2924	17.7892	110.084	192.978		71.1042
18.3784	16.3209	17.7797	110.124	193.519		71.2244
18.3928	16.3158	17.8429	110.215	193.799		71.3131
18.4131	16.355	17.8131	110.338	194.411		71.4659
18.4097	16.346	17.8542	110.371	194.952		71.5866
18.4179	16.3622	17.8681	110.476	195.369		71.6986
18.4333	16.4081	17.8526	110.604	195.821		71.8237
18.4252	16.4113	17.8581	110.626	196.327		71.9297
18.4602	16.405	17.8783	110.721	197.038		72.1004
18.4513	16.4262	17.9059	110.791	197.364		72.1876
18.4614	16.4303	17.9372	110.874	197.98		72.3368
18.4878	16.4635	17.9213	110.947	198.661		72.496
18.53	16.4825	17.9303	110.998	198.874		72.5629
18.573	16.4729	17.9374	111.105	199.606		72.7388
18.5593	16.5064	17.9664	111.193	200.223		72.8896
18.5871	16.5474	17.963	111.241	200.511		72.9699
18.5746	16.5329	17.9933	111.39	201.132		73.1245
18.5864	16.523	18.0444	111.399	201.762		73.263
18.6049	16.555	18.0099	111.592	202.233		73.399
18.6563	16.5798	18.0437	111.655	202.707		73.5283
18.6431	16.5934	18.0397	111.665	203.217		73.6316
18.6855	16.608	18.0475	111.754	203.968		73.8125
18.6997	16.6188	18.047	111.867	204.298		73.9062
18.7153	16.6102	18.0861	111.912	204.977		74.0601
18.7379	16.6304	18.0578	112.029	205.671		74.2253
18.7399	16.6309	18.0875	112.051	205.917		74.2852
18.7638	16.6384	18.0873	112.193	206.72		74.4805
18.763	16.6682	18.1362	112.238	207.44		74.6492
18.7918	16.6896	18.1473	112.347	207.635		74.7221
18.8108	16.6665	18.1319	112.446	208.319		74.8749
18.8168	16.7018	18.1643	112.456	208.923		75.0124
18.8657	16.7453	18.2005	112.613	209.32		75.149
18.8399	16.7269	18.1537	112.726	209.932		75.2757
18.8434	16.766	18.187	112.707	210.44		75.3886
18.8827	16.7827	18.1619	112.829	211.287		75.5886
18.8919	16.8151	18.2376	112.934	211.636		75.7028
18.8938	16.7996	18.2082	112.971	212.336		75.8417
18.8832	16.8285	18.2228	113.037	213.005		75.9954
18.9387	16.8328	18.213	113.173	213.313		76.0942
18.9389	16.8067	18.2657	113.249	214.144		76.2808
18.9377	16.8796	18.2678	113.293	214.806		76.4369
18.9731	16.8523	18.303	113.425	215.156		76.5418
18.9782	16.855	18.2732	113.489	215.82		76.6832
18.9833	16.9071	18.3182	113.49	216.404		76.8205
18.9785	16.9153	18.3152	113.665	216.992		76.9733
19.0416	16.9099	18.3416	113.766	217.63		77.1377
19.0308	16.9513	18.3419	113.775	218.099		77.2397
19.0298	16.9414	18.3495	113.888	218.986		77.439
19.0442	16.9273	18.3465	114.008	219.331		77.5314
19.0534	16.9825	18.3608	114.037	220.119		77.7107
19.0777	16.9891	18.3412	114.137	220.81		77.8711
19.0777	16.9857	18.39	114.221	221.143		77.9635
19.1419	17.0019	18.396	114.356	222.023		78.1837
19.1445	17.0474	18.4278	114.374	222.756		78.3498
19.1336	17.0146	18.4673	114.502	223.056		78.4347
19.172	17.0402	18.4748	114.625	223.72		78.6064
19.194	17.0298	18.4483	114.608	224.503		78.7565
19.2199	17.0776	18.4863	114.767	225.044		78.9189
19.2474	17.0548	18.4777	114.884	225.687		79.0703
19.2531	17.1169	18.507	114.874	226.305		79.2112
19.2395	17.0907	18.4904	114.973	227.105		79.3797
19.2638	17.1035	18.526	115.069	227.589		79.5102
19.3062	17.1446	18.5334	115.138	228.471		79.7186
19.2973	17.1432	18.5273	115.23	229.105		79.8605
19.3355	17.1523	18.5289	115.338	229.556		79.9821
19.3629	17.1832	18.546	115.417	230.478		80.1974
19.3541	17.1788	18.5479	115.441	231.156		80.3354
19.3665	17.2001	18.6186	115.579	231.525		80.458
19.4007	17.2156	18.5905	115.692	232.291		80.638
19.4306	17.2288	18.6357	115.755	233.023		80.8148
19.3994	17.2437	18.6329	115.848	233.648		80.9543
19.4694	17.2085	18.6287	115.932	234.316		81.1108
19.4625	17.2747	18.6087	115.964	234.933		81.2486
19.4931	17.253	18.6795	116.084	235.861		81.4741
19.4801	17.2853	18.6613	116.184	236.295		81.5813
19.5192	17.2818	18.6615	116.254	237.21		81.7852
19.538	17.3043	18.6894	116.313	238.002		81.9693
19.5327	17.3332	18.6924	116.415	238.346		82.064
19.582	17.3147	18.6784	116.538	239.316		82.2858
19.5674	17.3513	18.7048	116.583	240.23		82.4873
19.5644	17.3057	18.7098	116.703	240.529		82.5624
19.5958	17.3671	18.7015	116.783	241.289		82.7474
19.6074	17.3494	18.7225	116.813	242.032		82.9048
19.6021	17.367	18.7374	116.957	242.815		83.0957
19.6472	17.3813	18.7013	117.08	243.345		83.2311
19.6518	17.3889	18.7602	117.068	244.142		83.4021
19.6578	17.3741	18.767	117.214	245.085		83.6195
19.6545	17.4347	18.778	117.294	245.54		83.7402
19.6859	17.4032	18.7677	117.346	246.488		83.9382
19.6954	17.3927	18.7978	117.42	247.339		84.129
19.6778	17.4678	18.7953	117.535	247.707		84.2366
19.7148	17.4286	18.7995	117.621	248.738		84.4605
19.7284	17.4803	18.801	117.664	249.642		84.6632
19.7297	17.4446	18.8363	117.81	250.014		84.767
19.7719	17.4877	18.8102	117.911	250.885		84.9731
19.7692	17.4612	18.8766	117.887	251.664		85.1317
19.7858	17.4946	18.8565	118.079	252.495		85.3422
19.8237	17.5145	18.8569	118.175	253.126		85.4992
19.8208	17.5072	18.8596	118.162	253.923		85.6545
19.7982	17.5299	18.9141	118.342	254.836		85.8841
19.8183	17.5869	18.927	118.436	255.412		86.036
19.84	17.5667	18.9103	118.486	256.36		86.2326
19.8766	17.6083	18.9768	118.537	257.383		86.4763
19.884	17.6309	18.9937	118.644	257.753		86.5812
19.8816	17.6167	18.9582	118.784	258.795		86.8071
19.8839	17.6609	19.0326	118.794	259.762		87.0266
19.9009	17.6362	18.9947	118.927	260.145		87.1207
19.9283	17.6892	19.0392	119.06	261.137		87.3707
19.9434	17.6407	19.0427	118.991	261.791		87.4818
19.9312	17.6986	19.0339	119.201	262.83		87.7389
19.9424	17.7071	19.0434	119.328	263.478		87.8996
19.9565	17.7262	19.0814	119.28	264.313		88.0713
19.9564	17.6894	19.0762	119.451	265.318		88.2982
20.033	17.721	19.0981	119.57	265.974		88.4792
20.012	17.7121	19.1078	119.612	266.976		88.6841
20.0228	17.6801	19.1451	119.693	268.047		88.9175
20.0314	17.7395	19.1488	119.785	268.332		89.0075
20.0653	17.741	19.1583	119.927	269.581		89.2945
20.0786	17.7115	19.1872	119.946	270.511		89.4868
20.0722	17.7363	19.2052	120.09	271.016		89.6239
20.1051	17.7621	19.1538	120.217	272.047		89.8571
20.0923	17.7722	19.2268	120.197	272.882		90.0341
20.0916	17.7879	19.1671	120.306	273.831		90.2366
20.1554	17.7692	19.2186	120.445	274.515		90.4205
20.1071	17.7901	19.2007	120.49	275.524		90.6223
20.1324	17.7957	19.1934	120.591	276.456		90.8336
20.1606	17.8253	19.2175	120.651	277.212		91.0134
20.1801	17.8231	19.2961	120.795	278.269		91.2727
20.2026	17.8524	19.2649	120.821	279.312		91.4907
20.222	17.8648	19.291	120.926	279.727		91.6061
20.2027	17.809	19.2779	121.08	281.038		91.8814
20.1866	17.8611	19.2784	121.092	281.952		92.0742
20.2622	17.8727	19.2868	121.211	282.596		92.2457
20.2613	17.8811	19.3245	121.409	283.527		92.4807
20.2567	17.8685	19.3296	121.35	284.483		92.6575
20.244	17.9195	19.3092	121.491	285.441		92.8808
20.2867	17.9175	19.3136	121.637	286.249		93.0807
20.2778	17.9529	19.3816	121.643	287.308		93.3125
20.2635	17.9447	19.3654	121.755	288.391		93.544
20.2559	17.9786	19.3919	121.881	289.123		93.7262
20.2863	17.9983	19.4109	121.944	290.317		93.9913
20.3438	18.0147	19.4189	121.975	291.576		94.2655
20.3062	18.0226	19.4001	122.12	291.837		94.3373
20.3491	18.0253	19.409	122.25	293.235		94.6537
20.3559	18.055	19.4198	122.308	294.356		94.899
20.3683	18.0798	19.4553	122.411	294.928		95.0485
20.4067	18.0854	19.4048	122.548	295.916		95.2723
20.3858	18.0921	19.4394	122.512	297.109		95.5077
20.4173	18.1184	19.4538	122.708	298.056		95.7507
20.4429	18.1172	19.4924	122.818	298.912		95.9564
20.4234	18.1267	19.497	122.806	299.956		96.1617
20.4367	18.1282	19.5231	122.948	301.202		96.4475
20.464	18.1497	19.5209	123.037	301.901		96.6145
20.4538	18.1355	19.5584	123.136	303.247		96.9062
20.4791	18.1891	19.5598	123.214	304.506		97.1896
20.4932	18.1881	19.5759	123.304	304.931		97.2985
20.5032	18.1882	19.5711	123.423	306.323		97.6017
20.5498	18.2473	19.5842	123.45	307.477		97.8616
20.529	18.2579	19.5941	123.625	308.258		98.0527
20.5445	18.2475	19.6384	123.736	309.223		98.2779
20.5553	18.2736	19.633	123.722	310.43		98.5227
20.5939	18.3117	19.6841	123.913	311.494		98.7992
20.6107	18.2976	19.6706	123.994	312.404		98.9955
20.597	18.313	19.7105	124.031	313.383		99.2068
20.6104	18.3392	19.6576	124.092	314.957		99.5314
20.6008	18.3381	19.7389	124.255	315.525		99.6916
20.6508	18.3448	19.7203	124.344	317.014		100.015
20.6479	18.3624	19.7489	124.372	318.217		100.27
20.6494	18.3724	19.7336	124.496	318.67		100.384
20.6697	18.3822	19.7648	124.64	320.296		100.751
20.6846	18.4038	19.722	124.642	321.519		100.994
20.7105	18.3937	19.8111	124.81	322.27		101.199
20.721	18.4188	19.8068	124.969	323.424		101.468
20.7396	18.4322	19.8565	124.908	324.669		101.721
20.7392	18.4482	19.8133	125.085	325.772		101.972
20.8009	18.4383	19.8416	125.212	326.915		102.242
20.8079	18.4581	19.8483	125.238	327.894		102.449
20.8065	18.457	19.89	125.358	329.564		102.815
20.8006	18.4883	19.8945	125.444	330.184		102.962
20.8052	18.4928	19.9222	125.551	331.755		103.305
20.8728	18.5043	19.9199	125.628	333.008		103.587
20.8082	18.5286	19.9609	125.698	333.64		103.727
20.8628	18.5297	19.936	125.897	335.28		104.101
20.8945	18.5637	19.9309	125.902	336.501		104.358
20.855	18.5241	19.9935	125.989	337.325		104.537
20.8961	18.5679	19.9852	126.156	338.625		104.846
20.9096	18.5594	19.9727	126.171	339.8		105.083
20.9338	18.5765	19.994	126.341	341.138		105.397
20.9811	18.5914	19.999	126.427	342.331		105.666
20.938	18.5894	20.0134	126.488	343.47		105.9
20.9627	18.6265	20.0057	126.575	345.092		106.252
20.9715	18.6114	20.0201	126.672	345.915		106.438
21.0067	18.6287	19.9901	126.803	347.634		106.812
21.0346	18.6283	20.0269	126.831	348.957		107.096
21.0153	18.6603	20.0413	126.915	349.62		107.25
21.0427	18.6609	20.0541	127.151	351.216		107.625
21.0659	18.71	20.0398	127.171	352.71		107.939
21.0462	18.698	20.0912	127.281	353.601		108.144
21.0641	18.7343	20.0854	127.409	354.962		108.451
21.1029	18.7542	20.1521	127.422	356.316		108.749
21.074	18.7736	20.1057	127.591	357.685		109.046
21.1286	18.7543	20.1656	127.693	358.79		109.306
21.0983	18.7382	20.151	127.73	360.221		109.588
21.12	18.7623	20.1607	127.846	361.891		109.956
21.1176	18.7663	20.1852	127.922	362.68		110.134
21.1339	18.781	20.1903	128.031	364.685		110.564
21.1481	18.7913	20.1976	128.142	366.011		110.858
21.1825	18.8229	20.2279	128.219	366.697		111.03
21.2057	18.8052	20.2102	128.361	368.584		111.433
21.2232	18.8361	20.257	128.399	370.24		111.791
21.2051	18.8206	20.2997	128.555	371.01		111.978
21.2239	18.8602	20.2671	128.662	372.492		112.301
21.2581	18.8797	20.2705	128.709	373.928		112.609
21.2718	18.8827	20.3057	128.871	375.565		112.979
21.2908	18.9243	20.2919	128.952	376.554		113.203
21.335	18.9194	20.3097	128.984	378.249		113.56
21.2967	18.9274	20.3007	129.123	380.028		113.935
21.3231	18.9454	20.3132	129.208	380.828		114.123
21.335	18.961	20.3415	129.309	382.832		114.556
21.3725	18.9565	20.3616	129.43	384.47		114.918
21.3971	18.9884	20.3803	129.516	385.221		115.1
21.4121	19.0168	20.3673	129.675	386.953		115.485
21.4403	19.0117	20.3753	129.656	388.903		115.877
21.4337	18.9979	20.3966	129.873	389.914		116.123
21.4818	19.0499	20.3958	129.986	391.333		116.449
21.4388	19.0368	20.435	129.997	392.845		116.751
21.4587	19.0773	20.4449	130.145	394.834		117.192
21.4998	19.0575	20.4318	130.294	395.839		117.424
21.5199	19.0825	20.4609	130.26	397.548		117.774
21.4881	19.099	20.4645	130.415	399.543		118.202
21.4752	19.1276	20.4712	130.517	400.508		118.42
21.528	19.1047	20.4704	130.598	402.406		118.821
21.5202	19.1253	20.5264	130.657	404.49		119.264
21.5153	19.1699	20.4865	130.821	405.134		119.425
21.5854	19.1389	20.5149	130.989	407.146		119.875
21.5944	19.1719	20.5095	130.962	408.944		120.236
21.6218	19.1397	20.5714	131.133	410.05		120.503
21.6115	19.2064	20.5171	131.302	411.871		120.901
21.6475	19.1881	20.598	131.283	413.251		121.194
21.621	19.2178	20.5385	131.439	415.384		121.64
21.6586	19.252	20.5746	131.594	416.621		121.94
21.6762	19.2203	20.5852	131.59	418.531		122.321
21.6691	19.2685	20.5886	131.706	420.426		122.732
21.742	19.313	20.578	131.792	421.588		123.003
21.7263	19.2834	20.607	131.963	423.773		123.471
21.7915	19.3184	20.6238	131.983	425.74		123.891
21.7901	19.3579	20.662	132.124	426.56		124.099
21.8238	19.3422	20.6211	132.289	428.789		124.573
21.8195	19.3691	20.6729	132.302	430.65		124.963
21.8293	19.3939	20.6305	132.464	431.942		125.252
21.9092	19.3737	20.6644	132.622	433.958		125.705
21.9001	19.3693	20.6793	132.612	435.281		125.968
21.9454	19.445	20.6845	132.79	437.651		126.503
21.9632	19.4244	20.6801	132.91	439.011		126.798
21.9458	19.4106	20.7187	132.946	441.017		127.208
22.0085	19.4393	20.7385	133.05	443.251		127.697
22.0199	19.4238	20.7516	133.133	444.34		127.934
22.0047	19.4335	20.7656	133.272	446.746		128.444
22.0277	19.4606	20.7579	133.342	448.943		128.906
22.0993	19.4719	20.7494	133.455	449.871		129.129
22.1011	19.4558	20.7579	133.638	452.181		129.627
22.0953	19.5168	20.7741	133.659	454.27		130.063
22.1571	19.4986	20.8151	133.84	455.606		130.383
22.1409	19.5235	20.7968	133.977	457.621		130.812
22.2039	19.5081	20.8646	133.943	459.439		131.192
22.192	19.5376	20.8628	134.111	461.737		131.688
22.2204	19.5555	20.8646	134.27	463.273		132.037
22.2137	19.5336	20.8612	134.281	465.722		132.522
22.256	19.578	20.8961	134.432	467.742		132.981
22.2388	19.5899	20.9009	134.484	469.103		133.263
22.2593	19.5731	20.9378	134.605	471.811		133.837
22.3207	19.6333	20.9195	134.732	474.032		134.327
22.3164	19.6306	20.9598	134.833	474.946		134.537
22.386	19.6291	20.9447	134.975	477.564		135.1
22.339	19.6387	20.9809	135.043	479.872		135.575
22.3839	19.6118	20.9818	135.199	481.302		135.896
22.3917	19.6379	20.9876	135.349	483.318		136.337
22.4132	19.6478	20.9788	135.309	485.425		136.755
22.4389	19.654	21.0033	135.494	488.073		137.333
22.4293	19.6605	21.061	135.586	489.563		137.66
22.4847	19.6799	21.0628	135.681	491.916		138.165
22.4996	19.6759	21.0646	135.801	494.503		138.709
22.5133	19.6902	21.1055	135.885	495.728		138.985
22.5394	19.6842	21.1042	136.014	498.651		139.599
22.5542	19.7174	21.1199	136.075	501.394		140.172
22.5703	19.7138	21.1302	136.236	502.171		140.364
22.573	19.7459	21.14	136.368	504.923		140.95
22.6142	19.7535	21.1559	136.444	507.321		141.458
22.6144	19.7699	21.1942	136.585	509.262		141.885
22.6326	19.783	21.1844	136.743	511.162		142.301
22.6505	19.789	21.2256	136.709	513.663		142.807
22.6919	19.7609	21.2012	136.924	516.446		143.405
22.7261	19.8024	21.2264	137.02	517.935		143.742
22.7121	19.8241	21.2403	137.078	520.646		144.3
22.7607	19.8363	21.2673	137.148	523.509		144.904
22.7465	19.8261	21.2884	137.344	524.844		145.21
22.7795	19.7966	21.276	137.464	527.911		145.846
22.8187	19.8643	21.3072	137.505	530.856		146.47
22.795	19.8518	21.3295	137.658	531.866		146.7
22.8255	19.8629	21.3183	137.792	534.759		147.311
22.8416	19.8807	21.3201	137.825	537.255		147.825
22.8298	19.8995	21.3459	138.032	539.644		148.35
22.8561	19.8788	21.3684	138.183	541.64		148.785
22.8841	19.9027	21.3545	138.136	544.219		149.299
22.9122	19.899	21.3853	138.315	546.946		149.892
22.9241	19.9136	21.3794	138.473	549.191		150.376
22.9633	19.9318	21.4073	138.529	551.661		150.898
22.997	19.9504	21.4179	138.633	554.887		151.577
22.9747	19.9429	21.4617	138.778	556.45		151.921
23.0011	19.9573	21.4449	138.908	559.79		152.62
23.028	19.9829	21.502	138.928	562.758		153.24
23.0483	19.9692	21.4948	139.05	563.922		153.497
23.0591	20.008	21.513	139.311	567.444		154.267
23.0985	20.0059	21.4938	139.293	569.81		154.74
23.0968	20.0419	21.5394	139.472	572.488		155.328
23.1187	20.0095	21.5449	139.619	574.81		155.82
23.1512	20.068	21.5574	139.602	577.439		156.363
23.143	20.0489	21.5422	139.771	580.732		157.048
23.1593	20.0719	21.5551	139.91	582.965		157.532
23.1932	20.067	21.5956	139.987	585.676		158.104
23.2098	20.1141	21.5992	140.054	589.397		158.875
23.2257	20.0963	21.604	140.208	590.637		159.154
23.256	20.1143	21.6187	140.382	594.77		160.028
23.3025	20.1348	21.611	140.421	597.771		160.648
23.2378	20.1543	21.6459	140.539	598.967		160.909
23.2982	20.134	21.6319	140.742	602.878		161.737
23.3	20.1812	21.6922	140.796	605.637		162.321
23.322	20.1512	21.6942	140.936	608.194		162.86
23.3615	20.1671	21.7052	141.098	610.785		163.423
23.3714	20.1874	21.7172	141.108	614.191		164.115
23.3777	20.1813	21.7548	141.273	617.124		164.742
23.3766	20.2099	21.7378	141.384	619.85		165.312
23.4361	20.1823	21.7577	141.469	623.184		166.006
23.4296	20.2021	21.7617	141.603	626.775		166.754
23.4039	20.1987	21.7849	141.681	628.365		167.087
23.4684	20.2325	21.7834	141.842	632.813		168.028
23.4851	20.2537	21.818	141.939	635.951		168.689
23.5087	20.2504	21.829	142.051	637.677		169.063
23.5476	20.2578	21.803	142.221	641.105		169.787
23.527	20.2627	21.8741	142.243	644.648		170.511
23.559	20.2715	21.8658	142.492	647.41		171.12
23.5619	20.3112	21.8667	142.604	650.196		171.708
23.5966	20.2666	21.9131	142.635	653.68		172.418
23.5849	20.3337	21.9151	142.793	657.361		173.197
23.6485	20.3424	21.9155	142.928	659.961		173.759
23.6516	20.3442	21.9512	142.999	663.711		174.531
23.6549	20.3946	21.9516	143.111	668.168		175.456
23.6695	20.3874	21.9668	143.28	669.334		175.728
23.706	20.3989	21.9837	143.383	674.31		176.756
23.7546	20.3942	22.0316	143.44	677.96		177.516
23.7126	20.3975	22.0066	143.599	679.708		177.885
23.7573	20.3773	22.0139	143.788	683.3		178.647
23.7554	20.4709	22.0441	143.796	687.728		179.559
23.7943	20.4482	22.0697	144.028	690.575		180.183
23.8314	20.4489	22.0461	144.141	693.751		180.844
23.8196	20.4469	22.1193	144.147	697.059		181.518
23.836	20.5086	22.0951	144.329	701.567		182.467
23.846	20.4839	22.1347	144.494	704.077		183.007
23.8556	20.4945	22.1391	144.546	708.505		183.908
23.8625	20.5103	22.1932	144.621	713.02		184.841
23.8902	20.512	22.1895	144.783	714.682		185.211
23.8932	20.5575	22.2203	144.935	719.849		186.291
23.9475	20.5128	22.2174	144.987	723.99		187.131
23.9407	20.5454	22.2558	145.18	726.274		187.639
23.9661	20.5316	22.2241	145.345	730.074		188.428
23.9966	20.5215	22.2615	145.346	734.603		189.346
23.98	20.5335	22.2977	145.565	737.809		190.037
24.0285	20.5537	22.3064	145.716	741.504		190.822
24.0455	20.5578	22.3429	145.758	744.792		191.499
24.0633	20.5695	22.3615	145.899	750.237		192.626
24.0501	20.6255	22.3698	146.038	752.638		193.144
24.1207	20.6029	22.3793	146.142	757.659		194.181
24.1115	20.6097	22.3485	146.236	762.015		195.064
24.1428	20.6009	22.3998	146.358	764.159		195.532
24.1469	20.6341	22.4144	146.561	769.936		196.738
24.1754	20.6484	22.4846	146.592	774.237		197.627
24.1962	20.6822	22.4339	146.755	776.607		198.135
24.2203	20.6721	22.4821	146.954	781.319		199.13
24.2435	20.7108	22.5086	146.966	785.959		200.078
24.2531	20.6886	22.523	147.156	789.512		200.827
24.256	20.7261	22.4919	147.296	794.105		201.775
24.2896	20.6959	22.5668	147.334	797.514		202.48
24.2955	20.753	22.524	147.497	803.493		203.713
24.3494	20.7427	22.5709	147.678	806.24		204.316
24.3144	20.7281	22.5925	147.745	811.706		205.417
24.3566	20.7644	22.6023	147.897	816.487		206.421
24.375	20.781	22.6271	147.948	819.071		206.96
24.3645	20.7965	22.6488	148.18	825.094		208.217
24.3752	20.8042	22.6519	148.281	829.787		209.18
24.3655	20.7984	22.6875	148.377	832.296		209.705
24.4396	20.7767	22.6804	148.57	837.831		210.86
24.4345	20.8133	22.7391	148.629	842.572		211.838
24.4768	20.7883	22.7076	148.78	846.93		212.736
24.5002	20.8232	22.7332	148.965	851.685		213.741
24.4729	20.8396	22.752	149.011	855.631		214.541
24.5085	20.8657	22.7536	149.171	861.563		215.772
24.5141	20.8786	22.783	149.301	865.321		216.559
24.5384	20.8554	22.8011	149.394	871.671		217.852
24.5361	20.8976	22.7996	149.542	876.469		218.849
24.5562	20.9308	22.8581	149.618	879.648		219.522
24.5787	20.9201	22.8515	149.841	885.926		220.823
24.656	20.9094	22.882	149.912	891.54		221.98
24.6039	20.9718	22.8876	150.072	894.312		222.569
24.627	20.9266	22.913	150.21	900.241		223.783
24.6706	20.9783	22.8977	150.275	905.508		224.866
24.6829	20.9704	22.9353	150.506	910.461		225.911
24.6828	20.9906	22.9273	150.643	914.83		226.815
24.7276	21.0051	22.9771	150.653	920.061		227.885
24.7138	20.9979	22.9601	150.832	926.717		229.244
24.7925	21.0119	23.0205	150.993	930.361		230.036
24.7753	21.0366	22.9975	151.087	937.574		231.494
24.7973	21.0444	23.032	151.218	943.166		232.652
24.8105	21.0371	23.0402	151.362	946.13		233.276
24.8176	21.0386	23.0511	151.503	953.226		234.727
24.8621	21.0918	23.0703	151.56	960.216		236.16
24.8307	21.0906	23.0669	151.805	962.462		236.651
24.8658	21.0675	23.0809	151.939	969.236		238.038
24.8644	21.1189	23.0773	151.958	974.925		239.189
24.8855	21.1547	23.1293	152.222	980.62		240.402
24.9187	21.1194	23.1713	152.353	985.093		241.331
24.9152	21.1547	23.1512	152.358	991.382		242.592
24.9712	21.1494	23.1852	152.544	998.597		244.089
24.9594	21.1879	23.189	152.702	1002.62		244.931
24.9805	21.2222	23.19	152.793	1009.93		246.422
25.0239	21.2231	23.2228	152.917	1016.68		247.813
24.9971	21.2373	23.2082	153.077	1019.98		248.499
25.0284	21.2093	23.2065	153.29	1027.84		250.114
25.0211	21.2492	23.2327	153.27	1035.39		251.634
25.0437	21.2535	23.2703	153.516	1038.77		252.37
25.0558	21.2847	23.2641	153.72	1045.35		253.735
25.0689	21.2722	23.2927	153.688	1051.98		255.061
25.0971	21.3178	23.3114	153.928	1059.07		256.546
25.1035	21.327	23.32	154.141	1063.7		257.518
25.1209	21.3561	23.326	154.123	1070.56		258.896
25.1582	21.3877	23.3492	154.28	1078.57		260.55
25.1768	21.3999	23.3818	154.494	1083.32		261.554
25.1984	21.4278	23.3703	154.634	1090.82		263.09
25.2007	21.4058	23.3772	154.668	1099.23		264.776
25.197	21.4211	23.4281	154.867	1102.29		265.441
25.2285	21.4185	23.3875	155.11	1111.4		267.308
25.2655	21.4623	23.4405	155.113	1119		268.856
25.249	21.4469	23.4445	155.317	1122.52		269.595
25.3055	21.5068	23.4724	155.505	1130.84		271.327
25.2892	21.4914	23.4804	155.5	1137.31		272.615
25.2953	21.5265	23.519	155.703	1145.11		274.23
25.3334	21.55	23.5028	155.913	1151.2		275.5
25.3318	21.57	23.5388	155.967	1158.71		277.023
25.3586	21.5957	23.5481	156.075	1166.8		278.675
25.369	21.6195	23.5704	156.232	1172.74		279.906
25.3979	21.6244	23.5363	156.437	1181.11		281.622
25.4046	21.6524	23.5814	156.494	1189.77		283.38
25.4186	21.686	23.5674	156.622	1193.54		284.166
25.4493	21.6831	23.5712	156.831	1203.61		286.229
25.487	21.7194	23.6471	156.943	1211.89		287.937
25.4886	21.7429	23.646	157.088	1216.81		288.955
25.5119	21.7497	23.6617	157.34	1225.81		290.814
25.5041	21.7724	23.6594	157.348	1232.37		292.131
25.5449	21.7701	23.6942	157.548	1241.35		293.981
25.5595	21.7826	23.6891	157.723	1247.92		295.336
25.5275	21.8086	23.7084	157.762	1256.52		297.065
25.5344	21.8472	23.7013	157.966	1266.02		299.014
25.5714	21.9026	23.7276	158.047	1272.08		300.266
25.6228	21.8628	23.7269	158.255	1281.9		302.274
25.6119	21.9356	23.7563	158.366	1291.57		304.249
25.6158	21.9132	23.7787	158.479	1296.03		305.164
25.6579	21.9126	23.7712	158.7	1307.03		307.414
25.7028	21.9378	23.8155	158.795	1316.59		309.369
25.6867	21.9747	23.806	158.952	1321.73		310.429
25.7313	21.9809	23.7988	159.194	1330.83		312.308
25.7147	21.9946	23.825	159.196	1339.64		314.073
25.7095	21.9785	23.8632	159.441	1349.03		316.005
25.7837	21.9993	23.8496	159.594	1356.75		317.595
25.765	22.0463	23.8991	159.649	1366.91		319.655
25.8107	22.0548	23.9155	159.896	1376.58		321.651
25.787	22.1143	23.9259	159.95	1383.74		323.104
25.83	22.0459	23.8982	160.13	1395		325.382
25.8516	22.133	23.9496	160.252	1405.7		327.578
25.8698	22.1028	23.9505	160.441	1410.27		328.527
25.8835	22.1413	23.9494	160.579	1423.11		331.133
25.8618	22.1528	24.0053	160.716	1433.55		333.258
25.911	22.2169	24.009	160.914	1439.66		334.542
25.9247	22.1879	23.9812	161.086	1449.24		336.484
25.9428	22.2457	24.015	161.113	1459.96		338.656
25.9664	22.1957	24.0164	161.415	1470.32		340.782
25.9782	22.2276	24.0695	161.572	1478.76		342.521
25.9813	22.2152	24.0714	161.587	1489.35		344.64
25.9796	22.2354	24.0757	161.767	1501.34		347.079
26.0342	22.258	24.0538	161.933	1508.1		348.476
26.0231	22.2564	24.1038	162.056	1521.32		351.152
26.0257	22.2854	24.1022	162.198	1533.83		353.689
26.0732	22.2961	24.1435	162.403	1538.87		354.757
26.0696	22.3275	24.1117	162.579	1552.63		357.543
26.118	22.3015	24.178	162.632	1564		359.846
26.0757	22.3797	24.1407	162.896	1572.14		361.527
26.1281	22.3648	24.1978	163.146	1581.76		363.52
26.1124	22.3943	24.2052	163.068	1594.6		366.077
26.1906	22.3796	24.2294	163.34	1606.84		368.596
26.208	22.3996	24.1981	163.518	1615.67		370.399
26.1663	22.4036	24.2649	163.58	1627.48		372.778
26.2302	22.4405	24.2349	163.718	1641.67		375.659
26.2121	22.4721	24.2469	163.929	1648.94		377.161
26.2347	22.4941	24.2582	164.082	1663.44		380.103
26.2686	22.5191	24.2998	164.215	1677.81		383.023
26.2784	22.4855	24.2798	164.377	1683.29		384.143
26.3017	22.5473	24.3088	164.628	1698.56		387.269
26.3246	22.5754	24.3472	164.666	1712.05		389.993
26.3582	22.5907	24.3655	164.9	1720.57		391.758
26.37	22.5452	24.3468	165.131	1732.53		394.184
26.3535	22.6114	24.3721	165.097	1746.09		396.905
26.3712	22.6258	24.3893	165.335	1758.92		399.528
26.3829	22.6083	24.418	165.562	1771.1		402.014
26.4054	22.6175	24.4275	165.623	1783.23		404.46
26.4438	22.6366	24.4165	165.774	1799.43		407.739
26.4312	22.6593	24.4298	165.963	1807.77		409.451
26.418	22.6955	24.4509	166.124	1824.72		412.881
26.4772	22.7271	24.4173	166.25	1839.62		415.898
26.4815	22.7522	24.4914	166.376	1846.68		417.357
26.4959	22.6991	24.4767	166.688	1864.32		420.936
26.5026	22.7669	24.5261	166.721	1877.94		423.692
26.5135	22.7702	24.4904	166.954	1888.68		425.881
26.58	22.8104	24.5037	167.168	1902.77		428.767
26.5271	22.8083	24.5458	167.168	1917.18		431.645
26.5807	22.8283	24.5505	167.437	1932.6		434.8
26.6036	22.8306	24.5492	167.63	1945.8		437.483
26.5868	22.8573	24.6202	167.719	1958.74		440.104
26.6409	22.8643	24.5655	167.867	1978.33		444.053
26.611	22.8789	24.6391	168.067	1986.37		445.714
26.6625	22.8908	24.6223	168.212	2006.85		449.848
26.6624	22.9265	24.6331	168.401	2022.73		453.07
26.6776	22.918	24.6662	168.504	2030.66		454.685
26.6945	22.9188	24.6581	168.772	2050.88		458.785
26.721	22.9709	24.6646	168.814	2067.03		462.04
26.7286	22.9495	24.7335	169.075	2078.34		464.365
26.7602	22.9963	24.7119	169.25	2094.12		467.568
26.7887	23.011	24.7368	169.288	2112.09		471.183
26.7712	23.0318	24.7396	169.583	2127.63		474.352
26.7978	23.0467	24.7722	169.749	2143.53		477.579
26.8039	23.0804	24.787	169.824	2160.15		480.929
26.8718	23.0975	24.7845	169.993	2178.08		484.566
26.8636	23.1225	24.7696	170.189	2190.01		486.99
26.8728	23.1095	24.8058	170.392	2213.39		491.713
26.9073	23.132	24.7696	170.559	2230.21		495.115
26.8541	23.1513	24.835	170.677	2241		497.303
26.8867	23.1567	24.8385	170.935	2260.78		501.319
26.9319	23.2097	24.8574	170.963	2279.99		505.191
26.9497	23.1719	24.8798	171.242	2294.58		508.165
26.9836	23.24	24.8587	171.491	2311.88		511.69
26.9705	23.2363	24.8941	171.477	2332.15		515.746
26.9988	23.2485	24.915	171.751	2351.43		519.669
26.9778	23.2562	24.9019	171.94	2366.53		522.722
27.027	23.3069	24.9223	172.028	2385.77		526.61
27.0547	23.2859	24.9717	172.197	2410.14		531.531
27.0088	23.3472	24.98	172.425	2420.81		533.714
27.0754	23.3249	24.9945	172.619	2445.9		538.782
27.0934	23.3555	25.0131	172.689	2466.73		542.976
27.079	23.3595	25.0367	172.913	2478.18		545.314
27.1114	23.3819	25.0158	173.162	2498.1		549.354
27.1505	23.3718	25.0523	173.171	2522.42		554.233
27.1276	23.3958	25.0332	173.482	2540.23		557.854
27.1725	23.4504	25.0771	173.713	2558.67		561.617
27.1899	23.4462	25.0773	173.711	2578.31		565.547
27.179	23.444	25.111	173.959	2603.44		570.627
27.2281	23.4747	25.0973	174.249	2618.24		573.657
27.2337	23.499	25.127	174.288	2643.24		578.678
27.2467	23.4963	25.1207	174.463	2668.36		583.738
27.2549	23.539	25.1423	174.649	2678.89		585.895
27.3083	23.5372	25.1464	174.886	2704.14		591.004
27.3202	23.5598	25.2087	174.973	2727.17		595.646
27.3007	23.5516	25.1989	175.203	2749.22		600.095
27.3302	23.5452	25.1616	175.456	2766.3		603.559
27.3364	23.6006	25.1864	175.521	2791.35		608.599
27.3611	23.5789	25.2326	175.81	2816.4		613.677
27.3934	23.6531	25.2351	175.988	2833.71		617.195
27.3995	23.6203	25.2909	176.029	2858.82		622.233
27.3965	23.6706	25.2383	176.28	2884.24		627.365
27.4169	23.6663	25.2793	176.558	2899.83		630.551
27.4532	23.7086	25.2741	176.621	2923.96		635.404
27.4431	23.7032	25.2971	176.812	2949.04		640.46
27.468	23.7671	25.2894	176.975	2973.54		645.408
27.5169	23.74	25.3292	177.276	2998.08		650.389
27.5074	23.772	25.3535	177.335	3021.82		655.157
27.5069	23.7913	25.3898	177.525	3046.92		660.226
27.5197	23.7848	25.3629	177.809	3062.29		663.354
27.5707	23.7721	25.4004	177.876	3087.46		668.416
27.5718	23.8251	25.4076	178.128	3112.52		673.49
27.6145	23.8331	25.4076	178.406	3137.57		678.566
27.5955	23.8306	25.4347	178.386	3162.01		683.451
27.6189	23.8928	25.4751	178.68	3187.13		688.56
27.6334	23.8858	25.4273	178.924	3212.14		693.601
27.6233	23.9104	25.5268	178.977	3232.71		697.75
27.6927	23.8836	25.5195	179.216	3257.92		702.846
27.666	23.9311	25.5088	179.383	3282.96		707.889
27.6904	23.9207	25.5152	179.607	3308.18		712.983
27.7161	23.97	25.5361	179.757	3326		716.595
27.7052	23.96	25.5512	179.973	3351.08		721.655
27.7363	23.9903	25.5763	180.203	3374.02		726.306
27.7553	24.0062	25.5829	180.305	3399.5		731.431
27.7724	24.024	25.6022	180.615	3415.9		734.783
27.8078	24.0505	25.582	180.81	3440.9		739.831
27.7936	24.082	25.628	180.848	3466.2		744.91
27.8269	24.0966	25.6223	181.15	3491.38		750.016
27.8507	24.1016	25.6474	181.355	3513.23		754.437
27.8508	24.1052	25.6638	181.498	3538.57		759.537
27.8744	24.121	25.6829	181.712	3563.81		764.641
27.8873	24.1574	25.6593	181.866	3589.04		769.723
27.9413	24.1366	25.7147	182.111	3612.46		774.472
27.8986	24.1773	25.7322	182.241	3637.71		779.553
27.9379	24.1808	25.7582	182.498	3662.81		784.638
27.9303	24.1723	25.7551	182.732	3687.92		789.701
27.9785	24.2235	25.7887	182.784	3713.1		794.775
27.986	24.2363	25.7629	183.131	3738.21		799.866
28.0279	24.242	25.7648	183.377	3763.31		804.945
28.0506	24.2391	25.7865	183.361	3788.35		809.957
28.043	24.2706	25.8044	183.672	3813.44		815.045
28.07	24.304	25.8338	183.931	3838.62		820.151
28.0563	24.2553	25.8725	184.044	3863.8		825.205
28.0831	24.3449	25.8867	184.235	3888.99		830.308
28.127	24.3308	25.897	184.391	3914.25		835.398
28.1006	24.3609	25.9196	184.661	3939.06		840.42
28.1402	24.361	25.9087	184.763	3964.15		845.464
28.1172	24.3784	25.9225	185.069	3989.36		850.569
28.1445	24.3879	25.927	185.288	4014.71		855.691
28.223	24.4427	25.9529	185.359	4039.84		860.763
28.2015	24.4464	25.9559	185.685	4065.22		865.902
28.2401	24.4622	25.9882	185.974	4090.5		871.034
28.2354	24.4726	25.9848	185.947	4115.67		876.062
28.2869	24.4807	26.0125	186.265	4140.84		881.178
28.2568	24.502	26.0222	186.558	4165.92		886.252
28.2897	24.4915	26.0517	186.649	4191.15		891.327
28.3286	24.5376	26.0517	186.816	4216.45		896.436
28.3106	24.5526	26.0847	187.041	4241.75		901.548
28.3489	24.5608	26.0954	187.325	4266.82		906.63
28.3463	24.589	26.0842	187.425	4291.67		911.623
28.3609	24.6166	26.0836	187.695	4316.78		916.708
28.3873	24.6014	26.1058	188.011	4342.42		921.904
28.3891	24.6541	26.1197	188.044	4367.6		926.962
28.4479	24.6131	26.1613	188.341	4392.65		932.044
28.4332	24.6448	26.1702	188.691	4417.86		937.16
28.458	24.6576	26.1807	188.673	4443.12		942.218
28.4705	24.7112	26.1838	188.939	4468.31		947.324
28.4784	24.6831	26.2173	189.185	4493.4		952.394
28.48	24.7146	26.2338	189.363	4518.41		957.441
28.5381	24.7184	26.2454	189.483	4543.5		962.497
28.5168	24.7304	26.256	189.716	4568.56		967.556
28.5411	24.7451	26.2394	190.049	4593.76		972.667
[truncated: 3,000 more rows]

## Sheet: Cx
2e-06
0.001286
0.006576
0.015352
0.022556
0.029632
0.036728
0.043648
0.050818
0.057554
0.064774
0.071716
0.078602
0.085846
0.092612
0.099736
0.10678
0.113648
0.120692
0.127748
0.134632
0.141844
0.148568
0.15577
0.162746
0.169634
0.176836
0.183576
0.190806
0.197776
0.20466
0.211698
0.21879
0.225634
0.232844
0.239568
0.246814
0.25371
0.260612
0.267862
0.274584
0.281794
0.288814
0.295702
0.302686
0.309808
0.316652
0.32386
0.330582
0.33778
0.34468
0.351642
0.358828
0.365582
0.37274
0.379816
0.386684
0.39368
0.40082
0.407682
0.414852
0.421568
0.428854
0.435702
0.442622
0.449836
0.456612
0.463746
0.470826
0.477702
0.484706
0.491762
0.498694
0.505874
0.512568
0.519846
0.526712
0.533638
0.540808
0.547638
0.554774
0.561826
0.568678
0.575704
0.582724
0.5897
0.596862
0.603566
0.610784
0.617702
0.624646
0.631826
0.638632
0.645768
0.652846
0.659636
0.666782
0.673696
0.68072
0.687862
0.694568
0.701814
0.708706
0.715638
0.722874
0.729574
0.736772
0.743868
0.750644
0.75772
0.764726
0.771684
0.778818
0.785608
0.792844
0.799682
0.806626
0.81386
0.82058
0.8278
0.834826
0.841672
0.848658
0.855728
0.862726
0.869842
0.876616
0.883828
0.89064
0.897612
0.904906
0.911604
0.9188
0.92585
0.932708
0.939652
0.94673
0.95376
0.960874
0.967552
0.974796
0.981674
0.988622
0.995874
1.00256
1.00983
1.01677
1.02371
1.03072
1.03773
1.04476
1.05184
1.05856
1.06581
1.07267
1.07967
1.08683
1.09354
1.10084
1.10775
1.11468
1.12173
1.12873
1.13572
1.14285
1.1496
1.15681
1.16368
1.17067
1.17786
1.18454
1.19184
1.19879
1.20571
1.21267
1.21971
1.22674
1.23383
1.2406
1.24778
1.25467
1.26168
1.26887
1.27556
1.28284
1.28976
1.29673
1.30372
1.3107
1.31772
1.32481
1.33155
1.33879
1.34568
1.35265
1.35988
1.36659
1.37378
1.3808
1.38776
1.3947
1.4017
1.40876
1.41581
1.42256
1.42981
1.43668
1.44365
1.45086
1.45759
1.46479
1.47178
1.47874
1.48574
1.4927
1.49973
1.50683
1.51359
1.52081
1.52765
1.53468
1.54187
1.54858
1.55584
1.56273
1.5697
1.57673
1.58365
1.59072
1.59785
1.60459
1.61182
1.61864
1.6257
1.63283
1.63957
1.64682
1.65376
1.6607
1.66774
1.67467
1.68172
1.6888
1.6956
1.70288
1.70962
1.71667
1.72387
1.7306
1.73778
1.74482
1.75174
1.75873
1.76563
1.77272
1.77978
1.78664
1.79385
1.8006
1.80762
1.81486
1.8216
1.82879
1.83581
1.84277
1.8497
1.85663
1.86379
1.87077
1.87763
1.88483
1.89164
1.89862
1.90589
1.91262
1.91983
1.92674
1.93378
1.94072
1.94762
1.95477
1.96179
1.96865
1.97578
1.98265
1.98965
1.9969
2.00359
2.01083
2.01768
2.02475
2.03174
2.03865
2.04569
2.0528
2.05967
2.06678
2.07366
2.08066
2.08788
2.09454
2.10188
2.10869
2.11577
2.12272
2.12964
2.13672
2.14379
2.15065
2.15783
2.16463
2.17165
2.17892
2.18559
2.19287
2.19969
2.20674
2.21369
2.22067
2.22774
2.23478
2.24164
2.2488
2.25564
2.26269
2.26989
2.27659
2.28381
2.29068
2.29775
2.30472
2.31169
2.31875
2.32578
2.3326
2.33983
2.34667
2.35369
2.3609
2.36763
2.37477
2.38168
2.3888
2.39574
2.40265
2.40976
2.41678
2.4236
2.43085
2.43764
2.44469
2.45187
2.45864
2.46581
2.47271
2.47977
2.48676
2.49361
2.50077
2.50778
2.51463
2.5218
2.5286
2.5357
2.54287
2.54961
2.55684
2.56369
2.57073
2.5778
2.58464
2.59177
2.59876
2.60565
2.61283
2.61962
2.62672
2.6339
2.64059
2.64782
2.65468
2.66177
2.66875
2.67561
2.68274
2.68973
2.69668
2.7039
2.71062
2.71769
2.72488
2.73158
2.73882
2.74569
2.75278
2.75969
2.76659
2.77374
2.78072
2.78768
2.79489
2.80162
2.80864
2.81592
2.82262
2.82981
2.83671
2.84379
2.85069
2.85759
2.8648
2.87179
2.87865
2.88583
2.89265
2.89967
2.90687
2.91361
2.92085
2.92765
2.93481
2.94174
2.94861
2.95578
2.96274
2.96968
2.97683
2.98362
2.9907
2.99783
3.00455
3.01188
3.01864
3.02574
3.03279
3.03962
3.04679
3.0537
3.06073
3.06783
3.07464
3.08167
3.08887
3.09557
3.10287
3.10965
3.11677
3.12371
3.13061
3.13782
3.14471
3.1517
3.15882
3.16565
3.17267
3.17989
3.18659
3.19387
3.20062
3.20776
3.21469
3.22163
3.2288
3.23571
3.24267
3.24984
3.25663
3.26366
3.27091
3.27763
3.28482
3.29162
3.29881
3.30571
3.31262
3.3198
3.32672
3.33367
3.34083
3.34766
3.35468
3.36185
3.36867
3.37584
3.3826
3.38981
3.39674
3.40361
3.41077
3.41774
3.42468
3.43186
3.43862
3.4457
3.45284
3.45963
3.46683
3.47359
3.48077
3.48775
3.49461
3.50177
3.50872
3.51568
3.52286
3.5296
3.53676
3.54381
3.55064
3.55787
3.5646
3.57179
3.57875
3.58563
3.59279
3.59968
3.60669
3.61391
3.62058
3.62771
3.63483
3.64163
3.6488
3.65566
3.66282
3.66973
3.67658
3.68379
3.69066
3.69773
3.70487
3.71161
3.71866
3.72584
3.73266
3.73983
3.74667
3.7538
3.7607
3.76757
3.77486
3.78165
3.78873
3.79587
3.80264
3.80963
3.81686
3.82369
3.83087
3.8376
3.84483
3.85172
3.85858
3.86582
3.87263
3.87976
3.88681
3.89367
3.90068
3.90785
3.91465
3.92185
3.92855
3.9358
3.94272
3.94963
3.95677
3.96364
3.97077
3.97781
3.98463
3.99168
3.99884
4.00564
4.01291
4.01958
4.0268
4.03373
4.04064
4.04781
4.05461
4.06178
4.06887
4.07564
4.08266
4.08984
4.09667
4.10387
4.11057
4.11776
4.12469
4.13166
4.1388
4.14564
4.1528
4.15982
4.16665
4.17368
4.18082
4.18766
4.19486
4.20157
4.20876
4.21569
4.22263
4.2298
4.23668
4.24374
4.25086
4.25768
4.26468
4.27182
4.27869
4.28582
4.29258
4.2998
4.30674
4.31362
4.32079
4.32767
4.33473
4.34184
4.34864
4.3557
4.36281
4.36975
4.37686
4.38358
4.39079
4.39773
4.40461
4.41181
4.41864
4.42576
4.4328
4.43961
4.44671
4.45379
4.46069
4.46788
4.47459
4.48178
4.48874
4.49564
4.50282
4.50962
4.51677
4.52383
4.53063
4.53772
4.5448
4.55166
4.55884
4.56558
4.57284
4.57971
4.58662
4.59382
4.60063
4.60775
4.6149
4.62165
4.62872
4.63575
4.64267
4.64981
4.65661
4.66383
4.67067
4.67758
4.68482
4.69161
4.69876
4.7059
4.71267
4.71966
4.72678
4.73375
4.74082
4.74759
4.75483
4.76166
4.76859
4.77585
4.78264
4.78976
4.79684
4.80371
4.81069
4.81774
4.8247
4.83185
4.83859
4.84578
4.85273
4.85961
4.86686
4.8736
4.88078
4.8878
4.89466
4.90172
4.90874
4.91563
4.92285
4.92958
4.93677
4.94374
4.95064
4.95785
4.96455
4.97186
4.97879
4.98567
4.99271
4.99975
5.00666
5.01386
5.02057
5.0278
5.03468
5.0416
5.0489
5.0556
5.06283
5.06982
5.0767
5.08366
5.09078
5.09768
5.10485
5.11157
5.1188
5.12566
5.13265
5.13985
5.1466
5.15377
5.1608
5.1677
5.17468
5.18179
5.1887
5.19585
5.20255
5.20983
5.2167
5.22363
5.23085
5.23763
5.24476
5.25181
5.2587
5.2657
5.27273
5.27972
5.28687
5.29356
5.30082
5.30768
5.31466
5.32183
5.32864
5.33577
5.34282
5.34968
5.35671
5.3637
5.37072
5.37785
5.38457
5.39177
5.39867
5.40567
5.41286
5.41961
5.42679
5.4338
5.44065
5.44778
5.45469
5.46173
5.46886
5.47558
5.48281
5.48967
5.49665
5.50389
5.51057
5.51778
5.52484
5.53167
5.53873
5.54571
5.55271
5.55981
5.5666
5.57385
5.58067
5.58764
5.59487
5.60157
5.60881
5.61582
5.62269
5.62967
5.63669
5.64372
5.65082
5.65761
5.66483
5.67165
5.67862
5.68592
5.69259
5.69981
5.70683
5.71373
5.72065
5.72771
5.73477
5.74185
5.74857
5.75581
5.76268
5.76965
5.7769
5.78355
5.79083
5.79776
5.80477
5.81171
5.8187
5.82574
5.83284
5.83955
5.84681
5.85367
5.86067
5.86784
5.87454
5.88183
5.88873
5.89569
5.90275
5.90972
5.91673
5.92383
5.93061
5.93781
5.94468
5.95167
5.95888
5.96553
5.97285
5.97978
5.98672
5.99367
6.00068
6.00774
6.01482
6.0216
6.02881
6.03568
6.0427
6.04989
6.05656
6.06385
6.07074
6.07773
6.0847
6.09168
6.09874
6.10581
6.11257
6.11978
6.12666
6.13367
6.14089
6.14759
6.15479
6.16178
6.16877
6.17568
6.18268
6.18976
6.19679
6.20359
6.21082
6.21768
6.22465
6.23187
6.23862
6.24581
6.25274
6.25974
6.26672
6.27366
6.28075
6.28784
6.2946
6.30181
6.30864
6.31567
6.32287
6.32958
6.33682
6.34372
6.3507
6.35774
6.36466
6.37174
6.37885
6.38562
6.39281
6.39961
6.40671
6.41385
6.42059
6.42784
6.4347
6.44172
6.44874
6.45566
6.46273
6.4698
6.4766
6.48388
6.49063
6.49767
6.50487
6.5116
6.5188
6.52579
6.53275
6.53972
6.54661
6.55375
6.56076
6.56764
6.57485
6.58161
6.58864
6.59589
6.60259
6.6098
6.6168
6.62374
6.63069
6.63761
6.64481
6.65175
6.65865
6.66585
6.67262
6.67961
6.68689
6.69362
6.70083
6.7077
6.71481
6.72174
6.7286
6.73578
6.74277
6.74967
6.75678
6.76367
6.77065
6.7779
6.7846
6.79184
6.79866
6.80576
6.81274
6.81964
6.82672
6.83376
6.84066
6.8478
6.85464
6.86166
6.86889
6.87555
6.88289
6.88965
6.89679
6.90373
6.91065
6.91773
6.92476
6.93167
6.93884
6.94562
6.95265
6.95993
6.96657
6.97386
6.98069
6.98775
6.99471
7.00167
7.00875
7.01576
7.02267
7.0298
7.03663
7.04369
7.05091
7.05757
7.06481
7.07167
7.07875
7.08572
7.09268
7.09975
7.10676
7.11364
7.12085
7.12767
7.13465
7.14189
7.14863
7.15581
7.16267
7.16979
7.17674
7.18364
7.19074
7.19777
7.20464
7.21185
7.21863
7.22569
7.23285
7.23966
7.24684
7.25368
7.26077
7.26775
7.2746
7.28177
7.28877
7.29564
7.30281
7.30961
7.31672
7.32386
7.33062
7.33783
7.34468
7.35174
7.3588
7.36563
7.37278
7.37975
7.38668
7.39384
7.4006
7.40768
7.41489
7.4216
7.42881
7.4357
7.44278
7.44974
7.45659
7.46376
7.47074
7.47768
7.4849
7.49162
7.49868
7.50584
7.5126
7.51981
7.52669
7.53379
7.54068
7.54758
7.55477
7.56172
7.56871
7.57589
7.58263
7.58964
7.59692
7.60365
7.61084
7.61768
7.62481
7.63169
7.6386
7.64579
7.65275
7.65968
7.66684
7.67365
7.68067
7.68786
7.69461
7.70187
7.70863
7.71581
7.72273
7.72961
7.73681
7.74372
7.75067
7.75782
7.76462
7.77172
7.77885
7.78556
7.79286
7.7996
7.80675
7.81377
7.82064
7.82779
7.83467
7.84174
7.84883
7.85565
7.8627
7.86986
7.87658
7.88385
7.89061
7.8978
7.90471
7.91159
7.91883
7.92568
7.93272
7.93982
7.94666
7.95369
7.96089
7.96759
7.97485
7.9816
7.98878
7.9957
8.00264
8.0098
8.01668
8.02368
8.03083
8.03766
8.04467
8.05189
8.05864
8.06582
8.07261
8.07981
8.08673
8.09362
8.1008
8.1077
8.11468
8.12183
8.12865
8.13568
8.14285
8.14968
8.15686
8.16357
8.1708
8.17774
8.18463
8.19177
8.1987
8.20571
8.21286
8.21964
8.2267
8.23381
8.24065
8.24784
8.25458
8.26177
8.26876
8.27563
8.28278
8.2897
8.29672
8.30386
8.3106
8.31775
8.32479
8.33165
8.33887
8.34559
8.35278
8.35975
8.36663
8.37384
8.38066
8.38771
8.39491
8.40161
8.40871
8.4158
8.42266
8.4298
8.43663
8.44382
8.4507
8.45758
8.4648
8.47164
8.47875
8.48591
8.49261
8.49964
8.5068
8.51368
8.52083
8.52767
8.53479
8.54171
8.54857
8.55587
8.56264
8.56975
8.57689
8.58365
8.5906
8.59783
8.60472
8.61186
8.6186
8.62582
8.63273
8.63958
8.64685
8.65361
8.66079
8.66779
8.67469
8.68167
8.68882
8.69565
8.70285
8.70955
8.7168
8.72373
8.73063
8.73777
8.74463
8.7518
8.75882
8.76563
8.77271
8.77982
8.78664
8.79388
8.80058
8.80781
8.81473
8.82164
8.8288
8.83562
8.84278
8.84985
8.85665
8.86365
8.8708
8.87768
8.88488
8.89156
8.89876
8.90571
8.91266
8.91985
8.92662
8.93379
8.94081
8.94767
8.95469
8.96181
8.96866
8.97583
8.98255
8.98976
8.99673
9.00363
9.01084
9.01765
9.02475
9.03185
9.03871
9.04567
9.0528
9.05972
9.06681
9.07354
9.0808
9.08775
9.09463
9.10182
9.10865
9.11576
9.12281
9.12968
9.1367
9.14377
9.15071
9.15786
9.16456
9.1718
9.17872
9.18563
9.19284
9.19963
9.20675
9.21381
9.22062
9.22769
9.23476
9.24169
9.24886
9.25561
9.2628
9.26972
9.27666
9.28384
9.29062
9.29776
9.30484
9.31164
9.31871
9.32577
9.33267
9.33981
9.34657
9.35384
9.36071
9.36763
9.37482
9.38161
9.38876
9.3959
9.40267
9.4097
9.41672
9.42368
9.43082
9.4376
9.44483
9.45168
9.45858
9.46583
9.4726
9.47977
9.48689
9.49369
9.50066
9.50774
9.51476
9.52184
9.52858
9.53583
9.54267
9.54959
9.55688
9.56364
9.57076
9.57782
9.58471
9.59169
9.59873
9.60573
9.61286
9.61959
9.62678
9.63371
9.64061
9.64788
9.65459
9.66178
9.66879
9.67569
9.68271
9.68972
9.69665
9.70387
9.71058
9.71779
9.72474
9.73163
9.73886
9.74555
9.75284
9.75978
9.76671
9.77371
9.78072
9.78767
9.79486
9.80159
9.80882
9.81566
9.8226
9.82991
9.83658
9.84383
9.8508
9.8577
9.86468
9.87176
9.87871
9.88585
9.89258
9.89977
9.90664
9.91368
9.92086
9.92757
9.93479
9.94178
9.94871
9.95568
9.96278
9.96973
9.97684
9.98355
9.99082
9.99767
10.0047
10.0119
10.0186
10.0258
10.0328
10.0397
10.0467
10.0537
10.0607
10.0679
10.0746
10.0818
10.0887
10.0957
10.1028
10.1096
10.1168
10.1238
10.1307
10.1377
10.1447
10.1517
10.1588
10.1656
10.1728
10.1797
10.1867
10.1939
10.2006
10.2078
10.2148
10.2217
10.2288
10.2357
10.2427
10.2498
10.2566
10.2638
10.2707
10.2777
10.2849
10.2916
10.2988
10.3058
10.3127
10.3197
10.3267
10.3337
10.3408
10.3476
10.3549
10.3617
10.3687
10.3759
10.3826
10.3898
10.3968
10.4037
10.4107
10.4177
10.4247
10.4318
10.4386
10.4458
10.4527
10.4596
10.4669
10.4736
10.4808
10.4878
10.4947
10.5017
10.5087
10.5158
10.5229
10.5296
10.5368
10.5437
10.5506
10.5579
10.5646
10.5718
10.5787
10.5858
10.5927
10.5997
10.6067
10.6138
10.6206
10.6278
10.6346
10.6417
10.6488
10.6555
10.6629
10.6697
10.6767
10.6837
10.6907
10.6977
10.7048
10.7116
10.7188
10.7257
10.7327
10.7399
10.7465
10.7539
10.7608
10.7677
10.7747
10.7817
10.7888
10.7958
10.8026
10.8098
10.8167
10.8237
10.8309
10.8376
10.8448
10.8517
10.8588
10.8657
10.8727
10.8797
10.8868
10.8936
10.9008
10.9076
10.9147
10.9219
10.9286
10.9358
10.9427
10.9498
10.9567
10.9637
10.9708
10.9778
10.9846
10.9918
10.9987
11.0057
11.0129
11.0196
11.0268
11.0337
11.0408
11.0477
11.0547
11.0617
11.0688
11.0756
11.0828
11.0896
11.0967
11.1039
11.1106
11.1178
11.1247
11.1317
11.1387
11.1456
11.1527
11.1598
11.1666
11.1738
11.1806
11.1877
11.1948
11.2016
11.2088
11.2157
11.2227
11.2297
11.2366
11.2437
11.2508
11.2576
11.2649
11.2716
11.2787
11.2859
11.2926
11.2998
11.3067
11.3138
11.3207
11.3276
11.3347
11.3418
11.3487
11.3559
11.3626
11.3696
11.3769
11.3836
11.3908
11.3978
11.4048
11.4117
11.4186
11.4258
11.4327
11.4397
11.4469
11.4536
11.4606
11.4679
11.4746
11.4818
11.4887
11.4958
11.5027
11.5096
11.5168
11.5237
11.5307
11.5378
11.5447
11.5517
11.5589
11.5656
11.5728
11.5796
11.5868
11.5937
11.6006
11.6077
11.6147
11.6217
11.6288
11.6357
11.6427
11.6499
11.6565
11.6639
11.6706
11.6778
11.6847
11.6916
11.6988
11.7057
11.7127
11.7198
11.7266
11.7336
11.7409
11.7476
11.7549
11.7617
11.7688
11.7757
11.7827
11.7898
11.7967
11.8037
11.8108
11.8176
11.8247
11.8319
11.8386
11.8458
11.8526
11.8598
11.8667
11.8736
11.8808
11.8878
11.8947
11.9019
11.9087
11.9157
11.9229
11.9297
11.9368
11.9436
11.9508
11.9577
11.9646
11.9718
11.9787
11.9857
11.9929
11.9996
12.0067
12.0139
12.0207
12.0278
12.0347
12.0418
12.0487
12.0556
12.0628
12.0697
12.0767
12.0838
12.0906
12.0977
12.1049
12.1116
12.1189
12.1257
12.1327
12.1398
12.1466
12.1538
12.1607
12.1677
12.1748
12.1816
12.1887
12.1959
12.2026
12.2098
12.2167
12.2238
12.2307
12.2376
12.2448
12.2517
12.2587
12.2659
12.2726
12.2797
12.2868
12.2936
12.3008
12.3077
12.3148
12.3217
12.3286
12.3358
12.3427
12.3497
12.3569
12.3636
12.3706
12.3779
12.3847
12.3918
12.3987
12.4058
12.4127
12.4196
12.4268
12.4337
12.4407
12.4478
12.4546
12.4617
12.4689
12.4756
12.4829
12.4896
12.4968
12.5038
12.5106
12.5178
12.5247
12.5317
12.5388
12.5456
12.5527
12.5598
12.5666
12.5738
12.5806
12.5878
12.5948
12.6016
12.6088
12.6157
12.6228
12.6298
12.6367
12.6437
12.6508
12.6576
12.6649
12.6716
12.6788
12.6857
12.6926
12.6998
12.7067
12.7138
12.7208
12.7277
12.7347
12.7419
12.7486
12.7559
12.7626
12.7698
12.7767
12.7836
12.7908
12.7977
12.8047
12.8118
12.8187
12.8257
12.8329
12.8397
12.8468
12.8536
12.8608
12.8677
12.8746
12.8818
12.8887
12.8957
12.9028
12.9097
12.9167
12.9238
12.9307
12.9379
12.9446
12.9518
12.9587
12.9656
12.9728
12.9797
12.9867
12.9939
13.0006
13.0077
13.0148
13.0217
13.0289
13.0356
13.0428
13.0497
13.0566
13.0638
13.0707
13.0777
13.0848
13.0916
13.0987
13.1058
13.1127
13.1199
13.1266
13.1338
13.1407
13.1476
13.1548
13.1616
13.1687
13.1759
13.1826
13.1897
13.1968
13.2037
13.2108
13.2176
13.2248
13.2317
13.2386
13.2458
13.2526
13.2598
13.2669
13.2736
13.2806
13.2878
13.2947
13.3018
13.3086
13.3158
13.3227
13.3296
13.3369
13.3436
13.3506
13.3577
13.3645
13.3714
13.3786
13.3856
13.3927
13.3994
13.4066
13.4135
13.4203
13.4274
13.4342
13.4411
13.4481
13.4552
13.462
13.4691
13.4759
13.483
13.4895
13.4965
13.5035
13.5103
13.5173
13.5243
13.5314
13.5383
13.5448
13.5517
13.5585
13.5652
13.5723
13.579
13.5857
13.5925
13.5994
13.6063
13.6128
13.6193
13.6262
13.6327
13.6395
13.6457
13.6525
13.6592
13.6652
13.672
13.6789
13.6853
13.6918
13.6983
13.7054
13.7119
13.7181
13.7247
13.7315
13.738
13.7445
13.7509
13.7575
13.7643
13.7704
13.7771
13.7832
13.7901
13.7966
13.8027
13.8091
13.8156
13.8223
13.8287
13.8345
13.8409
13.8476
13.8539
13.8603
13.8667
13.8727
13.8795
13.8858
13.8918
13.8983
13.9041
13.9109
13.9171
13.9234
13.9296
13.9353
13.9419
13.9483
13.9545
[truncated: 3,000 more rows]

## Sheet: Cy
0
0.01147
-0.006692
-0.002056
0.015502
0.010008
0.001422
-0.002646
0.012406
0.00394
0.012686
7.6e-05
0.021496
0.02769
0.017852
0.017294
0.020158
0.019326
0.038782
0.031414
0.022766
0.040056
0.033416
0.036732
0.029038
0.026388
0.028752
0.029266
0.034634
0.03268
0.03855
0.038538
0.03978
0.03372
0.028592
0.047314
0.04328
0.025238
0.043812
0.04889
0.051346
0.045326
0.0592
0.042588
0.050588
0.051018
0.05605
0.057994
0.058182
0.063994
0.051922
0.059472
0.065874
0.076356
0.067734
0.074054
0.07189
0.07292
0.0695
0.09277
0.071606
0.072806
0.067116
0.074158
0.08674
0.08765
0.087076
0.063604
0.084636
0.09235
0.115876
0.087172
0.095184
0.084338
0.119116
0.122656
0.111732
0.118752
0.116558
0.124932
0.13712
0.136212
0.154922
0.144976
0.149892
0.152672
0.167784
0.168358
0.17813
0.1915
0.170848
0.186354
0.191494
0.206254
0.208482
0.214968
0.228888
0.232042
0.221964
0.234132
0.250422
0.256844
0.252292
0.279836
0.27703
0.28695
0.294054
0.324506
0.317358
0.336
0.342366
0.36263
0.36619
0.393572
0.400132
0.40258
0.417272
0.453278
0.45599
0.471908
0.480658
0.518352
0.513196
0.53756
0.564316
0.570838
0.601778
0.612914
0.649506
0.660182
0.67666
0.685278
0.713992
0.729222
0.739918
0.778642
0.792012
0.816278
0.8433
0.861638
0.889668
0.897608
0.921662
0.968542
0.992852
1.01793
1.03349
1.05437
1.07998
1.11206
1.12975
1.17023
1.17783
1.22778
1.2426
1.27496
1.32205
1.34715
1.37391
1.41691
1.44248
1.49167
1.52304
1.53736
1.58779
1.62062
1.65616
1.67086
1.73164
1.74555
1.79199
1.82348
1.86362
1.88425
1.93559
1.97708
2.01674
2.0276
2.08276
2.11059
2.14649
2.19252
2.23802
2.26593
2.31155
2.35546
2.38275
2.41707
2.47485
2.51307
2.54317
2.56798
2.62863
2.6667
2.69299
2.74579
2.79373
2.82759
2.85077
2.8972
2.93196
2.96965
3.01785
3.06816
3.09204
3.14793
3.19804
3.22304
3.28069
3.31943
3.35604
3.39126
3.45088
3.47918
3.53988
3.57256
3.62278
3.65647
3.71014
3.74175
3.80528
3.82586
3.87875
3.93251
3.9703
4.01879
4.05417
4.09183
4.14169
4.17141
4.22783
4.27251
4.31474
4.35551
4.40807
4.45959
4.4908
4.53981
4.57769
4.63804
4.67698
4.72849
4.76017
4.8062
4.86251
4.89951
4.94925
4.98767
5.04454
5.09944
5.14287
5.17216
5.22323
5.26057
5.33075
5.35699
5.39952
5.46597
5.5069
5.54125
5.57552
5.63693
5.69374
5.7314
5.76396
5.8063
5.86699
5.91756
5.95869
6.00366
6.05398
6.09703
6.14874
6.19139
6.24661
6.29986
6.31468
6.385
6.43805
6.48173
6.50805
6.5589
6.62788
6.66679
6.71027
6.7512
6.79899
6.84744
6.88961
6.94348
6.98274
7.02868
7.06888
7.12834
7.16065
7.22095
7.26074
7.31251
7.35946
7.41681
7.44858
7.50648
7.55149
7.58852
7.62758
7.68334
7.73866
7.77281
7.82279
7.87165
7.92608
7.98159
8.02259
8.05269
8.11658
8.14258
8.19366
8.24952
8.27937
8.34254
8.39288
8.43372
8.47537
8.53286
8.57598
8.6349
8.67722
8.72186
8.75401
8.81186
8.8528
8.9123
8.92175
8.99818
9.04412
9.09572
9.14351
9.18666
9.23476
9.28397
9.33654
9.37123
9.4251
9.47258
9.51697
9.56179
9.60997
9.66065
9.71561
9.74734
9.79984
9.84996
9.89603
9.93766
9.99464
10.0545
10.1014
10.1467
10.1892
10.2513
10.2982
10.3436
10.3853
10.4542
10.482
10.5328
10.5977
10.6309
10.6626
10.7241
10.7509
10.8088
10.8518
10.9138
10.9602
11.0029
11.047
11.0987
11.1452
11.1964
11.2407
11.2905
11.3496
11.379
11.4387
11.4809
11.5381
11.5906
11.6296
11.6862
11.7396
11.7827
11.8356
11.8683
11.9308
11.9607
12.0263
12.0676
12.1235
12.1597
12.2227
12.2698
12.3209
12.3505
12.4057
12.4674
12.5119
12.5523
12.6144
12.6471
12.7057
12.7406
12.7987
12.8433
12.8882
12.9591
12.998
13.0469
13.0945
13.1458
13.1986
13.2581
13.2894
13.3414
13.4003
13.4414
13.4966
13.5341
13.5858
13.6254
13.6847
13.7402
13.7798
13.8302
13.892
13.9292
13.9901
14.0397
14.0907
14.1293
14.1819
14.2303
14.2929
14.3273
14.3981
14.4273
14.4726
14.5341
14.5806
14.6325
14.6808
14.7294
14.7781
14.8168
14.873
14.9099
14.9714
15.0236
15.0748
15.1162
15.1659
15.2211
15.2734
15.3168
15.3617
15.4208
15.4529
15.5197
15.5578
15.6251
15.6698
15.7025
15.7755
15.8194
15.8572
15.9216
15.9636
16.0083
16.0877
16.1128
16.189
16.2126
16.2613
16.3274
16.3706
16.3917
16.4651
16.5073
16.5674
16.6091
16.663
16.7226
16.7651
16.8046
16.8795
16.9043
16.9684
17.0111
17.0674
17.1023
17.1547
17.2065
17.2606
17.3036
17.3617
17.4037
17.4769
17.5161
17.5807
17.6206
17.667
17.7125
17.7669
17.7836
17.866
17.9161
17.9565
18.0137
18.0658
18.1159
18.1686
18.2127
18.2736
18.3029
18.3647
18.4074
18.4414
18.5125
18.5508
18.6088
18.6625
18.6906
18.7587
18.8032
18.8514
18.9147
18.9567
19.01
19.0536
19.1076
19.1506
19.2016
19.2474
19.2963
19.3525
19.3961
19.4572
19.4881
19.558
19.5833
19.6599
19.7091
19.7399
19.7843
19.841
19.8965
19.9432
19.9976
20.0762
20.098
20.1414
20.1898
20.2306
20.286
20.3441
20.3818
20.4273
20.4856
20.5348
20.5922
20.6309
20.686
20.7372
20.7778
20.8361
20.878
20.9379
20.9745
21.0164
21.0927
21.1324
21.1942
21.2355
21.2775
21.317
21.3775
21.4254
21.4721
21.516
21.5668
21.6308
21.6757
21.7141
21.7717
21.8223
21.8696
21.9063
21.9723
22.0153
22.0677
22.1182
22.1416
22.2085
22.2529
22.3146
22.3583
22.3975
22.449
22.5129
22.5516
22.6031
22.6451
22.6893
22.7475
22.7828
22.8597
22.8864
22.9253
22.9732
23.0262
23.0734
23.1296
23.1621
23.235
23.2666
23.3372
23.3739
23.4053
23.4812
23.5242
23.5613
23.6358
23.6547
23.7111
23.7619
23.8097
23.8738
23.9018
23.9522
24.0032
24.0424
24.105
24.1448
24.193
24.2567
24.3068
24.3403
24.3988
24.4317
24.491
24.5261
24.5933
24.6204
24.6767
24.7276
24.791
24.8347
24.8804
24.9059
24.9888
25.0305
25.0496
25.1437
25.16
25.2081
25.2533
25.3068
25.352
25.404
25.4515
25.5027
25.5476
25.6125
25.6547
25.6858
25.7501
25.7993
25.8433
25.9003
25.9335
25.9973
26.0264
26.085
26.1394
26.1856
26.2293
26.2882
26.3183
26.3733
26.4262
26.4769
26.5385
26.5643
26.6102
26.6507
26.7057
26.7604
26.8015
26.8607
26.8955
26.9599
27.0084
27.0475
27.1034
27.1595
27.1917
27.2476
27.2884
27.3488
27.3785
27.4283
27.4938
27.5424
27.5825
27.6549
27.6756
27.7108
27.7894
27.8102
27.8754
27.9121
27.9568
28.0182
28.0532
28.1184
28.1615
28.2007
28.2632
28.3042
28.3546
28.4147
28.4417
28.483
28.5547
28.6037
28.6552
28.6926
28.7403
28.7951
28.8332
28.8925
28.9427
28.972
29.0415
29.0637
29.1311
29.1767
29.2326
29.2842
29.3247
29.3782
29.4257
29.4707
29.5259
29.5725
29.6161
29.6676
29.7108
29.7741
29.8198
29.856
29.9119
29.9545
30.0065
30.0634
30.0987
30.1521
30.189
30.2547
30.3091
30.3374
30.4103
30.4345
30.4897
30.5504
30.5753
30.6406
30.6836
30.7225
30.8007
30.8391
30.8882
30.9403
30.9722
31.0463
31.0777
31.136
31.1712
31.2059
31.2838
31.3359
31.3489
31.432
31.4535
31.5268
31.5694
31.6171
31.6655
31.6963
31.7637
31.8237
31.8431
31.9138
31.9509
31.991
32.0651
32.1019
32.1451
32.1976
32.2517
32.306
32.3425
32.3946
32.4701
32.4856
32.5576
32.6004
32.645
32.6983
32.7507
32.8047
32.8398
32.8855
32.9494
32.9946
33.0442
33.0997
33.1247
33.2074
33.2474
33.2902
33.3382
33.3822
33.4497
33.5016
33.5313
33.6056
33.6506
33.7227
33.7441
33.776
33.8368
33.8971
33.9296
33.9832
34.0398
34.09
34.1638
34.1856
34.2602
34.2862
34.3477
34.4108
34.436
34.5213
34.552
34.5896
34.6442
34.713
34.7447
34.8011
34.8516
34.9164
34.9404
35.0132
35.0657
35.1138
35.1623
35.2088
35.2506
35.31
35.359
35.4208
35.4714
35.5032
35.5596
35.6096
35.6762
35.7299
35.7742
35.8114
35.8862
35.9318
35.9547
36.0229
36.0713
36.1176
36.1689
36.234
36.2866
36.335
36.405
36.4412
36.484
36.5607
36.5817
36.6538
36.6797
36.7532
36.8157
36.8574
36.9245
36.9573
37.0029
37.0706
37.1125
37.1798
37.2251
37.2759
37.3282
37.3788
37.4335
37.4858
37.5344
37.5975
37.6521
37.6953
37.757
37.7877
37.8715
37.9272
37.9725
38.0246
38.0694
38.1251
38.1814
38.2326
38.2923
38.3296
38.3933
38.4613
38.4928
38.5733
38.6093
38.6648
38.7077
38.7545
38.8149
38.8724
38.9183
39.0154
39.0417
39.0967
39.1503
39.1973
39.2583
39.3037
39.3742
39.4328
39.4745
39.5337
39.5865
39.6378
39.7097
39.7509
39.8068
39.8702
39.9179
39.9842
40.0377
40.0801
40.1491
40.1829
40.2539
40.3136
40.3512
40.4109
40.4766
40.5274
40.5894
40.6312
40.7097
40.7507
40.8019
40.8648
40.9107
40.9774
41.0284
41.0866
41.1566
41.1923
41.2741
41.3312
41.3516
41.4342
41.4905
41.545
41.607
41.6395
41.7135
41.7552
41.8256
41.889
41.9193
42.003
42.0664
42.0923
42.1739
42.2246
42.2928
42.341
42.4038
42.4612
42.5254
42.5631
42.6288
42.6831
42.7514
42.8183
42.8498
42.923
42.9807
43.0387
43.1186
43.1557
43.239
43.2945
43.3243
43.4037
43.4511
43.5178
43.5808
43.6394
43.6967
43.7573
43.8099
43.8575
43.9242
43.9895
44.0627
44.089
44.1679
44.2172
44.2883
44.3478
44.4014
44.4786
44.5197
44.5878
44.6504
44.7052
44.792
44.8302
44.8924
44.9511
44.9923
45.0903
45.1385
45.1695
45.276
45.3272
45.3734
45.4542
45.5001
45.5749
45.6367
45.69
45.7599
45.8025
45.9024
45.9577
46.0009
46.0755
46.1371
46.2006
46.2662
46.3188
46.3742
46.4515
46.5282
46.5891
46.6094
46.6972
46.78
46.8147
46.9121
46.9489
47.0288
47.0846
47.1403
47.2141
47.2728
47.3425
47.4253
47.4844
47.5417
47.6088
47.6557
47.739
47.7793
47.8699
47.9314
47.9841
48.0592
48.1248
48.1819
48.2608
48.2958
48.3943
48.463
48.5105
48.5917
48.6372
48.7197
48.7793
48.83
48.9134
48.9766
49.0435
49.1153
49.1618
49.2475
49.3171
49.3611
49.4781
49.5376
49.5942
49.6601
49.7145
49.8038
49.8612
49.9125
50.0123
50.0403
50.1555
50.2103
50.2595
50.35
50.397
50.493
50.5414
50.5948
50.6963
50.7591
50.8446
50.9202
50.9599
51.0424
51.1234
51.1729
51.263
51.3181
51.4001
51.4716
51.5192
51.6205
51.6731
51.7425
51.8146
51.8833
51.9697
52.0485
52.0997
52.1804
52.2498
52.3356
52.4289
52.4592
52.5654
52.6034
52.7011
52.7815
52.8419
52.9206
53.0047
53.0528
53.1569
53.2153
53.2926
53.3759
53.4284
53.5225
53.592
53.675
53.7536
53.8044
53.9263
53.9876
54.0353
54.1332
54.1897
54.2745
54.3475
54.4218
54.5227
54.5857
54.6697
54.7576
54.7971
54.9194
54.9847
55.0507
55.1268
55.2079
55.2856
55.365
55.4289
55.5458
55.5887
55.6776
55.7754
55.8381
55.9415
56.012
56.0848
56.1681
56.2444
56.3321
56.4095
56.4803
56.571
56.6549
56.7637
56.8425
56.8882
57.0038
57.0866
57.1513
57.2455
57.3237
57.4207
57.503
57.5752
57.6759
57.7522
57.8422
57.9393
57.9848
58.0965
58.1894
58.2558
58.3464
58.4259
58.5115
58.6102
58.6799
58.7991
58.8529
58.9715
59.0535
59.1086
59.2223
59.3213
59.376
59.4869
59.554
59.6598
59.7465
59.8334
59.9283
60.0091
60.1095
60.2289
60.2628
60.3809
60.4787
60.5629
60.6582
60.732
60.8493
60.9409
61.0079
61.1287
61.1931
61.3124
61.4029
61.4581
61.5771
61.675
61.759
61.8818
61.9332
62.05
62.1248
62.2376
62.334
62.4079
62.5435
62.6342
62.6972
62.821
62.9163
63.0024
63.094
63.1914
63.2939
63.3998
63.4975
63.6196
63.6846
63.8312
63.9341
63.974
64.1205
64.2357
64.3119
64.4068
64.5065
64.6422
64.7106
64.8236
64.9515
65.0104
65.1519
65.2728
65.3289
65.4605
65.5615
65.6544
65.7559
65.8558
65.9858
66.0785
66.1944
66.3493
66.3904
66.5456
66.6605
66.7085
66.8764
66.9829
67.0859
67.1724
67.2897
67.4272
67.5315
67.6305
67.777
67.8373
67.9889
68.109
68.1798
68.3266
68.4334
68.5337
68.6463
68.7569
68.9112
69.0256
69.1415
69.2793
69.3569
69.5187
69.6382
69.7087
69.8742
69.9874
70.1022
70.2135
70.3289
70.4718
70.5834
70.7117
70.8452
70.9218
71.1042
71.2244
71.3131
71.4659
71.5866
71.6986
71.8237
71.9297
72.1004
72.1876
72.3368
72.496
72.5629
72.7388
72.8896
72.9699
73.1245
73.263
73.399
73.5283
73.6316
73.8125
73.9062
74.0601
74.2253
74.2852
74.4805
74.6492
74.7221
74.8749
75.0124
75.149
75.2757
75.3886
75.5886
75.7028
75.8417
75.9954
76.0942
76.2808
76.4369
76.5418
76.6832
76.8205
76.9733
77.1377
77.2397
77.439
77.5314
77.7107
77.8711
77.9635
78.1837
78.3498
78.4347
78.6064
78.7565
78.9189
79.0703
79.2112
79.3797
79.5102
79.7186
79.8605
79.9821
80.1974
80.3354
80.458
80.638
80.8148
80.9543
81.1108
81.2486
81.4741
81.5813
81.7852
81.9693
82.064
82.2858
82.4873
82.5624
82.7474
82.9048
83.0957
83.2311
83.4021
83.6195
83.7402
83.9382
84.129
84.2366
84.4605
84.6632
84.767
84.9731
85.1317
85.3422
85.4992
85.6545
85.8841
86.036
86.2326
86.4763
86.5812
86.8071
87.0266
87.1207
87.3707
87.4818
87.7389
87.8996
88.0713
88.2982
88.4792
88.6841
88.9175
89.0075
89.2945
89.4868
89.6239
89.8571
90.0341
90.2366
90.4205
90.6223
90.8336
91.0134
91.2727
91.4907
91.6061
91.8814
92.0742
92.2457
92.4807
92.6575
92.8808
93.0807
93.3125
93.544
93.7262
93.9913
94.2655
94.3373
94.6537
94.899
95.0485
95.2723
95.5077
95.7507
95.9564
96.1617
96.4475
96.6145
96.9062
97.1896
97.2985
97.6017
97.8616
98.0527
98.2779
98.5227
98.7992
98.9955
99.2068
99.5314
99.6916
100.015
100.27
100.384
100.751
100.994
101.199
101.468
101.721
101.972
102.242
102.449
102.815
102.962
103.305
103.587
103.727
104.101
104.358
104.537
104.846
105.083
105.397
105.666
105.9
106.252
106.438
106.812
107.096
107.25
107.625
107.939
108.144
108.451
108.749
109.046
109.306
109.588
109.956
110.134
110.564
110.858
111.03
111.433
111.791
111.978
112.301
112.609
112.979
113.203
113.56
113.935
114.123
114.556
114.918
115.1
115.485
115.877
116.123
116.449
116.751
117.192
117.424
117.774
118.202
118.42
118.821
119.264
119.425
119.875
120.236
120.503
120.901
121.194
121.64
121.94
122.321
122.732
123.003
123.471
123.891
124.099
124.573
124.963
125.252
125.705
125.968
126.503
126.798
127.208
127.697
127.934
128.444
128.906
129.129
129.627
130.063
130.383
130.812
131.192
131.688
132.037
132.522
132.981
133.263
133.837
134.327
134.537
135.1
135.575
135.896
136.337
136.755
137.333
137.66
138.165
138.709
138.985
139.599
140.172
140.364
140.95
141.458
141.885
142.301
142.807
143.405
143.742
144.3
144.904
145.21
145.846
146.47
146.7
147.311
147.825
148.35
148.785
149.299
149.892
150.376
150.898
151.577
151.921
152.62
153.24
153.497
154.267
154.74
155.328
155.82
156.363
157.048
157.532
158.104
158.875
159.154
160.028
160.648
160.909
161.737
162.321
162.86
163.423
164.115
164.742
165.312
166.006
166.754
167.087
168.028
168.689
169.063
169.787
170.511
171.12
171.708
172.418
173.197
173.759
174.531
175.456
175.728
176.756
177.516
177.885
178.647
179.559
180.183
180.844
181.518
182.467
183.007
183.908
184.841
185.211
186.291
187.131
187.639
188.428
189.346
190.037
190.822
191.499
192.626
193.144
194.181
195.064
195.532
196.738
197.627
198.135
199.13
200.078
200.827
201.775
202.48
203.713
204.316
205.417
206.421
206.96
208.217
209.18
209.705
210.86
211.838
212.736
213.741
214.541
215.772
216.559
217.852
218.849
219.522
220.823
221.98
222.569
223.783
224.866
225.911
226.815
227.885
229.244
230.036
231.494
232.652
233.276
234.727
236.16
236.651
238.038
239.189
240.402
241.331
242.592
244.089
244.931
246.422
247.813
248.499
250.114
251.634
252.37
253.735
255.061
256.546
257.518
258.896
260.55
261.554
263.09
264.776
265.441
267.308
268.856
269.595
271.327
272.615
274.23
275.5
277.023
278.675
279.906
281.622
283.38
284.166
286.229
287.937
288.955
290.814
292.131
293.981
295.336
297.065
299.014
300.266
302.274
304.249
305.164
307.414
309.369
310.429
312.308
314.073
316.005
317.595
319.655
321.651
323.104
325.382
327.578
328.527
331.133
333.258
334.542
336.484
338.656
340.782
342.521
344.64
347.079
348.476
351.152
353.689
354.757
357.543
359.846
361.527
363.52
366.077
368.596
370.399
372.778
375.659
377.161
380.103
383.023
384.143
387.269
389.993
391.758
394.184
396.905
399.528
402.014
404.46
407.739
409.451
412.881
415.898
417.357
420.936
423.692
425.881
428.767
431.645
434.8
437.483
440.104
444.053
445.714
449.848
453.07
454.685
458.785
462.04
464.365
467.568
471.183
474.352
477.579
480.929
484.566
486.99
491.713
495.115
497.303
501.319
505.191
508.165
511.69
515.746
519.669
522.722
526.61
531.531
533.714
538.782
542.976
545.314
549.354
554.233
557.854
561.617
565.547
570.627
573.657
578.678
583.738
585.895
591.004
595.646
600.095
603.559
608.599
613.677
617.195
622.233
627.365
630.551
635.404
640.46
645.408
650.389
655.157
660.226
663.354
668.416
673.49
678.566
683.451
688.56
693.601
697.75
702.846
707.889
712.983
716.595
721.655
726.306
731.431
734.783
739.831
744.91
750.016
754.437
759.537
764.641
769.723
774.472
779.553
784.638
789.701
794.775
799.866
804.945
809.957
815.045
820.151
825.205
830.308
835.398
840.42
845.464
850.569
855.691
860.763
865.902
871.034
876.062
881.178
886.252
891.327
896.436
901.548
906.63
911.623
916.708
921.904
926.962
932.044
937.16
942.218
947.324
952.394
957.441
962.497
967.556
972.667
[truncated: 3,000 more rows]

## Sheet: Wx
0
0.0020634
0.0103512
0.024225
0.035739
0.0473784
0.0584478
0.0700758
0.0818064
0.092796
0.104504
0.11628
0.126722
0.138875
0.150343
0.161219
0.172528
0.183973
0.19567
0.206591
0.218287
0.23012
0.240859
0.252624
0.264754
0.274888
0.287086
0.298657
0.309476
0.320659
0.332344
0.343972
0.354905
0.366407
0.378355
0.389014
0.400813
0.412783
0.423191
0.435161
0.446732
0.457835
0.468916
0.480521
0.492172
0.503219
0.514516
0.526805
0.537191
0.549172
0.560846
0.5713
0.583384
0.594898
0.605842
0.61715
0.628767
0.640224
0.651567
0.662819
0.67496
0.685402
0.697372
0.709103
0.719557
0.731641
0.743086
0.753985
0.765293
0.776876
0.788458
0.799676
0.811053
0.823012
0.833625
0.845663
0.857326
0.867905
0.87967
0.891377
0.90215
0.91355
0.925167
0.936784
0.947671
0.95923
0.971189
0.981711
0.99392
1.00546
1.01605
1.02781
1.03966
1.05042
1.06183
1.07324
1.0851
1.09583
1.10748
1.11949
1.13001
1.14195
1.15369
1.16422
1.17586
1.18773
1.19873
1.20989
1.22138
1.23346
1.24407
1.25564
1.26769
1.27821
1.29012
1.30211
1.3124
1.32422
1.33585
1.34674
1.35825
1.36961
1.38144
1.39235
1.40393
1.41577
1.4265
1.43844
1.45007
1.46066
1.4724
1.48398
1.49508
1.50656
1.51773
1.52971
1.54046
1.55213
1.56392
1.57467
1.58662
1.59833
1.60885
1.62057
1.63229
1.64321
1.65466
1.66606
1.67777
1.68869
1.70052
1.71218
1.72289
1.73481
1.74654
1.75697
1.76878
1.7805
1.79149
1.80269
1.81422
1.82613
1.83681
1.84862
1.86043
1.87104
1.88294
1.89491
1.90524
1.91698
1.92857
1.93986
1.95077
1.9624
1.97438
1.98505
1.99672
2.00867
2.0193
2.03114
2.04305
2.05345
2.06522
2.07668
2.08812
2.09912
2.11062
2.12236
2.13342
2.14485
2.15689
2.16741
2.17936
2.19113
2.20161
2.2135
2.2248
2.2363
2.24728
2.25889
2.27065
2.28161
2.29314
2.30516
2.3155
2.32765
2.33922
2.34978
2.36167
2.37309
2.3843
2.39544
2.40717
2.41866
2.42989
2.44147
2.45323
2.46378
2.47599
2.48748
2.49814
2.5097
2.52129
2.53257
2.54365
2.55531
2.56703
2.57789
2.58952
2.60173
2.61189
2.62411
2.63576
2.64635
2.65781
2.66966
2.68088
2.69188
2.70335
2.71529
2.72605
2.73778
2.74974
2.76016
2.77219
2.78381
2.79474
2.80605
2.81782
2.82902
2.84015
2.85136
2.86378
2.87432
2.88608
2.89782
2.90828
2.92035
2.932
2.94274
2.95423
2.96588
2.97712
2.98854
2.9997
3.01191
3.02249
3.03434
3.04606
3.0566
3.06867
3.08025
3.09086
3.10243
3.11398
3.12533
3.13668
3.14793
3.15992
3.17072
3.18264
3.19423
3.20488
3.21685
3.22848
3.23907
3.25065
3.26229
3.27367
3.28466
3.2962
3.30813
3.3187
3.33082
3.34248
3.35298
3.36489
3.3769
3.3873
3.39893
3.41042
3.42189
3.43284
3.44446
3.45645
3.46702
3.47888
3.49068
3.50115
3.51302
3.5249
3.5356
3.54698
3.5585
3.57035
3.58108
3.5926
3.60458
3.61529
3.62708
3.63904
3.64933
3.66137
3.67302
3.68361
3.69531
3.70661
3.71838
3.72935
3.74086
3.75264
3.76357
3.77532
3.78715
3.79763
3.80961
3.82111
3.83194
3.84362
3.85475
3.86661
3.87746
3.88903
3.90093
3.91172
3.92354
3.93534
3.9458
3.95773
3.96945
3.98015
3.99164
4.00312
4.01468
4.02568
4.03738
4.04914
4.05985
4.07175
4.08354
4.09398
4.1059
4.11766
4.1284
4.13968
4.15136
4.16309
4.17385
4.18544
4.19743
4.20806
4.21988
4.2319
4.24218
4.25412
4.26567
4.27672
4.28781
4.29957
4.31124
4.32204
4.33363
4.34568
4.35628
4.36814
4.38006
4.39035
4.40228
4.41386
4.42491
4.43621
4.44772
4.45926
4.4704
4.48176
4.49383
4.50449
4.51634
4.52806
4.53859
4.55061
4.56192
4.57316
4.58436
4.59592
4.60755
4.61868
4.62996
4.64214
4.65256
4.66462
4.67623
4.68676
4.69879
4.71022
4.72129
4.73248
4.74419
4.75565
4.76688
4.77828
4.79018
4.80085
4.81297
4.82445
4.83512
4.84684
4.85847
4.86942
4.88063
4.89232
4.90394
4.91494
4.92642
4.9387
4.94892
4.96107
4.97276
4.98332
4.99483
5.00687
5.01778
5.02893
5.04038
5.05231
5.06296
5.07472
5.08671
5.09716
5.10918
5.12087
5.13158
5.14318
5.15499
5.16589
5.1772
5.18849
5.20062
5.21127
5.223
5.23478
5.24537
5.25733
5.26903
5.27967
5.29137
5.30305
5.31403
5.32552
5.33667
5.34875
5.35957
5.37127
5.38297
5.39367
5.40564
5.41728
5.42776
5.43959
5.45118
5.46226
5.47371
5.4849
5.49677
5.50769
5.51956
5.53115
5.54202
5.55377
5.56548
5.57607
5.58782
5.59949
5.61053
5.62175
5.63312
5.64507
5.65584
5.66777
5.67937
5.69004
5.7019
5.71396
5.72416
5.7361
5.74762
5.75887
5.76975
5.78141
5.7934
5.80408
5.81576
5.82763
5.83818
5.85004
5.86199
5.87249
5.88411
5.89565
5.90726
5.918
5.92962
5.94151
5.95234
5.96386
5.97612
5.98635
5.99837
6.01011
6.02056
6.0324
6.04384
6.05521
6.06629
6.07783
6.08957
6.10066
6.11216
6.12408
6.13449
6.14664
6.15813
6.16881
6.18067
6.19198
6.20341
6.21453
6.22596
6.23783
6.24874
6.26041
6.27225
6.28284
6.29492
6.3065
6.31706
6.32878
6.34026
6.35157
6.36275
6.37436
6.38598
6.39688
6.40867
6.42047
6.43092
6.44306
6.45469
6.46534
6.47682
6.48845
6.49994
6.51088
6.52236
6.5344
6.54507
6.55678
6.56885
6.57924
6.59119
6.60279
6.6136
6.62489
6.6367
6.64825
6.6591
6.67049
6.68257
6.69327
6.70499
6.71701
6.72747
6.73938
6.75099
6.76182
6.7732
6.78488
6.79627
6.80748
6.81865
6.83071
6.84147
6.85327
6.86513
6.87561
6.88772
6.89904
6.90997
6.92142
6.93308
6.94448
6.9557
6.96687
6.979
6.98955
7.00157
7.01327
7.02373
7.03584
7.0474
7.05813
7.0696
7.08137
7.09257
7.10381
7.11528
7.12704
7.13781
7.14987
7.16143
7.17204
7.18401
7.19557
7.20633
7.21774
7.2295
7.24092
7.25189
7.2633
7.27548
7.28596
7.29802
7.30971
7.32034
7.33201
7.34397
7.35463
7.36601
7.37752
7.38921
7.39997
7.41156
7.42365
7.43418
7.44617
7.4579
7.46856
7.48026
7.49213
7.50278
7.5143
7.52561
7.5375
7.5483
7.55982
7.57167
7.5825
7.59428
7.60608
7.61665
7.62844
7.64022
7.65095
7.66261
7.67377
7.68569
7.69647
7.70811
7.71994
7.73075
7.7425
7.75438
7.76467
7.77673
7.78832
7.79916
7.81077
7.82198
7.83374
7.84464
7.85642
7.8681
7.87901
7.89082
7.90251
7.91295
7.92502
7.93659
7.94746
7.95867
7.97025
7.98194
7.99278
8.0046
8.01631
8.02704
8.03896
8.05099
8.06112
8.07325
8.08477
8.09576
8.1068
8.11853
8.13017
8.14113
8.1526
8.16454
8.17516
8.18713
8.19902
8.20941
8.22128
8.23284
8.2441
8.25507
8.26671
8.27843
8.28941
8.30074
8.31298
8.32348
8.33534
8.34708
8.35752
8.3695
8.38097
8.39209
8.40332
8.4149
8.4265
8.4377
8.44901
8.46115
8.47161
8.48364
8.49529
8.50581
8.51782
8.52913
8.54026
8.55149
8.56302
8.57477
8.58586
8.59723
8.60917
8.61984
8.63194
8.64354
8.65408
8.66586
8.67749
8.68846
8.69969
8.71141
8.72293
8.73392
8.74549
8.75738
8.76788
8.78012
8.79175
8.80221
8.81393
8.82578
8.83671
8.84793
8.85945
8.87125
8.88204
8.89372
8.9057
8.91618
8.92819
8.93989
8.95048
8.96204
8.9739
8.98501
8.99615
9.00756
9.01962
9.03022
9.04193
9.05389
9.06445
9.07638
9.08817
9.09869
9.11041
9.12201
9.13304
9.14441
9.15561
9.16773
9.17855
9.19014
9.20197
9.21267
9.2247
9.23626
9.24688
9.25857
9.27014
9.28139
9.29276
9.30386
9.31594
9.32659
9.33839
9.35028
9.36076
9.37291
9.38451
9.39505
9.40665
9.4185
9.42951
9.4408
9.45218
9.464
9.47482
9.48677
9.49842
9.50908
9.52103
9.53271
9.54325
9.55489
9.56664
9.57779
9.58888
9.60033
9.6124
9.62297
9.63484
9.64673
9.65732
9.66909
9.68102
9.69148
9.70312
9.71473
9.72614
9.73693
9.74861
9.76049
9.77119
9.78304
9.7949
9.80548
9.8173
9.82922
9.83968
9.85145
9.86278
9.87441
9.88528
9.89682
9.90856
9.91957
9.93117
9.94313
9.9536
9.96557
9.97723
9.98783
9.99973
10.0109
10.0225
10.0335
10.0451
10.0569
10.0678
10.0794
10.0914
10.1017
10.1138
10.1254
10.136
10.1479
10.1592
10.1706
10.1817
10.1933
10.205
10.2161
10.2277
10.2394
10.25
10.2621
10.2736
10.2844
10.2959
10.3074
10.3189
10.3297
10.3415
10.3533
10.3641
10.3758
10.388
10.3982
10.4103
10.4219
10.4326
10.4438
10.4557
10.4671
10.478
10.4896
10.5015
10.5122
10.524
10.536
10.5463
10.5584
10.57
10.581
10.5921
10.6039
10.6153
10.6264
10.6377
10.65
10.6605
10.6723
10.684
10.6945
10.7066
10.7182
10.729
10.7404
10.7521
10.7633
10.7748
10.7859
10.798
10.8086
10.8206
10.8323
10.8428
10.8549
10.8663
10.8771
10.8886
10.9001
10.9116
10.9229
10.9341
10.9462
10.9569
10.9689
10.9805
10.9911
11.003
11.0146
11.0253
11.0368
11.0484
11.0599
11.0709
11.0824
11.0943
11.105
11.1171
11.1287
11.1392
11.151
11.163
11.1736
11.1851
11.1966
11.2082
11.219
11.2306
11.2426
11.2532
11.2651
11.2769
11.2874
11.2991
11.3111
11.3219
11.3332
11.3447
11.3565
11.3672
11.3788
11.3909
11.4015
11.4133
11.4252
11.4356
11.4475
11.4592
11.4699
11.4815
11.4928
11.5046
11.5155
11.5271
11.5389
11.5498
11.5616
11.5733
11.5838
11.5957
11.6072
11.6182
11.6298
11.6409
11.6529
11.6636
11.6753
11.6872
11.6979
11.7098
11.7215
11.732
11.7439
11.7556
11.7664
11.7778
11.7893
11.8009
11.8118
11.8236
11.8353
11.8461
11.858
11.8697
11.8801
11.8921
11.9038
11.9147
11.9259
11.9374
11.9493
11.96
11.9717
11.9837
11.9943
12.0061
12.0181
12.0284
12.0402
12.0519
12.063
12.074
12.0857
12.0975
12.1082
12.1199
12.1319
12.1425
12.1543
12.1663
12.1766
12.1885
12.2001
12.2112
12.2223
12.2338
12.2455
12.2566
12.268
12.28
12.2906
12.3025
12.3144
12.3248
12.3369
12.3481
12.3594
12.3705
12.3821
12.3939
12.4049
12.4162
12.4283
12.4387
12.4508
12.4625
12.4729
12.485
12.4964
12.5075
12.5186
12.5304
12.5419
12.5531
12.5646
12.5764
12.587
12.5992
12.6107
12.6213
12.6329
12.6446
12.6557
12.6668
12.6785
12.6902
12.7011
12.7127
12.7249
12.7351
12.7473
12.759
12.7696
12.781
12.793
12.804
12.8151
12.8266
12.8385
12.8491
12.861
12.8729
12.8833
12.8954
12.9071
12.9178
12.9293
12.9411
12.9522
12.9634
12.9745
12.9869
12.9975
13.0092
13.021
13.0316
13.0435
13.0553
13.0659
13.0775
13.0892
13.1002
13.1117
13.1229
13.135
13.1457
13.1575
13.1692
13.1798
13.1919
13.2035
13.214
13.2257
13.2373
13.2485
13.2598
13.2711
13.283
13.2939
13.3058
13.3174
13.3281
13.3401
13.3517
13.3622
13.374
13.3856
13.3968
13.4079
13.4194
13.4313
13.4419
13.4539
13.4656
13.4762
13.4882
13.5001
13.5104
13.5222
13.5337
13.5451
13.556
13.5676
13.5796
13.5902
13.602
13.6138
13.6244
13.6363
13.6482
13.6587
13.6703
13.6818
13.6935
13.7043
13.7158
13.7278
13.7385
13.7501
13.7623
13.7726
13.7846
13.7963
13.8068
13.8185
13.8299
13.8416
13.8525
13.8641
13.8758
13.8868
13.8984
13.9104
13.9208
13.9328
13.9444
13.9551
13.9668
13.9781
13.9897
14.0006
14.0122
14.0241
14.0349
14.0467
14.0585
14.069
14.081
14.0927
14.1034
14.1149
14.1264
14.1378
14.1489
14.1605
14.1723
14.1831
14.1949
14.2067
14.2171
14.2292
14.2409
14.2515
14.263
14.2747
14.2861
14.2971
14.3086
14.3206
14.3312
14.3431
14.355
14.3654
14.3773
14.389
14.3998
14.411
14.4227
14.4344
14.4452
14.4568
14.4688
14.4795
14.4913
14.5032
14.5136
14.5255
14.5372
14.5481
14.5594
14.571
14.5824
14.5936
14.6049
14.617
14.6278
14.6395
14.6513
14.6618
14.6739
14.6852
14.6962
14.7076
14.7192
14.7307
14.7419
14.7531
14.7653
14.7758
14.7878
14.7995
14.8099
14.822
14.8336
14.8444
14.8557
14.8675
14.8788
14.89
14.9015
14.9133
14.924
14.9361
14.9477
14.9583
14.9701
14.9818
14.9926
15.0039
15.0156
15.0271
15.0381
15.0496
15.0618
15.0721
15.0843
15.0959
15.1065
15.1182
15.1302
15.1409
15.1522
15.1636
15.1754
15.1862
15.1979
15.2099
15.2203
15.2323
15.2441
15.2547
15.2664
15.2783
15.289
15.3004
15.3117
15.3237
15.3345
15.3461
15.3579
15.3686
15.3805
15.3923
15.4028
15.4146
15.4264
15.4371
15.4488
15.4599
15.4719
15.4827
15.4944
15.5062
15.5169
15.5288
15.5406
15.5509
15.5629
15.5745
15.5854
15.5969
15.6082
15.6199
15.6309
15.6426
15.6543
15.6652
15.6771
15.6887
15.6992
15.7111
15.7227
15.7337
15.7449
15.7564
15.7682
15.779
15.7908
15.8026
15.8132
15.8251
15.8372
15.8474
15.8594
15.8709
15.8819
15.8929
15.9047
15.9164
15.9272
15.9389
15.9508
15.9613
15.9733
15.9853
15.9956
16.0074
16.019
16.0304
16.0412
16.0529
16.0646
16.0756
16.087
16.0992
16.1096
16.1216
16.1333
16.1437
16.1557
16.1671
16.1783
16.1896
16.2011
16.2127
16.2239
16.2353
16.2473
16.2578
16.2699
16.2815
16.292
16.3039
16.3152
16.3265
16.3377
16.3492
16.3611
16.372
16.3835
16.3955
16.406
16.4181
16.4297
16.4402
16.452
16.4636
16.4747
16.4859
16.4975
16.5092
16.5201
16.5317
16.5437
16.5542
16.5663
16.5779
16.5884
16.6001
16.6119
16.623
16.6341
16.6456
16.6575
16.6683
16.6799
16.692
16.7024
16.7144
16.726
16.7367
16.7482
16.76
16.7713
16.7823
16.7937
16.8058
16.8164
16.8282
16.8402
16.8506
16.8626
16.8744
16.8849
16.8965
16.9082
16.9193
16.9306
16.9419
16.954
16.9647
16.9765
16.9882
16.9988
17.0109
17.0224
17.0331
17.0447
17.0563
17.0676
17.0789
17.09
17.1022
17.1128
17.1247
17.1365
17.1469
17.1591
17.1707
17.1813
17.1929
17.2047
17.2157
17.227
17.2384
17.2502
17.261
17.273
17.2846
17.2952
17.3073
17.3189
17.3295
17.3411
17.3528
17.364
17.375
17.3865
17.3987
17.4092
17.4211
17.4329
17.4434
17.4552
17.4673
17.4778
17.4893
17.5008
17.5123
17.5231
17.5347
17.5469
17.5575
17.5693
17.5811
17.5917
17.6034
17.6154
17.626
17.6375
17.6489
17.6606
17.6714
17.6831
17.6949
17.7057
17.7174
17.7293
17.7398
17.7517
17.7636
17.774
17.7859
17.797
17.8088
17.8197
17.8313
17.8431
17.854
17.8656
17.8776
17.8878
17.9001
17.9116
17.9222
17.934
17.9454
17.9568
17.9678
17.9796
17.9912
18.0022
18.014
18.0257
18.0361
18.0484
18.0598
18.0706
18.0819
18.0935
18.105
18.116
18.1277
18.1395
18.1503
18.1621
18.1741
18.1843
18.1965
18.2081
18.2188
18.23
18.2418
18.2533
18.2643
18.2757
18.2877
18.2984
18.3102
18.3222
18.3326
18.3445
18.3562
18.3672
18.3783
18.39
18.4016
18.4126
18.4238
18.4361
18.4467
18.4585
18.4703
18.4807
18.4927
18.5043
18.5152
18.5265
18.5382
18.5496
18.5609
18.5721
18.5843
18.5948
18.6068
18.6185
18.629
18.641
18.6524
18.6634
18.6747
18.6863
18.6979
18.7091
18.7204
18.7324
18.7431
18.7551
18.7667
18.7773
18.7891
18.8007
18.8115
18.823
18.8347
18.8461
18.8571
18.8686
18.8805
18.8911
18.9034
18.915
18.9254
18.9372
18.9491
18.9598
18.9713
18.9827
18.9944
19.0052
19.0168
19.0288
19.0395
19.0514
19.0631
19.0736
19.0854
19.0971
19.1081
19.1194
19.1308
19.1428
19.1535
19.165
19.177
19.1877
19.1995
19.2114
19.2219
19.2336
19.2453
19.2561
19.2677
19.279
19.2909
19.3017
19.3133
19.3251
19.3359
19.3479
19.3595
19.3701
19.3818
19.3935
19.4045
19.4159
19.4271
19.4391
19.4498
19.4615
19.4734
19.484
19.496
19.5078
19.5182
19.5299
19.5418
19.5527
19.564
19.5755
19.5872
19.598
19.6099
19.6216
19.6323
19.6442
19.6559
19.6664
19.6782
19.69
19.7009
19.7121
19.7236
19.7355
19.7462
19.758
19.7699
19.7805
19.7923
19.8043
19.8146
19.8264
19.838
19.8492
19.8602
19.8718
19.8837
19.8944
19.9061
19.9181
19.9287
19.9405
19.9524
19.9629
19.9747
19.9861
19.9975
20.0085
20.02
20.0318
20.0428
20.0542
20.0663
20.0768
20.0887
20.1005
20.111
20.1229
20.1342
20.1456
20.1568
20.1683
20.1801
20.191
20.2025
20.2145
20.2249
20.237
20.2487
20.2592
20.2711
20.2825
20.2937
20.3048
20.3166
20.3281
20.3393
20.3508
20.3626
20.3731
20.3854
20.3969
20.4076
20.419
20.4307
20.442
20.453
20.4647
20.4764
20.4873
20.4989
20.5111
20.5213
20.5336
20.5452
20.5557
20.5672
20.5791
20.5902
20.6013
20.6128
20.6247
20.6354
20.6472
20.6592
20.6695
20.6817
20.6933
20.7041
20.7154
20.7272
20.7384
20.7496
20.7608
20.7732
20.7837
20.7954
20.8072
20.8178
20.8298
20.8414
20.8521
20.8636
20.8754
20.8865
20.8979
20.9091
20.9212
20.9319
20.9437
20.9554
20.966
20.9781
20.9896
21.0002
21.0119
21.0234
21.0348
21.0461
21.0573
21.0692
21.0801
21.092
21.1037
21.1143
21.1262
21.1378
21.1485
21.1601
21.1717
21.1831
21.1941
21.2056
21.2175
21.2282
21.2401
21.2519
21.2624
21.2743
21.2862
21.2967
21.3082
21.3199
21.3314
21.3422
21.3539
21.3658
21.3764
21.3883
21.4001
21.4106
21.4224
21.4343
21.445
21.4564
21.468
21.4798
21.4904
21.502
21.514
21.5247
21.5364
21.5485
21.5588
21.5708
21.5824
21.593
21.6047
21.6161
21.6278
21.6387
21.6503
21.662
21.673
21.6848
21.6965
21.707
21.719
21.7306
21.7413
21.753
21.7642
21.776
21.7868
21.7984
21.8103
21.8212
21.8329
21.8447
21.8552
21.8672
21.8789
21.8895
21.901
21.9126
21.924
21.9351
21.9468
21.9585
21.9694
21.9812
21.9929
22.0034
22.0153
22.027
22.0378
22.0492
22.0608
22.0723
22.0832
22.0948
22.1068
22.1175
22.1293
22.1413
22.1516
22.1634
22.1752
22.1861
22.1972
22.209
22.2206
22.2314
22.243
22.2551
22.2657
22.2775
22.2894
22.2998
22.3117
22.3234
22.3343
22.3456
22.3572
22.3686
22.3798
22.3911
22.4032
22.4139
22.4258
22.4375
22.4479
22.46
22.4714
22.4825
22.4938
22.5053
22.5169
22.5281
22.5393
22.5515
22.5619
22.5741
22.5856
22.5961
22.6082
22.6197
22.6306
22.6419
22.6536
22.665
22.6763
22.6877
22.6996
22.7102
22.7224
22.7338
22.7445
22.7562
22.7679
22.7788
[truncated: 630 more rows]

## Sheet: Wy
0
-0.0029326
-0.0098986
-0.0298162
-0.042699
-0.0146802
-0.0201756
-0.05461
-0.0282682
-0.0124184
-0.0437224
-0.0055728
-0.0195134
-0.019264
-0.0219558
-0.0307536
-0.0204594
-0.0240284
-0.0090472
-0.0296442
-0.0168388
-0.015394
-0.0261526
-0.0275028
-0.006665
0.011868
-0.0017544
-0.00129
-0.0054438
-0.0037496
0.0034142
0.0090988
-0.0049192
0.0086774
0.0119712
0.0360512
0.0117132
-0.0262988
0.017974
0.0254904
0.0407812
0.0009976
0.011309
0.001548
0.0273824
0.0527438
0.0276662
0.0038012
0.0261612
-0.0005246
0.0261612
0.0184728
0.009933
-0.003784
0.0327144
0.0351826
0.0293518
0.0247852
0.0571556
0.066478
0.0780536
0.0788276
0.0951762
0.0877888
0.12175
0.105737
0.108532
0.138589
0.160605
0.144265
0.151781
0.176833
0.198462
0.199838
0.212988
0.20628
0.182905
0.261956
0.276714
0.22698
0.269877
0.279113
0.301206
0.295728
0.293294
0.336853
0.331186
0.370514
0.377583
0.401353
0.404802
0.412955
0.452592
0.476818
0.490338
0.485934
0.512844
0.526862
0.554734
0.586021
0.611262
0.622692
0.623672
0.673053
0.709792
0.719691
0.737502
0.784956
0.803661
0.859467
0.874267
0.893549
0.922995
0.986721
0.986678
1.03187
1.09262
1.13769
1.13826
1.19711
1.2613
1.29943
1.32634
1.36497
1.42628
1.4659
1.51167
1.57801
1.61161
1.64459
1.72303
1.73174
1.82924
1.88215
1.90991
1.97529
2.03975
2.11287
2.15231
2.23309
2.27562
2.35399
2.41322
2.46779
2.52241
2.61621
2.6847
2.74772
2.82789
2.88243
2.9569
3.0093
3.11433
3.18766
3.24519
3.34225
3.42154
3.46198
3.52855
3.62701
3.70582
3.76316
3.81579
3.85924
3.95502
4.04108
4.1292
4.18401
4.24751
4.32679
4.41878
4.49006
4.5548
4.62202
4.70539
4.77874
4.85642
4.93615
5.01222
5.13154
5.20851
5.305
5.37921
5.48901
5.57001
5.65738
5.76915
5.86059
5.99553
6.07118
6.1477
6.26173
6.42026
6.51306
6.60631
6.73103
6.83969
6.97872
7.0957
7.27077
7.35801
7.51692
7.64819
7.78724
7.95202
8.11895
8.25361
8.38135
8.56072
8.73196
8.88543
9.03952
9.1876
9.35542
9.53786
9.70408
9.86488
10.0065
10.2228
10.3621
10.5421
10.741
10.9266
11.0943
11.3426
11.5136
11.7108
11.892
12.0767
12.2874
12.4828
12.7117
12.8942
13.0954
13.3049
13.528
13.7181
13.9317
14.1546
14.3509
14.5289
14.7995
15.0184
15.2032
15.4832
15.6914
15.8667
16.1173
16.3529
16.5405
16.8021
17.0186
17.2889
17.5203
17.7651
18.0094
18.2216
18.5232
18.7832
18.9921
19.2951
19.5631
19.8123
20.1146
20.3887
20.7208
20.9921
21.3095
21.6036
21.8898
22.2265
22.5675
22.8492
23.1727
23.506
23.8274
24.19
24.4536
24.8097
25.1053
25.4909
25.8241
26.1179
26.4973
26.86
27.1315
27.5433
27.8574
28.1834
28.5277
28.8819
29.2419
29.5357
29.9489
30.274
30.565
30.9527
31.3368
31.6143
32.0183
32.3486
32.6743
33.023
33.3939
33.7796
34.0383
34.4666
34.8502
35.1272
35.5535
35.9213
36.2437
36.6675
37.0058
37.3605
37.6877
38.1098
38.5141
38.8325
39.2296
39.6624
39.9518
40.4017
40.7876
41.1167
41.5606
41.9696
42.3359
42.7553
43.177
43.5751
43.9368
44.3631
44.8012
45.1346
45.624
46.0072
46.3857
46.8311
47.2243
47.6292
48.0209
48.5008
48.981
49.3186
49.7931
50.2438
50.591
51.1082
51.553
51.889
52.3342
52.8111
53.235
53.6237
54.0932
54.5766
54.9976
55.5021
55.9902
56.2842
56.8465
57.3667
57.7358
58.1875
58.6889
59.1759
59.6133
60.1306
60.6506
61.0223
61.5918
62.1293
62.4897
63.0446
63.526
63.9575
64.4287
64.9776
65.4908
65.9153
66.4769
67.0653
67.4429
68.0264
68.5953
69.0003
69.5947
70.1491
70.575
71.1154
71.7187
72.2202
72.7209
73.2768
73.9204
74.38
74.9968
75.5517
75.9936
76.632
77.1646
77.6603
78.2157
78.8142
79.3623
79.9128
80.4889
81.1247
81.5853
82.2642
82.8586
83.3552
84.021
84.6121
85.1408
85.7277
86.3851
86.966
87.5301
88.1765
88.8609
89.384
90.0809
90.7099
91.2485
91.9349
92.6299
93.1369
93.7767
94.498
95.1352
95.7108
96.3827
97.1275
97.6398
98.4313
99.0959
99.6011
100.321
101.106
101.613
102.261
102.926
103.659
104.23
104.979
105.698
106.226
107
107.69
108.201
108.919
109.682
110.226
110.913
111.564
112.321
112.896
113.621
114.329
114.858
115.657
116.399
116.914
117.66
118.384
118.951
119.641
120.299
121.064
121.668
122.409
123.199
123.757
124.546
125.332
125.855
126.666
127.393
128.035
128.746
129.447
130.222
130.86
131.69
132.408
133.047
133.846
134.69
135.234
136.082
136.878
137.518
138.236
138.977
139.846
140.506
141.357
142.143
142.786
143.661
144.564
145.083
145.986
146.813
147.54
148.22
149.039
149.935
150.615
151.493
152.311
152.921
153.843
154.748
155.324
156.203
157.022
157.826
158.514
159.376
160.237
160.931
161.827
162.783
163.362
164.342
165.219
165.835
166.779
167.639
168.371
169.165
170.057
170.95
171.735
172.574
173.528
174.104
175.148
176.002
176.648
177.605
178.451
179.261
180.057
180.911
181.838
182.56
183.468
184.42
185.072
186.107
186.975
187.632
188.555
189.442
190.201
191.016
191.911
192.805
193.537
194.462
195.416
196.014
197.092
198.015
198.638
199.494
200.444
201.277
202.042
202.896
203.919
204.595
205.507
206.523
207.147
208.135
209.051
209.71
210.578
211.544
212.397
213.114
213.946
214.954
215.648
216.612
217.588
218.194
219.157
220.139
220.802
221.66
222.555
223.397
224.243
225.003
226.021
226.696
227.686
228.629
229.24
230.239
231.1
231.802
232.686
233.574
234.417
235.219
236.014
237.046
237.668
238.648
239.624
240.2
241.241
242.114
242.746
243.625
244.563
245.339
246.145
247.003
247.903
248.578
249.582
250.459
251.069
252.064
252.924
253.566
254.401
255.297
256.105
256.803
257.645
258.642
259.226
260.18
261.054
261.675
262.551
263.479
264.038
264.842
265.708
266.568
267.161
267.994
268.938
269.521
270.453
271.311
271.877
272.744
273.624
274.183
275.005
275.773
276.634
277.288
278.067
278.945
279.574
280.439
281.285
281.82
282.712
283.569
284.111
284.937
285.642
286.496
287.072
287.872
288.727
289.304
290.137
291.014
291.393
292.319
293.145
293.668
294.448
295.1
295.887
296.486
297.285
298.06
298.639
299.442
300.211
300.638
301.5
302.266
302.791
303.447
304.161
304.886
305.427
306.215
306.954
307.448
308.233
309.072
309.365
310.268
310.941
311.482
312.034
312.776
313.428
313.973
314.642
315.419
315.871
316.633
317.39
317.728
318.526
319.177
319.764
320.268
320.917
321.594
322.084
322.708
323.54
323.894
324.584
325.282
325.638
326.379
326.972
327.458
328.015
328.637
329.275
329.794
330.289
331.103
331.404
332.145
332.744
333.047
333.784
334.367
334.797
335.306
335.888
336.497
337.002
337.483
338.175
338.521
339.243
339.833
340.116
340.774
341.357
341.74
342.222
342.801
343.351
343.793
344.305
344.914
345.205
345.946
346.527
346.759
347.34
347.948
348.284
348.75
349.239
349.836
350.169
350.688
351.286
351.523
352.186
352.77
352.989
353.477
354.066
354.428
354.845
355.283
355.869
356.146
356.654
357.267
357.468
358.064
358.637
358.815
359.343
359.822
360.149
360.59
360.967
361.608
361.87
362.3
362.874
363.141
363.696
364.181
364.361
364.876
365.286
365.643
366.057
366.363
366.941
367.181
367.675
368.187
368.37
368.951
369.414
369.556
370.038
370.518
370.75
371.175
371.541
372.034
372.285
372.779
373.248
373.429
373.948
374.392
374.521
375.024
375.444
375.706
376.023
376.433
376.915
377.061
377.531
378.052
378.2
378.656
379.127
379.239
379.699
380.125
380.465
380.653
381.069
381.517
381.705
382.159
382.605
382.708
383.199
383.653
383.729
384.214
384.529
384.906
385.112
385.439
385.884
386.121
386.506
386.972
387.048
387.555
387.916
388.017
388.515
388.795
389.152
389.41
389.687
390.14
390.382
390.776
391.241
391.264
391.785
392.145
392.26
392.73
392.972
393.287
393.534
393.898
394.288
394.547
394.922
395.313
395.386
395.908
396.194
396.343
396.72
397.038
397.337
397.521
397.928
398.304
398.491
398.865
399.343
399.333
399.852
400.183
400.299
400.568
401.002
401.254
401.456
401.782
402.216
402.337
402.733
403.169
403.171
403.656
404.031
404.181
404.452
404.819
405.077
405.32
405.534
406.056
406.145
406.539
406.917
406.9
407.404
407.746
407.842
408.183
408.528
408.714
409.093
409.263
409.76
409.806
410.263
410.599
410.643
411.1
411.388
411.484
411.831
412.146
412.433
412.664
412.922
413.358
413.465
413.899
414.202
414.298
414.722
415.022
415.1
415.46
415.737
416.052
416.253
416.461
416.919
416.999
417.472
417.802
417.847
418.262
418.658
418.679
419.015
419.303
419.603
419.759
420.093
420.5
420.566
420.975
421.315
421.311
421.759
422.139
422.201
422.507
422.766
423.179
423.274
423.598
424.005
424.081
424.471
424.878
424.856
425.313
425.625
425.641
426.036
426.242
426.607
426.801
427.076
427.424
427.56
427.946
428.298
428.294
428.748
429.029
429.145
429.499
429.645
430.056
430.194
430.525
430.895
431.006
431.389
431.753
431.76
432.182
432.528
432.599
432.901
433.173
433.491
433.664
434.038
434.354
434.464
434.865
435.232
435.154
435.618
435.938
436.021
436.278
436.551
436.901
437.018
437.36
437.777
437.792
438.229
438.638
438.529
438.949
439.27
439.401
439.601
439.941
440.309
440.376
440.708
441.12
441.173
441.617
441.999
441.914
442.363
442.683
442.822
443.061
443.333
443.645
443.84
444.114
444.536
444.584
445.024
445.378
445.299
445.821
446.025
446.224
446.446
446.741
447.086
447.23
447.431
447.937
447.883
448.392
448.713
448.623
449.149
449.375
449.507
449.724
450.086
450.319
450.551
450.815
451.21
451.25
451.78
452.043
452.052
452.43
452.78
452.9
453.116
453.453
453.765
453.918
454.234
454.722
454.604
455.15
455.448
455.433
455.752
456.184
456.259
456.511
456.759
457.179
457.23
457.611
458.02
457.921
458.455
458.812
458.806
459.124
459.484
459.565
459.892
460.038
460.572
460.626
460.971
461.341
461.328
461.786
462.129
462.118
462.511
462.881
462.936
463.291
463.44
463.958
463.968
464.393
464.719
464.754
465.238
465.582
465.523
465.919
466.272
466.43
466.705
466.9
467.328
467.475
467.928
468.212
468.236
468.757
469.087
469.015
469.457
469.775
469.91
470.079
470.389
470.798
470.887
471.342
471.622
471.645
472.141
472.621
472.446
472.896
473.215
473.408
473.55
473.9
474.323
474.394
474.77
475.175
475.15
475.64
476.063
475.985
476.406
476.685
477.025
477.112
477.471
477.868
477.952
478.28
478.773
478.691
479.213
479.573
479.509
479.915
480.197
480.522
480.673
481.011
481.367
481.54
481.878
482.317
482.239
482.777
483.122
483.08
483.53
483.788
484.077
484.257
484.61
485.002
485.11
485.53
485.934
485.89
486.434
486.83
486.773
487.12
487.476
487.726
487.932
488.303
488.639
488.757
489.231
489.605
489.529
490.09
490.458
490.428
490.778
491.176
491.445
491.613
491.897
492.359
492.455
492.933
493.39
493.254
493.804
494.219
494.224
494.492
494.905
495.276
495.4
495.761
496.222
496.249
496.755
497.227
497.15
497.608
498.08
498.103
498.436
498.787
499.033
499.313
499.57
500.099
500.163
500.645
501.041
500.998
501.591
501.874
501.98
502.333
502.686
502.92
503.233
503.437
504.059
503.99
504.545
504.998
504.865
505.48
505.864
505.889
506.249
506.687
506.896
507.162
507.512
507.958
508.047
508.654
509.011
508.99
509.497
509.949
509.959
510.314
510.752
511.033
511.214
511.579
512.173
512.108
512.729
513.112
513.088
513.587
514.161
514.122
514.486
514.82
515.238
515.349
515.786
516.354
516.303
516.875
517.337
517.34
517.81
518.338
518.327
518.757
519.057
519.492
519.645
520.058
520.593
520.637
521.176
521.611
521.596
522.176
522.636
522.595
523.154
523.364
523.862
524.013
524.473
524.952
525.032
525.546
526.068
525.916
526.573
527.004
527.044
527.488
527.771
528.243
528.453
528.963
529.381
529.51
530.073
530.491
530.436
531.095
531.485
531.61
531.904
532.336
532.775
532.938
533.486
533.979
534.035
534.628
535.256
535.076
535.762
536.179
536.323
536.554
537.133
537.54
537.673
538.145
538.748
538.716
539.358
539.971
539.839
540.471
540.872
541.162
541.335
541.842
542.297
542.512
542.885
543.597
543.537
544.201
544.738
544.663
545.327
545.725
545.948
546.268
546.783
547.163
547.492
547.851
548.529
548.496
549.213
549.721
549.653
550.316
550.679
550.92
551.292
551.729
552.313
552.526
552.966
553.593
553.639
554.375
554.823
554.813
555.385
555.905
556.121
556.522
556.973
557.483
557.724
558.191
558.832
558.821
559.587
560.106
560.065
560.62
561.241
561.401
561.736
562.207
562.813
562.943
563.492
564.135
564.182
564.888
565.447
565.458
565.984
566.628
566.872
567.178
567.608
568.305
568.42
569.02
569.688
569.689
570.419
571.048
570.983
571.587
572.169
572.396
572.861
573.216
573.95
574.064
574.672
575.261
575.355
576.128
576.646
576.691
577.289
577.806
578.144
578.604
578.921
579.722
579.823
580.469
581.092
581.135
581.92
582.492
582.508
583.124
583.788
584.026
584.461
584.908
585.527
585.805
586.552
587.078
587.144
587.969
588.581
588.603
589.233
589.845
590.203
590.511
591.019
591.848
591.951
592.678
593.375
593.387
594.164
594.972
594.878
595.499
596.053
596.552
596.777
597.352
598.187
598.293
599.017
599.721
599.763
600.492
601.281
601.245
601.914
602.416
602.98
603.236
603.853
604.556
604.788
605.437
606.225
606.261
607.051
607.797
607.794
608.569
608.952
609.589
609.911
610.565
611.276
611.563
612.163
613.033
612.881
613.915
614.537
614.601
615.374
615.874
616.377
616.81
617.498
618.124
618.525
619.257
619.941
619.974
621.023
621.563
621.751
622.336
622.924
623.515
623.886
624.607
625.358
625.583
626.363
627.267
627.145
628.197
628.882
629.019
629.513
630.304
630.865
631.294
631.832
632.738
632.95
633.761
634.609
634.626
635.578
636.314
636.577
637.07
637.833
638.474
638.886
639.343
640.45
640.551
641.399
642.23
642.28
643.285
644.005
644.289
644.891
645.624
646.174
646.802
647.228
648.346
648.387
649.36
650.103
650.225
651.239
651.9
652.133
652.793
653.497
654.204
654.765
655.26
656.271
656.529
657.581
658.284
658.428
659.413
660.111
660.379
661.136
661.955
662.566
662.991
663.715
664.719
664.912
666.144
666.861
666.936
667.949
668.897
669.001
669.81
670.474
671.269
671.669
672.413
673.425
673.729
674.732
675.599
675.67
676.626
677.534
677.834
678.541
679.244
680.263
680.549
681.317
682.357
682.7
683.641
684.701
684.705
685.765
686.673
686.893
687.839
688.477
689.489
689.897
690.715
691.659
692.113
693.129
694.089
694.16
695.189
696.129
696.496
697.414
697.95
699.032
699.409
700.329
701.363
701.683
702.791
703.803
703.825
704.921
705.941
706.326
707.113
707.88
708.809
709.259
710.312
711.237
711.673
712.85
713.741
713.88
715.104
716.1
716.522
717.299
718.121
719.167
719.623
720.621
721.774
722.058
723.229
724.413
724.457
725.654
726.626
727.237
727.854
728.782
729.926
730.327
731.354
732.605
732.819
734.069
735.221
735.298
736.57
737.509
738.155
738.843
739.743
740.801
741.53
742.364
743.73
743.921
745.205
746.384
746.524
747.884
748.684
749.472
750.264
751.152
752.391
752.99
753.916
755.323
755.45
756.964
758.05
758.246
759.678
760.617
761.253
762.083
763.224
764.158
765.058
766.074
767.283
767.601
769.282
770.274
770.544
771.688
772.853
773.575
774.31
775.56
776.657
777.35
778.443
780.038
780.027
781.776
782.91
783.15
784.354
785.675
786.309
787.163
788.167
789.612
790.053
791.399
792.872
792.965
794.747
795.945
796.309
797.398
798.815
799.498
800.515
801.458
803.234
803.625
804.968
806.277
806.62
808.277
809.574
809.873
811.147
812.537
813.195
814.481
815.264
817.019
817.552
818.941
820.194
820.679
822.469
823.733
823.954
825.449
826.638
827.69
828.799
829.728
831.268
832.044
833.623
834.91
835.377
837.074
838.465
838.786
840.287
841.573
842.662
843.563
844.792
846.409
847.012
848.737
850.188
850.645
852.431
854.101
854.194
855.772
857.245
858.365
859.158
860.659
862.25
862.812
864.544
866.188
866.49
868.388
870.064
870.383
871.878
873.229
874.768
875.373
876.866
878.584
879.338
880.892
882.904
883.041
885.097
886.655
886.891
888.768
890.131
891.604
892.56
894.041
895.632
896.625
898.361
900.152
900.422
902.589
904.045
904.694
906.55
907.73
909.376
910.373
911.853
913.834
914.744
916.496
918.306
918.742
920.926
922.56
923.098
924.853
926.387
927.807
929.045
930.738
932.554
933.547
935.561
937.432
937.793
940.079
941.86
942.553
944.195
946.022
947.376
948.525
950.224
952.377
953.253
955.335
957.453
957.63
959.937
961.888
962.724
964.235
966.179
967.894
968.908
970.742
973.239
973.875
976.117
978.203
978.429
980.991
983.022
983.771
985.523
987.412
988.929
990.524
992.091
994.686
995.495
997.866
999.948
1000.31
1003.1
1004.87
1005.99
1007.72
1009.56
1011.44
1013.15
1014.54
1017.41
1017.95
1020.8
1022.68
1023.16
1026.15
1028.1
1029.04
1030.93
1033.04
1034.88
1036.64
1038.56
1040.93
1041.8
1044.86
1046.64
1047.43
1050.08
1052.37
1053.38
[truncated: 630 more rows]

## Sheet: Nx
0
0.00146
0.007238
0.017116
0.025582
0.033274
0.041592
0.049566
0.05743
0.065474
0.07354
0.081538
0.089568
0.097422
0.105708
0.113358
0.121634
0.129676
0.13733
0.145654
0.153524
0.161462
0.169496
0.177532
0.185538
0.193638
0.201426
0.209674
0.217348
0.225676
0.23369
0.241392
0.249654
0.257534
0.265444
0.2735
0.281564
0.289536
0.297612
0.305438
0.31369
0.321288
0.329716
0.337686
0.345366
0.353638
0.361566
0.369452
0.377548
0.385516
0.393594
0.401552
0.409458
0.417734
0.42527
0.433676
0.441678
0.449356
0.457614
0.465586
0.473496
0.481518
0.48955
0.497592
0.505564
0.513494
0.52174
0.529298
0.537686
0.54569
0.55337
0.561578
0.569566
0.577472
0.585526
0.593552
0.601564
0.609596
0.617456
0.62572
0.63333
0.641722
0.649684
0.657384
0.665574
0.673536
0.681506
0.689596
0.697444
0.70563
0.713522
0.721456
0.729658
0.737332
0.74571
0.753686
0.761398
0.769594
0.777566
0.785484
0.793614
0.801484
0.809642
0.817542
0.825526
0.833612
0.841338
0.849718
0.85766
0.865326
0.873632
0.88155
0.8895
0.897568
0.905512
0.91366
0.921542
0.929484
0.937652
0.945332
0.953684
0.961716
0.969304
0.977594
0.985512
0.993566
1.0015
1.0095
1.01768
1.02549
1.03351
1.04168
1.04934
1.0577
1.06574
1.07332
1.08164
1.08951
1.09756
1.10551
1.11353
1.12161
1.12952
1.13749
1.14566
1.15334
1.16165
1.16976
1.17732
1.18564
1.1935
1.20159
1.20945
1.21754
1.22561
1.23356
1.24148
1.24965
1.25731
1.26567
1.27369
1.28134
1.28967
1.29751
1.30557
1.31346
1.32154
1.32957
1.33763
1.34551
1.3537
1.36129
1.36971
1.37767
1.38536
1.39366
1.4015
1.40955
1.41745
1.42558
1.43357
1.4416
1.4495
1.45774
1.46526
1.4737
1.48167
1.4894
1.49761
1.50552
1.51354
1.52144
1.52951
1.5376
1.54554
1.55349
1.56173
1.56926
1.57771
1.58568
1.5934
1.6016
1.60958
1.61758
1.62548
1.6335
1.64165
1.64951
1.65751
1.66572
1.67327
1.68167
1.68967
1.69743
1.70559
1.71351
1.72156
1.72952
1.7375
1.74566
1.75351
1.76153
1.76967
1.7773
1.78571
1.79364
1.80138
1.80958
1.81746
1.82555
1.83356
1.84151
1.84965
1.85749
1.86554
1.87366
1.88135
1.88974
1.89767
1.90539
1.91362
1.92147
1.92955
1.93753
1.94552
1.95363
1.96143
1.96959
1.97767
1.98531
1.99371
2.0017
2.00938
2.01766
2.02545
2.0336
2.04149
2.04952
2.05769
2.06541
2.07355
2.08166
2.0893
2.09766
2.1057
2.11342
2.12158
2.12945
2.13764
2.14549
2.15356
2.16168
2.16945
2.17756
2.18569
2.19331
2.20167
2.2097
2.21737
2.22558
2.23343
2.24163
2.24948
2.25755
2.26563
2.27344
2.2816
2.28973
2.29733
2.3056
2.31369
2.32142
2.32964
2.33739
2.34562
2.35345
2.36154
2.36959
2.37749
2.3856
2.39369
2.40133
2.40964
2.4177
2.42542
2.43365
2.44141
2.44965
2.45746
2.46558
2.47354
2.48147
2.48963
2.49769
2.50527
2.51367
2.52169
2.52941
2.53765
2.5454
2.55367
2.56146
2.56955
2.5776
2.58546
2.59357
2.60174
2.60926
2.61764
2.62562
2.63346
2.6416
2.64944
2.65766
2.66545
2.67356
2.68164
2.68945
2.6976
2.70576
2.71328
2.72166
2.72964
2.73748
2.74558
2.75342
2.76164
2.76946
2.77755
2.78561
2.79349
2.80156
2.80973
2.81728
2.82567
2.83363
2.84152
2.84953
2.85741
2.86564
2.8735
2.88152
2.88965
2.89743
2.90557
2.91365
2.92127
2.9297
2.93762
2.94552
2.95358
2.96142
2.9696
2.97753
2.98557
2.99368
3.0014
3.00965
3.01761
3.0253
3.0337
3.04163
3.04946
3.05756
3.06544
3.07359
3.08151
3.08957
3.09773
3.10536
3.11364
3.12163
3.12933
3.13766
3.14569
3.15347
3.16153
3.16937
3.17765
3.18546
3.19355
3.20174
3.20938
3.21762
3.22566
3.23336
3.24164
3.24968
3.25748
3.26559
3.27336
3.28167
3.28943
3.29761
3.30569
3.31338
3.32159
3.32965
3.33737
3.34558
3.35371
3.36146
3.3696
3.37737
3.38569
3.39343
3.40159
3.40965
3.41739
3.42562
3.43364
3.44136
3.44956
3.45764
3.46546
3.47365
3.48139
3.48969
3.49744
3.50563
3.51362
3.52147
3.52966
3.53765
3.54536
3.55362
3.56161
3.56946
3.57761
3.58538
3.59368
3.60137
3.60967
3.61765
3.62543
3.63361
3.64172
3.64931
3.65762
3.66561
3.6735
3.68159
3.6894
3.6977
3.70537
3.71362
3.72165
3.7294
3.7376
3.74571
3.75334
3.7616
3.76959
3.77749
3.78561
3.79347
3.80171
3.80939
3.8176
3.82567
3.8334
3.84162
3.84968
3.85734
3.86559
3.87358
3.88153
3.8896
3.89742
3.90569
3.91343
3.92161
3.92969
3.93741
3.94559
3.95364
3.96137
3.96963
3.97753
3.98552
3.99357
4.00141
4.00962
4.01746
4.02562
4.03368
4.04142
4.04964
4.05765
4.06538
4.07364
4.08154
4.08956
4.09757
4.10543
4.11359
4.12142
4.12965
4.13766
4.14533
4.15368
4.16164
4.16934
4.17764
4.18558
4.19357
4.20161
4.2094
4.21765
4.2254
4.23362
4.24174
4.2493
4.25762
4.2656
4.27339
4.28156
4.28959
4.29759
4.30557
4.3134
4.32168
4.32941
4.33765
4.34574
4.35333
4.36163
4.36962
4.3774
4.38557
4.3936
4.40153
4.40955
4.4174
4.42566
4.43341
4.44164
4.44974
4.45733
4.46565
4.47362
4.48145
4.4895
4.49761
4.50555
4.51361
4.52133
4.52966
4.53738
4.54564
4.55366
4.56134
4.56965
4.57762
4.58545
4.59352
4.6016
4.60952
4.61765
4.62539
4.63368
4.64137
4.64972
4.65763
4.66535
4.67367
4.68163
4.68941
4.69752
4.70561
4.7135
4.72163
4.72938
4.73774
4.74535
4.75369
4.76165
4.76936
4.77762
4.78565
4.79339
4.80152
4.80951
4.81757
4.82559
4.83341
4.84172
4.84933
4.85769
4.86568
4.87335
4.88162
4.88969
4.89743
4.90556
4.91354
4.9216
4.92957
4.9374
4.94573
4.95337
4.96165
4.96963
4.97739
4.98559
4.99365
5.00142
5.00957
5.0175
5.02564
5.03354
5.04143
5.04968
5.05737
5.06565
5.07366
5.08134
5.0896
5.09762
5.10543
5.11361
5.12151
5.12959
5.13754
5.14547
5.15365
5.16143
5.1697
5.17767
5.18533
5.19368
5.20158
5.20943
5.21756
5.2255
5.23359
5.24152
5.24951
5.25763
5.2654
5.27367
5.28172
5.28929
5.2977
5.30557
5.31347
5.32152
5.32953
5.33762
5.34552
5.35342
5.36167
5.36934
5.37763
5.38576
5.39335
5.40163
5.40958
5.4175
5.42553
5.43355
5.44162
5.44956
5.45741
5.4657
5.47335
5.48169
5.48973
5.4973
5.5056
5.51357
5.52153
5.52951
5.53755
5.54559
5.55356
5.56145
5.5697
5.57736
5.58565
5.59371
5.60134
5.60966
5.61752
5.62549
5.63349
5.64155
5.64957
5.65762
5.66546
5.67369
5.68135
5.68969
5.69771
5.70538
5.71367
5.72154
5.7295
5.7375
5.74558
5.75354
5.76158
5.76947
5.77768
5.78526
5.79372
5.80169
5.80934
5.81764
5.82556
5.83352
5.84155
5.84953
5.85758
5.86554
5.87347
5.88171
5.88926
5.89768
5.90568
5.91335
5.9216
5.92957
5.93753
5.94551
5.95353
5.96158
5.96955
5.97749
5.98574
5.99329
6.0017
6.0097
6.01739
6.02559
6.03353
6.04152
6.04952
6.05752
6.06558
6.07358
6.08147
6.08973
6.09731
6.1057
6.1137
6.12141
6.12957
6.13754
6.14554
6.15357
6.16144
6.1696
6.17751
6.18548
6.19364
6.20132
6.2097
6.21768
6.22543
6.23358
6.24155
6.24952
6.25758
6.26548
6.27365
6.2815
6.28955
6.29762
6.30531
6.31373
6.32168
6.32935
6.33762
6.34554
6.35352
6.36156
6.36949
6.37765
6.38548
6.39356
6.40165
6.40932
6.41768
6.42574
6.43333
6.4416
6.44948
6.45757
6.46549
6.47348
6.48168
6.4895
6.49753
6.50567
6.51332
6.52169
6.52975
6.53736
6.54564
6.55347
6.56158
6.56948
6.57754
6.58563
6.5935
6.60151
6.60966
6.61732
6.62563
6.63374
6.64137
6.64962
6.65744
6.66564
6.67344
6.68155
6.68962
6.69754
6.70549
6.71366
6.7213
6.72965
6.73769
6.74537
6.75366
6.76146
6.76961
6.77745
6.78557
6.79361
6.8016
6.80952
6.81767
6.82528
6.83371
6.84168
6.8494
6.85763
6.86546
6.8736
6.88142
6.88959
6.89759
6.90555
6.91351
6.92173
6.92927
6.93769
6.9457
6.9534
6.96159
6.96948
6.97758
6.98543
6.99355
7.0016
7.00951
7.01753
7.02573
7.03327
7.04171
7.04969
7.05741
7.06561
7.07353
7.08159
7.08947
7.09751
7.10565
7.11351
7.12155
7.12972
7.13727
7.14566
7.15365
7.16144
7.16958
7.17749
7.18561
7.19351
7.20152
7.20966
7.21749
7.22554
7.23366
7.24132
7.24968
7.25763
7.26541
7.27355
7.28143
7.28961
7.29755
7.30553
7.31364
7.32149
7.32957
7.33766
7.34535
7.35374
7.36165
7.36942
7.37759
7.38543
7.39358
7.4015
7.40954
7.41764
7.42545
7.43361
7.44166
7.44932
7.45771
7.46567
7.4734
7.48162
7.48942
7.49761
7.50547
7.51353
7.52171
7.5294
7.53756
7.54569
7.55331
7.56164
7.56969
7.57743
7.58557
7.59344
7.60165
7.60946
7.61757
7.6257
7.63343
7.64159
7.64969
7.6573
7.66564
7.67368
7.68139
7.68957
7.69741
7.70564
7.71346
7.72156
7.72966
7.73744
7.74562
7.75368
7.76135
7.76958
7.77768
7.78544
7.79361
7.80133
7.80963
7.81743
7.82557
7.83363
7.84147
7.84961
7.85765
7.86534
7.87362
7.88169
7.88946
7.89764
7.90538
7.91365
7.92144
7.92963
7.93758
7.94546
7.95363
7.96168
7.96927
7.97762
7.98568
7.99343
8.00164
8.00939
8.01768
8.02544
8.03358
8.04164
8.04946
8.05759
8.0657
8.07326
8.08162
8.08961
8.09748
8.10561
8.11339
8.12165
8.12943
8.13761
8.14565
8.15344
8.16161
8.16974
8.17729
8.18563
8.19363
8.2015
8.20956
8.2174
8.22566
8.23345
8.24157
8.24959
8.25748
8.26558
8.27373
8.28128
8.28966
8.2976
8.30555
8.31353
8.3214
8.32967
8.3375
8.34554
8.35362
8.36141
8.3696
8.37765
8.38532
8.39369
8.40162
8.40953
8.41753
8.42542
8.43361
8.44153
8.4496
8.45768
8.46538
8.47367
8.48161
8.48933
8.49766
8.50559
8.51351
8.52154
8.52946
8.53761
8.54549
8.55357
8.56168
8.56934
8.57766
8.58563
8.59337
8.60162
8.60964
8.6175
8.62554
8.63339
8.64167
8.64942
8.65756
8.66575
8.67336
8.68165
8.68967
8.69738
8.70562
8.71366
8.72152
8.72957
8.73735
8.74569
8.75341
8.7616
8.76968
8.77736
8.7856
8.79366
8.8014
8.80957
8.81768
8.82548
8.83358
8.84138
8.84972
8.85741
8.86561
8.87364
8.88137
8.88964
8.89763
8.90538
8.91355
8.92161
8.92947
8.93765
8.9454
8.95369
8.96142
8.96962
8.97764
8.98543
8.99366
9.00165
9.00935
9.01759
9.02562
9.03348
9.04162
9.0494
9.05768
9.06535
9.07368
9.08162
9.08942
9.09764
9.10569
9.11334
9.12162
9.1296
9.13753
9.14558
9.1534
9.16168
9.16935
9.17763
9.18564
9.19339
9.20161
9.20969
9.21737
9.22559
9.23359
9.24152
9.24959
9.25745
9.2657
9.27338
9.28161
9.28968
9.29739
9.30559
9.31366
9.32137
9.32955
9.33757
9.34554
9.35362
9.36141
9.3697
9.3774
9.38564
9.39369
9.40139
9.40958
9.41765
9.42539
9.43362
9.4415
9.44956
9.45755
9.4654
9.47363
9.48142
9.48968
9.49767
9.50538
9.51363
9.52164
9.52941
9.53764
9.54554
9.55357
9.56154
9.56944
9.5776
9.58541
9.59367
9.60165
9.60932
9.61767
9.62561
9.63339
9.64163
9.64956
9.65757
9.66558
9.67341
9.68162
9.6894
9.69765
9.70574
9.71329
9.72162
9.72959
9.73744
9.74556
9.75355
9.76159
9.76954
9.77742
9.78569
9.79341
9.80165
9.80973
9.81733
9.82565
9.83361
9.84144
9.84953
9.85756
9.86555
9.87356
9.88141
9.88966
9.8974
9.90563
9.91374
9.92132
9.92966
9.9376
9.9455
9.95347
9.96158
9.96956
9.9776
9.98536
9.99369
10.0014
10.0096
10.0177
10.0253
10.0337
10.0416
10.0495
10.0575
10.0656
10.0735
10.0817
10.0894
10.0977
10.1053
10.1137
10.1216
10.1293
10.1377
10.1456
10.1535
10.1615
10.1696
10.1775
10.1856
10.1934
10.2017
10.2093
10.2177
10.2256
10.2334
10.2416
10.2496
10.2574
10.2655
10.2735
10.2816
10.2896
10.2974
10.3057
10.3133
10.3217
10.3297
10.3373
10.3456
10.3537
10.3615
10.3695
10.3775
10.3856
10.3936
10.4014
10.4097
10.4174
10.4257
10.4336
10.4414
10.4496
10.4576
10.4655
10.4735
10.4815
10.4896
10.4976
10.5054
10.5137
10.5214
10.5297
10.5376
10.5454
10.5536
10.5616
10.5695
10.5776
10.5855
10.5936
10.6015
10.6095
10.6176
10.6254
10.6337
10.6417
10.6493
10.6577
10.6655
10.6735
10.6816
10.6895
10.6976
10.7055
10.7135
10.7216
10.7294
10.7377
10.7457
10.7533
10.7617
10.7695
10.7775
10.7855
10.7935
10.8016
10.8095
10.8174
10.8257
10.8333
10.8417
10.8497
10.8573
10.8656
10.8735
10.8815
10.8895
10.8976
10.9056
10.9135
10.9215
10.9297
10.9373
10.9457
10.9537
10.9613
10.9696
10.9775
10.9856
10.9935
11.0016
11.0096
11.0175
11.0255
11.0337
11.0414
11.0497
11.0577
11.0653
11.0736
11.0815
11.0896
11.0974
11.1055
11.1136
11.1216
11.1295
11.1377
11.1453
11.1537
11.1617
11.1694
11.1776
11.1855
11.1935
11.2015
11.2096
11.2176
11.2256
11.2335
11.2417
11.2493
11.2577
11.2657
11.2733
11.2816
11.2895
11.2975
11.3055
11.3135
11.3216
11.3295
11.3375
11.3457
11.3533
11.3617
11.3697
11.3774
11.3856
11.3936
11.4015
11.4095
11.4175
11.4256
11.4335
11.4415
11.4497
11.4573
11.4657
11.4737
11.4814
11.4896
11.4975
11.5055
11.5135
11.5215
11.5296
11.5376
11.5455
11.5537
11.5613
11.5697
11.5777
11.5854
11.5935
11.6015
11.6096
11.6175
11.6254
11.6335
11.6415
11.6494
11.6574
11.665
11.6731
11.681
11.6889
11.6969
11.7048
11.7129
11.7209
11.7286
11.7367
11.7444
11.7522
11.7601
11.7678
11.776
11.7835
11.7912
11.7993
11.8069
11.8147
11.8224
11.8302
11.838
11.8457
11.8533
11.8611
11.8684
11.8764
11.8841
11.8918
11.8994
11.9068
11.9148
11.9225
11.9299
11.9376
11.9451
11.953
11.9603
11.9677
11.9754
11.9832
11.9903
11.9981
12.005
12.0131
12.0205
12.0278
12.0351
12.0427
12.0502
12.0576
12.0649
12.0721
12.08
12.0872
12.0944
12.1017
12.1092
12.1167
12.124
12.1312
12.1385
12.1457
12.1534
12.1605
12.1678
12.175
12.1822
12.1899
12.1968
12.2042
12.2114
12.2184
12.2261
12.2333
12.2403
12.2477
12.2544
12.2621
12.2692
12.2762
12.2837
12.2904
12.2977
12.3052
12.3123
12.3192
12.3265
12.3334
12.3407
12.3478
12.355
12.3619
12.3692
12.3761
12.3833
12.3907
12.3976
12.4045
12.4117
12.4185
12.4259
12.4331
12.4398
12.447
12.4542
12.4608
12.4682
12.4753
12.4824
12.4891
12.4963
12.5031
12.5101
12.5174
12.5245
12.5312
12.5382
12.5453
12.552
12.5593
12.5663
12.5734
12.58
12.587
12.594
12.6008
12.608
12.6151
12.6218
12.6289
12.6359
12.6426
12.6495
12.6567
12.6638
12.6706
12.6774
12.6844
12.6911
12.698
12.7052
12.712
12.7193
12.7258
12.7328
12.7396
12.7462
12.7535
12.7605
12.7674
12.7741
12.7808
12.7879
12.7945
12.8013
12.8088
12.8155
12.8223
12.8291
12.8359
12.8427
12.8494
12.8565
12.8637
12.8703
12.8771
12.8838
12.8906
12.8975
12.9044
12.9114
12.9184
12.9251
12.9319
12.9388
12.9455
12.9522
12.9591
12.9663
12.973
12.9797
12.9866
12.9936
13.0001
13.0068
13.0138
13.0211
13.0278
13.0346
13.0413
13.048
13.0548
13.0617
13.0686
13.0755
13.0823
13.089
13.0957
13.1025
13.1094
13.116
13.1231
13.1301
13.1368
13.1437
13.1502
13.157
13.1637
13.1706
13.1776
13.1846
13.191
13.1981
13.2046
13.2118
13.2182
13.2248
13.232
13.239
13.2455
13.2525
13.2591
13.2659
13.2727
10.105
10.1113
10.1171
10.1232
10.1292
10.1351
10.1412
10.1472
10.153
10.1592
10.1651
10.1711
10.1773
10.183
10.1893
10.1951
10.2013
10.2072
10.2131
10.2192
10.2252
10.231
10.2372
10.2431
10.2491
10.2552
10.261
10.2673
10.2731
10.2792
10.2851
10.2911
10.2972
10.3032
10.309
10.3152
10.3211
10.3272
10.3332
10.339
10.3452
10.3511
10.3572
10.3631
10.3691
10.3752
10.3812
10.387
10.3932
10.3991
10.4052
10.4112
10.417
10.4232
10.4291
10.4352
10.4412
10.447
10.4532
10.4591
10.465
10.4712
10.4771
10.4832
10.4892
10.4951
10.5012
10.5071
10.5132
10.5192
10.525
10.5312
10.5371
10.543
10.5492
10.5551
10.5611
10.5672
10.573
10.5792
10.5851
10.5912
10.5972
10.603
10.6092
10.6152
10.621
10.6272
10.6332
10.6391
10.6452
10.651
10.6572
10.6631
10.6692
10.6752
10.681
10.6872
10.6932
10.6991
10.7051
10.7112
10.7171
10.7232
10.729
10.7352
10.741
10.7472
10.7532
10.759
10.7652
10.7711
10.7771
10.7831
10.7892
10.7951
10.8013
10.807
10.8132
10.8191
10.8252
10.8312
10.8371
10.8432
10.8491
10.8551
10.8611
10.8672
10.8731
10.8793
10.885
10.8912
10.897
10.9033
10.9092
10.9151
10.9212
10.9271
10.933
10.9392
10.9451
10.9511
10.9572
10.963
10.9692
10.975
10.9813
10.9872
10.993
10.9992
11.0051
11.0111
11.0172
11.0232
11.0291
11.0353
11.0411
11.0473
11.053
11.0593
11.0652
11.0711
11.0772
11.0832
11.0891
11.0952
11.1011
11.1071
11.1133
11.119
11.1252
11.131
11.1373
11.1432
11.1491
7.43676
7.44067
7.44469
7.44883
7.45274
7.45673
7.46089
7.46467
7.46871
7.47272
7.47685
7.48071
7.48469
7.48879
7.49266
7.49671
7.50086
7.50476
7.50872
7.51286
7.51667
7.52069
7.52471
7.52884
7.5327
7.53666
7.54082
7.54466
7.54871
7.55284
7.55676
7.56072
7.56488
7.56866
7.57271
7.57669
7.58079
7.58473
7.58863
7.5928
7.59667
7.60072
7.60481
7.60878
7.61274
7.61686
7.62065
7.62473
7.62868
7.63282
7.63675
7.64066
7.64482
7.64865
7.65271
7.6568
7.66078
7.66474
7.66885
7.67265
7.67671
7.68069
7.68481
7.68873
7.69266
7.69681
7.70067
7.70475
7.70877
7.7128
7.71671
7.72086
7.72463
7.72871
7.73269
7.73681
7.74073
7.74466
7.74885
7.75267
7.75673
7.76079
7.76479
7.76868
7.77292
7.77666
7.78072
7.78467
7.78886
7.79269
7.79669
7.80083
7.8047
7.80871
7.81275
7.8168
7.8207
7.82491
7.82865
7.83275
7.83665
7.84083
7.8447
7.84868
7.85279
7.85671
7.8607
7.86476
7.86875
7.8727
7.87689
7.88065
7.88477
7.88864
7.89285
7.89671
7.90067
7.90483
7.90872
7.91272
7.91678
7.92073
7.92472
7.92886
7.93265
7.93678
7.94067
7.94483
7.94868
7.95271
7.95681
7.96069
7.96474
7.96878
7.97275
7.97674
7.98085
7.98467
7.98871
7.99266
[truncated: 800 more rows]

## Sheet: Ny
0
0.009466
0.047798
0.08953
0.118268
0.144672
0.177966
0.223176
0.240242
0.25321
0.277676
0.313482
0.342186
0.361052
0.370618
0.394292
0.41158
0.428486
0.443818
0.473474
0.509546
0.514338
0.539086
0.569836
0.586696
0.614422
0.644406
0.65853
0.670506
0.702286
0.725272
0.753494
0.761876
0.787882
0.796376
0.822662
0.855802
0.875118
0.904158
0.929902
0.94466
0.962302
0.996474
1.02999
1.04142
1.0731
1.0978
1.12396
1.14445
1.14817
1.17355
1.21855
1.22793
1.24509
1.27068
1.28848
1.3245
1.34122
1.35887
1.39201
1.41765
1.43629
1.44627
1.48512
1.49869
1.5343
1.53728
1.56779
1.58896
1.60997
1.63124
1.65532
1.71738
1.70689
1.75286
1.76856
1.79618
1.81548
1.85439
1.86317
1.90474
1.92176
1.95528
1.97766
2.00605
2.01118
2.03581
2.08121
2.10696
2.13013
2.17225
2.17056
2.20743
2.23214
2.27349
2.28663
2.31422
2.33314
2.36076
2.39561
2.42849
2.44376
2.47403
2.51198
2.52438
2.5679
2.59178
2.61794
2.67087
2.68574
2.71359
2.73836
2.7781
2.79481
2.83754
2.85658
2.89827
2.91522
2.94697
2.9853
3.01081
3.02448
3.06202
3.08577
3.12596
3.15741
3.19259
3.23273
3.26193
3.27959
3.3162
3.34367
3.39155
3.40832
3.44904
3.45919
3.53257
3.5424
3.58333
3.60822
3.64883
3.69416
3.7211
3.7543
3.79739
3.8238
3.87562
3.91445
3.94894
3.98368
4.04046
4.06415
4.10887
4.15803
4.19915
4.23164
4.27454
4.32533
4.37104
4.40726
4.46193
4.48093
4.55434
4.58527
4.63177
4.66517
4.7278
4.77633
4.8043
4.85727
4.89888
4.93182
4.99463
5.02484
5.07837
5.11214
5.1653
5.21483
5.26741
5.30717
5.36811
5.39482
5.43442
5.49845
5.53888
5.59816
5.63608
5.68116
5.74042
5.77787
5.82234
5.89034
5.93157
5.968
6.03361
6.08227
6.12092
6.16524
6.24666
6.28004
6.33009
6.37915
6.44133
6.488
6.53758
6.591
6.6437
6.68797
6.7356
6.78997
6.81752
6.89905
6.95109
7.00135
7.04656
7.09418
7.14823
7.2106
7.24775
7.3082
7.3612
7.40881
7.45735
7.50111
7.55149
7.62544
7.64971
7.70825
7.75464
7.81654
7.87417
7.91057
7.97418
8.03361
8.08425
8.15858
8.203
8.24503
8.30953
8.35807
8.42438
8.47494
8.52684
8.58206
8.62792
8.70359
8.76358
8.80427
8.85161
8.9219
8.96953
9.0308
9.07145
9.15417
9.18036
9.24498
9.30433
9.35014
9.42489
9.48011
9.52508
9.59562
9.63107
9.70183
9.76623
9.80235
9.87489
9.93448
9.98508
10.0241
10.1044
10.1648
10.2066
10.2694
10.3384
10.3748
10.4482
10.5057
10.5497
10.6297
10.675
10.708
10.7714
10.8326
10.8967
10.9648
11.0051
11.0793
11.1198
11.1925
11.2534
11.3098
11.386
11.4309
11.4845
11.5569
11.6213
11.678
11.7419
11.8004
11.8599
11.9154
11.993
12.0456
12.1067
12.1811
12.2298
12.2978
12.3599
12.3981
12.4773
12.5412
12.6127
12.6919
12.7441
12.8063
12.8609
12.9243
13.0113
13.0769
13.1252
13.1724
13.2561
13.3157
13.3823
13.4534
13.509
13.5683
13.6527
13.696
13.7588
13.8389
13.9056
13.9814
14.0393
14.0993
14.1807
14.2265
14.3046
14.3695
14.4395
14.5127
14.5837
14.6216
14.7188
14.7806
14.8479
14.9101
14.9749
15.0501
15.1295
15.1905
15.2664
15.3187
15.4021
15.4828
15.5438
15.6022
15.6751
15.7487
15.8137
15.8852
15.9616
16.0187
16.1043
16.1797
16.2355
16.3066
16.3946
16.4578
16.5379
16.5957
16.6818
16.7635
16.8238
16.8947
16.9704
17.0562
17.1125
17.1791
17.271
17.3404
17.3847
17.4704
17.567
17.6247
17.708
17.7817
17.8641
17.9196
17.9961
18.0624
18.1094
18.1993
18.284
18.3344
18.4076
18.4778
18.5545
18.6276
18.7137
18.7871
18.8464
18.9273
18.9855
19.054
19.1438
19.2281
19.2722
19.3371
19.4138
19.463
19.5273
19.6205
19.6908
19.7624
19.8343
19.9048
19.9729
20.053
20.1346
20.1866
20.2532
20.3152
20.3836
20.45
20.5099
20.5973
20.651
20.7158
20.7926
20.8564
20.9355
21.0019
21.0506
21.1451
21.1761
21.2668
21.3185
21.3843
21.4598
21.5447
21.5981
21.6735
21.7355
21.8302
21.885
21.9514
22.0378
22.0939
22.1482
22.2241
22.2859
22.3768
22.4428
22.5294
22.5987
22.642
22.7325
22.7927
22.8699
22.9414
23.0039
23.103
23.1559
23.2279
23.3048
23.3722
23.459
23.5384
23.5927
23.6702
23.7239
23.8127
23.8895
23.9556
24.0483
24.099
24.186
24.2694
24.3393
24.4087
24.4988
24.5562
24.6599
24.7349
24.8118
24.8786
24.9473
25.037
25.1061
25.1587
25.2597
25.3268
25.4422
25.5333
25.6082
25.7114
25.814
25.9117
26.0056
26.0976
26.2015
26.3092
26.3874
26.4882
26.5608
26.6783
26.7858
26.8832
27.006
27.1062
27.186
27.3334
27.431
27.5378
27.6385
27.7622
27.8838
27.9768
28.1075
28.2119
28.2815
28.4226
28.535
28.6312
28.7536
28.8493
28.9682
29.0635
29.1798
29.305
29.4021
29.5284
29.6441
29.7261
29.8499
29.9708
30.063
30.1866
30.3061
30.418
30.5058
30.63
30.7886
30.8816
31.0187
31.1328
31.2382
31.3746
31.513
31.5985
31.7369
31.829
31.9791
32.0982
32.2359
32.3496
32.4724
32.6009
32.7229
32.8333
32.9516
33.0899
33.2141
33.3681
33.4563
33.5999
33.7286
33.8658
33.9988
34.119
34.275
34.3994
34.5011
34.6466
34.8107
34.904
35.0625
35.1749
35.3281
35.4527
35.6042
35.724
35.8612
36.0129
36.1524
36.2594
36.4201
36.5755
36.6916
36.8333
36.9734
37.1138
37.242
37.386
37.5231
37.6572
37.8205
37.9616
38.0596
38.2316
38.3708
38.5234
38.6784
38.8073
38.9532
39.0817
39.2425
39.396
39.5197
39.662
39.8276
39.9286
40.0955
40.237
40.378
40.5196
40.6498
40.8001
40.9301
41.0778
41.2243
41.3594
41.5036
41.6538
41.7534
41.9374
42.0543
42.1947
42.3225
42.4321
42.5365
42.4822
42.3863
42.5428
42.6631
42.8371
42.9888
43.1142
43.2968
43.4316
43.5856
43.758
43.8957
44.0511
44.2102
44.3483
44.5243
44.657
44.8482
45.0079
45.1256
45.2909
45.4524
45.5907
45.7706
45.915
46.0561
46.2065
46.3606
46.5166
46.6213
46.7784
46.4235
45.7105
45.9637
46.1035
46.1566
46.3234
46.482
46.7018
46.8938
47.0958
47.3083
47.4629
47.6987
47.8789
48.0537
48.2435
48.4447
48.6327
48.8337
48.9742
49.197
49.3842
49.5563
49.7596
49.9009
50.1088
50.2928
50.4498
50.5526
50.7639
50.9336
51.139
51.2817
51.4883
51.6444
51.8394
52.038
52.197
52.4375
52.6117
52.7854
53.0118
53.203
53.3915
53.6069
53.78
54.0068
54.1949
54.4082
54.6325
54.8169
55.0602
55.2622
55.4521
55.6691
55.9076
56.1073
56.3399
56.5342
56.7771
56.9485
57.227
57.4663
57.6442
57.8971
58.1499
58.3357
58.5913
58.8027
59.0239
59.2654
59.4916
59.753
59.9465
60.2149
60.4882
60.6755
60.9482
61.1939
61.413
61.668
61.9106
62.1682
62.4123
62.6313
62.928
63.1279
63.4081
63.6741
63.8873
64.1815
64.4284
64.6491
64.9529
65.1951
65.4562
65.7231
65.9597
66.222
66.4795
66.7832
67.0518
67.2794
67.5878
67.866
68.1202
68.4102
68.6583
68.9566
69.2564
69.5153
69.7926
70.0692
70.3896
70.679
70.9017
71.2348
71.5076
71.7625
72.0791
72.3516
72.6504
72.9499
73.2499
73.5335
73.8316
74.1549
74.4605
74.6937
75.0606
75.3614
75.6168
75.9498
76.2328
76.5604
76.8701
77.1744
77.4907
77.7772
78.1052
78.4407
78.6833
79.0648
79.3595
79.682
80.0008
80.3146
80.6635
80.989
81.2836
81.659
81.9279
82.3017
82.6639
82.9199
83.2984
83.6241
83.9346
84.2835
84.6002
84.9577
85.3096
85.6299
86.0104
86.3122
86.674
87.0613
87.3297
87.741
88.0499
88.4187
88.7372
89.0886
89.41
89.7286
89.3876
88.8615
89.2978
89.7862
90.2707
90.6186
91.1131
91.5043
91.9232
92.3528
92.7715
93.1987
93.6282
94.0141
94.4831
94.8198
95.3291
95.754
96.1242
96.6027
97.0043
97.3973
97.8231
98.2432
98.6792
99.1153
99.5082
99.9664
100.331
100.824
101.273
101.634
102.117
102.545
102.956
103.403
103.852
104.323
104.771
105.184
105.678
106.043
106.601
107.033
107.431
107.931
108.394
108.821
109.322
109.778
110.329
110.77
111.266
111.789
112.189
112.756
113.265
113.699
114.239
114.751
115.226
115.771
116.225
116.794
117.266
117.78
118.291
118.751
119.345
119.861
120.314
120.891
121.38
121.922
122.477
122.939
123.525
124.045
124.588
125.108
125.602
126.229
126.778
127.214
127.834
128.359
128.922
129.47
129.991
130.604
131.117
131.706
132.284
132.789
133.436
134.045
134.476
135.162
135.694
136.291
136.849
137.433
138.057
138.604
139.207
139.853
140.35
141.024
141.648
142.147
142.82
143.367
144.018
144.592
145.186
145.88
146.422
147.044
147.749
148.25
148.987
149.635
150.121
150.871
151.46
152.147
152.758
153.376
154.057
154.711
155.353
156.029
156.592
157.339
158.013
158.565
159.315
159.897
160.638
161.295
161.935
162.671
163.333
164.032
164.764
165.34
166.155
166.861
167.472
168.263
168.916
169.652
170.338
171.062
171.803
172.497
173.255
174.013
174.594
175.475
176.212
176.844
177.656
178.354
179.126
179.848
180.549
181.372
182.068
182.852
183.663
184.24
185.162
185.906
186.612
187.428
188.141
188.956
189.696
190.45
191.321
192.011
192.845
193.714
194.3
195.251
196.042
196.757
197.617
198.361
199.189
200
200.733
201.618
202.379
203.231
204.095
204.718
205.7
206.493
207.262
208.103
208.888
209.772
210.59
211.337
212.289
213.008
213.933
214.812
215.471
216.468
217.304
218.051
218.927
219.719
220.594
221.478
222.242
223.162
223.914
224.89
225.72
226.435
227.448
228.268
229.044
229.94
230.776
231.683
232.564
233.366
234.363
235.071
236.096
236.974
237.688
238.72
239.63
240.362
241.327
242.111
243.119
243.918
244.789
245.799
246.485
247.522
248.43
249.15
250.153
251.085
251.832
252.824
253.615
254.732
255.592
256.513
257.53
258.364
259.423
260.428
261.2
262.297
263.317
264.117
265.204
266.035
267.206
268.055
269.038
270.029
270.825
270.13
270.908
271.749
272.996
274.041
274.98
276.182
277.054
278.269
279.244
280.323
281.404
282.402
283.576
284.66
285.491
286.781
287.8
288.782
289.918
290.835
292.038
293.019
294.144
295.182
296.148
297.36
298.523
299.245
300.578
301.6
302.617
303.717
304.716
305.947
306.916
308.012
309.197
310.123
311.346
312.535
313.345
314.689
315.758
316.885
318.003
319.093
320.346
321.392
322.518
323.869
324.767
326.124
327.347
328.208
329.603
330.761
331.885
333.119
334.214
335.492
336.648
337.807
339.188
340.177
341.593
342.838
343.794
345.275
346.4
347.643
348.897
350.014
351.415
352.622
353.841
355.231
356.269
357.793
359.046
360.056
361.544
362.79
364.018
365.339
366.562
367.985
369.224
370.581
371.99
373.02
374.701
375.963
377.024
378.608
379.942
381.185
382.612
383.772
385.303
386.548
387.979
389.519
390.489
392.198
393.582
394.701
396.26
397.705
399.044
400.457
401.732
403.413
404.585
406.104
407.718
408.78
410.541
412.06
413.168
414.852
416.329
417.692
419.263
420.537
422.311
423.65
425.213
426.873
427.989
429.854
431.38
432.658
434.312
435.845
437.351
438.973
440.231
442.199
443.527
445.245
446.965
448.143
450.159
451.812
453.064
454.885
456.548
458.046
459.804
461.254
463.152
464.599
466.519
468.151
469.57
471.632
473.376
474.713
476.673
478.388
480.06
481.83
483.401
485.565
486.981
488.984
490.855
492.245
494.394
496.404
497.689
499.76
501.494
503.414
505.177
506.931
509.129
510.671
512.836
514.883
516.319
518.623
520.768
522.164
524.399
526.185
528.297
530.15
532.034
534.293
536.072
538.171
540.408
542.01
544.432
546.64
548.157
550.58
552.366
554.722
556.695
558.656
561.035
562.918
565.134
567.476
568.903
571.506
572.886
573.949
576.669
578.718
581.18
583.358
585.644
588.053
590.316
592.783
595.251
596.968
600.021
602.266
604.246
606.748
609.072
611.646
613.913
616.384
618.959
621.145
623.906
626.786
628.264
631.628
634.084
636.09
638.688
641.382
644.001
646.464
648.867
651.976
654.12
657.165
660.175
661.917
665.321
668.075
670.369
673.087
676.019
678.81
681.508
683.941
687.559
689.689
693.013
696.14
698.1
701.739
704.732
707.213
710.252
713.398
716.38
719.452
722.082
725.933
728.283
731.929
735.217
737.435
741.403
744.487
747.226
750.594
753.817
757.265
760.556
763.426
767.453
770.161
774.254
777.683
780.194
784.296
787.919
790.668
794.446
797.967
801.618
804.965
808.438
812.663
815.561
820.221
823.852
826.578
831.055
835.315
838.085
842.337
846.038
850.162
853.56
857.501
862.239
865.189
869.946
874.277
877.074
881.908
886.643
889.77
894.07
898.048
902.921
906.331
910.678
915.75
919.115
924.042
929.124
931.916
937.228
942.122
945.536
950.607
954.697
959.89
964.107
968.891
974.038
977.969
983.647
988.916
992.287
998.054
1003.38
1007.58
1013.03
1017.33
1023.24
1027.66
1032.98
1038.72
1042.29
1048.15
1053.38
1058.1
1063.46
1068.98
1074.84
1080.29
1085.7
1091.61
1095.43
1101.07
1106.76
1112.37
1117.61
1123.23
1128.87
1133.55
1139.06
1144.87
1150.69
1155.41
1161.33
1167.01
1172.59
1177.72
1183.39
1189.23
1194.97
1200.52
1206.41
1211.9
1217.77
1223.52
1229.03
1234.94
1240.61
1246.24
1251.97
1257.6
1263.48
1269.07
1274.71
1280.7
1286.1
1291.85
1297.58
1303.11
1309.06
1314.76
1320.44
1326.2
1331.95
1337.79
1343.3
1348.86
1354.78
1360.3
1366.29
1371.97
1377.56
1383.41
1389.1
1394.73
1400.53
1406.24
1412.07
1417.9
1423.53
1429.52
1434.96
1441.07
1446.75
1452.27
1458.13
1464.01
1469.62
1475.44
1481
1486.99
1492.58
1498.27
1504.21
1509.74
1515.78
1521.6
1527.19
1533.07
1538.91
1544.55
1550.38
1555.92
1562.03
1567.72
1573.54
1579.43
1584.93
1590.96
1596.78
1602.34
1608.3
1614.1
1619.76
1625.67
1631.13
1637.22
1642.9
1648.58
1654.47
1660.1
1666.09
1671.99
1677.52
1683.51
1689.31
1695.1
1700.98
1706.64
1712.66
1718.43
1724.23
1730.13
1735.7
1741.71
1747.5
1753.04
1759.06
1764.88
1770.61
1776.5
1782.11
1788.22
1793.9
1799.85
1805.72
1811.31
1817.39
1823.27
1828.81
1834.85
1840.76
1846.52
1852.34
1858.14
1864.25
1870.1
1875.99
1882.03
1887.64
1893.69
1899.6
1905.17
1911.16
1916.88
1922.95
1928.71
1934.46
1940.57
1946.27
1952.09
1958.29
1963.79
1969.88
1975.74
1981.3
1987.48
1993.25
1999.21
2004.99
2010.69
2016.78
2022.55
2028.39
2034.45
2040.11
2046.27
2052.16
2057.94
2064.07
2069.82
2075.8
2081.7
2087.51
2093.63
2099.54
2105.45
2111.46
2117.11
2123.32
2129.26
2135.05
2141.17
2147.02
2153.09
2159.01
2164.73
2170.76
2176.64
2182.55
2188.58
2194.2
2200.56
2206.42
2212.11
2218.12
2223.97
2230.04
2235.89
2241.69
2247.83
2253.72
2259.63
2265.84
2271.32
2277.65
2283.56
2289.31
2295.24
2301.24
2307.22
2313.04
2318.78
2325.04
2330.84
2336.8
2342.96
553.421
554.718
555.586
556.338
557.272
558.108
559.048
559.965
560.58
561.814
562.52
563.517
564.58
565.046
566.321
567.179
567.989
568.892
569.759
570.758
571.736
572.305
573.621
574.289
575.339
576.381
576.865
578.195
579.115
579.861
580.768
581.723
582.687
583.681
584.372
585.54
586.318
587.471
588.4
589.081
590.31
591.28
592.014
592.989
593.962
594.964
595.931
596.69
597.944
598.604
599.842
600.886
601.503
602.722
603.894
604.568
605.65
606.444
607.67
608.526
609.418
610.7
611.393
612.656
613.793
614.41
615.635
616.83
617.53
618.641
619.488
620.826
621.648
622.576
623.817
624.663
625.82
627.085
627.629
628.982
630.064
630.846
632.102
632.899
634.283
635.14
636.069
637.289
638.234
639.405
640.722
641.256
642.69
643.734
644.629
645.859
646.692
648.023
648.987
649.972
651.144
652.206
653.402
654.653
655.249
656.762
657.741
658.78
659.897
660.815
662.149
663.08
664.178
665.373
666.43
667.679
669.034
669.473
671.033
672.052
673.064
674.164
675.258
676.517
677.508
678.516
679.915
680.867
682.138
683.605
684.036
685.596
686.694
687.844
688.882
690.034
691.353
692.345
693.348
694.911
695.737
697.14
698.503
699.017
700.655
701.695
702.93
704.065
705.157
706.529
707.697
708.68
710.255
711.131
712.512
713.963
714.582
716.222
717.237
718.559
719.709
720.798
722.241
723.43
724.41
726.003
726.973
728.485
729.894
730.529
732.155
733.342
734.589
735.836
736.987
539.263
539.997
541.047
542.278
542.836
544.158
545.302
545.662
546.781
548.069
548.742
549.665
550.705
551.838
552.491
553.71
554.968
555.517
556.759
558.075
558.474
559.588
560.936
561.701
562.554
563.589
564.954
565.561
566.772
568.085
568.658
569.887
571.414
571.718
572.926
574.216
574.966
576.125
577.03
578.519
579.241
580.476
581.786
582.484
583.762
585.205
585.622
586.909
588.127
589.078
590.23
591.118
592.657
593.38
594.702
596.038
596.699
598.179
599.653
600.11
601.393
602.738
603.666
604.81
605.935
607.382
608.231
609.711
610.939
611.79
613.25
614.808
615.166
616.634
617.996
618.993
620.122
621.311
622.884
623.656
625.184
626.629
627.375
628.83
630.74
631
632.448
633.844
635.171
635.986
637.531
639.026
639.862
641.344
642.946
643.742
645.288
647.223
647.504
649.052
650.416
651.781
652.882
654.325
655.809
656.941
658.315
660.019
660.844
662.533
664.41
664.765
666.508
667.75
669.338
670.473
671.919
673.622
674.716
676.115
678.035
678.711
680.666
682.446
682.963
684.792
686.183
687.631
688.849
690.529
692.093
693.384
695.02
696.815
697.663
699.719
701.491
702.138
703.727
705.469
[truncated: 800 more rows]

## Sheet: N-Extension
0	0	0	0	0		0
0.00193	0.00085	0.00049	0.00192	0.00211		0.00146
0.00983	0.00512	0.00194	0.00949	0.00981		0.007238
0.02185	0.01228	0.00819	0.02145	0.02181		0.017116
0.0323	0.01696	0.01445	0.03219	0.03201		0.025582
0.04149	0.02159	0.0196	0.04159	0.0421		0.033274
0.05209	0.02685	0.02453	0.05194	0.05255		0.041592
0.06233	0.03177	0.02948	0.06222	0.06203		0.049566
0.0717	0.0369	0.03414	0.0719	0.07251		0.05743
0.08173	0.04199	0.03927	0.0817	0.08268		0.065474
0.09198	0.047	0.04487	0.0918	0.09205		0.07354
0.10187	0.05182	0.04912	0.10233	0.10255		0.081538
0.11192	0.05659	0.05482	0.1117	0.11281		0.089568
0.1217	0.06185	0.05944	0.1221	0.12202		0.097422
0.13241	0.06718	0.06424	0.13243	0.13228		0.105708
0.14171	0.0715	0.06942	0.14165	0.14251		0.113358
0.15207	0.07732	0.07434	0.15209	0.15235		0.121634
0.16239	0.08195	0.07946	0.16253	0.16205		0.129676
0.1716	0.08661	0.08455	0.17174	0.17215		0.13733
0.18226	0.09192	0.08956	0.18195	0.18258		0.145654
0.19238	0.09672	0.09448	0.19208	0.19196		0.153524
0.20167	0.10194	0.09905	0.20209	0.20256		0.161462
0.21192	0.10698	0.10427	0.21159	0.21272		0.169496
0.22196	0.11201	0.10989	0.22183	0.22197		0.177532
0.23195	0.11693	0.11404	0.2323	0.23247		0.185538
0.24195	0.12167	0.11992	0.24173	0.24292		0.193638
0.25181	0.12689	0.12442	0.25202	0.25199		0.201426
0.26227	0.13224	0.12909	0.26244	0.26233		0.209674
0.27179	0.13644	0.13441	0.2717	0.2724		0.217348
0.28219	0.14234	0.13935	0.28205	0.28245		0.225676
0.2924	0.14706	0.14444	0.29252	0.29203		0.23369
0.30176	0.15166	0.14962	0.30171	0.30221		0.241392
0.31218	0.15683	0.15467	0.31199	0.3126		0.249654
0.3224	0.16174	0.15945	0.32202	0.32206		0.257534
0.33169	0.167	0.16407	0.3321	0.33236		0.265444
0.34183	0.17189	0.1693	0.34176	0.34272		0.2735
0.35207	0.17707	0.17485	0.35182	0.35201		0.281564
0.36206	0.182	0.17905	0.36219	0.36238		0.289536
0.37179	0.18663	0.18499	0.37184	0.37281		0.297612
0.38178	0.1919	0.18946	0.38194	0.38211		0.305438
0.39228	0.19729	0.19425	0.39245	0.39218		0.31369
0.40165	0.20145	0.1994	0.40163	0.40231		0.321288
0.41219	0.2074	0.2043	0.41207	0.41262		0.329716
0.42243	0.21202	0.20952	0.42241	0.42205		0.337686
0.43173	0.21661	0.21462	0.43166	0.43221		0.345366
0.4421	0.2218	0.21958	0.44207	0.44264		0.353638
0.4526	0.22671	0.22455	0.4519	0.45207		0.361566
0.4617	0.23203	0.22917	0.46208	0.46228		0.369452
0.47193	0.23688	0.23429	0.4717	0.47294		0.377548
0.48191	0.24204	0.23976	0.4819	0.48197		0.385516
0.49217	0.24692	0.24409	0.49226	0.49253		0.393594
0.50172	0.25166	0.24987	0.50176	0.50275		0.401552
0.51192	0.25686	0.25452	0.51203	0.51196		0.409458
0.52235	0.26226	0.25926	0.52253	0.52227		0.417734
0.53173	0.26652	0.26439	0.5315	0.53221		0.42527
0.54209	0.2724	0.26925	0.54216	0.54248		0.433676
0.55245	0.27692	0.27453	0.55239	0.5521		0.441678
0.56167	0.28166	0.27959	0.56165	0.56221		0.449356
0.57198	0.28682	0.28463	0.57207	0.57257		0.457614
0.58246	0.2917	0.28961	0.582	0.58216		0.465586
0.59184	0.29713	0.2941	0.59198	0.59243		0.473496
0.60185	0.30195	0.29931	0.60168	0.6028		0.481518
0.61195	0.30705	0.30475	0.612	0.612		0.48955
0.62229	0.31187	0.30908	0.62219	0.62253		0.497592
0.63171	0.31669	0.31489	0.63187	0.63266		0.505564
0.64184	0.32183	0.31961	0.6421	0.64209		0.513494
0.65238	0.32725	0.32434	0.65239	0.65234		0.52174
0.66177	0.33156	0.32939	0.66156	0.66221		0.529298
0.67202	0.33741	0.33429	0.67225	0.67246		0.537686
0.68259	0.34189	0.3395	0.68241	0.68206		0.54569
0.69163	0.34664	0.34462	0.6918	0.69216		0.55337
0.70211	0.35182	0.34958	0.70182	0.70256		0.561578
0.71241	0.35679	0.35454	0.71199	0.7121		0.569566
0.72169	0.36215	0.35914	0.72197	0.72241		0.577472
0.73195	0.36693	0.36434	0.73163	0.73278		0.585526
0.74192	0.37205	0.36975	0.74199	0.74205		0.593552
0.75216	0.37698	0.374	0.75219	0.75249		0.601564
0.76176	0.38164	0.38004	0.76178	0.76276		0.609596
0.7719	0.38673	0.38458	0.772	0.77207		0.617456
0.78228	0.39225	0.38922	0.78261	0.78224		0.62572
0.79181	0.39652	0.39442	0.79154	0.79236		0.63333
0.80216	0.40243	0.39935	0.80228	0.80239		0.641722
0.81251	0.40687	0.40456	0.81244	0.81204		0.649684
0.82163	0.41164	0.40949	0.82183	0.82233		0.657384
0.83215	0.41677	0.4146	0.83179	0.83256		0.665574
0.84234	0.42181	0.41938	0.84208	0.84207		0.673536
0.85179	0.42713	0.42412	0.85205	0.85244		0.681506
0.86206	0.43191	0.42946	0.86173	0.86282		0.689596
0.87177	0.4371	0.4347	0.87174	0.87191		0.697444
0.88219	0.44202	0.43909	0.88233	0.88252		0.70563
0.89169	0.44659	0.44496	0.89168	0.89269		0.713522
0.90185	0.45179	0.44951	0.90201	0.90212		0.721456
0.91224	0.45719	0.45423	0.91251	0.91212		0.729658
0.92176	0.46152	0.45947	0.92154	0.92237		0.737332
0.93209	0.46758	0.46428	0.93212	0.93248		0.74571
0.94248	0.47197	0.46956	0.94236	0.94206		0.753686
0.95169	0.47663	0.47452	0.95195	0.9522		0.761398
0.96213	0.48179	0.47962	0.96179	0.96264		0.769594
0.97244	0.48682	0.48442	0.97212	0.97203		0.777566
0.98174	0.49205	0.48917	0.98204	0.98242		0.785484
0.99192	0.4969	0.49448	0.99183	0.99294		0.793614
1.00196	0.50209	0.49977	1.00166	1.00194		0.801484
1.01209	0.50709	0.50407	1.01248	1.01248		0.809642
1.02173	0.51163	0.50993	1.02176	1.02266		0.817542
1.03199	0.5167	0.51462	1.03209	1.03223		0.825526
1.04226	0.52214	0.51924	1.04242	1.042		0.833612
1.05179	0.52659	0.52439	1.05157	1.05235		0.841338
1.06214	0.53251	0.5293	1.0621	1.06254		0.849718
1.07244	0.53691	0.53462	1.0723	1.07203		0.85766
1.08157	0.54173	0.53942	1.08178	1.08213		0.865326
1.09214	0.54683	0.54464	1.09181	1.09274		0.873632
1.10238	0.55173	0.54954	1.10205	1.10205		0.88155
1.11184	0.5571	0.55415	1.11197	1.11244		0.8895
1.12177	0.56183	0.55943	1.12193	1.12288		0.897568
1.132	0.56706	0.56479	1.13175	1.13196		0.905512
1.14216	0.57214	0.56907	1.14243	1.1425		0.91366
1.15174	0.57661	0.57494	1.15173	1.15269		0.921542
1.16191	0.58166	0.57955	1.16213	1.16217		0.929484
1.17239	0.58714	0.58418	1.17238	1.17217		0.937652
1.18169	0.59163	0.58937	1.18168	1.18229		0.945332
1.1921	0.59745	0.5943	1.19222	1.19235		0.953684
1.20262	0.60192	0.59961	1.20225	1.20218		0.961716
1.21165	0.6067	0.60435	1.21173	1.21209		0.969304
1.2221	0.61175	0.60959	1.22181	1.22272		0.977594
1.23228	0.6168	0.61451	1.23189	1.23208		0.985512
1.24194	0.62213	0.61922	1.2421	1.24244		0.993566
1.25166	0.62679	0.62442	1.25186	1.25279		1.0015
1.26199	0.63208	0.62974	1.26177	1.26191		1.0095
1.27221	0.6372	0.63409	1.27232	1.27258		1.01768
1.2817	0.6416	0.63994	1.28169	1.28251		1.02549
1.29184	0.64671	0.64449	1.29222	1.29227		1.03351
1.30248	0.65212	0.64925	1.3024	1.30217		1.04168
1.31173	0.65658	0.6544	1.31172	1.31226		1.04934
1.32209	0.66252	0.65925	1.32216	1.32247		1.0577
1.33257	0.66688	0.66473	1.33231	1.3322		1.06574
1.34159	0.6717	0.66946	1.34176	1.34211		1.07332
1.3521	0.67685	0.67466	1.35179	1.3528		1.08164
1.36227	0.68181	0.67944	1.36203	1.36198		1.08951
1.37197	0.68699	0.68422	1.37209	1.37253		1.09756
1.38187	0.69182	0.68941	1.38168	1.38276		1.10551
1.39194	0.69724	0.69477	1.39181	1.39187		1.11353
1.40203	0.70204	0.69914	1.40228	1.40254		1.12161
1.41186	0.70653	0.70495	1.41161	1.41267		1.12952
1.42179	0.71181	0.70946	1.42225	1.42215		1.13749
1.43239	0.71713	0.71426	1.43245	1.43208		1.14566
1.44172	0.7216	0.71936	1.44167	1.44236		1.15334
1.45211	0.72742	0.72432	1.452	1.45238		1.16165
1.46249	0.73186	0.72975	1.4625	1.4622		1.16976
1.47159	0.7366	0.7344	1.47175	1.47224		1.17732
1.48219	0.7419	0.73963	1.48185	1.48265		1.18564
1.49218	0.74681	0.74456	1.49199	1.49198		1.1935
1.50196	0.75203	0.74918	1.50215	1.50264		1.20159
1.51179	0.75677	0.75426	1.51167	1.51275		1.20945
1.52192	0.76216	0.75972	1.52188	1.52202		1.21754
1.53216	0.76705	0.76408	1.53239	1.53238		1.22561
1.5419	0.77159	0.77	1.54165	1.54264		1.23356
1.55182	0.7768	0.77447	1.55213	1.55218		1.24148
1.56246	0.78211	0.77924	1.56242	1.56203		1.24965
1.57163	0.78667	0.7843	1.57166	1.5723		1.25731
1.58221	0.79238	0.78933	1.58193	1.58248		1.26567
1.59239	0.79685	0.79473	1.5924	1.59208		1.27369
1.60158	0.80167	0.7994	1.60186	1.60218		1.28134
1.61215	0.80695	0.80465	1.61177	1.61285		1.28967
1.62227	0.81184	0.80957	1.62189	1.62197		1.29751
1.63184	0.81708	0.81412	1.63226	1.63257		1.30557
1.64171	0.82172	0.81933	1.6417	1.64284		1.31346
1.65198	0.8272	0.82465	1.65185	1.65204		1.32154
1.662	0.83205	0.82911	1.66238	1.66231		1.32957
1.67194	0.83656	0.83515	1.67175	1.67276		1.33763
1.68195	0.84179	0.83953	1.68207	1.6822		1.34551
1.69237	0.84715	0.84424	1.69257	1.69217		1.3537
1.70165	0.85165	0.84935	1.70162	1.70218		1.36129
1.71229	0.85728	0.85434	1.7121	1.71256		1.36971
1.72245	0.86195	0.85969	1.72232	1.72195		1.37767
1.73172	0.86676	0.86437	1.7317	1.73225		1.38536
1.74208	0.87188	0.86966	1.74194	1.74275		1.39366
1.75224	0.87683	0.87463	1.7518	1.75199		1.4015
1.76183	0.88211	0.87917	1.76216	1.76249		1.40955
1.77172	0.8867	0.88425	1.77179	1.77277		1.41745
1.78194	0.89226	0.88966	1.78191	1.78211		1.42558
1.79208	0.89699	0.89414	1.79228	1.79237		1.43357
1.80182	0.90153	0.90009	1.8018	1.80274		1.4416
1.8119	0.90677	0.90449	1.81217	1.81218		1.4495
1.82255	0.91218	0.90932	1.82243	1.8222		1.45774
1.83158	0.91662	0.91437	1.83165	1.83208		1.46526
1.84223	0.92232	0.91924	1.84204	1.84267		1.4737
1.8525	0.92685	0.92468	1.85226	1.85206		1.48167
1.86176	0.93175	0.92934	1.86185	1.86228		1.4894
1.87192	0.93692	0.93461	1.87199	1.87261		1.49761
1.88244	0.9418	0.93961	1.88174	1.882		1.50552
1.89192	0.94708	0.94409	1.89218	1.89243		1.51354
1.90178	0.95175	0.94922	1.9017	1.90276		1.52144
1.91177	0.95719	0.95465	1.91192	1.91202		1.52951
1.92223	0.96197	0.95921	1.92228	1.92232		1.5376
1.93174	0.96664	0.96502	1.9317	1.93262		1.54554
1.94192	0.97178	0.9695	1.94214	1.9421		1.55349
1.95244	0.97712	0.97431	1.95245	1.95234		1.56173
1.9616	0.98171	0.97929	1.96165	1.96206		1.56926
1.97217	0.9874	0.9843	1.97205	1.97264		1.57771
1.9824	0.99184	0.98968	1.98237	1.98211		1.58568
1.9919	0.99668	0.99429	1.9918	1.99234		1.5934
2.00194	1.00194	0.99967	2.0018	2.00265		1.6016
2.0124	1.00678	1.00474	2.01189	2.01207		1.60958
2.0219	1.01216	1.00916	2.02209	2.02257		1.61758
2.03185	1.01677	1.01426	2.03173	2.03279		1.62548
2.04174	1.02216	1.01967	2.04203	2.0419		1.6335
2.05239	1.02697	1.02417	2.0523	2.05241		1.64165
2.06175	1.03155	1.0301	2.06169	2.06248		1.64951
2.07196	1.0368	1.03447	2.07216	2.07217		1.65751
2.08233	1.04221	1.0393	2.08248	2.08228		1.66572
2.09162	1.04668	1.04436	2.09161	2.09209		1.67327
2.10209	1.05234	1.04928	2.10206	2.10258		1.68167
2.11244	1.05688	1.05459	2.11234	2.11208		1.68967
2.12172	1.06184	1.0593	2.12189	2.1224		1.69743
2.13196	1.06685	1.06481	2.13171	2.13264		1.70559
2.14228	1.07168	1.06959	2.14186	2.14215		1.71351
2.15181	1.0772	1.07409	2.15219	2.15252		1.72156
2.16199	1.08171	1.07937	2.1617	2.16282		1.72952
2.17169	1.08716	1.08471	2.17195	2.17198		1.7375
2.1824	1.09197	1.08917	2.18237	2.18239		1.74566
2.1918	1.09651	1.09499	2.19168	2.19259		1.75351
2.20202	1.10179	1.09942	2.20212	2.20231		1.76153
2.21233	1.10718	1.10418	2.21257	2.21209		1.76967
2.22167	1.11164	1.1094	2.22166	2.22212		1.7773
2.23224	1.11739	1.1143	2.23205	2.23255		1.78571
2.24246	1.12191	1.11958	2.24226	2.24198		1.79364
2.2516	1.12677	1.12424	2.25198	2.25233		1.80138
2.26204	1.13181	1.12976	2.26165	2.26265		1.80958
2.27211	1.13671	1.13458	2.27186	2.27205		1.81746
2.28186	1.14211	1.1391	2.28222	2.28244		1.82555
2.29195	1.14674	1.14436	2.29168	2.29309		1.83356
2.30178	1.15232	1.1496	2.3019	2.30193		1.84151
2.31219	1.15702	1.15425	2.31241	2.31237		1.84965
2.32175	1.16149	1.15991	2.32173	2.32256		1.85749
2.33212	1.1668	1.1644	2.33207	2.33233		1.86554
2.34233	1.17223	1.16922	2.34254	2.34198		1.87366
2.35181	1.17659	1.17445	2.35163	2.35226		1.88135
2.3622	1.18242	1.17937	2.3621	2.36259		1.88974
2.3725	1.18694	1.18464	2.37218	2.37209		1.89767
2.38163	1.19188	1.18918	2.382	2.38225		1.90539
2.39205	1.19679	1.19476	2.39178	2.39271		1.91362
2.40225	1.20161	1.19965	2.40185	2.40197		1.92147
2.41194	1.20716	1.20412	2.41209	2.41242		1.92955
2.4217	1.21179	1.20936	2.42186	2.42292		1.93753
2.4318	1.21723	1.21469	2.43183	2.43203		1.94552
2.44219	1.22204	1.21923	2.44239	2.44229		1.95363
2.45165	1.22657	1.22485	2.45165	2.45243		1.96143
2.46212	1.2318	1.22947	2.4621	2.46247		1.96959
2.47239	1.23713	1.23431	2.47247	2.47205		1.97767
2.48169	1.24159	1.23942	2.48162	2.48222		1.98531
2.49214	1.24737	1.24436	2.49215	2.49255		1.99371
2.50271	1.25195	1.24966	2.50204	2.50212		2.0017
2.51164	1.25686	1.25422	2.51198	2.51218		2.00938
2.52206	1.26173	1.25984	2.52174	2.52292		2.01766
2.53221	1.26659	1.26455	2.53189	2.53199		2.02545
2.54203	1.27213	1.2691	2.54219	2.54255		2.0336
2.55166	1.27678	1.27431	2.55188	2.5528		2.04149
2.56188	1.28224	1.2797	2.56188	2.56189		2.04952
2.57232	1.28707	1.28424	2.57243	2.57237		2.05769
2.58175	1.29149	1.28985	2.58156	2.58239		2.06541
2.59199	1.29682	1.29438	2.59224	2.59231		2.07355
2.60235	1.3021	1.2993	2.60242	2.60213		2.08166
2.61164	1.30664	1.30442	2.61155	2.61223		2.0893
2.62207	1.3123	1.30929	2.62215	2.62247		2.09766
2.63252	1.31698	1.31466	2.63212	2.63223		2.1057
2.64173	1.32192	1.31927	2.64191	2.64226		2.11342
2.65194	1.32675	1.32476	2.65169	2.65275		2.12158
2.66211	1.33163	1.32953	2.66195	2.66205		2.12945
2.67218	1.33711	1.3342	2.67211	2.67258		2.13764
2.68173	1.34178	1.33932	2.68187	2.68274		2.14549
2.69187	1.34726	1.34465	2.69198	2.69202		2.15356
2.70229	1.35204	1.34933	2.70231	2.70244		2.16168
2.7118	1.35657	1.35489	2.71163	2.71235		2.16945
2.72188	1.3619	1.35939	2.72233	2.7223		2.17756
2.73257	1.3671	1.36424	2.73242	2.73212		2.18569
2.74167	1.37155	1.36946	2.74175	2.74214		2.19331
2.75218	1.37743	1.37426	2.75195	2.75254		2.20167
2.76245	1.38202	1.37972	2.76213	2.76216		2.2097
2.77158	1.3868	1.38431	2.77189	2.77225		2.21737
2.78201	1.39176	1.3897	2.78169	2.78276		2.22558
2.79202	1.39667	1.39449	2.79193	2.79206		2.23343
2.80208	1.40222	1.3991	2.80215	2.8026		2.24163
2.8118	1.4067	1.40437	2.81175	2.81279		2.24948
2.8219	1.4122	1.40973	2.82189	2.82202		2.25755
2.83213	1.41688	1.41427	2.83258	2.83231		2.26563
2.84187	1.42146	1.41985	2.84159	2.84243		2.27344
2.85197	1.42697	1.42444	2.85227	2.85234		2.2816
2.86253	1.43207	1.42942	2.86253	2.86211		2.28973
2.87167	1.43662	1.43437	2.87171	2.87229		2.29733
2.88221	1.44227	1.43921	2.88181	2.88249		2.3056
2.8924	1.44695	1.44476	2.89227	2.89207		2.31369
2.90168	1.45182	1.44924	2.90202	2.90232		2.32142
2.91209	1.4568	1.45476	2.91178	2.91276		2.32964
2.92198	1.46167	1.45952	2.92185	2.92194		2.33739
2.93201	1.46718	1.46408	2.93229	2.93255		2.34562
2.94176	1.47173	1.46935	2.94161	2.94279		2.35345
2.95183	1.47719	1.47472	2.95191	2.95206		2.36154
2.96221	1.48187	1.47924	2.96246	2.96218		2.36959
2.97181	1.48657	1.4849	2.97161	2.97254		2.37749
2.98198	1.49202	1.48943	2.98221	2.98234		2.3856
2.99247	1.49709	1.49434	2.99239	2.99214		2.39369
3.0017	1.50163	1.49934	3.00185	3.00215		2.40133
3.01225	1.50722	1.50422	3.01187	3.01262		2.40964
3.02247	1.51207	1.50972	3.02223	3.02202		2.4177
3.0317	1.51683	1.51427	3.03197	3.03231		2.42542
3.04193	1.52172	1.51988	3.04182	3.04289		2.43365
3.05212	1.52667	1.52454	3.05171	3.05199		2.44141
3.06201	1.53224	1.52908	3.06238	3.06252		2.44965
3.07177	1.53668	1.53438	3.07173	3.07275		2.45746
3.08199	1.54217	1.53971	3.08195	3.0821		2.46558
3.09218	1.54698	1.54418	3.09231	3.09204		2.47354
3.10174	1.5516	1.54991	3.1016	3.10249		2.48147
3.11207	1.55697	1.55447	3.1122	3.11244		2.48963
3.12247	1.56213	1.55944	3.12236	3.12204		2.49769
3.13156	1.56665	1.56433	3.13172	3.13208		2.50527
3.14223	1.57223	1.56918	3.1419	3.1428		2.51367
3.15246	1.57704	1.57473	3.15217	3.15205		2.52169
3.16174	1.5818	1.57934	3.16187	3.16231		2.52941
3.17183	1.58674	1.58484	3.17197	3.17287		2.53765
3.18217	1.59162	1.58959	3.18165	3.18198		2.5454
3.19206	1.59726	1.59409	3.19241	3.19252		2.55367
3.20176	1.60162	1.5994	3.20174	3.2028		2.56146
3.21183	1.60719	1.60461	3.21205	3.21207		2.56955
3.22233	1.61193	1.60918	3.22236	3.22222		2.5776
3.23173	1.61661	1.61483	3.23168	3.23247		2.58546
3.24201	1.62192	1.61945	3.24221	3.24224		2.59357
3.25258	1.62705	1.62444	3.25241	3.25221		2.60174
3.26163	1.63166	1.62932	3.26162	3.26206		2.60926
3.27217	1.63728	1.63415	3.27195	3.27263		2.61764
3.28237	1.64198	1.63968	3.28202	3.28207		2.62562
3.2918	1.64681	1.64435	3.29191	3.29242		2.63346
3.30178	1.65177	1.64979	3.30193	3.30271		2.6416
3.31223	1.65665	1.6546	3.31173	3.31201		2.64944
3.32209	1.66231	1.65906	3.32226	3.32258		2.65766
3.33174	1.66673	1.66438	3.33172	3.33266		2.66545
3.34174	1.67225	1.66961	3.34213	3.34206		2.67356
3.3524	1.67686	1.67424	3.35238	3.35231		2.68164
3.36175	1.68157	1.67978	3.36177	3.36238		2.68945
3.37204	1.68691	1.68448	3.37221	3.37236		2.6976
3.38255	1.69207	1.68949	3.38247	3.38224		2.70576
3.39164	1.69674	1.6943	3.39164	3.39208		2.71328
3.4022	1.70231	1.69919	3.40188	3.4027		2.72166
3.41242	1.70691	1.70471	3.41214	3.41201		2.72964
3.42176	1.71184	1.70932	3.42206	3.42241		2.73748
3.43192	1.71675	1.71484	3.43168	3.43271		2.74558
3.44208	1.72171	1.71959	3.44181	3.4419		2.75342
3.45195	1.72737	1.72411	3.4522	3.45256		2.76164
3.46188	1.73166	1.72944	3.46158	3.46273		2.76946
3.47172	1.73723	1.73462	3.47213	3.47206		2.77755
3.48235	1.74197	1.73911	3.48239	3.48221		2.78561
3.49174	1.74665	1.74488	3.49169	3.49251		2.79349
3.50207	1.75182	1.74957	3.5021	3.50224		2.80156
3.51243	1.757	1.7544	3.51264	3.51219		2.80973
3.52162	1.76167	1.75925	3.52164	3.52223		2.81728
3.53229	1.76726	1.76426	3.53199	3.53254		2.82567
3.54227	1.77189	1.7698	3.54208	3.5421		2.83363
3.55184	1.77687	1.77421	3.55209	3.55258		2.84152
3.56187	1.78167	1.77979	3.56164	3.56269		2.84953
3.57203	1.78671	1.78447	3.57183	3.57203		2.85741
3.58205	1.79234	1.78903	3.58228	3.58252		2.86564
3.59192	1.79666	1.7945	3.59171	3.59271		2.8735
3.60172	1.80227	1.79956	3.60198	3.60205		2.88152
3.61243	1.80703	1.80419	3.61239	3.61219		2.88965
3.62168	1.81157	1.80977	3.62163	3.62248		2.89743
3.63211	1.81683	1.81452	3.63202	3.63235		2.90557
3.6424	1.82193	1.81939	3.64246	3.64209		2.91365
3.65157	1.82669	1.8243	3.65172	3.65205		2.92127
3.66218	1.83242	1.82923	3.66187	3.66278		2.9297
3.67238	1.837	1.83472	3.67202	3.672		2.93762
3.68177	1.84183	1.83926	3.68227	3.68247		2.94552
3.69185	1.84669	1.84482	3.69168	3.69284		2.95358
3.70211	1.85171	1.84947	3.70183	3.70199		2.96142
3.71193	1.85728	1.8541	3.71229	3.7124		2.9696
3.72185	1.86165	1.85954	3.72176	3.72287		2.97753
3.73184	1.86729	1.8646	3.73196	3.73218		2.98557
3.7423	1.87207	1.86921	3.74256	3.74226		2.99368
3.75171	1.87665	1.8747	3.75166	3.75228		3.0014
3.76229	1.88179	1.87961	3.76212	3.76246		3.00965
3.77238	1.88692	1.8844	3.77238	3.77197		3.01761
3.78173	1.89176	1.88927	3.7816	3.78214		3.0253
3.79212	1.8974	1.89425	3.79198	3.79276		3.0337
3.80239	1.90193	1.89983	3.80198	3.80204		3.04163
3.81173	1.90689	1.90422	3.81206	3.81241		3.04946
3.82183	1.9117	1.90978	3.82176	3.82273		3.05756
3.83207	1.91667	1.91455	3.83185	3.83204		3.06544
3.84203	1.92226	1.91913	3.8422	3.84234		3.07359
3.85174	1.9266	1.92451	3.85186	3.85286		3.08151
3.86177	1.93224	1.92962	3.86206	3.86216		3.08957
3.87253	1.93713	1.93418	3.87246	3.87233		3.09773
3.88165	1.94158	1.93976	3.88166	3.88217		3.10536
3.89216	1.94677	1.94462	3.89213	3.8925		3.11364
3.9025	1.95193	1.94935	3.90231	3.90208		3.12163
3.91168	1.9568	1.95427	3.91173	3.91219		3.12933
3.92201	1.96237	1.95919	3.92206	3.92265		3.13766
3.93257	1.96695	1.96486	3.93191	3.93214		3.14569
3.94183	1.97193	1.96917	3.94206	3.94236		3.15347
3.95182	1.97664	1.97478	3.9517	3.95271		3.16153
3.96194	1.98173	1.97945	3.9618	3.96193		3.16937
3.9722	1.98726	1.98415	3.97222	3.97241		3.17765
3.98165	1.99156	1.98947	3.98181	3.98279		3.18546
3.9919	1.99723	1.99455	3.99205	3.99203		3.19355
4.00244	2.00219	1.99924	4.00244	4.00241		3.20174
4.01161	2.00666	2.00479	4.01167	4.01216		3.20938
4.02212	2.01181	2.0095	4.02216	4.02249		3.21762
4.03247	2.01695	2.01438	4.03245	4.03205		3.22566
4.04173	2.02174	2.01932	4.0417	4.0423		3.23336
4.05205	2.02738	2.02421	4.05193	4.05264		3.24164
4.06252	2.03188	2.02988	4.06201	4.06213		3.24968
4.07179	2.03688	2.03424	4.07204	4.07247		3.25748
4.08193	2.04172	2.03981	4.08168	4.08279		3.26559
4.09185	2.04676	2.04439	4.09196	4.09184		3.27336
4.10227	2.05219	2.04914	4.10226	4.1025		3.28167
4.11174	2.05654	2.05448	4.11175	4.11264		3.28943
4.12191	2.06242	2.05956	4.12209	4.12205		3.29761
4.13226	2.06705	2.06433	4.13246	4.13234		3.30569
4.14174	2.07155	2.06979	4.14157	4.14223		3.31338
4.15205	2.07688	2.07445	4.1522	4.15236		3.32159
4.16242	2.08195	2.07944	4.16239	4.16206		3.32965
4.17166	2.08677	2.08427	4.17179	4.17236		3.33737
4.18205	2.09224	2.08926	4.18181	4.18253		3.34558
4.19245	2.0969	2.09495	4.19203	4.19221		3.35371
4.20171	2.10177	2.09919	4.2021	4.20253		3.36146
4.21201	2.10671	2.1048	4.21173	4.21274		3.3696
4.22177	2.11183	2.10952	4.22181	4.22191		3.37737
4.23227	2.11721	2.11419	4.23232	4.23248		3.38569
4.2418	2.12155	2.11936	4.24172	4.2427		3.39343
4.25196	2.12728	2.1245	4.25203	4.2522		3.40159
4.26231	2.13198	2.12928	4.26255	4.26213		3.40965
4.27175	2.13659	2.13478	4.2716	4.27225		3.41739
4.28221	2.14191	2.13946	4.28212	4.28238		3.42562
4.2925	2.14694	2.14444	4.29235	4.29199		3.43364
4.30156	2.15186	2.14921	4.30183	4.30232		3.44136
4.31211	2.15719	2.15426	4.31168	4.31258		3.44956
4.32225	2.16189	2.15991	4.32206	4.3221		3.45764
4.33174	2.1668	2.16416	4.33216	4.33242		3.46546
4.342	2.1718	2.16982	4.34168	4.34297		3.47365
4.35189	2.17686	2.17452	4.35179	4.3519		3.48139
4.36209	2.18226	2.17915	4.36243	4.36252		3.48969
4.37173	2.18656	2.18441	4.37175	4.37273		3.49744
4.38206	2.19234	2.18947	4.38202	4.38224		3.50563
4.39215	2.19708	2.19429	4.39254	4.39202		3.51362
4.40187	2.20156	2.19992	4.40165	4.40234		3.52147
4.41221	2.20683	2.20457	4.41216	4.41251		3.52966
4.42249	2.21194	2.20942	4.42231	4.42208		3.53765
4.43165	2.21684	2.21423	4.43187	4.43219		3.54536
4.44217	2.22212	2.21926	4.44186	4.44268		3.55362
4.45233	2.22693	2.22486	4.45194	4.452		3.56161
4.46187	2.23189	2.22914	4.462	4.46238		3.56946
4.47177	2.23677	2.23484	4.47185	4.47284		3.57761
4.48185	2.24186	2.23952	4.48169	4.48197		3.58538
4.49217	2.24725	2.24415	4.49237	4.49246		3.59368
4.50167	2.25149	2.24935	4.50172	4.50261		3.60137
4.51199	2.25738	2.25448	4.51211	4.51237		3.60967
4.52231	2.26203	2.25936	4.52245	4.5221		3.61765
4.53174	2.26655	2.2649	4.53163	4.53231		3.62543
4.54209	2.27184	2.26948	4.54218	4.54247		3.63361
4.55274	2.27693	2.27449	4.55226	4.55218		3.64172
4.56157	2.28181	2.27924	4.56188	4.56206		3.64931
4.57214	2.2871	2.28426	4.5718	4.57281		3.65762
4.58233	2.29192	2.28981	4.58193	4.58206		3.66561
4.59193	2.2969	2.2941	4.59211	4.59246		3.6735
4.6017	2.30181	2.29976	4.60188	4.60279		3.68159
4.61199	2.30677	2.30459	4.61175	4.6119		3.6894
4.62221	2.31224	2.30912	4.62245	4.62246		3.6977
4.63175	2.31659	2.31435	4.6316	4.63255		3.70537
4.64187	2.32235	2.31948	4.64216	4.64223		3.71362
4.65235	2.32693	2.32437	4.65245	4.65215		3.72165
4.66166	2.33161	2.32989	4.66152	4.6623		3.7294
4.67205	2.33684	2.33452	4.67219	4.6724		3.7376
4.68255	2.34187	2.3395	4.68233	4.68231		3.74571
4.69164	2.34693	2.34416	4.69178	4.69219		3.75334
4.70202	2.35217	2.34929	4.70174	4.70278		3.7616
4.71222	2.35692	2.3548	4.71204	4.71197		3.76959
4.72209	2.36179	2.35908	4.72195	4.72253		3.77749
4.73171	2.36683	2.36486	4.73186	4.73278		3.78561
4.74202	2.37176	2.36969	4.7419	4.74199		3.79347
4.75221	2.37729	2.37419	4.75231	4.75257		3.80171
4.76179	2.3816	2.37939	4.76165	4.76251		3.80939
4.77176	2.38731	2.38447	4.77231	4.77216		3.8176
4.78254	2.39194	2.38932	4.78242	4.78211		3.82567
4.79166	2.39657	2.3949	4.7917	4.79217		3.8334
4.80218	2.40184	2.39946	4.80213	4.8025		3.84162
4.81247	2.40694	2.40445	4.81233	4.81219		3.84968
4.82157	2.41192	2.40928	4.82176	4.82216		3.85734
4.83206	2.41714	2.41434	4.83172	4.8327		3.86559
4.84223	2.42193	2.41976	4.842	4.84199		3.87358
4.8519	2.42697	2.42404	4.8521	4.85265		3.88153
4.86178	2.43175	2.42997	4.86169	4.8628		3.8896
4.87194	2.43668	2.4346	4.87182	4.87204		3.89742
4.88208	2.44231	2.43912	4.88249	4.88243		3.90569
4.89191	2.44652	2.44442	4.89163	4.89265		3.91343
4.90187	2.45236	2.44948	4.90218	4.90214		3.92161
4.91251	2.45698	2.45438	4.91247	4.91211		3.92969
4.9217	2.46155	2.45977	4.9217	4.92231		3.93741
4.93221	2.46678	2.46446	4.93201	4.93248		3.94559
4.94242	2.47193	2.46932	4.94247	4.94206		3.95364
4.95163	2.47689	2.47427	4.95185	4.95221		3.96137
4.9622	2.48217	2.47937	4.96177	4.96266		3.96963
4.9721	2.48696	2.48476	4.97188	4.97195		3.97753
4.98182	2.49192	2.48908	4.9822	4.98259		3.98552
4.99185	2.49669	2.49487	4.99166	4.99278		3.99357
5.00188	2.50174	2.49955	5.00189	5.00199		4.00141
5.0121	2.5072	2.50413	5.01237	5.01229		4.00962
5.02191	2.51154	2.50946	5.0216	5.0228		4.01746
5.03185	2.51751	2.51445	5.03213	5.03217		4.02562
5.04235	2.52198	2.51945	5.04244	5.04218		4.03368
5.05176	2.52655	2.52473	5.05177	5.05227		4.04142
5.0623	2.53184	2.52948	5.06204	5.06254		4.04964
5.07248	2.53697	2.53438	5.07242	5.072		4.05765
5.0817	2.54184	2.53929	5.08183	5.08226		4.06538
5.09206	2.54718	2.54439	5.09187	5.09272		4.07364
5.10223	2.55194	2.5498	5.10172	5.10201		4.08154
5.11187	2.55706	2.55404	5.11235	5.11248		4.08956
5.12179	2.5617	2.55984	5.12176	5.12274		4.09757
5.13199	2.56662	2.56462	5.13192	5.13202		4.10543
5.14213	2.5722	2.56916	5.14223	5.14222		4.11359
5.15175	2.5766	2.57444	5.15168	5.15265		4.12142
5.16194	2.58245	2.57948	5.16206	5.16234		4.12965
5.17235	2.58699	2.58442	5.17244	5.1721		4.13766
5.18163	2.5916	2.58966	5.18165	5.18213		4.14533
5.19232	2.59684	2.59453	5.19199	5.1927		4.15368
5.20246	2.60188	2.59946	5.20232	5.20206		4.16164
5.21168	2.60686	2.60425	5.21172	5.2122		4.16934
5.22197	2.61211	2.60937	5.22198	5.22276		4.17764
5.23231	2.61696	2.61483	5.23176	5.23205		4.18558
5.24192	2.62206	2.61906	5.2423	5.24249		4.19357
5.25181	2.62664	2.62495	5.25176	5.25287		4.20161
5.26185	2.63161	2.62957	5.26195	5.26202		4.2094
5.2723	2.63717	2.63409	5.27232	5.27238		4.21765
5.28167	2.64164	2.63938	5.28171	5.28258		4.2254
5.29191	2.64741	2.64447	5.29218	5.29215		4.23362
5.30251	2.65202	2.64942	5.30252	5.30224		4.24174
5.31167	2.65655	2.65461	5.31157	5.31209		4.2493
5.32221	2.66181	2.65947	5.32205	5.32258		4.25762
5.3324	2.6669	2.66443	5.33216	5.33212		4.2656
5.3417	2.67189	2.6693	5.3418	5.34227		4.27339
5.35184	2.67704	2.67433	5.35194	5.35266		4.28156
5.36228	2.68199	2.67978	5.36184	5.36208		4.28959
5.37204	2.6871	2.6841	5.37213	5.37256		4.29759
5.38181	2.69166	2.6899	5.38175	5.38275		4.30557
5.3918	2.69666	2.69447	5.39205	5.39203		4.3134
5.40236	2.70221	2.6992	5.40229	5.40232		4.32168
5.41169	2.70662	2.70443	5.4118	5.41253		4.32941
5.42194	2.71244	2.7094	5.42221	5.42228		4.33765
5.4325	2.71695	2.71452	5.43246	5.43228		4.34574
5.4417	2.7216	2.71964	5.44163	5.44206		4.35333
5.45212	2.72689	2.72449	5.45204	5.4526		4.36163
5.46254	2.7319	2.72936	5.46228	5.46201		4.36962
5.47168	2.73677	2.73434	5.47191	5.47229		4.3774
5.48194	2.74211	2.73932	5.48169	5.48277		4.38557
5.49225	2.74709	2.74483	5.49182	5.49199		4.3936
5.50184	2.75197	2.74913	5.50216	5.50253		4.40153
5.51192	2.75661	2.75488	5.5116	5.51276		4.40955
5.52173	2.76173	2.7595	5.52203	5.52201		4.4174
5.5323	2.76726	2.76414	5.53233	5.53229		4.42566
5.54172	2.7716	2.7694	5.54167	5.54268		4.43341
5.55204	2.77738	2.77448	5.5521	5.55222		4.44164
5.56237	2.78189	2.77951	5.56273	5.56219		4.44974
5.57173	2.78651	2.78462	5.57159	5.5722		4.45733
5.58223	2.79197	2.78951	5.58207	5.58247		4.46565
5.59237	2.79691	2.79453	5.59226	5.59203		4.47362
5.60172	2.80184	2.79925	5.60196	5.60248		4.48145
5.61199	2.80701	2.80423	5.61163	5.61266		4.4895
5.62215	2.81205	2.80983	5.62196	5.62205		4.49761
5.63195	2.81698	2.81406	5.63224	5.63254		4.50555
5.64196	2.82165	2.81995	5.64172	5.64277		4.51361
5.65167	2.82667	2.82446	5.6519	5.65196		4.52133
5.66231	2.8322	2.82916	5.66234	5.66229		4.52966
5.67171	2.83665	2.83436	5.67162	5.67256		4.53738
5.68203	2.84237	2.83946	5.68208	5.68226		4.54564
5.69242	2.84686	2.8445	5.69252	5.69202		4.55366
5.70163	2.85158	2.84966	5.70164	5.70218		4.56134
5.71214	2.85699	2.8545	5.71198	5.71262		4.56965
5.72248	2.86193	2.85947	5.72215	5.72206		4.57762
5.73169	2.86687	2.86424	5.73211	5.73236		4.58545
5.74193	2.87195	2.86929	5.7417	5.74272		4.59352
5.75225	2.87712	2.87474	5.75185	5.75204		4.6016
5.76188	2.88196	2.87909	5.76223	5.76243		4.60952
5.77184	2.88661	2.8851	5.77179	5.77293		4.61765
5.78187	2.89173	2.88951	5.78183	5.78199		4.62539
5.79213	2.89728	2.89411	5.79252	5.79234		4.63368
5.80174	2.90159	2.8994	5.80165	5.80246		4.64137
5.81218	2.90733	2.9045	5.81217	5.81243		4.64972
5.82233	2.91199	2.90944	5.82244	5.82193		4.65763
5.83174	2.91663	2.91466	5.83153	5.8322		4.66535
5.84219	2.92197	2.91951	5.84206	5.8426		4.67367
5.85243	2.92694	2.92461	5.85207	5.85208		4.68163
5.86167	2.93187	2.9292	5.86196	5.86233		4.68941
5.872	2.93694	2.93418	5.87175	5.87274		4.69752
5.88221	2.94214	2.93975	5.8819	5.88206		4.70561
5.89193	2.94691	2.94415	5.89207	5.89244		4.7135
5.90176	2.95159	2.95001	5.90191	5.90288		4.72163
5.91177	2.95666	2.95453	5.9119	5.91203		4.72938
5.9223	2.9623	2.9592	5.92249	5.92241		4.73774
5.93172	2.96656	2.96441	5.93167	5.93241		4.74535
5.94207	2.97234	2.9694	5.94224	5.94239		4.75369
5.95243	2.97691	2.97444	5.95238	5.95209		4.76165
5.96171	2.98167	2.9796	5.96165	5.96219		4.76936
5.97209	2.98691	2.98453	5.97213	5.97246		4.77762
5.98259	2.99187	2.98959	5.98201	5.98218		4.78565
5.99176	2.99688	2.99414	5.99195	5.99222		4.79339
6.00197	3.00199	2.99915	6.00175	6.00276		4.80152
6.01204	3.00704	3.00472	6.01178	6.01195		4.80951
6.0221	3.01191	3.0092	6.02219	6.02245		4.81757
6.03166	3.01668	3.015	6.03184	6.03276		4.82559
6.04185	3.02172	3.01955	6.04189	6.04203		4.83341
6.05228	3.02728	3.02413	6.05241	6.05249		4.84172
6.06174	3.03161	3.02934	6.06168	6.06227		4.84933
6.07201	3.03737	3.03443	6.07224	6.07242		4.85769
6.0824	3.04187	3.0395	6.08249	6.08212		4.86568
6.09176	3.04663	3.04453	6.09166	6.09217		4.87335
6.10207	3.05196	3.0495	6.10199	6.1026		4.88162
6.11256	3.05686	3.05465	6.11216	6.1122		4.88969
6.12175	3.06201	3.05919	6.1219	6.12232		4.89743
6.13202	3.06703	3.0642	6.13173	6.13281		4.90556
6.14204	3.07199	3.06977	6.14197	6.14191		4.91354
6.15216	3.07693	3.07419	6.15219	6.15253		4.9216
6.16177	3.08162	3.08006	6.16169	6.16272		4.92957
6.1718	3.08676	3.08449	6.17197	6.17196		4.9374
6.18223	3.09237	3.08918	6.1824	6.18245		4.94573
6.19183	3.09658	3.09444	6.19159	6.19242		4.95337
6.20198	3.10238	3.09942	6.20224	6.20225		4.96165
6.21237	3.10691	3.10436	6.21247	6.21202		4.96963
6.22167	3.11172	3.10958	6.22169	6.2223		4.97739
6.23207	3.11687	3.11464	6.23186	6.23253		4.98559
6.24247	3.12176	3.11955	6.24226	6.24223		4.99365
6.25168	3.12696	3.12413	6.25197	6.25237		5.00142
6.26209	3.13197	3.12928	6.26176	6.26275		5.00957
6.27195	3.137	3.13482	6.27183	6.2719		5.0175
6.28214	3.14197	3.13916	6.28231	6.2826		5.02564
6.29174	3.14658	3.14496	6.29167	6.29276		5.03354
6.30192	3.15175	3.14941	6.30196	6.30213		5.04143
6.31226	3.15732	3.15407	6.3125	6.31227		5.04968
6.32184	3.16155	3.1595	6.32163	6.32235		5.05737
6.33199	3.16737	3.16439	6.33216	6.33235		5.06565
6.34251	3.17195	3.16941	6.34241	6.342		5.07366
6.35152	3.17667	3.1745	6.35173	6.35227		5.08134
6.36216	3.18186	3.17961	6.36179	6.36256		5.0896
6.37244	3.18677	3.18455	6.37221	6.37211		5.09762
6.38166	3.19197	3.1892	6.38203	6.38231		5.10543
6.39206	3.19705	3.19427	6.39171	6.39294		5.11361
6.402	3.20213	3.19975	6.40179	6.40189		5.12151
6.41195	3.20697	3.20416	6.41234	6.41255		5.12959
6.42166	3.21158	3.20992	6.42173	6.42281		5.13754
6.43207	3.21674	3.21442	6.43196	6.43217		5.14547
6.44215	3.2223	3.21915	6.44249	6.44215		5.15365
6.45192	3.22653	3.22453	6.45163	6.45254		5.16143
6.46205	3.23244	3.22946	6.46217	6.46236		5.1697
6.47238	3.23697	3.23447	6.47248	6.47206		5.17767
6.48162	3.24176	3.23944	6.48171	6.48213		5.18533
6.49228	3.24683	3.2447	6.49194	6.49267		5.19368
6.50248	3.25172	3.24955	6.50214	6.50203		5.20158
6.51182	3.25699	3.25415	6.51187	6.51233		5.20943
6.52181	3.26207	3.25929	6.52185	6.52277		5.21756
6.53198	3.26704	3.26484	6.53173	6.53193		5.2255
6.542	3.27199	3.26916	6.54229	6.5425		5.23359
6.55167	3.27659	3.27488	6.55179	6.55269		5.24152
6.56206	3.28174	3.27949	6.562	6.56227		5.24951
6.57222	3.28725	3.28416	6.57235	6.57216		5.25763
6.5818	3.29152	3.28951	6.58165	6.58252		5.2654
6.59195	3.29735	3.29446	6.59224	6.59233		5.27367
6.60266	3.30202	3.29943	6.60233	6.60218		5.28172
6.61152	3.3067	3.30442	6.61178	6.61204		5.28929
6.62234	3.31177	3.30969	6.62191	6.62278		5.2977
6.63251	3.31673	3.31448	6.63204	6.63207		5.30557
6.64184	3.32199	3.31916	6.64198	6.6424		5.31347
6.65173	3.32705	3.32426	6.6519	6.65265		5.32152
6.6621	3.33207	3.32985	6.66167	6.66196		5.32953
6.67205	3.33704	3.33412	6.67236	6.67251		5.33762
6.68185	3.3415	3.33987	6.68167	6.68269		5.34552
6.69182	3.34676	3.34439	6.69206	6.69209		5.35342
6.70232	3.35222	3.34923	6.70237	6.7022		5.36167
6.71171	3.35656	3.35447	6.71157	6.71238		5.36934
6.72194	3.36238	3.35938	6.72221	6.72225		5.37763
6.73248	3.36708	3.36447	6.73242	6.73233		5.38576
6.74165	3.37175	3.36951	6.74176	6.74208		5.39335
6.75215	3.37682	3.37459	6.75183	6.75276		5.40163
6.76238	3.38177	3.3795	6.76218	6.76207		5.40958
6.77194	3.38693	3.38427	6.77191	6.77246		5.4175
6.78181	3.39203	3.38929	6.78183	6.78268		5.42553
6.79207	3.39706	3.39481	6.79179	6.792		5.43355
6.80204	3.40201	3.39921	6.80223	6.80261		5.44162
6.8119	3.40658	3.40491	6.81174	6.81268		5.44956
6.82169	3.41179	3.40937	6.82221	6.822		5.45741
6.83253	3.41721	3.41419	6.83234	6.83224		5.4657
6.84175	3.42147	3.41953	6.84173	6.84226		5.47335
6.85205	3.42754	3.42436	6.85216	6.85234		5.48169
6.86239	3.43203	3.42953	6.86241	6.86227		5.48973
6.87158	3.43667	3.43449	6.8717	6.87208		5.4973
6.88215	3.44184	3.43956	6.88182	6.88262		5.5056
6.89233	3.44677	3.44454	6.8921	6.8921		5.51357
6.90185	3.45205	3.44919	6.90202	6.90255		5.52153
6.91182	3.45696	3.4543	6.91172	6.91275		5.52951
6.92199	3.46205	3.45988	6.9218	6.92205		5.53755
6.93198	3.46685	3.46416	6.93242	6.93256		5.54559
6.94201	3.47154	3.46988	6.94166	6.94273		5.55356
6.95177	3.4769	3.47445	6.95208	6.95206		5.56145
6.96247	3.48216	3.47929	6.96241	6.96219		5.5697
6.97176	3.48653	3.4844	6.97168	6.97241		5.57736
6.98213	3.49239	3.48931	6.98203	6.98239		5.58565
6.9924	3.49697	3.49455	6.99259	6.99206		5.59371
7.00164	3.50169	3.49946	7.00178	7.00212		5.60134
7.01225	3.5069	3.5046	7.01188	7.01265		5.60966
7.02235	3.51174	3.50957	7.02198	7.02197		5.61752
7.03171	3.51703	3.51412	7.03212	7.03249		5.62549
7.04182	3.52194	3.5193	7.04161	7.04277		5.63349
7.05191	3.52705	3.52489	7.05185	7.05203		5.64155
7.06206	3.53187	3.52912	7.06238	7.06241		5.64957
7.07193	3.53664	3.53494	7.07167	7.07292		5.65762
7.08176	3.54193	3.53949	7.08202	7.08208		5.66546
7.09237	3.5472	3.54422	7.09243	7.09221		5.67369
7.10172	3.55154	3.5494	7.10172	7.10237		5.68135
7.11224	3.55734	3.55427	7.11208	7.1125		5.68969
7.12243	3.56206	3.55951	7.12256	7.122		5.69771
7.13177	3.56672	3.56452	7.13172	7.13217		5.70538
7.14216	3.57182	3.56974	7.1419	7.14271		5.71367
7.15242	3.57675	3.57454	7.15194	7.15203		5.72154
7.16176	3.58209	3.5791	7.16215	7.1624		5.7295
7.17181	3.58686	3.58431	7.17174	7.17277		5.7375
7.18209	3.59207	3.58986	7.18187	7.182		5.74558
7.1921	3.59699	3.59408	7.19221	7.19234		5.75354
7.20175	3.60163	3.60002	7.20176	7.20276		5.76158
7.21183	3.6069	3.60451	7.21199	7.21214		5.76947
7.22227	3.61225	3.60929	7.22243	7.22215		5.77768
7.23161	3.6165	3.61433	7.23161	7.23225		5.78526
7.24225	3.62239	3.61925	7.24208	7.24264		5.79372
7.25246	3.62702	3.62454	7.25242	7.25203		5.80169
7.26171	3.63162	3.62956	7.26165	7.26218		5.80934
7.27204	3.63679	3.63464	7.27205	7.27269		5.81764
7.28256	3.64174	3.6396	7.28185	7.28207		5.82556
7.29177	3.6471	3.64416	7.29218	7.2924		5.83352
7.3019	3.65184	3.64932	7.30174	7.30293		5.84155
7.31203	3.65703	3.65477	7.31192	7.31192		5.84953
7.3222	3.66189	3.6591	7.32227	7.32244		5.85758
7.33164	3.66666	3.6649	7.33176	7.33273		5.86554
7.34187	3.67187	3.66953	7.3421	7.34199		5.87347
7.35235	3.67719	3.67426	7.35248	7.35229		5.88171
7.3617	3.68158	3.6793	7.36154	7.36219		5.88926
7.37213	3.6874	3.6842	7.37221	7.37248		5.89768
7.38244	3.69191	3.68955	7.38235	7.38214		5.90568
7.39167	3.69667	3.69453	7.39165	7.39224		5.91335
7.40199	3.70183	3.69969	7.40201	7.40249		5.9216
7.4124	3.70667	3.70464	7.4119	7.41223		5.92957
7.42185	3.71219	3.70909	7.42206	7.42248		5.93753
7.43182	3.71691	3.71434	7.43167	7.4328		5.94551
7.44186	3.72205	3.71974	7.44202	7.442		5.95353
7.45234	3.72687	3.72412	7.45218	7.4524		5.96158
7.46172	3.73167	3.7299	7.46182	7.46262		5.96955
7.47186	3.73686	3.73453	7.4721	7.47212		5.97749
7.48242	3.74221	3.73931	7.48239	7.48235		5.98574
7.49174	3.74662	3.74435	7.4916	7.49216		5.99329
7.50204	3.7524	3.74926	7.50227	7.50251		6.0017
7.51261	3.75692	3.75454	7.51239	7.51206		6.0097
7.52165	3.7617	3.75957	7.5218	7.52222		6.01739
7.53216	3.7668	3.76463	7.53179	7.53259		6.02559
7.54234	3.77179	3.76956	7.54191	7.54206		6.03353
7.55173	3.77719	3.77416	7.55209	7.55245		6.04152
7.56194	3.78183	3.77937	7.56164	7.56284		6.04952
7.57181	3.78706	3.78476	7.57198	7.57201		6.05752
7.58221	3.79199	3.78905	7.58224	7.5824		6.06558
7.59179	3.79665	3.79502	7.5917	7.59273		6.07358
7.60188	3.80179	3.79954	7.60202	7.60212		6.08147
7.61227	3.80724	3.80423	7.6127	7.6122		6.08973
7.62183	3.81154	3.80935	7.62157	7.62224		6.09731
7.63211	3.81741	3.81431	7.63225	7.63244		6.1057
7.64247	3.82189	3.81963	7.64239	7.64211		6.1137
7.65165	3.82671	3.82447	7.65188	7.65232		6.12141
7.66212	3.83175	3.82965	7.66167	7.66264		6.12957
7.67228	3.8368	3.83446	7.67206	7.67208		6.13754
7.68185	3.84214	3.83909	7.68215	7.68246		6.14554
7.69201	3.84682	3.84446	7.69175	7.69281		6.15357
7.70175	3.85208	3.84967	7.70176	7.70194		6.16144
7.7122	3.85698	3.85408	7.7123	7.71244		6.1696
7.72173	3.86162	3.8599	7.7216	7.72272		6.17751
7.73186	3.86685	3.86452	7.73198	7.73217		6.18548
7.74227	3.87213	3.86926	7.74248	7.74208		6.19364
7.75173	3.87656	3.87445	7.75161	7.75224		6.20132
7.76212	3.88258	3.87925	7.76205	7.7625		6.2097
7.77246	3.88696	3.8846	7.77228	7.7721		6.21768
7.7817	3.89168	3.88947	7.78205	7.78225		6.22543
7.79205	3.8968	3.89465	7.79168	7.79271		6.23358
7.80243	3.90181	3.89944	7.80204	7.80204		6.24155
7.8118	3.90711	3.90419	7.81212	7.8124		6.24952
7.82185	3.91182	3.9095	7.82181	7.82291		6.25758
7.83188	3.91707	3.91475	7.83168	7.83201		6.26548
7.84213	3.92208	3.9191	7.84253	7.84241		6.27365
7.85172	3.92663	3.92486	7.85166	7.85264		6.2815
7.86206	3.93173	3.92958	7.8621	7.8623		6.28955
7.8723	3.93712	3.93424	7.87246	7.87197		6.29762
7.88178	3.94163	3.93935	7.88154	7.88227		6.30531
7.89214	3.94753	3.94429	7.89209	7.8926		6.31373
7.90247	3.95192	3.9497	7.90226	7.90206		6.32168
7.91161	3.95676	3.95439	7.91181	7.91216		6.32935
7.92212	3.96179	3.95964	7.92176	7.92277		6.33762
7.9324	3.96669	3.96457	7.93202	7.93204		6.34554
7.94185	3.97212	3.96915	7.94204	7.94243		6.35352
7.95175	3.9768	3.97444	7.95191	7.9529		6.36156
7.96184	3.98206	3.97979	7.96181	7.96196		6.36949
7.97223	3.98711	3.98408	7.97238	7.97246		6.37765
7.98171	3.99156	3.98988	7.98169	7.98258		6.38548
7.99198	3.99672	3.99454	7.99227	7.99229		6.39356
8.00242	4.00212	3.9992	8.00236	8.00216		6.40165
8.01174	4.00669	4.00435	8.0116	8.01221		6.40932
8.02207	4.01247	4.00925	8.02223	8.0224		6.41768
8.03259	4.01696	4.01471	8.03226	8.03218		6.42574
8.04168	4.02174	4.01934	8.04175	8.04214		6.43333
8.05208	4.02672	4.02466	8.05183	8.0527		6.4416
8.06223	4.03174	4.0295	8.06187	8.06206		6.44948
8.07202	4.03713	4.03419	8.07207	8.07244		6.45757
8.08166	4.04173	4.0394	8.08186	8.0828		6.46549
8.09188	4.0471	4.04469	8.0918	8.09193		6.47348
8.10225	4.05222	4.04912	8.10227	8.10254		6.48168
8.11173	4.05664	4.05491	8.11177	8.11245		6.4895
8.12192	4.06175	4.05944	8.12227	8.12229		6.49753
8.13244	4.06712	4.06426	8.13239	8.13213		6.50567
8.14171	4.07161	4.0694	8.1417	8.1422		6.51332
8.15207	4.07752	4.07421	8.15217	8.15247		6.52169
8.16257	4.0819	4.07976	8.1623	8.16224		6.52975
8.17169	4.08675	4.08441	8.17182	8.17215		6.53736
8.18213	4.09178	4.08967	8.18182	8.18281		6.54564
8.19226	4.09674	4.09441	8.19202	8.19194		6.55347
8.20202	4.10204	4.0992	8.20212	8.2025		6.56158
8.21177	4.10673	4.10443	8.21172	8.21276		6.56948
8.2219	4.11227	4.10972	8.22184	8.22195		6.57754
8.23207	4.11708	4.11418	8.23233	8.23248		6.58563
8.24187	4.12156	4.1199	8.24161	8.24257		6.5935
8.25182	4.12682	4.12443	8.25228	8.2522		6.60151
8.26244	4.13212	4.12928	8.26242	8.26204		6.60966
8.27166	4.13662	4.13436	8.27164	8.27231		6.61732
8.28213	4.14238	4.13927	8.28203	8.28235		6.62563
8.29246	4.14688	4.14478	8.29238	8.29222		6.63374
8.30163	4.15167	4.14937	8.30187	8.30229		6.64137
8.31217	4.15686	4.15464	8.31182	8.3126		6.64962
8.32209	4.1618	4.15954	8.32184	8.32194		6.65744
8.33201	4.16707	4.16424	8.33227	8.33259		6.66564
8.34176	4.17171	4.16932	8.34167	8.34272		6.67344
8.35188	4.17723	4.17469	8.35183	8.35213		6.68155
8.36215	4.18206	4.1791	8.36246	8.36233		6.68962
8.37196	4.18655	4.18492	8.37172	8.37255		6.69754
8.38183	4.19182	4.18942	8.38215	8.38223		6.70549
8.39248	4.19707	4.1943	8.3924	8.39207		6.71366
8.4016	4.2017	4.1993	8.40165	8.40226		6.7213
8.41218	4.2074	4.2043	8.41187	8.41251		6.72965
8.42237	4.21186	4.20979	8.42234	8.42208		6.73769
8.43165	4.21666	4.21435	8.43196	8.43223		6.74537
8.44214	4.22191	4.21964	8.44175	8.44285		6.75366
8.45216	4.22682	4.22457	8.45183	8.45194		6.76146
8.46193	4.23211	4.22914	8.4623	8.46257		6.76961
8.4717	4.23666	4.23436	8.47167	8.47285		6.77745
8.482	4.24227	4.23965	8.48184	8.48209		6.78557
8.49212	4.24708	4.24414	8.49246	8.49225		6.79361
8.50193	4.25156	4.25009	8.50176	8.50268		6.8016
8.51194	4.25679	4.25448	8.51209	8.51229		6.80952
8.52236	4.26215	4.25925	8.5225	8.5221		6.81767
8.53163	4.26667	4.26434	8.53164	8.53213		6.82528
8.54229	4.27232	4.2693	8.542	8.54263		6.83371
8.55245	4.27692	4.27472	8.5523	8.552		6.84168
8.56182	4.28176	4.27934	8.56184	8.56224		6.8494
8.57199	4.28686	4.28466	8.5719	8.57276		6.85763
8.58219	4.2918	4.28961	8.58172	8.58196		6.86546
8.5919	4.29715	4.29417	8.59221	8.59256		6.8736
8.6017	4.30163	4.2993	8.60173	8.60276		6.88142
8.61193	4.30729	4.30463	8.61195	8.61216		6.88959
8.62216	4.31202	4.30918	8.62234	8.62227		6.89759
8.63177	4.31653	4.31504	8.63178	8.63265		6.90555
8.6419	4.32176	4.31946	8.64219	8.64226		6.91351
8.65257	4.32715	4.32435	8.65238	8.6522		6.92173
8.66161	4.33164	4.32937	8.66168	8.66205		6.92927
8.67224	4.33729	4.33427	8.67196	8.67268		6.93769
8.68254	4.34187	4.3397	8.68227	8.6821		6.9457
8.69178	4.3468	4.34425	8.69189	8.69227		6.9534
8.70185	4.35187	4.34961	8.70195	8.70266		6.96159
8.7123	4.35674	4.35466	8.7117	8.712		6.96948
8.72195	4.36212	4.35913	8.72222	8.7225		6.97758
8.73175	4.36672	4.36428	8.73167	8.73272		6.98543
8.74185	4.37224	4.36964	8.74196	8.74206		6.99355
8.7523	4.37697	4.37422	8.75233	8.7522		7.0016
8.76171	4.38162	4.37999	8.76166	8.76256		7.00951
8.77195	4.3868	4.38451	8.77216	8.77222		7.01753
8.78244	4.39209	4.38935	8.78244	8.78232		7.02573
8.79162	4.39676	4.39427	8.79164	8.79208		7.03327
8.80223	4.40238	4.39927	8.80199	8.80268		7.04171
8.81243	4.40687	4.40473	8.81233	8.81207		7.04969
8.82187	4.41172	4.40926	8.82182	8.82237		7.05741
8.83189	4.4169	4.41468	8.83189	8.8327		7.06561
8.84229	4.42173	4.41974	8.84186	8.84205		7.07353
8.85194	4.42723	4.42415	8.85206	8.85257		7.08159
8.86186	4.43173	4.42929	8.86168	8.86279		7.08947
8.87171	4.43719	4.43464	8.8721	8.87192		7.09751
8.88246	4.442	4.43918	8.88231	8.88232		7.10565
8.89178	4.44654	4.44508	8.89172	8.89241		7.11351
8.90197	4.45182	4.44946	8.90221	8.90227		7.12155
8.91232	4.45721	4.45434	8.91244	8.91231		7.12972
8.9216	4.4617	4.45936	8.92161	8.92206		7.13727
8.93215	4.46735	4.4643	8.932	8.9325		7.14566
8.94241	4.47189	4.4696	8.94231	8.94206		7.15365
8.95174	4.47687	4.47423	8.95187	8.95249		7.16144
8.96187	4.48179	4.47984	8.96176	8.96262		7.16958
8.97225	4.48663	4.48462	8.97181	8.97216		7.17749
8.98188	4.49223	4.4891	8.98229	8.98254		7.18561
8.99204	4.49664	4.49438	8.99167	8.9928		7.19351
9.00178	4.5022	4.49964	9.002	9.00198		7.20152
9.0124	4.507	4.50421	9.01239	9.01232		7.20966
9.02175	4.5115	4.50995	9.02169	9.02254		7.21749
9.03206	4.5168	4.51443	9.0321	9.03231		7.22554
9.0423	4.52216	4.51924	9.04254	9.04208		7.23366
9.05171	4.52668	4.5244	9.05169	9.05211		7.24132
9.06226	4.53236	4.52932	9.06199	9.06249		7.24968
9.07245	4.53692	4.53465	9.07213	9.07198		7.25763
9.0816	4.5418	4.53923	9.08203	9.08241		7.26541
9.09192	4.54676	4.54477	9.09164	9.09266		7.27355
9.10202	4.55169	4.54958	9.1018	9.10205		7.28143
9.11196	4.55715	4.5541	9.11231	9.11251		7.28961
9.12195	4.56171	4.55938	9.12168	9.12303		7.29755
9.13177	4.56737	4.5646	9.13196	9.13195		7.30553
9.14224	4.57199	4.56928	9.14237	9.14233		7.31364
9.15172	4.57651	4.57492	9.15176	9.15254		7.32149
9.16215	4.58181	4.57942	9.16206	9.16241		7.32957
9.17232	4.5872	4.58427	9.17257	9.17196		7.33766
9.18177	4.59163	4.58944	9.18167	9.18223		7.34535
9.19221	4.5974	4.59438	9.19208	9.19263		7.35374
9.20247	4.60193	4.59969	9.20212	9.20206		7.36165
9.21172	4.6069	4.60416	9.21201	9.21229		7.36942
9.22195	4.61178	4.60979	9.22174	9.2227		7.37759
9.23219	4.61659	4.61461	9.23183	9.23195		7.38543
9.24202	4.62219	4.61911	9.24209	9.24247		7.39358
9.25173	4.62674	4.62435	9.25185	9.25283		7.4015
9.26184	4.63227	4.62964	9.26187	9.26206		7.40954
9.27218	4.63706	4.63429	9.27242	9.27225		7.41764
9.28168	4.64159	4.63985	9.28169	9.28244		7.42545
9.29209	4.64682	4.6445	9.2921	9.29255		7.43361
9.30238	4.65206	4.64931	9.30246	9.30207		7.44166
9.31172	4.65666	4.65438	9.31168	9.31217		7.44932
9.32215	4.66232	4.65935	9.32214	9.32259		7.45771
9.33265	4.66694	4.66471	9.33198	9.33209		7.46567
9.34168	4.67187	4.66917	9.34207	9.34223		7.4734
9.35197	4.67669	4.67481	9.35171	9.35293		7.48162
9.36215	4.68157	4.67957	9.36185	9.36197		7.48942
9.37206	4.68716	4.68408	9.37223	9.37252		7.49761
9.38161	4.69175	4.68932	9.38187	9.38278		7.50547
9.39189	4.69726	4.6947	9.39187	9.39193		7.51353
9.40236	4.70206	4.69927	9.4025	9.40234		7.52171
9.41173	4.70651	4.70488	9.41154	9.41234		7.5294
9.42201	4.71182	4.70943	9.42218	9.42238		7.53756
9.43243	4.71708	4.71438	9.43243	9.43211		7.54569
9.44163	4.72169	4.71941	9.44162	9.44219		7.55331
9.45203	4.72725	4.72431	9.45209	9.45251		7.56164
9.4625	4.73194	4.72969	9.4621	9.46222		7.56969
9.47175	4.73695	4.73419	9.47189	9.47235		7.57743
9.4819	4.74172	4.73977	9.48164	9.4828		7.58557
9.49204	4.74665	4.74451	9.49203	9.49199		7.59344
9.50223	4.75218	4.74918	9.50211	9.50253		7.60165
9.51169	4.75675	4.75433	9.51186	9.51268		7.60946
9.52183	4.76229	4.75959	9.52202	9.5221		7.61757
9.53232	4.76703	4.76438	9.5324	9.53239		7.6257
9.54178	4.77159	4.76992	9.54156	9.54228		7.63343
9.55193	4.77691	4.77443	9.55232	9.55238		7.64159
9.5626	4.78209	4.77928	9.56243	9.56207		7.64969
9.57164	4.78656	4.78444	9.57176	9.5721		7.6573
9.58217	4.79235	4.78926	9.5819	9.58254		7.66564
9.59243	4.79702	4.79474	9.59211	9.59212		7.67368
9.60162	4.80186	4.79921	9.60191	9.60233		7.68139
9.61199	4.80675	4.80472	9.61163	9.61275		7.68957
9.62195	4.81167	4.80947	9.62195	9.622		7.69741
9.63212	4.81724	4.8141	9.6322	9.63253		7.70564
9.64177	4.82167	4.81938	9.64171	9.64275		7.71346
9.65187	4.82724	4.8247	9.65195	9.65203		7.72156
9.66219	4.83188	4.82934	9.66258	9.66233		7.72966
9.67185	4.83645	4.83485	9.6716	9.67243		7.73744
9.68207	4.84196	4.83945	9.6823	9.68232		7.74562
9.69246	4.84698	4.84445	9.69244	9.69206		7.75368
9.70172	4.85163	4.84935	9.70176	9.70231		7.76135
9.71218	4.8572	4.85419	9.7118	9.71253		7.76958
9.72236	4.86196	4.85977	9.72221	9.72212		7.77768
9.73175	4.86684	4.86418	9.73202	9.73242		7.78544
9.74207	4.87176	4.86977	9.74175	9.74268		7.79361
9.75189	4.87664	4.87449	9.75173	9.75191		7.80133
9.76207	4.88218	4.87908	9.76225	9.76257		7.80963
9.77173	4.88667	4.88436	9.77164	9.77275		7.81743
9.78183	4.89222	4.88972	9.78199	9.78208		7.82557
9.79226	4.8969	4.89431	9.79248	9.79219		7.83363
9.80178	4.90158	4.8999	9.80162	9.80247		7.84147
9.81205	4.907	4.90446	9.81215	9.81239		7.84961
9.82239	4.91204	4.90939	9.82236	9.82208		7.85765
9.83165	4.91667	4.91433	9.83191	9.83216		7.86534
9.84223	4.92218	4.91924	9.84186	9.84258		7.87362
9.85242	4.9271	4.92469	9.85214	9.85208		7.88169
9.86175	4.93188	4.92919	9.86204	9.86242		7.88946
9.87194	4.93672	4.93489	9.87185	9.87282		7.89764
9.88207	4.94167	4.93951	9.88165	9.88199		7.90538
9.89204	4.94726	4.94408	9.89241	9.89245		7.91365
9.9017	4.95167	4.94938	9.90175	9.90268		7.92144
9.912	4.9572	4.95473	9.91201	9.91221		7.92963
9.92222	4.962	4.95924	9.92235	9.92209		7.93758
9.93178	4.9666	4.96492	9.93159	9.93241		7.94546
9.94208	4.97201	4.96945	9.94216	9.94246		7.95363
9.95245	4.97705	4.9745	9.95238	9.95201		7.96168
9.9616	4.98165	4.97931	9.96171	9.9621		7.96927
9.97219	4.98718	4.98416	9.97184	9.97275		7.97762
9.9824	4.99207	4.98968	9.98211	9.98212		7.98568
9.99179	4.99681	4.99426	9.99191	9.99238		7.99343
10.0018	5.00174	4.99984	10.002	10.0028		8.00164
10.012	5.00663	5.00456	10.0117	10.012		8.00939
10.0221	5.01226	5.00912	10.0224	10.0225		8.01768
10.0317	5.01661	5.01441	10.0317	10.0327		8.02544
10.0419	5.02221	5.01959	10.0421	10.0422		8.03358
10.0524	5.02689	5.02425	10.0524	10.0522		8.04164
10.0617	5.03163	5.02984	10.0617	10.0624		8.04946
10.072	5.0369	5.03447	10.0723	10.0723		8.05759
10.0825	5.04197	5.03946	10.0823	10.0822		8.0657
10.0917	5.04672	5.04425	10.0916	10.092		8.07326
10.1021	5.05227	5.04914	10.1019	10.1028		8.08162
10.1123	5.05693	5.05465	10.112	10.1121		8.08961
10.1219	5.06184	5.05925	10.122	10.1224		8.09748
10.1317	5.0668	5.06485	10.1319	10.1327		8.10561
10.142	5.07164	5.06961	10.1417	10.1419		8.11339
10.1522	5.07732	5.07406	10.1522	10.1525		8.12165
10.1617	5.0817	5.07939	10.1617	10.1626		8.12943
10.1717	5.08726	5.0846	10.1722	10.1722		8.13761
10.1825	5.09187	5.08929	10.1824	10.1822		8.14565
10.1917	5.09659	5.09475	10.1918	10.1924		8.15344
10.202	5.10195	5.09948	10.2022	10.2024		8.16161
10.2126	5.107	5.10455	10.2124	10.2122		8.16974
10.2217	5.11179	5.10929	10.2217	10.222		8.17729
10.2322	5.11725	5.11416	10.2319	10.2327		8.18563
10.2424	5.12193	5.11969	10.2421	10.242		8.19363
10.2519	5.12688	5.12424	10.252	10.2525		8.2015
10.2618	5.13172	5.12985	10.2617	10.2627		8.20956
10.272	5.13674	5.13457	10.2718	10.2719		8.2174
10.282	5.14236	5.13916	10.2822	10.2826		8.22566
10.2919	5.14662	5.14447	10.2916	10.2927		8.23345
10.3018	5.15223	5.14957	10.3022	10.3021		8.24157
10.3124	5.15695	5.15416	10.3124	10.3121		8.24959
10.3217	5.16164	5.15986	10.3217	10.3224		8.25748
10.3321	5.16682	5.16458	10.3321	10.3323		8.26558
10.3425	5.17196	5.16944	10.3426	10.3422		8.27373
10.3516	5.17674	5.17426	10.3516	10.3522		8.28128
10.3622	5.18225	5.17925	10.362	10.3626		8.28966
10.3723	5.18693	5.18475	10.3721	10.372		8.2976
10.3819	5.19189	5.18919	10.3821	10.3826		8.30555
10.3918	5.19667	5.1948	10.3917	10.3927		8.31353
10.402	5.20173	5.19943	10.4018	10.402		8.3214
10.4121	5.20737	5.20405	10.4123	10.4125		8.32967
10.4219	5.21161	5.20954	10.4217	10.4227		8.3375
10.4318	5.21722	5.21455	10.432	10.4321		8.34554
10.4424	5.22195	5.21923	10.4424	10.4421		8.35362
10.4516	5.22663	5.22473	10.4516	10.4524		8.36141
10.4621	5.23186	5.22954	10.462	10.4624		8.3696
10.4725	5.23691	5.23444	10.4724	10.472		8.37765
10.4816	5.24177	5.23932	10.4818	10.4822		8.38532
10.4922	5.24732	5.24421	10.4919	10.4928		8.39369
10.5024	5.25201	5.24973	10.5019	10.502		8.40162
10.5118	5.25687	5.2542	10.5123	10.5125		8.40953
10.5217	5.26166	5.25982	10.5217	10.5228		8.41753
10.5321	5.2667	5.26441	10.5319	10.532		8.42542
10.542	5.27229	5.26913	10.5423	10.5423		8.43361
10.5519	5.27657	5.27455	10.5518	10.5528		8.44153
10.5619	5.28231	5.27957	10.562	10.5622		8.4496
10.5723	5.28706	5.28427	10.5725	10.5722		8.45768
10.5817	5.29163	5.28968	10.5816	10.5823		8.46538
10.5923	5.29682	5.29465	10.5921	10.5925		8.47367
10.6024	5.30193	5.29945	10.6023	10.602		8.48161
10.6118	5.3068	5.30428	10.6117	10.6122		8.48933
10.6221	5.31234	5.30922	10.6219	10.6227		8.49766
10.6323	5.31695	5.3148	10.6318	10.632		8.50559
10.6418	5.32194	5.31918	10.6421	10.6425		8.51351
10.6517	5.3267	5.3248	10.6518	10.6527		8.52154
10.6621	5.33171	5.32957	10.6619	10.6621		8.52946
10.6721	5.33727	5.33413	10.6722	10.6724		8.53761
10.6818	5.34156	5.33949	10.6819	10.6828		8.54549
10.6918	5.34722	5.34459	10.6921	10.6922		8.55357
10.7025	5.35203	5.34927	10.7024	10.7022		8.56168
10.7116	5.35657	5.35468	10.7117	10.7121		8.56934
10.7222	5.36181	5.35961	10.7221	10.7226		8.57766
10.7325	5.36689	5.36437	10.7323	10.7321		8.58563
10.7417	5.37185	5.36922	10.7418	10.7422		8.59337
10.752	5.37733	5.37418	10.752	10.7526		8.60162
10.7625	5.38196	5.37986	10.7618	10.7621		8.60964
10.7719	5.38695	5.38412	10.7721	10.7724		8.6175
10.7818	5.39163	5.38981	10.7817	10.7828		8.62554
10.7919	5.39675	5.39451	10.7918	10.792		8.63339
10.8022	5.40226	5.39919	10.8023	10.8024		8.64167
10.8117	5.40654	5.40445	10.8117	10.8127		8.64942
10.8219	5.41229	5.4095	10.8221	10.8221		8.65756
10.8324	5.41716	5.41429	10.8325	10.8324		8.66575
10.8416	5.42166	5.41976	10.8417	10.8421		8.67336
10.8521	5.42683	5.42456	10.8521	10.8526		8.68165
10.8625	5.43193	5.4294	10.8625	10.8621		8.68967
10.8718	5.4368	5.4343	10.8717	10.8723		8.69738
10.882	5.44236	5.43919	10.8819	10.8826		8.70562
10.8925	5.44694	5.44487	10.8919	10.8921		8.71366
10.9019	5.45192	5.44924	10.9021	10.9025		8.72152
10.9119	5.45668	5.45485	10.9116	10.9128		8.72957
10.9217	5.46174	5.45939	10.922	10.9219		8.73735
10.9323	5.46723	5.46416	10.9323	10.9325		8.74569
10.9418	5.47149	5.4695	10.9417	10.9426		8.75341
10.9519	5.47741	5.47452	10.9521	10.9521		8.7616
10.9622	5.48205	5.47938	10.9625	10.9623		8.76968
10.9717	5.48657	5.48478	10.9716	10.9722		8.77736
10.9821	5.49187	5.48948	10.9821	10.9824		8.7856
10.9925	5.49694	5.4944	10.9924	10.992		8.79366
11.0017	5.50186	5.49924	11.0018	11.0024		8.8014
11.012	5.50722	5.50426	11.0118	11.0126		8.80957
11.0224	5.51194	5.50991	11.022	11.0222		8.81768
11.0317	5.5168	5.51417	11.0321	11.0325		8.82548
11.0419	5.52167	5.51979	11.0417	11.0428		8.83358
11.0518	5.52683	5.5245	11.0518	11.0519		8.84138
11.0623	5.53221	5.52922	11.0624	11.0625		8.84972
11.0718	5.5365	5.5344	11.0717	11.0726		8.85741
11.082	5.54233	5.53948	11.0821	11.0822		8.86561
11.0923	5.54702	5.54432	11.0925	11.092		8.87364
11.1017	5.55158	5.54971	11.1016	11.1022		8.88137
11.1122	5.55691	5.55447	11.1121	11.1125		8.88964
11.1225	5.5619	5.55947	11.1223	11.122		8.89763
11.1315	5.56688	5.5642	11.1319	11.1323		8.90538
11.142	5.57218	5.56925	11.1417	11.1426		8.91355
11.1522	5.57695	5.57494	11.1519	11.152		8.92161
11.1618	5.5818	5.57915	11.1622	11.1624		8.92947
11.172	5.58674	5.58483	11.1717	11.173		8.93765
11.1819	5.59187	5.58951	11.1818	11.1819		8.9454
11.1921	5.59726	5.59417	11.1924	11.1925		8.95369
11.2017	5.60152	5.59942	11.2018	11.2027		8.96142
11.212	5.60729	5.60443	11.212	11.2123		8.96962
11.2223	5.61206	5.60934	11.2225	11.222		8.97764
11.2318	5.61659	5.61482	11.2316	11.2323		8.98543
11.2422	5.62185	5.61958	11.2421	11.2425		8.99366
11.2525	5.62693	5.62445	11.2523	11.2521		9.00165
11.2616	5.63189	5.62921	11.2619	11.2622		9.00935
11.2721	5.6371	5.63425	11.2718	11.2727		9.01759
11.2823	5.64198	5.63988	11.2819	11.282		9.02562
11.2919	5.6469	5.64411	11.292	11.2925		9.03348
11.3017	5.65171	5.64991	11.3019	11.3029		9.04162
11.3118	5.65683	5.65459	11.3118	11.312		9.0494
11.3222	5.66229	5.65919	11.3224	11.3224		9.05768
11.3316	5.6665	5.66436	11.3317	11.3325		9.06535
11.3421	5.67239	5.66943	11.3421	11.3424		9.07368
11.3523	5.67701	5.67438	11.3524	11.352		9.08162
11.3618	5.68155	5.67981	11.3616	11.3623		9.08942
11.3721	5.68685	5.68449	11.3722	11.3725		9.09764
11.3827	5.69193	5.68951	11.3821	11.3821		9.10569
11.3916	5.69685	5.69421	11.392	11.3921		9.11334
11.4021	5.70207	5.69926	11.4018	11.4028		9.12162
11.4123	5.70695	5.70483	11.4119	11.412		9.1296
11.422	5.71189	5.70911	11.4221	11.4225		9.13753
11.4316	5.71677	5.71482	11.4319	11.4328		9.14558
11.4419	5.72179	5.71962	11.4418	11.4419		9.1534
11.4522	5.7272	5.72414	11.4524	11.4524		9.16168
11.4618	5.73154	5.72934	11.4616	11.4625		9.16935
11.4719	5.73736	5.73442	11.4722	11.4722		9.17763
11.4824	5.74191	5.7394	11.4824	11.4821		9.18564
11.4917	5.7466	5.74478	11.4916	11.4923		9.19339
11.5021	5.75185	5.74951	11.5022	11.5024		9.20161
11.5125	5.75684	5.75453	11.5123	11.5123		9.20969
11.5217	5.76198	5.7592	11.5218	11.5222		9.21737
11.532	5.76714	5.76429	11.5317	11.5328		9.22559
11.5422	5.77195	5.76981	11.542	11.542		9.23359
11.5521	5.7768	5.77407	11.552	11.5526		9.24152
11.5617	5.78178	5.77983	11.5619	11.5627		9.24959
11.5719	5.78676	5.78469	11.5719	11.572		9.25745
11.5822	5.79223	5.78922	11.5823	11.5825		9.2657
11.5918	5.79659	5.79438	11.5917	11.5924		9.27338
11.6018	5.80234	5.79942	11.6022	11.6022		9.28161
11.6126	5.80695	5.80433	11.6125	11.6121		9.28968
11.6217	5.8116	5.80981	11.6217	11.6221		9.29739
11.6321	5.81685	5.81449	11.632	11.6324		9.30559
11.6424	5.82189	5.81951	11.6423	11.6422		9.31366
11.6516	5.82695	5.82425	11.6519	11.6522		9.32137
11.6621	5.83202	5.82932	11.6617	11.6627		9.32955
11.6722	5.83694	5.83476	11.672	11.6721		9.33757
11.682	5.84199	5.83904	11.6822	11.6826		9.34554
11.6918	5.84675	5.84502	11.6917	11.6928		9.35362
11.7019	5.85168	5.84958	11.7018	11.702		9.36141
11.7121	5.85731	5.85413	11.7125	11.7124		9.3697
11.7219	5.86155	5.85941	11.7216	11.7225		9.3774
11.7319	5.86741	5.86445	11.7322	11.7322		9.38564
11.7425	5.87198	5.86942	11.7425	11.7421		9.39369
11.7517	5.87658	5.8747	11.7517	11.7523		9.40139
11.7622	5.88179	5.87951	11.7619	11.7625		9.40958
11.7724	5.88692	5.88438	11.7724	11.7721		9.41765
11.7816	5.89195	5.88922	11.7819	11.7822		9.42539
11.7922	5.8971	5.89437	11.7918	11.7927		9.43362
11.8021	5.90198	5.89975	11.8018	11.8019		9.4415
11.8119	5.90693	5.90407	11.8123	11.8126		9.44956
11.8218	5.91166	5.9099	11.8217	11.8227		9.45755
11.8318	5.91673	5.91453	11.8319	11.8321		9.4654
11.8422	5.9222	5.91914	11.8424	11.8422		9.47363
11.8519	5.92653	5.92446	11.8516	11.8526		9.48142
11.8619	5.93255	5.92943	11.8622	11.8623		9.48968
11.8724	5.93699	5.93445	11.8724	11.8721		9.49767
11.8817	5.94157	5.93965	11.8818	11.8822		9.50538
11.8923	5.94683	5.9445	11.8919	11.8926		9.51363
11.9025	5.95193	5.94939	11.9024	11.902		9.52164
11.9117	5.95689	5.95428	11.9119	11.9123		9.52941
11.922	5.96213	5.95942	11.9218	11.9228		9.53764
11.9322	5.96697	5.96478	11.9317	11.932		9.54554
11.9419	5.97203	5.96906	11.9423	11.9425		9.55357
11.9517	5.97664	5.97487	11.9517	11.9527		9.56154
11.9619	5.98165	5.97962	11.9619	11.9621		9.56944
11.9722	5.98719	5.98418	11.9723	11.9722		9.5776
11.9817	5.99164	5.98939	11.9817	11.9826		9.58541
11.992	5.99747	5.9944	11.9921	11.9924		9.59367
12.0024	6.00196	5.99946	12.0024	12.002		9.60165
12.0116	6.00664	6.0046	12.0117	12.0121		9.60932
12.0223	6.01182	6.00958	12.0219	12.0227		9.61767
12.0324	6.01685	6.01451	12.0322	12.032		9.62561
12.0417	6.0219	6.01926	12.0418	12.0422		9.63339
12.0519	6.027	6.02437	12.052	12.0528		9.64163
12.0623	6.03195	6.02982	12.0618	12.062		9.64956
12.0719	6.03707	6.03405	12.0723	12.0725		9.65757
12.0818	6.0416	6.03991	12.0817	12.0829		9.66558
12.0919	6.0466	6.04456	12.092	12.092		9.67341
12.1022	6.05221	6.0491	12.1022	12.1023		9.68162
12.1117	6.05664	6.05438	12.1117	12.1126		9.6894
12.122	6.06247	6.0594	12.1222	12.1222		9.69765
12.1325	6.06703	6.06447	12.1325	12.1322		9.70574
12.1416	6.07161	6.06957	12.1416	12.142		9.71329
12.1522	6.0768	6.07448	12.152	12.1526		9.72162
12.1624	6.08187	6.07943	12.1621	12.1621		9.72959
12.1717	6.08693	6.08429	12.1719	12.1724		9.73744
12.1818	6.09197	6.08931	12.182	12.1827		9.74556
12.1922	6.09702	6.09477	12.1918	12.192		9.75355
12.202	6.10213	6.09909	12.2021	12.2026		9.76159
12.2117	6.10664	6.10489	12.2117	12.2127		9.76954
12.2218	6.11166	6.10949	12.2221	12.2221		9.77742
12.2324	6.1172	6.11425	12.2323	12.2323		9.78569
12.2417	6.12162	6.11942	12.2418	12.2425		9.79341
12.252	6.12749	6.12435	12.2522	12.2523		9.80165
12.2625	6.13191	6.12957	12.2624	12.2623		9.80973
12.2717	6.13663	6.13465	12.2716	12.2721		9.81733
12.2821	6.14191	6.13951	12.2821	12.2826		9.82565
12.2925	6.1469	6.14439	12.2922	12.292		9.83361
12.3018	6.15182	6.14933	12.3019	12.3023		9.84144
12.3119	6.15702	6.15429	12.3117	12.3127		9.84953
12.3222	6.16208	6.1598	12.3218	12.3219		9.85756
12.3319	6.167	6.16414	12.3321	12.3326		9.86555
12.3419	6.17161	6.1699	12.3416	12.3428		9.87356
12.3517	6.17675	6.17447	12.3521	12.3521		9.88141
12.3623	6.18221	6.17917	12.3623	12.3622		9.88966
12.3718	6.18659	6.18435	12.3717	12.3726		9.8974
12.382	6.19239	6.18943	12.3821	12.3822		9.90563
12.3924	6.19689	6.19457	12.3927	12.3922		9.91374
12.4017	6.20155	6.19959	12.4016	12.4022		9.92132
12.4122	6.20696	6.20453	12.4121	12.4125		9.92966
12.4223	6.21184	6.20956	12.4222	12.4221		9.9376
12.4318	6.21687	6.21427	12.4321	12.4325		9.9455
12.4419	6.22191	6.21925	12.4416	12.4427		9.95347
12.4521	6.22703	6.22484	12.4519	12.452		9.96158
12.462	6.232	6.22905	12.4622	12.4625		9.96956
12.4719	6.23668	6.23492	12.4717	12.4728		9.9776
12.4816	6.24173	6.23949	12.4819	12.482		9.98536
12.4924	6.24725	6.24416	12.4923	12.4923		9.99369
12.5017	6.25167	6.24931	12.5017	12.5025		10.0014
12.5121	6.25735	6.25445	12.5121	12.5123		10.0096
12.5224	6.26189	6.25957	12.5225	12.5221		10.0177
12.5316	6.26663	6.26462	12.5317	12.5321		10.0253
12.5422	6.27198	6.26952	12.5419	12.5427		10.0337
12.5525	6.27689	6.27452	12.5521	12.552		10.0416
12.5617	6.2819	6.27923	12.5622	12.5624		10.0495
12.5718	6.2869	6.2843	12.5717	12.5728		10.0575
12.5822	6.29215	6.28974	12.5818	12.582		10.0656
12.5919	6.29701	6.29407	12.5922	12.5924		10.0735
12.6018	6.30162	6.30007	12.6018	12.6029		10.0817
12.6119	6.30674	6.30447	12.6119	12.6121		10.0894
12.6222	6.31228	6.30917	12.6226	12.6222		10.0977
12.6317	6.3166	6.3144	12.6316	12.6324		10.1053
12.6422	6.32233	6.31941	12.6421	12.6425		10.1137
12.6523	6.32696	6.32451	12.6525	12.6519		10.1216
12.6617	6.33163	6.32963	12.6616	12.6622		10.1293
12.6721	6.33694	6.33453	12.672	12.6727		10.1377
12.6825	6.3419	6.33962	12.682	12.682		10.1456
12.6917	6.34692	6.34424	12.692	12.6923		10.1535
12.7019	6.35187	6.34918	12.7018	12.7028		10.1615
12.7121	6.35716	6.35475	12.7119	12.7121		10.1696
12.722	6.36193	6.35914	12.7222	12.7224		10.1775
12.7317	6.36659	6.36498	12.7319	12.7329		10.1856
12.7418	6.37169	6.36949	12.742	12.7421		10.1934
12.7524	6.37728	6.3742	12.7525	12.7523		10.2017
12.7617	6.38155	6.37938	12.7617	12.7623		10.2093
12.7721	6.38734	6.3844	12.7722	12.7725		10.2177
12.7825	6.39186	6.38951	12.7823	12.7821		10.2256
12.7917	6.39668	6.39455	12.7917	12.7922		10.2334
12.8021	6.40194	6.3995	12.8021	12.8025		10.2416
12.8126	6.40684	6.40463	12.812	12.8121		10.2496
12.8218	6.41191	6.40918	12.822	12.8223		10.2574
12.8319	6.41692	6.41417	12.8317	12.8328		10.2655
12.842	6.42208	6.41976	12.8418	12.8419		10.2735
12.8521	6.42697	6.42414	12.8522	12.8524		10.2816
12.8616	6.43171	6.42996	12.8618	12.8628		10.2896
12.8718	6.43671	6.43453	12.872	12.872		10.2974
12.8823	6.44225	6.43918	12.8824	12.8824		10.3057
12.8917	6.44666	6.44435	12.8917	12.8923		10.3133
12.9021	6.45239	6.4494	12.9022	12.9025		10.3217
12.9125	6.45684	6.45455	12.9124	12.9121		10.3297
12.9217	6.4616	6.45948	12.9217	12.9222		10.3373
12.9321	6.46696	6.46457	12.932	12.9326		10.3456
12.9426	6.47183	6.46971	12.9421	12.9421		10.3537
12.9518	6.47701	6.47421	12.9519	12.9523		10.3615
12.9619	6.48193	6.47919	12.9617	12.9628		10.3695
12.972	6.48705	6.48474	12.9719	12.9718		10.3775
12.9822	6.49199	6.48913	12.9822	12.9826		10.3856
12.9917	6.49661	6.49506	12.9917	12.9927		10.3936
13.0019	6.50178	6.49945	13.002	13.002		10.4014
13.0122	6.50733	6.5042	13.0124	13.0124		10.4097
13.0218	6.51159	6.50948	13.0216	13.0224		10.4174
13.032	6.51736	6.51442	13.0322	13.0323		10.4257
13.0424	6.5219	6.5194	13.0424	13.0421		10.4336
13.0517	6.52673	6.52454	13.0518	13.0524		10.4414
13.0621	6.53188	6.5297	13.0618	13.0625		10.4496
13.0724	6.53674	6.53457	13.0721	13.0722		10.4576
13.0817	6.54198	6.53915	13.082	13.0825		10.4655
13.0921	6.54689	6.54432	13.0917	13.0927		10.4735
13.1018	6.55205	6.54973	13.1018	13.1019		10.4815
13.1122	6.55701	6.55413	13.1123	13.1126		10.4896
13.1218	6.5616	6.55994	13.1217	13.1227		10.4976
13.1319	6.56676	6.5644	13.132	13.1321		10.5054
13.1422	6.57232	6.56911	13.1425	13.1422		10.5137
13.1518	6.57659	6.5745	13.1516	13.1523		10.5214
13.162	6.58237	6.57937	13.1622	13.1624		10.5297
13.1725	6.58691	6.58448	13.1724	13.172		10.5376
13.1815	6.59169	6.58946	13.1818	13.1823		10.5454
13.1922	6.59687	6.59464	13.1917	13.1926		10.5536
13.2024	6.60175	6.59956	13.2021	13.2021		10.5616
13.2117	6.60699	6.60417	13.2121	13.2123		10.5695
13.222	6.61198	6.60924	13.2217	13.223		10.5776
13.2319	6.61719	6.61474	13.2317	13.2319		10.5855
13.242	6.62197	6.61913	13.2424	13.2426		10.5936
13.2517	6.62656	6.62491	13.2517	13.2528		10.6015
13.262	6.63174	6.62945	13.262	13.2622		10.6095
13.2721	6.63731	6.63419	13.2724	13.272		10.6176
13.2819	6.64154	6.63956	13.2817	13.2825		10.6254
13.2921	6.64741	6.64442	13.2922	13.2925		10.6337
13.3024	6.65192	6.64951	13.3024	13.3021		10.6417
13.3116	6.65676	6.65439	13.3118	13.3121		10.6493
13.3223	6.66184	6.65971	13.3218	13.3226		10.6577
13.3324	6.66672	6.6646	13.3321	13.332		10.6655
13.3419	6.67201	6.66917	13.342	13.3424		10.6735
13.3517	6.67702	6.67428	13.3519	13.3529		10.6816
13.3619	6.68208	6.6798	13.3617	13.362		10.6895
13.3721	6.68703	6.68416	13.3723	13.3725		10.6976
13.3817	6.69158	6.68985	13.3817	13.3827		10.7055
13.392	6.69679	6.6945	13.392	13.3923		10.7135
13.4022	6.70222	6.69926	13.4024	13.4021		10.7216
13.4117	6.70653	6.7045	13.4116	13.4125		10.7294
13.4221	6.71236	6.70942	13.4223	13.4224		10.7377
13.4327	6.71698	6.7145	13.4323	13.4322		10.7457
13.4415	6.72173	6.71938	13.4418	13.442		10.7533
13.4522	6.72678	6.72472	13.4519	13.4528		10.7617
13.4625	6.73169	6.72949	13.462	13.462		10.7695
13.4719	6.73698	6.73415	13.4721	13.4724		10.7775
13.4816	6.742	6.73924	13.4819	13.4828		10.7855
13.4921	6.74712	6.7448	13.4917	13.4919		10.7935
13.5021	6.7521	6.7491	13.5023	13.5025		10.8016
13.5117	6.75652	6.75486	13.5116	13.5127		10.8095
13.5218	6.76179	6.75943	13.5221	13.5221		10.8174
13.5323	6.7672	6.7643	13.5324	13.5321		10.8257
13.5417	6.77155	6.76949	13.5415	13.5425		10.8333
13.552	6.7773	6.77433	13.5523	13.5523		10.8417
13.5625	6.782	6.77953	13.5623	13.5623		10.8497
13.5716	6.78679	6.78446	13.5717	13.5721		10.8573
13.5821	6.79181	6.78961	13.5818	13.5828		10.8656
13.5923	6.79671	6.7945	13.5921	13.592		10.8735
13.602	6.802	6.79923	13.602	13.6025		10.8815
13.6117	6.80702	6.8043	13.6118	13.6127		10.8895
13.6221	6.81208	6.8098	13.6219	13.622		10.8976
13.6321	6.81701	6.8142	13.6322	13.6326		10.9056
13.6418	6.82159	6.81991	13.6417	13.6426		10.9135
13.6517	6.82683	6.82447	13.6523	13.6521		10.9215
13.6625	6.83218	6.82927	13.6623	13.6622		10.9297
13.6717	6.83648	6.83451	13.6717	13.6723		10.9373
13.6821	6.84245	6.83931	13.6821	13.6824		10.9457
13.6924	6.847	6.84461	13.6924	13.6922		10.9537
13.7016	6.8517	6.84948	13.7017	13.7021		10.9613
13.7121	6.85683	6.85459	13.7118	13.7126		10.9696
13.7223	6.86176	6.85947	13.7221	13.722		10.9775
13.7318	6.86711	6.86413	13.7321	13.7326		10.9856
13.7418	6.87188	6.86932	13.7417	13.7427		10.9935
13.7521	6.87707	6.87484	13.7518	13.752		11.0016
13.762	6.8819	6.87918	13.7624	13.7625		11.0096
13.7719	6.88656	6.8849	13.7716	13.7727		11.0175
13.7818	6.89191	6.88943	13.7821	13.7821		11.0255
13.7924	6.89713	6.89432	13.7925	13.7922		11.0337
13.8017	6.90155	6.89941	13.8017	13.8024		11.0414
13.8122	6.90735	6.90427	13.812	13.8124		11.0497
13.8224	6.91196	6.90959	13.8225	13.822		11.0577
13.8316	6.91671	6.9144	13.8318	13.8322		11.0653
13.8422	6.92188	6.91959	13.8418	13.8426		11.0736
13.8522	6.92671	6.92452	13.8519	13.852		11.0815
13.8618	6.93209	6.92912	13.8622	13.8626		11.0896
13.8718	6.93687	6.93427	13.8716	13.8727		11.0974
13.8819	6.94208	6.93985	13.8818	13.882		11.1055
13.8921	6.94686	6.94414	13.8924	13.8924		11.1136
13.9019	6.95162	6.94993	13.9016	13.9028		11.1216
13.9118	6.95695	6.95448	13.9121	13.9121		11.1295
13.9223	6.96219	6.95929	13.9225	13.9222		11.1377
13.9317	6.96653	6.96438	13.9318	13.9323		11.1453
13.9423	6.97229	6.96925	13.942	13.9425		11.1537
13.9524	6.9771	6.97456	13.9525	13.952		11.1617
13.9617	6.98172	6.97944	13.9618	13.9622		11.1694
13.9721	6.98681	6.98474	13.9719	13.9727		11.1776
13.9823	6.99175	6.98955	13.9819	13.9821		11.1855
13.9918	6.99714	6.99411	13.9922	13.9924		11.1935
14.0018	7.00182	6.9993	14.0018	14.0027		11.2015
14.012	7.00711	7.00484	14.0118	14.012		11.2096
14.0221	7.01201	7.00914	14.0222	14.0223		11.2176
14.0317	7.0166	7.01502	14.0317	14.0327		11.2256
14.0418	7.02189	7.01945	14.042	14.0422		11.2335
14.0523	7.02719	7.02433	14.0524	14.0521		11.2417
14.0617	7.03153	7.02937	14.0616	14.0622		11.2493
14.0723	7.03734	7.03421	14.0721	14.0727		11.2577
14.0824	7.04202	7.03962	14.0824	14.082		11.2657
14.0917	7.04665	7.04448	14.0917	14.0921		11.2733
14.102	7.05182	7.04965	14.102	14.1028		11.2816
14.1125	7.05671	7.05459	14.1118	14.1121		11.2895
14.1218	7.06213	7.05914	14.1222	14.1224		11.2975
14.1318	7.06678	7.06431	14.1318	14.1329		11.3055
14.1419	7.07206	7.06973	14.1419	14.142		11.3135
14.1522	7.07692	7.07413	14.1523	14.1524		11.3216
14.1617	7.08166	7.07991	14.1618	14.1627		11.3295
14.1718	7.08686	7.08454	14.1722	14.1721		11.3375
14.1824	7.09215	7.08932	14.1824	14.1822		11.3457
14.1917	7.09659	7.09433	14.1915	14.1921		11.3533
14.2021	7.10237	7.09919	14.2021	14.2025		11.3617
14.2124	7.10691	7.1046	14.2123	14.2121		11.3697
14.2217	7.11177	7.10945	14.2217	14.2223		11.3774
14.2319	7.11688	7.11466	14.232	14.2326		11.3856
14.2424	7.12169	7.11963	14.2419	14.2421		11.3936
14.2519	7.12721	7.12408	14.2521	14.2525		11.4015
14.2618	7.13186	7.12934	14.2617	14.2628		11.4095
14.2718	7.13707	7.13477	14.272	14.272		11.4175
14.2823	7.14186	7.13916	14.2822	14.2824		11.4256
14.2917	7.14667	7.14488	14.2918	14.2927		11.4335
14.3018	7.15188	7.14955	14.3022	14.3021		11.4415
14.3124	7.15717	7.15436	14.3125	14.3123		11.4497
14.3218	7.16164	7.15935	14.3216	14.3221		11.4573
14.332	7.16733	7.16422	14.3322	14.3325		11.4657
14.3425	7.17188	7.16956	14.3423	14.342		11.4737
14.3517	7.17676	7.17449	14.3519	14.3523		11.4814
14.362	7.18181	7.17967	14.3618	14.3627		11.4896
14.3723	7.18674	7.18456	14.3719	14.372		11.4975
14.3817	7.19225	7.18915	14.382	14.3825		11.5055
14.3919	7.19679	7.19437	14.3916	14.3928		11.5135
14.4018	7.20208	7.19968	14.402	14.402		11.5215
14.4122	7.207	7.20401	14.4123	14.4123		11.5296
14.4217	7.21166	7.21001	14.4217	14.4228		11.5376
14.432	7.21677	7.21458	14.4321	14.4321		11.5455
14.4422	7.22216	7.21931	14.4427	14.4422		11.5537
14.4517	7.22658	7.22437	14.4515	14.4522		11.5613
14.4622	7.23234	7.22929	14.4622	14.4624		11.5697
14.4724	7.23689	7.23468	14.4724	14.472		11.5777
14.4817	7.24177	7.23941	14.4819	14.4824		11.5854
14.492	7.24676	7.24462	14.4916	14.4926		11.5935
14.5022	7.25175	7.2494	14.502	14.5021		11.6015
14.5119	7.2572	7.25408	14.5122	14.5125		11.6096
14.5219	7.26176	7.2595	14.5217	14.5228		11.6175
14.5317	7.26713	7.26468	14.5318	14.5319		11.6254
14.5419	7.27199	7.2691	14.5423	14.5425		11.6335
14.5513	7.27662	7.27491	14.5517	14.5527		11.6415
14.5616	7.28181	7.27953	14.5621	14.5622		11.6494
14.5712	7.28707	7.28433	14.5725	14.572		11.6574
14.5803	7.2916	7.28944	14.5816	14.5822		11.665
14.5892	7.29751	7.29421	14.592	14.5925		11.6731
14.5992	7.30196	7.29965	14.6022	14.602		11.681
14.609	7.30674	7.30438	14.6121	14.6123		11.6889
14.6188	7.31178	7.30965	14.6217	14.6227		11.6969
14.6286	7.31678	7.31443	14.632	14.632		11.7048
14.6387	7.32215	7.31912	14.6422	14.6425		11.7129
14.6484	7.32677	7.32452	14.6518	14.6529		11.7209
14.6576	7.33213	7.32976	14.6617	14.662		11.7286
14.6672	7.33712	7.33413	14.6725	14.6724		11.7367
14.6764	7.34161	7.33987	14.6817	14.6826		11.7444
14.6851	7.34671	7.3446	14.6922	14.6923		11.7522
14.6948	7.35208	7.34929	14.7024	14.702		11.7601
14.7043	7.35666	7.35434	14.7115	14.7122		11.7678
14.7138	7.36249	7.35921	14.7221	14.7225		11.776
14.7216	7.36695	7.3647	14.7322	14.7321		11.7835
14.7309	7.37182	7.36931	14.7419	14.7423		11.7912
14.7403	7.37679	7.37466	14.7518	14.7527		11.7993
14.7491	7.38172	7.37958	14.762	14.7621		11.8069
14.7575	7.38716	7.38419	14.772	14.7724		11.8147
14.7661	7.39171	7.38949	14.7819	14.7829		11.8224
14.7755	7.39709	7.39473	14.7918	14.792		11.8302
14.7838	7.40213	7.39913	14.8025	14.8024		11.838
14.7925	7.40657	7.4049	14.8117	14.8126		11.8457
14.8006	7.41171	7.40956	14.8222	14.8224		11.8533
14.8099	7.41707	7.41422	14.8324	14.8321		11.8611
14.8172	7.42167	7.41933	14.8416	14.8422		11.8684
14.8259	7.42747	7.42418	14.8521	14.8524		11.8764
14.8347	7.43197	7.42969	14.8622	14.8622		11.8841
14.8441	7.4368	7.43425	14.8719	14.8722		11.8918
14.8512	7.44175	7.43964	14.8817	14.8827		11.8994
14.859	7.44676	7.4445	14.8918	14.8921		11.9068
14.868	7.45214	7.44921	14.9021	14.9025		11.9148
14.8766	7.45667	7.45444	14.9118	14.9128		11.9225
14.8837	7.46214	7.45968	14.9218	14.9219		11.9299
14.8916	7.46719	7.46414	14.9324	14.9325		11.9376
14.8997	7.47162	7.46994	14.9417	14.9424		11.9451
14.9089	7.47675	7.47449	14.9523	14.9524		11.953
14.9156	7.48206	7.47932	14.9625	14.9621		11.9603
14.9233	7.48664	7.48436	14.9717	14.9722		11.9677
14.9306	7.49253	7.48921	14.982	14.9825		11.9754
14.9398	7.4969	7.49478	14.9923	14.9922		11.9832
14.9465	7.50178	7.49933	15.0018	15.0022		11.9903
14.9544	7.50679	7.50467	15.0118	15.0129		11.9981
14.9601	7.51173	7.50943	15.022	15.0218		12.005
14.9695	7.51708	7.51418	15.0321	15.0325		12.0131
14.977	7.52169	7.51945	15.0417	15.0428		12.0205
14.983	7.52728	7.5247	15.0519	15.0519		12.0278
14.9894	7.53207	7.52921	15.0624	15.0625		12.0351
14.9977	7.53655	7.53491	15.0716	15.0725		12.0427
15.0054	7.5418	7.53945	15.0823	15.0823		12.0502
15.0119	7.54704	7.54433	15.0924	15.092		12.0576
15.0197	7.5517	7.54931	15.1017	15.1023		12.0649
15.0246	7.55741	7.55428	15.112	15.1124		12.0721
15.0339	7.56189	7.5598	15.1224	15.1223		12.08
15.0406	7.56671	7.56427	15.1319	15.1323		12.0872
15.0462	7.57183	7.56965	15.1418	15.1427		12.0944
15.0532	7.57678	7.57455	15.1519	15.1519		12.1017
15.0598	7.58208	7.57924	15.1622	15.1626		12.1092
15.0682	7.58665	7.58433	15.1717	15.1728		12.1167
15.074	7.59223	7.58963	15.1819	15.1821		12.124
15.0799	7.59705	7.59415	15.1925	15.1923		12.1312
15.0866	7.60157	7.59992	15.2017	15.2025		12.1385
15.0926	7.60683	7.60447	15.2121	15.2123		12.1457
15.1013	7.61208	7.60934	15.2225	15.222		12.1534
15.1076	7.61676	7.61423	15.2317	15.2323		12.1605
15.1128	7.62238	7.61926	15.2418	15.2425		12.1678
15.1191	7.62688	7.62481	15.2523	15.2521		12.175
15.1257	7.63175	7.62929	15.262	15.2622		12.1822
15.1334	7.63689	7.6347	15.2717	15.2729		12.1899
15.139	7.64181	7.63955	15.2818	15.2819		12.1968
15.1446	7.64715	7.64412	15.2923	15.2927		12.2042
15.1513	7.65164	7.64938	15.3017	15.3029		12.2114
15.1563	7.65723	7.65464	15.3119	15.3121		12.2184
15.1649	7.66205	7.65917	15.3224	15.3222		12.2261
15.1707	7.66655	7.66505	15.3317	15.3326		12.2333
15.1756	7.6718	7.66953	15.3421	15.3423		12.2403
15.1824	7.67711	7.67431	15.3525	15.3521		12.2477
15.1869	7.68176	7.67927	15.3617	15.3621		12.2544
15.1942	7.68727	7.6843	15.372	15.3727		12.2621
15.2003	7.69192	7.68977	15.3823	15.382		12.2692
15.2057	7.69679	7.69429	15.3918	15.3923		12.2762
15.2123	7.70185	7.69971	15.4019	15.4028		12.2837
15.2172	7.70681	7.70462	15.4117	15.4119		12.2904
15.2223	7.71216	7.70921	15.4223	15.4225		12.2977
15.2307	7.71659	7.71428	15.4318	15.4328		12.3052
15.2357	7.72226	7.71962	15.442	15.4422		12.3123
15.2403	7.72701	7.72422	15.4523	15.4522		12.3192
15.2469	7.73155	7.72997	15.4617	15.4626		12.3265
15.2511	7.73677	7.73445	15.4722	15.4723		12.3334
15.2575	7.74214	7.73937	15.4824	15.4822		12.3407
15.264	7.74673	7.74434	15.4917	15.492		12.3478
15.269	7.7523	7.74921	15.502	15.5028		12.355
15.2739	7.75687	7.75473	15.5122	15.5121		12.3619
15.2805	7.76182	7.75925	15.5219	15.5223		12.3692
15.2845	7.76686	7.76467	15.5319	15.5327		12.3761
15.2915	7.77176	7.76965	15.5417	15.5419		12.3833
15.2972	7.77713	7.77417	15.5523	15.5525		12.3907
15.3028	7.78166	7.77928	15.5617	15.5627		12.3976
15.3067	7.78721	7.78463	15.572	15.572		12.4045
15.3128	7.7919	7.78926	15.5823	15.5823		12.4117
15.317	7.79662	7.79496	15.5916	15.5925		12.4185
15.3238	7.80182	7.7995	15.6022	15.6022		12.4259
15.3292	7.80706	7.80437	15.6125	15.6123		12.4331
15.3344	7.81182	7.80922	15.6217	15.622		12.4398
15.3386	7.81734	7.81431	15.6319	15.6327		12.447
15.3448	7.82185	7.81977	15.6423	15.6421		12.4542
15.3487	7.82672	7.82417	15.6518	15.6524		12.4608
15.3549	7.8319	7.82971	15.6618	15.6627		12.4682
15.3611	7.83673	7.8347	15.6719	15.672		12.4753
15.3656	7.84222	7.83921	15.6822	15.6825		12.4824
15.3699	7.84669	7.84431	15.6917	15.6928		12.4891
15.3755	7.85217	7.8496	15.7021	15.7019		12.4963
15.3798	7.85694	7.85419	15.7123	15.7123		12.5031
15.3849	7.86157	7.86002	15.7217	15.7224		12.5101
15.3911	7.86684	7.86446	15.7322	15.7323		12.5174
15.3961	7.87214	7.86937	15.7425	15.7422		12.5245
15.4011	7.87677	7.87436	15.7517	15.7521		12.5312
15.4051	7.88226	7.87927	15.7619	15.7626		12.5382
15.4108	7.88686	7.88464	15.7722	15.7721		12.5453
15.4145	7.89189	7.88918	15.7819	15.7825		12.552
15.4207	7.89683	7.89485	15.7917	15.7927		12.5593
15.4263	7.90165	7.89962	15.8018	15.8021		12.5663
15.4309	7.90721	7.90414	15.8123	15.8125		12.5734
15.4348	7.91161	7.9094	15.8217	15.8227		12.58
15.4392	7.91723	7.91463	15.832	15.832		12.587
15.444	7.92198	7.91925	15.8424	15.8422		12.594
15.4484	7.92653	7.92489	15.8517	15.8525		12.6008
15.4542	7.9318	7.92942	15.8621	15.8624		12.608
15.4593	7.93717	7.93425	15.8726	15.872		12.6151
15.4644	7.94173	7.93933	15.8817	15.8821		12.6218
15.4683	7.9473	7.94432	15.8919	15.8926		12.6289
15.4739	7.9519	7.94969	15.9021	15.902		12.6359
15.4773	7.95684	7.95419	15.912	15.9125		12.6426
15.4815	7.96178	7.95982	15.9216	15.9227		12.6495
15.4883	7.96668	7.96457	15.9319	15.932		12.6567
15.493	7.97217	7.96911	15.9423	15.9425		12.6638
15.4974	7.97662	7.97441	15.9517	15.953		12.6706
15.5008	7.98234	7.97959	15.962	15.962		12.6774
15.5062	7.98697	7.98428	15.9724	15.9723		12.6844
15.5098	7.99158	7.98988	15.9817	15.9825		12.6911
15.5144	7.99686	7.99443	15.9921	15.9924		12.698
15.5199	8.00216	7.99928	16.0026	16.0019		12.7052
15.525	8.0067	8.0044	16.0117	16.0122		12.712
15.5301	8.01233	8.00933	16.022	16.0226		12.7193
15.5334	8.01689	8.01473	16.032	16.0321		12.7258
15.5384	8.02194	8.01914	16.0421	16.0423		12.7328
15.5419	8.02679	8.02481	16.0517	16.0527		12.7396
15.5457	8.0316	8.02961	16.0619	16.062		12.7462
15.5517	8.03715	8.03415	16.0721	16.0724		12.7535
15.5568	8.0417	8.03936	16.0818	16.0828		12.7605
15.561	8.0473	8.04461	16.0919	16.0921		12.7674
15.5647	8.05203	8.04931	16.1024	16.1023		12.7741
15.5687	8.0566	8.05482	16.1117	16.1123		12.7808
15.5735	8.06186	8.05949	16.1221	16.1226		12.7879
15.5768	8.06702	8.06439	16.1325	16.132		12.7945
15.5819	8.07168	8.06939	16.1416	16.1422		12.8013
15.5876	8.07721	8.07434	16.1521	16.1526		12.8088
15.5917	8.08191	8.07969	16.1619	16.1622		12.8155
15.596	8.08693	8.08409	16.1721	16.1723		12.8223
15.5993	8.09172	8.08983	16.1818	16.1829		12.8291
15.6044	8.09657	8.09457	16.1919	16.192		12.8359
15.6075	8.10214	8.09913	16.2022	16.2025		12.8427
15.6113	8.10669	8.10435	16.2118	16.2128		12.8494
15.6169	8.11229	8.10963	16.222	16.2219		12.8565
15.6223	8.11711	8.11427	16.2325	16.2323		12.8637
15.6262	8.12156	8.11979	16.2415	16.2423		12.8703
15.6297	8.12681	8.12442	16.2522	16.2524		12.8771
15.6334	8.13201	8.12934	16.2624	16.2621		12.8838
15.6383	8.13676	8.13437	16.2716	16.2722		12.8906
15.6414	8.14225	8.13931	16.282	16.2825		12.8975
15.6461	8.14699	8.14474	16.292	16.2922		12.9044
15.6513	8.15197	8.14919	16.302	16.3024		12.9114
15.6559	8.15672	8.1548	16.3117	16.3128		12.9184
15.6604	8.16162	8.15952	16.322	16.322		12.9251
15.6635	8.16716	8.16419	16.3321	16.3325		12.9319
15.6682	8.17166	8.16939	16.3419	16.3426		12.9388
15.6715	8.17732	8.17455	16.352	16.3521		12.9455
15.6748	8.18206	8.17936	16.3624	16.3624		12.9522
15.6804	8.1866	8.18484	16.3716	16.3722		12.9591
15.6855	8.19192	8.18943	16.3823	16.3824		12.9663
15.6892	8.19704	8.19429	16.3924	16.3921		12.973
15.6936	8.20162	8.19943	16.4018	16.4021		12.9797
15.6969	8.20727	8.20427	16.4118	16.4126		12.9866
15.7021	8.21203	8.20978	16.422	16.4221		12.9936
15.705	8.21688	8.21419	16.4321	16.4324		13.0001
15.7083	8.22174	8.21976	16.4416	16.4428		13.0068
15.7136	8.22671	8.22451	16.4519	16.452		13.0138
15.7193	8.23221	8.22912	16.4622	16.4625		13.0211
15.7234	8.23666	8.23437	16.4717	16.4728		13.0278
15.7271	8.24227	8.23965	16.482	16.4821		13.0346
15.7303	8.24692	8.24435	16.4927	16.4922		13.0413
15.7351	8.2515	8.24977	16.5016	16.5023		13.048
15.7381	8.25696	8.25446	16.5122	16.5123		13.0548
15.7426	8.26199	8.25948	16.5225	16.5221		13.0617
15.7478	8.26671	8.26437	16.5318	16.5323		13.0686
15.752	8.27219	8.26919	16.5416	16.5426		13.0755
15.7555	8.27696	8.27483	16.5522	16.5521		13.0823
15.7593	8.28187	8.27913	16.5621	16.5624		13.089
15.7627	8.28678	8.28477	16.5717	16.5727		13.0957
15.7678	8.29164	8.28954	16.5817	16.582		13.1025
15.7708	8.29721	8.2941	16.5923	16.5925		13.1094
15.7746	8.30165	8.29933	16.6016	16.6028		13.116
15.7794	8.3073	8.3046	16.612	16.6121		13.1231
15.7845	8.31197	8.3093	16.6226	16.6221		13.1301
15.7886	8.31662	8.31483	16.6316	16.6323		13.1368
15.7922	8.322	8.31948	16.6422	16.6425		13.1437
15.7951	8.32702	8.32443	16.6524	16.652		13.1502
15.7998	8.33172	8.32931	16.6619	16.6622		13.157
15.8028	8.33715	8.33426	16.6717	16.6727		13.1637
15.8067	8.34208	8.33975	16.6822	16.682		13.1706
15.8123	8.34687	8.34411	16.6921	16.6924		13.1776
15.8167	8.35172	8.34996	16.7018	16.7029		13.1846
15.8201	8.35666	8.35454	16.7116	16.7119		13.191
15.8241	8.36226	8.35905	16.7225	16.7224		13.1981
15.8273	8.36665	8.36438	16.7317	16.7327		13.2046
15.8326	8.37225	8.36966	16.7421	16.7422		13.2118
15.8354	8.37702	8.37427	16.7524	16.752		13.2182
15.8388	8.3816	8.37989	16.7616	16.7624		13.2248
15.8438	8.38697	8.3845	16.7721	16.7725		13.232
15.8492	8.39203	8.38951	16.7823	16.782		13.239
15.8527	8.3967	8.3943	16.7917	16.7922		13.2455
15.8565	8.40209	8.39913	16.8018	16.8027		13.2525
15.8594	8.40703	8.40476	16.8121	16.8121		13.2591
15.8642	8.41184	8.40921	16.822	16.8224		13.2659
15.8673	8.4167	8.41486	16.8319	16.8329		13.2727
	8.4216	8.41954	16.8417	16.842		10.105
	8.4273	8.42417	16.8524	16.8525		10.1113
	8.43159	8.4294	16.8617	16.8627		10.1171
	8.43727	8.43451	16.8721	16.8723		10.1232
	8.44194	8.43929	16.8824	16.8821		10.1292
	8.44665	8.44477	16.8916	16.8923		10.1351
	8.45195	8.44947	16.9022	16.9023		10.1412
	8.457	8.4545	16.9123	16.9122		10.1472
	8.46174	8.45926	16.9217	16.9221		10.153
	8.46716	8.46409	16.9319	16.9327		10.1592
	8.47197	8.46973	16.9419	16.942		10.1651
	8.47686	8.47423	16.952	16.9524		10.1711
	8.48175	8.47986	16.9619	16.9628		10.1773
	8.48662	8.4846	16.9718	16.9719		10.183
	8.49236	8.48909	16.9823	16.9826		10.1893
	8.4967	8.49438	16.9917	16.9926		10.1951
	8.50232	8.49954	17.0022	17.0022		10.2013
	8.50689	8.50432	17.0124	17.0121		10.2072
	8.51161	8.50972	17.0217	17.0223		10.2131
	8.51695	8.51453	17.0321	17.0324		10.2192
	8.52196	8.51956	17.0424	17.0422		10.2252
	8.52681	8.52427	17.0517	17.0521		10.231
	8.53217	8.52915	17.0618	17.0628		10.2372
	8.53693	8.53477	17.072	17.072		10.2431
	8.54187	8.53922	17.0821	17.0825		10.2491
	8.54668	8.54488	17.0917	17.0927		10.2552
	8.55172	8.54953	17.1017	17.1019		10.261
	8.55744	8.55412	17.1123	17.1125		10.2673
	8.56166	8.55944	17.1216	17.1227		10.2731
	8.56727	8.56456	17.1322	17.1321		10.2792
	8.57194	8.56921	17.1424	17.1421		10.2851
	8.57666	8.57483	17.1517	17.1523		10.2911
	8.58184	8.57959	17.1621	17.1623		10.2972
	8.58688	8.58444	17.1725	17.1722		10.3032
	8.59176	8.58922	17.1818	17.1822		10.309
	8.5972	8.59425	17.1918	17.1926		10.3152
	8.60192	8.59983	17.202	17.202		10.3211
	8.60693	8.60418	17.2122	17.2126		10.3272
	8.61165	8.60982	17.2216	17.2227		10.3332
	8.61672	8.61447	17.2319	17.2321		10.339
	8.62239	8.61906	17.2424	17.2424		10.3452
	8.62661	8.62452	17.2517	17.2527		10.3511
	8.6323	8.6295	17.2621	17.2622		10.3572
	8.63701	8.63426	17.2724	17.2721		10.3631
	8.64161	8.63973	17.2817	17.2823		10.3691
	8.64685	8.64457	17.2919	17.2924		10.3752
	8.65186	8.64944	17.3025	17.3021		10.3812
	8.6568	8.65427	17.3119	17.3122		10.387
	8.66226	8.65921	17.3218	17.3228		10.3932
	8.667	8.66481	17.3318	17.3319		10.3991
	8.67188	8.6692	17.3423	17.3425		10.4052
	8.67666	8.67484	17.3516	17.3528		10.4112
	8.68172	8.67944	17.3619	17.3621		10.417
	8.68731	8.68409	17.3723	17.3723		10.4232
	8.69157	8.68955	17.3817	17.3829		10.4291
	8.69734	8.69455	17.392	17.3922		10.4352
	8.70203	8.69929	17.4026	17.4022		10.4412
	8.70665	8.70466	17.4116	17.4122		10.447
	8.71181	8.70962	17.4221	17.4225		10.4532
	8.71684	8.71446	17.4324	17.432		10.4591
	8.72184	8.71924	17.4417	17.4422		10.465
	8.72726	8.72422	17.4519	17.4528		10.4712
	8.73193	8.72985	17.4618	17.4619		10.4771
	8.73695	8.73416	17.4722	17.4725		10.4832
	8.7417	8.7398	17.4817	17.4828		10.4892
	8.74675	8.74456	17.4919	17.4921		10.4951
	8.75229	8.74914	17.5022	17.5023		10.5012
	8.75656	8.75453	17.5118	17.5128		10.5071
	8.76229	8.75957	17.5221	17.5222		10.5132
	8.76708	8.7643	17.5325	17.5322		10.5192
	8.77161	8.76967	17.5416	17.5421		10.525
	8.77681	8.7746	17.5521	17.5527		10.5312
	8.78182	8.77941	17.5623	17.5621		10.5371
	8.78685	8.78424	17.5718	17.5722		10.543
	8.79221	8.78916	17.582	17.5826		10.5492
	8.79695	8.79486	17.5918	17.592		10.5551
	8.80196	8.79909	17.6022	17.6024		10.5611
	8.80661	8.80482	17.6118	17.6128		10.5672
	8.81176	8.80948	17.6219	17.622		10.573
	8.81728	8.81421	17.6323	17.6323		10.5792
	8.82154	8.81946	17.6417	17.6427		10.5851
	8.82728	8.82447	17.6521	17.6521		10.5912
	8.83212	8.82933	17.6624	17.6623		10.5972
	8.83669	8.83474	17.6717	17.6721		10.603
	8.84183	8.83954	17.6821	17.6826		10.6092
	8.84685	8.84443	17.6924	17.6921		10.6152
	8.8518	8.8493	17.7018	17.7023		10.621
	8.85726	8.85421	17.7118	17.7126		10.6272
	8.86191	8.8599	17.7219	17.7221		10.6332
	8.86691	8.86416	17.7321	17.7325		10.6391
	8.87173	8.86983	17.7417	17.7428		10.6452
	8.87682	8.87442	17.7521	17.7519		10.651
	8.88221	8.87913	17.7623	17.7624		10.6572
	8.88648	8.88454	17.7717	17.7726		10.6631
	8.89244	8.8895	17.7821	17.7821		10.6692
	8.89705	8.8944	17.7925	17.7922		10.6752
	8.9016	8.8997	17.8016	17.8021		10.681
	8.90687	8.9045	17.8121	17.8125		10.6872
	8.91186	8.90948	17.8224	17.8221		10.6932
	8.91687	8.91422	17.8318	17.8324		10.6991
	8.92213	8.91928	17.8417	17.8426		10.7051
	8.92691	8.92493	17.8518	17.8522		10.7112
	8.93179	8.92913	17.8622	17.8625		10.7171
	8.93666	8.93484	17.8717	17.8728		10.7232
	8.94185	8.93949	17.8819	17.8819		10.729
	8.94721	8.94423	17.8924	17.8924		10.7352
	8.95152	8.94941	17.9017	17.9026		10.741
	8.95735	8.95442	17.9121	17.9123		10.7472
	8.96199	8.95935	17.9226	17.9221		10.7532
	8.96663	8.96467	17.9317	17.9321		10.759
	8.97192	8.96951	17.9421	17.9425		10.7652
	8.97684	8.9745	17.9522	17.952		10.7711
	8.98189	8.97916	17.962	17.9624		10.7771
	8.98708	8.98424	17.9716	17.9726		10.7831
	8.99197	8.98992	17.9819	17.9821		10.7892
	8.99686	8.99409	17.9923	17.9925		10.7951
	9.00174	8.99989	18.0017	18.003		10.8013
	9.00688	9.00453	18.0119	18.0119		10.807
	9.01225	9.00916	18.0223	18.0224		10.8132
	9.0165	9.01442	18.0317	18.0326		10.8191
	9.02232	9.01936	18.042	18.0424		10.8252
	9.0271	9.02438	18.0526	18.052		10.8312
	9.03164	9.02974	18.0616	18.0623		10.8371
	9.03685	9.03459	18.0721	18.0725		10.8432
	9.04184	9.03947	18.0822	18.0821		10.8491
	9.04692	9.0442	18.092	18.0922		10.8551
	9.05206	9.04924	18.1017	18.1027		10.8611
	9.057	9.05491	18.1119	18.112		10.8672
	9.06195	9.05908	18.1221	18.1224		10.8731
	9.06671	9.06493	18.1318	18.1329		10.8793
	9.07181	9.06958	18.1418	18.142		10.885
	9.07728	9.07425	18.1524	18.1523		10.8912
	9.0815	9.07938	18.1617	18.1625		10.897
	9.08735	9.08438	18.1721	18.1724		10.9033
	9.09202	9.08943	18.1824	18.182		10.9092
	9.09658	9.09479	18.1916	18.1923		10.9151
	9.10183	9.09952	18.2021	18.2026		10.9212
	9.1068	9.10451	18.2121	18.2121		10.9271
	9.1119	9.10921	18.222	18.2221		10.933
	9.11701	9.11428	18.2317	18.2329		10.9392
	9.12199	9.1198	18.2419	18.242		10.9451
	9.12695	9.12407	18.2522	18.2525		10.9511
	9.13175	9.12985	18.2619	18.2628		10.9572
	9.13679	9.1346	18.2718	18.2719		10.963
	9.14221	9.13918	18.2825	18.2824		10.9692
	9.14652	9.14436	18.2915	18.2924		10.975
	9.15238	9.14935	18.3022	18.3023		10.9813
	9.15696	9.15443	18.3124	18.3121		10.9872
	9.16167	9.15976	18.3216	18.3222		10.993
	9.16686	9.16455	18.3321	18.3325		10.9992
	9.1718	9.16955	18.3421	18.3422		11.0051
	9.17703	9.17415	18.3518	18.3523		11.0111
	9.18209	9.17925	18.3617	18.3628		11.0172
	9.18698	9.18482	18.3719	18.372		11.0232
	9.19182	9.18909	18.382	18.3825		11.0291
	9.19676	9.19489	18.3919	18.3928		11.0353
	9.2018	9.19965	18.402	18.402		11.0411
	9.20727	9.20425	18.4123	18.4125		11.0473
	9.21159	9.20938	18.4216	18.4224		11.053
	9.21739	9.21439	18.4323	18.4323		11.0593
	9.22192	9.21942	18.4424	18.442		11.0652
	9.22661	9.22479	18.4518	18.4521		11.0711
	9.23184	9.22952	18.4619	18.4626		11.0772
	9.23685	9.23451	18.4722	18.4722		11.0832
	9.24203	9.2392	18.4819	18.4822		11.0891
	9.24707	9.24428	18.4917	18.4928		11.0952
	9.25194	9.24977	18.502	18.5021		11.1011
	9.25697	9.25399	18.5121	18.5126		11.1071
	9.26173	9.26003	18.5217	18.5228		11.1133
	9.26672	9.26456	18.5319	18.532		11.119
	9.27227	9.26918	18.5425	18.5423		11.1252
	9.27651	9.27442	18.5516	18.5525		11.131
	9.28238	9.27941	18.5623	18.5622		11.1373
	9.28692	9.28448	18.5725	18.5721		11.1432
	9.29163	9.28965	18.5818	18.5823		11.1491
	9.29676	9.29454		18.5925		7.43676
	9.30184	9.29941		18.6021		7.44067
	9.307	9.30415		18.6123		7.44469
	9.31207	9.30936		18.6227		7.44883
	9.317	9.31477		18.6319		7.45274
	9.32198	9.31905		18.6426		7.45673
	9.3267	9.32496		18.6528		7.46089
	9.33174	9.32954		18.6621		7.46467
	9.3372	9.33415		18.6722		7.46871
	9.34153	9.33948		18.6826		7.47272
	9.34754	9.34438		18.6923		7.47685
	9.35197	9.3495		18.7021		7.48071
	9.35659	9.35464		18.7122		7.48469
	9.36181	9.35951		18.7226		7.48879
	9.36691	9.36436		18.732		7.49266
	9.37197	9.36924		18.7423		7.49671
	9.37708	9.37442		18.7528		7.50086
	9.382	9.37982		18.762		7.50476
	9.38711	9.38402		18.7725		7.50872
	9.39167	9.38991		18.7827		7.51286
	9.39663	9.39462		18.7921		7.51667
	9.40218	9.39918		18.8021		7.52069
	9.40661	9.40438		18.8126		7.52471
	9.41248	9.40933		18.8224		7.52884
	9.41693	9.41453		18.832		7.5327
	9.42165	9.41956		18.8421		7.53666
	9.42685	9.42453		18.8527		7.54082
	9.43178	9.42949		18.862		7.54466
	9.43696	9.43423		18.8724		7.54871
	9.44198	9.4394		18.8828		7.55284
	9.44696	9.44484		18.892		7.55676
	9.45211	9.44904		18.9024		7.56072
	9.45662	9.45498		18.9128		7.56488
	9.46162	9.45956		18.9221		7.56866
	9.46719	9.46413		18.9322		7.57271
	9.47161	9.46938		18.9425		7.57669
	9.47744	9.47434		18.9522		7.58079
	9.482	9.47951		18.9622		7.58473
	9.48664	9.48452		18.972		7.58863
	9.4918	9.48949		18.9827		7.5928
	9.49682	9.49445		18.9921		7.59667
	9.50199	9.49926		19.0024		7.60072
	9.50693	9.50437		19.0127		7.60481
	9.51205	9.50981		19.022		7.60878
	9.51714	9.51406		19.0325		7.61274
	9.52166	9.51992		19.0427		7.61686
	9.52667	9.52447		19.0521		7.62065
	9.53219	9.52927		19.0622		7.62473
	9.53658	9.53442		19.0724		7.62868
	9.54247	9.53929		19.0823		7.63282
	9.5469	9.54463		19.0922		7.63675
	9.55166	9.54958		19.102		7.64066
	9.55692	9.55452		19.1127		7.64482
	9.56186	9.55938		19.122		7.64865
	9.56687	9.56429		19.1324		7.65271
	9.57195	9.56932		19.1427		7.6568
	9.57714	9.57484		19.1519		7.66078
	9.582	9.57912		19.1626		7.66474
	9.5866	9.5849		19.1728		7.66885
	9.59173	9.58943		19.1821		7.67265
	9.5972	9.59416		19.1922		7.67671
	9.60161	9.59937		19.2025		7.68069
	9.60738	9.6044		19.2123		7.68481
	9.61188	9.60963		19.2221		7.68873
	9.61661	9.61453		19.2322		7.69266
	9.62192	9.61954		19.2426		7.69681
	9.62679	9.62457		19.252		7.70067
	9.63192	9.62926		19.2626		7.70475
	9.63688	9.63424		19.2727		7.70877
	9.6421	9.63985		19.2821		7.7128
	9.64702	9.64403		19.2925		7.71671
	9.65162	9.64995		19.3027		7.72086
	9.65671	9.65443		19.312		7.72463
	9.66219	9.65917		19.3222		7.72871
	9.66662	9.66432		19.3325		7.73269
	9.67235	9.66939		19.3423		7.73681
	9.67692	9.67461		19.3521		7.74073
	9.68165	9.67957		19.3621		7.74466
	9.68701	9.68454		19.3727		7.74885
	9.69184	9.68954		19.382		7.75267
	9.69693	9.69422		19.3925		7.75673
	9.70183	9.69931		19.4028		7.76079
	9.70716	9.70475		19.4121		7.76479
	9.71201	9.70905		19.4224		7.76868
	9.71662	9.71511		19.4329		7.77292
	9.72173	9.71947		19.4421		7.77666
	9.72724	9.72417		19.4522		7.78072
	9.73161	9.72938		19.4624		7.78467
	9.73731	9.73444		19.4725		7.78886
	9.74199	9.73954		19.4819		7.79269
	9.7467	9.74456		19.4922		7.79669
	9.75196	9.74953		19.5026		7.80083
	9.75689	9.75464		19.512		7.8047
	9.76196	9.7592		19.5224		7.80871
	9.76678	9.76417		19.5328		7.81275
	9.77216	9.76977		19.5421		7.8168
	9.77698	9.77412		19.5524		7.8207
	9.78162	9.78005		19.5629		7.82491
	9.78669	9.78444		19.5721		7.82865
	9.79226	9.78923		19.5823		7.83275
	9.79656	9.79441		19.5923		7.83665
	9.80232	9.79932		19.6025		7.84083
	9.80687	9.80455		19.6121		7.8447
	9.81172	9.8095		19.6222		7.84868
	9.81692	9.81454		19.6325		7.85279
	9.82178	9.81967		19.6421		7.85671
	9.82699	9.82416		19.6524		7.8607
	9.83188	9.82915		19.6627		7.86476
	9.83706	9.83474		19.672		7.86875
	9.84194	9.83916		19.6824		7.8727
	9.84668	9.84499		19.6928		7.87689
	9.85174	9.8495		19.702		7.88065
	9.85727	9.85422		19.7124		7.88477
	9.86166	9.85935		19.7222		7.88864
	9.86739	9.86434		19.7325		7.89285
	9.87188	9.86959		19.7421		7.89671
	9.87666	9.87444		19.7522		7.90067
	9.88196	9.87958		19.7626		7.90483
	9.88677	9.88471		19.7721		7.90872
	9.89206	9.88918		19.7824		7.91272
	9.89687	9.89419		19.7928		7.91678
	9.90204	9.89976		19.8019		7.92073
	9.90698	9.90412		19.8125		7.92472
	9.9116	9.91006		19.8226		7.92886
	9.91676	9.91445		19.8321		7.93265
	9.92231	9.91926		19.8423		7.93678
	9.92663	9.92446		19.8523		7.94067
	9.93238	9.92936		19.8624		7.94483
	9.9369	9.93446		19.8721		7.94868
	9.94178	9.93947		19.8823		7.95271
	9.94685	9.9447		19.8925		7.95681
	9.95168	9.94958		19.9022		7.96069
	9.95705	9.95413		19.9125		7.96474
	9.96184	9.95931		19.9228		7.96878
	9.96708	9.96478		19.9319		7.97275
	9.972	9.96913		19.9426		7.97674
	9.97655	9.97498		19.9527		7.98085
	9.98176	9.97941		19.9622		7.98467
	9.98731	9.98415		19.9721		7.98871
	9.99159	9.98947		19.9823		7.99266
[truncated: 800 more rows]

## Sheet: N-Load
0	0	0	0	0		0
0.03593	0.0258	0.00116	-0.01169	-0.00387		0.009466
0.10221	-0.00667	0.02639	0.00048	0.11658		0.047798
0.18969	-0.01278	0.0495	0.00428	0.21696		0.08953
0.27431	-0.00945	0.03552	0.02776	0.2632		0.118268
0.33371	-0.01211	0.07291	0.00794	0.32091		0.144672
0.40324	-0.016	0.08441	0.03761	0.38057		0.177966
0.48172	0.04918	0.09323	0.01912	0.47263		0.223176
0.55101	0.01464	0.11949	0.01152	0.50455		0.240242
0.61693	-0.00545	0.08655	-0.00416	0.57218		0.25321
0.65222	-0.01454	0.14392	0.02009	0.58669		0.277676
0.68718	0.02222	0.15354	0.02138	0.68309		0.313482
0.74919	0.03592	0.17615	0.00594	0.74373		0.342186
0.79071	0.01797	0.16488	0.01286	0.81884		0.361052
0.84261	-0.01793	0.19825	-0.00509	0.83525		0.370618
0.93933	0.00721	0.15663	-0.00963	0.87792		0.394292
0.95905	-0.00507	0.15914	-0.02404	0.96882		0.41158
0.94696	0.0059	0.17603	-0.03334	1.04688		0.428486
1.00145	-0.01745	0.17564	0.00548	1.05397		0.443818
1.08416	-0.00746	0.17895	0.02467	1.08705		0.473474
1.12192	-0.03045	0.23325	0.02994	1.19307		0.509546
1.16149	-0.00775	0.18209	0.00863	1.22723		0.514338
1.25601	-0.03225	0.23108	-0.00071	1.2413		0.539086
1.25872	0.02865	0.21868	0.03233	1.3108		0.569836
1.29022	-0.0229	0.28281	0.01527	1.36808		0.586696
1.37815	0.01699	0.24429	-0.00062	1.4333		0.614422
1.42746	0.00416	0.28236	0.01312	1.49493		0.644406
1.42853	0.00158	0.29088	0.00683	1.56483		0.65853
1.47667	-0.02615	0.29145	0.00653	1.60403		0.670506
1.5295	-0.00411	0.33124	0.00525	1.64955		0.702286
1.56692	0.02617	0.3304	-0.00124	1.70411		0.725272
1.60603	-0.02027	0.35331	0.04181	1.78659		0.753494
1.65997	-0.01834	0.34735	0.0242	1.7962		0.761876
1.7354	-0.00251	0.35635	0.01513	1.83504		0.787882
1.71767	-0.01365	0.37264	-0.02083	1.92605		0.796376
1.78188	0.0142	0.38686	-0.0033	1.93367		0.822662
1.84047	0.01217	0.4198	0.03047	1.9761		0.855802
1.89577	-0.001	0.41811	0.00369	2.05902		0.875118
1.93336	0.00482	0.42172	0.02971	2.13118		0.904158
1.99745	0.01656	0.44157	0.02436	2.16957		0.929902
2.05086	0.00074	0.42862	0.01322	2.22986		0.94466
2.07572	0.00215	0.46236	-0.01326	2.28454		0.962302
2.1707	0.02778	0.45299	-0.00705	2.33795		0.996474
2.26187	0.0002	0.47323	0.00538	2.40929		1.02999
2.23928	0.02729	0.46761	0.0041	2.46881		1.04142
2.32132	0.01803	0.50545	0.02208	2.49864		1.0731
2.39132	0.01458	0.51024	0.04104	2.5318		1.0978
2.41905	-0.0102	0.53751	0.04155	2.6319		1.12396
2.487	0.0373	0.50998	0.00752	2.68043		1.14445
2.51077	-0.02156	0.5428	0.0109	2.69795		1.14817
2.55269	-0.01474	0.5107	0.01507	2.80402		1.17355
2.6048	0.0361	0.57829	0.02802	2.84553		1.21855
2.67167	0.02045	0.5796	0.01254	2.8554		1.22793
2.73335	-0.02101	0.58736	0.01156	2.91417		1.24509
2.76845	0.00483	0.57326	0.00968	2.9972		1.27068
2.81831	-0.03309	0.61856	-0.01182	3.05044		1.28848
2.90493	0.01857	0.60785	-0.01794	3.10907		1.3245
2.93683	-0.0006	0.60411	0.02484	3.14091		1.34122
2.9618	-0.01715	0.6242	0.03461	3.19089		1.35887
3.04677	0.00132	0.6358	0.01022	3.26593		1.39201
3.1427	-0.02249	0.62295	0.02833	3.31675		1.41765
3.14587	-0.00528	0.63499	0.00396	3.40191		1.43629
3.1688	-0.0018	0.6453	0.00703	3.41201		1.44627
3.27098	-0.00949	0.68088	0.01468	3.46855		1.48512
3.28216	0.01669	0.66852	0.00942	3.51664		1.49869
3.29908	0.03045	0.72763	0.02087	3.59345		1.5343
3.36827	0.01965	0.68358	-0.00577	3.62067		1.53728
3.41879	0.02343	0.70294	0.03352	3.66025		1.56779
3.47214	0.00804	0.71669	0.01381	3.73413		1.58896
3.56068	0.00283	0.6985	-0.00527	3.79309		1.60997
3.58347	0.01435	0.73749	-0.01778	3.83867		1.63124
3.62664	-0.00282	0.72488	0.02743	3.90047		1.65532
3.7044	0.05619	0.77827	0.0591	3.98894		1.71738
3.73549	0.03124	0.73405	0.03797	3.99568		1.70689
3.81537	0.04608	0.80079	0.02675	4.07529		1.75286
3.88344	0.01593	0.78624	0.0308	4.12639		1.76856
3.93165	0.02979	0.82689	0.0121	4.18047		1.79618
4.02572	0.01159	0.82505	-0.01976	4.23479		1.81548
4.06756	0.03386	0.85895	0.01043	4.30114		1.85439
4.09365	0.02019	0.84449	0.03826	4.31927		1.86317
4.20726	0.06863	0.87444	0.00803	4.36534		1.90474
4.27522	0.01031	0.90176	-0.00532	4.42681		1.92176
4.32824	0.04379	0.90716	0.01691	4.48031		1.95528
4.39771	0.01681	0.9246	0.02984	4.51934		1.97766
4.49786	0.07072	0.91824	-0.01368	4.55713		2.00605
4.53215	0.02897	0.90119	-0.01813	4.61174		2.01118
4.54599	0.05074	0.90871	0.0101	4.66351		2.03581
4.65083	0.0444	0.99449	-0.01918	4.7355		2.08121
4.71428	0.04735	0.97319	0.02501	4.77499		2.10696
4.76947	0.03949	0.97639	0.01238	4.85292		2.13013
4.84958	0.08905	0.9992	0.03494	4.88848		2.17225
4.89476	0.03236	1.01222	-0.00688	4.92033		2.17056
4.93745	0.05363	1.03844	0.01609	4.99155		2.20743
5.03315	0.03242	1.05091	0.02387	5.02035		2.23214
5.16548	0.04289	1.06272	0.02111	5.07523		2.27349
5.17693	0.0666	1.04514	-0.01139	5.15585		2.28663
5.24628	0.04768	1.06997	-0.00549	5.21265		2.31422
5.31202	0.06314	1.05735	0.00174	5.23147		2.33314
5.39709	0.04625	1.08693	0.01402	5.25951		2.36076
5.4437	0.04081	1.10214	0.03816	5.35325		2.39561
5.52416	0.05018	1.15425	0.02101	5.39285		2.42849
5.59393	0.03693	1.12724	0.0217	5.43902		2.44376
5.65914	0.07681	1.1709	0.00268	5.4606		2.47403
5.74525	0.05003	1.17517	0.01777	5.57169		2.51198
5.84146	0.05031	1.17879	-0.01421	5.56555		2.52438
5.95303	0.03117	1.2003	0.00947	5.64554		2.5679
5.9749	0.061	1.21381	0.01732	5.69187		2.59178
6.05694	0.05793	1.21106	0.008	5.75577		2.61794
6.22072	0.08559	1.27022	-0.00912	5.78692		2.67087
6.23248	0.06585	1.25362	-0.00391	5.88065		2.68574
6.31913	0.05099	1.27483	0.01266	5.91033		2.71359
6.43653	0.05602	1.26479	0.00319	5.93128		2.73836
6.50112	0.06506	1.32876	0.01171	5.98384		2.7781
6.57889	0.06415	1.30983	-0.00631	6.02747		2.79481
6.71568	0.10003	1.32264	-0.00924	6.0586		2.83754
6.76293	0.05516	1.33267	0.00704	6.12508		2.85658
6.82566	0.08276	1.3767	0.02302	6.18319		2.89827
6.94339	0.05716	1.36817	-0.01535	6.22275		2.91522
7.04986	0.09741	1.38041	-0.01959	6.22674		2.94697
7.09115	0.07242	1.39363	0.06337	6.30592		2.9853
7.19904	0.05725	1.41775	-0.00512	6.38513		3.01081
7.28333	0.05782	1.41445	-0.02192	6.38874		3.02448
7.36509	0.08153	1.43286	-0.00593	6.43656		3.06202
7.44343	0.04058	1.42463	0.01973	6.50048		3.08577
7.54153	0.05368	1.49837	0.00456	6.53168		3.12596
7.65465	0.08638	1.47171	-0.03096	6.60527		3.15741
7.7124	0.0789	1.50238	0.02414	6.64511		3.19259
7.81101	0.10153	1.50244	0.05108	6.69759		3.23273
7.8867	0.13301	1.51957	0.01629	6.7541		3.26193
7.98056	0.08162	1.52495	-0.00121	6.81201		3.27959
8.04511	0.09384	1.55135	0.02428	6.86644		3.3162
8.14782	0.10012	1.57281	-0.01767	6.91529		3.34367
8.25227	0.13088	1.59778	-0.00105	6.97785		3.39155
8.35107	0.09857	1.57856	0.00913	7.00425		3.40832
8.43637	0.13678	1.65322	-0.0047	7.02352		3.44904
8.54292	0.1024	1.63076	-0.01771	7.0376		3.45919
8.67373	0.13377	1.68791	0.0221	7.14534		3.53257
8.7053	0.1467	1.6501	0.01276	7.19713		3.5424
8.80935	0.13973	1.6949	0.02572	7.24694		3.58333
8.94005	0.12579	1.6929	0.00714	7.2752		3.60822
9.01399	0.15391	1.70871	0.05596	7.3116		3.64883
9.11207	0.14384	1.7527	0.06236	7.39981		3.69416
9.23647	0.15456	1.76844	0.03735	7.4087		3.7211
9.33816	0.16714	1.78403	0.00403	7.47816		3.7543
9.42619	0.16973	1.81601	0.01514	7.55986		3.79739
9.52529	0.13232	1.81544	0.04262	7.60331		3.8238
9.66141	0.15652	1.82279	0.09154	7.64582		3.87562
9.75706	0.16476	1.86125	0.10879	7.68039		3.91445
9.82859	0.1619	1.86433	0.16069	7.72919		3.94894
9.93773	0.16185	1.90678	0.13947	7.77258		3.98368
10.0691	0.17234	1.94944	0.17424	7.83723		4.04046
10.1386	0.15213	1.92686	0.20566	7.89748		4.06415
10.2341	0.15878	1.9589	0.24316	7.94944		4.10887
10.3946	0.16727	1.97159	0.27436	7.98229		4.15803
10.4482	0.17171	2.00697	0.31462	8.0543		4.19915
10.5624	0.17435	2.01278	0.33223	8.07648		4.23164
10.6901	0.195	2.04903	0.3337	8.10486		4.27454
10.7722	0.19255	2.0789	0.38339	8.19959		4.32533
10.8692	0.22313	2.08265	0.43007	8.25016		4.37104
11.0172	0.22966	2.09339	0.43343	8.26263		4.40726
11.1348	0.21936	2.14137	0.47574	8.33842		4.46193
11.1837	0.19855	2.13938	0.49706	8.38599		4.48093
11.3182	0.2339	2.20775	0.55722	8.4546		4.55434
11.4211	0.22482	2.20026	0.58701	8.49319		4.58527
11.5186	0.22444	2.25377	0.56912	8.59294		4.63177
11.6216	0.22998	2.2701	0.61721	8.58693		4.66517
11.7146	0.26793	2.2961	0.71924	8.64114		4.7278
11.8562	0.28646	2.29557	0.72513	8.71827		4.77633
11.9178	0.26779	2.31747	0.74607	8.77238		4.8043
12.0321	0.2722	2.36024	0.7733	8.84844		4.85727
12.1221	0.25448	2.41301	0.81192	8.89287		4.89888
12.2168	0.26717	2.38608	0.84223	8.94683		4.93182
12.3714	0.2566	2.44535	0.89486	9.0049		4.99463
12.4563	0.25869	2.44447	0.902	9.06269		5.02484
12.5331	0.27468	2.5125	0.92528	9.14622		5.07837
12.6355	0.27255	2.51086	0.93892	9.20285		5.11214
12.7937	0.24472	2.53952	1.00663	9.24196		5.1653
12.8772	0.25607	2.55229	1.04397	9.34467		5.21483
12.9723	0.28033	2.59567	1.06978	9.419		5.26741
13.1001	0.25816	2.59878	1.09457	9.48423		5.30717
13.2217	0.29503	2.64237	1.1469	9.53455		5.36811
13.2743	0.28259	2.6628	1.16167	9.59274		5.39482
13.401	0.3015	2.68256	1.17965	9.60744		5.43442
13.5549	0.31404	2.69589	1.22886	9.69855		5.49845
13.641	0.3186	2.72285	1.2619	9.7501		5.53888
13.7274	0.32483	2.74704	1.30726	9.88425		5.59816
13.843	0.31005	2.77218	1.34852	9.90665		5.63608
13.9641	0.29853	2.79999	1.37926	9.96389		5.68116
14.0914	0.30938	2.82884	1.42438	10.0481		5.74042
14.1952	0.33045	2.83679	1.43701	10.0899		5.77787
14.3016	0.32402	2.83691	1.48827	10.1609		5.82234
14.4377	0.35735	2.86911	1.54725	10.2403		5.89034
14.4754	0.35383	2.94498	1.58628	10.2973		5.93157
14.5971	0.32232	2.93355	1.61792	10.3691		5.968
14.7145	0.37845	3.01105	1.63367	10.4304		6.03361
14.8638	0.35702	3.01529	1.66501	10.5102		6.08227
14.9352	0.32593	3.03679	1.71463	10.592		6.12092
15.0441	0.36845	3.06358	1.72746	10.6226		6.16524
15.2027	0.37669	3.10946	1.793	10.7514		6.24666
15.29	0.40187	3.09969	1.79965	10.8089		6.28004
15.3961	0.40095	3.16378	1.82946	10.8601		6.33009
15.5258	0.38437	3.19017	1.87642	10.919		6.37915
15.615	0.36829	3.25029	1.94617	11.0269		6.44133
15.715	0.44279	3.26042	1.92069	11.1011		6.488
15.8637	0.40235	3.31088	1.93911	11.1719		6.53758
15.9639	0.42954	3.30828	1.98388	11.2694		6.591
16.079	0.40153	3.32678	2.05841	11.3527		6.6437
16.176	0.41545	3.36448	2.08987	11.3941		6.68797
16.2666	0.42291	3.42552	2.08799	11.475		6.7356
16.3722	0.44465	3.43633	2.12141	11.5753		6.78997
16.4652	0.41112	3.46801	2.13358	11.6097		6.81752
16.6222	0.4454	3.50299	2.19291	11.7318		6.89905
16.7483	0.40333	3.5259	2.24524	11.8327		6.95109
16.8214	0.44979	3.57915	2.27495	11.8814		7.00135
16.9964	0.40515	3.60448	2.30168	11.9251		7.04656
17.0988	0.42981	3.59532	2.33828	12.0087		7.09418
17.1444	0.44489	3.67141	2.36937	12.1111		7.14823
17.2953	0.45414	3.69626	2.41771	12.1895		7.2106
17.3714	0.45541	3.72779	2.45378	12.2304		7.24775
17.5156	0.44601	3.76989	2.46684	12.3427		7.3082
17.6096	0.45622	3.80056	2.53553	12.4041		7.3612
17.7448	0.45989	3.8285	2.54406	12.4668		7.40881
17.8548	0.46878	3.82791	2.56997	12.5653		7.45735
17.9122	0.46986	3.87057	2.5814	12.6715		7.50111
18.0661	0.44617	3.90245	2.63512	12.7076		7.55149
18.2069	0.48645	3.96141	2.68689	12.7856		7.62544
18.234	0.48785	3.99145	2.68693	12.8483		7.64971
18.3474	0.51705	4.0431	2.74382	12.8898		7.70825
18.4951	0.5041	4.03611	2.7618	12.976		7.75464
18.5961	0.53745	4.06239	2.79429	13.0925		7.81654
18.7175	0.49583	4.11612	2.84021	13.2012		7.87417
18.8287	0.48837	4.15143	2.87803	13.2063		7.91057
18.9401	0.50111	4.16697	2.93916	13.3236		7.97418
19.0142	0.52664	4.19897	2.96801	13.4602		8.03361
19.147	0.52582	4.25164	3.03742	13.4593		8.08425
19.3023	0.54256	4.29208	3.07528	13.5807		8.15858
19.3825	0.52531	4.32715	3.06944	13.7106		8.203
19.4781	0.52751	4.35528	3.12239	13.7419		8.24503
19.6463	0.55319	4.37288	3.17786	13.7974		8.30953
19.7138	0.53451	4.42092	3.22789	13.8932		8.35807
19.8202	0.54121	4.46761	3.29496	13.9979		8.42438
19.9644	0.56313	4.4897	3.31618	14.0413		8.47494
20.0274	0.53348	4.54599	3.39125	14.136		8.52684
20.1267	0.56137	4.57513	3.39616	14.251		8.58206
20.2602	0.56094	4.60254	3.43101	14.2849		8.62792
20.3731	0.55958	4.66292	3.5156	14.4067		8.70359
20.466	0.55713	4.67506	3.58392	14.5358		8.76358
20.5513	0.56955	4.73298	3.62384	14.5437		8.80427
20.667	0.5689	4.76589	3.65716	14.5991		8.85161
20.7929	0.59492	4.83927	3.66106	14.7214		8.9219
20.874	0.59026	4.86233	3.71228	14.8088		8.96953
20.9992	0.60157	4.88858	3.7933	14.8714		9.0308
21.066	0.61093	4.93677	3.82628	14.9173		9.07145
21.2204	0.61879	4.99467	3.87311	15.0638		9.15417
21.2744	0.6214	5.00376	3.8839	15.1183		9.18036
21.4236	0.59082	5.07889	3.95275	15.1789		9.24498
21.5102	0.62797	5.08183	4.02487	15.2767		9.30433
21.5961	0.59975	5.13156	4.06054	15.3627		9.35014
21.7407	0.65632	5.16195	4.09151	15.474		9.42489
21.8321	0.66045	5.22859	4.12653	15.5529		9.48011
21.8921	0.62781	5.25799	4.22929	15.6183		9.52508
22.0175	0.64425	5.33485	4.29529	15.6862		9.59562
22.1283	0.63838	5.35424	4.28206	15.7524		9.63107
22.2748	0.6281	5.40854	4.32916	15.8686		9.70183
22.398	0.6705	5.44699	4.38047	15.9352		9.76623
22.4503	0.63865	5.48618	4.47855	15.9581		9.80235
22.5409	0.67994	5.51215	4.5243	16.1172		9.87489
22.6852	0.69209	5.5918	4.53603	16.1673		9.93448
22.7795	0.70023	5.59573	4.56984	16.2801		9.98508
22.8643	0.66261	5.63682	4.60271	16.354		10.0241
22.9777	0.69847	5.71527	4.7051	16.4254		10.1044
23.0807	0.68683	5.77291	4.73878	16.5449		10.1648
[truncated: 2,528 more rows]
