# Supplementary material for: Sporosarcina pasteurii can clog and strengthen a porous medium mimic
Source: PLoS One. 2018 Nov 30;13(11):e0207489. doi: 10.1371/journal.pone.0207489 (PMC6267956; doi:10.1371/journal.pone.0207489)
Supplement: S1 Dataset — (ZIP) [file pone.0207489.s002.zip › Raw Data/(for Fig. 1) Compression test/Load test raw data/E.xlsx]

## Sheet: c1
0.8702
0.703
3
2.1
2.3

## Sheet: c2
2.6
2.4
4.7
10.4
13.1

## Sheet: w1
3.4
2.1
1.7
1.1
1.1

## Sheet: w2
19.5
12.6
10.1
6.8
6.4

## Sheet: n1
1.2
9.7
0.102
13.2
15.6

## Sheet: n2
3
20.4
3.8
14.8
21
