# Supplementary material for: Sporosarcina pasteurii can clog and strengthen a porous medium mimic
Source: PLoS One. 2018 Nov 30;13(11):e0207489. doi: 10.1371/journal.pone.0207489 (PMC6267956; doi:10.1371/journal.pone.0207489)
Supplement: S1 Dataset — (ZIP) [file pone.0207489.s002.zip › Raw Data/(for Fig. 1) Compression test/Load test raw data/N1.xlsx]

## Sheet: READ
Compressive extension at Maximum Load	15.8737	mm
Compressive strain (Extension) at Maximum Load	0.63495	mm/mm
Compressive stress at Maximum Load	0.89932	MPa
Maximum Load	8993.19	N
Maximum Y-axis Slope (Young's 0 MPa - 0 MPa)		MPa/mm/mm
Modulus (Young's Compressive stress 0 MPa - 0 MPa)		MPa
Poisson's ratio (Chord)
Rate 1	6	mm/min
Time	Extension	Load	Compressive extension	Compressive strain (Extension)	Compressive stress
(s)	(mm)	(N)	(mm)	(mm/mm)	(MPa)
0	0	3.25088	0	0	0.00033
0.1	0.00193	3.28681	0.00193	8e-05	0.00033
0.2	0.00983	3.35309	0.00983	0.00039	0.00034
0.3	0.02185	3.44057	0.02185	0.00087	0.00034
0.4	0.0323	3.52519	0.0323	0.00129	0.00035
0.5	0.04149	3.58459	0.04149	0.00166	0.00036
0.6	0.05209	3.65412	0.05209	0.00208	0.00037
0.7	0.06233	3.7326	0.06233	0.00249	0.00037
0.8	0.0717	3.80189	0.0717	0.00287	0.00038
0.9	0.08173	3.86781	0.08173	0.00327	0.00039
1	0.09198	3.9031	0.09198	0.00368	0.00039
1.1	0.10187	3.93806	0.10187	0.00407	0.00039
1.2	0.11192	4.00007	0.11192	0.00448	0.0004
1.3	0.1217	4.04159	0.1217	0.00487	0.0004
1.4	0.13241	4.09349	0.13241	0.0053	0.00041
1.5	0.14171	4.19021	0.14171	0.00567	0.00042
1.6	0.15207	4.20993	0.15207	0.00608	0.00042
1.7	0.16239	4.19784	0.16239	0.0065	0.00042
1.8	0.1716	4.25233	0.1716	0.00686	0.00043
1.9	0.18226	4.33504	0.18226	0.00729	0.00043
2	0.19238	4.3728	0.19238	0.0077	0.00044
2.1	0.20167	4.41237	0.20167	0.00807	0.00044
2.2	0.21192	4.50689	0.21192	0.00848	0.00045
2.3	0.22196	4.5096	0.22196	0.00888	0.00045
2.4	0.23195	4.5411	0.23195	0.00928	0.00045
2.5	0.24195	4.62903	0.24195	0.00968	0.00046
2.6	0.25181	4.67834	0.25181	0.01007	0.00047
2.7	0.26227	4.67941	0.26227	0.01049	0.00047
2.8	0.27179	4.72755	0.27179	0.01087	0.00047
2.9	0.28219	4.78038	0.28219	0.01129	0.00048
3	0.2924	4.8178	0.2924	0.0117	0.00048
3.1	0.30176	4.85691	0.30176	0.01207	0.00049
3.2	0.31218	4.91085	0.31218	0.01249	0.00049
3.3	0.3224	4.98628	0.3224	0.0129	0.0005
3.4	0.33169	4.96855	0.33169	0.01327	0.0005
3.5	0.34183	5.03276	0.34183	0.01367	0.0005
3.6	0.35207	5.09135	0.35207	0.01408	0.00051
3.7	0.36206	5.14665	0.36206	0.01448	0.00051
3.8	0.37179	5.18424	0.37179	0.01487	0.00052
3.9	0.38178	5.24833	0.38178	0.01527	0.00052
4	0.39228	5.30174	0.39228	0.01569	0.00053
4.1	0.40165	5.3266	0.40165	0.01607	0.00053
4.2	0.41219	5.42158	0.41219	0.01649	0.00054
4.3	0.42243	5.51275	0.42243	0.0169	0.00055
4.4	0.43173	5.49016	0.43173	0.01727	0.00055
4.5	0.4421	5.5722	0.4421	0.01768	0.00056
4.6	0.4526	5.6422	0.4526	0.0181	0.00056
4.7	0.4617	5.66993	0.4617	0.01847	0.00057
4.8	0.47193	5.73788	0.47193	0.01888	0.00057
4.9	0.48191	5.76165	0.48191	0.01928	0.00058
5	0.49217	5.80357	0.49217	0.01969	0.00058
5.1	0.50172	5.85568	0.50172	0.02007	0.00059
5.2	0.51192	5.92255	0.51192	0.02048	0.00059
5.3	0.52235	5.98423	0.52235	0.02089	0.0006
5.4	0.53173	6.01933	0.53173	0.02127	0.0006
5.5	0.54209	6.06919	0.54209	0.02168	0.00061
5.6	0.55245	6.15581	0.55245	0.0221	0.00062
5.7	0.56167	6.18771	0.56167	0.02247	0.00062
5.8	0.57198	6.21268	0.57198	0.02288	0.00062
5.9	0.58246	6.29765	0.58246	0.0233	0.00063
6	0.59184	6.39358	0.59184	0.02367	0.00064
6.1	0.60185	6.39675	0.60185	0.02407	0.00064
6.2	0.61195	6.41968	0.61195	0.02448	0.00064
6.3	0.62229	6.52186	0.62229	0.02489	0.00065
6.4	0.63171	6.53304	0.63171	0.02527	0.00065
6.5	0.64184	6.54996	0.64184	0.02567	0.00065
6.6	0.65238	6.61915	0.65238	0.0261	0.00066
6.7	0.66177	6.66967	0.66177	0.02647	0.00067
6.8	0.67202	6.72302	0.67202	0.02688	0.00067
6.9	0.68259	6.81156	0.68259	0.0273	0.00068
7	0.69163	6.83435	0.69163	0.02767	0.00068
7.1	0.70211	6.87752	0.70211	0.02808	0.00069
7.2	0.71241	6.95528	0.71241	0.0285	0.0007
7.3	0.72169	6.98637	0.72169	0.02887	0.0007
7.4	0.73195	7.06625	0.73195	0.02928	0.00071
7.5	0.74192	7.13432	0.74192	0.02968	0.00071
7.6	0.75216	7.18253	0.75216	0.03009	0.00072
7.7	0.76176	7.2766	0.76176	0.03047	0.00073
7.8	0.7719	7.31844	0.7719	0.03088	0.00073
7.9	0.78228	7.34453	0.78228	0.03129	0.00073
8	0.79181	7.45814	0.79181	0.03167	0.00075
8.1	0.80216	7.5261	0.80216	0.03209	0.00075
8.2	0.81251	7.57912	0.81251	0.0325	0.00076
8.3	0.82163	7.64859	0.82163	0.03287	0.00076
8.4	0.83215	7.74874	0.83215	0.03329	0.00077
8.5	0.84234	7.78303	0.84234	0.03369	0.00078
8.6	0.85179	7.79687	0.85179	0.03407	0.00078
8.7	0.86206	7.90171	0.86206	0.03448	0.00079
8.8	0.87177	7.96516	0.87177	0.03487	0.0008
8.9	0.88219	8.02035	0.88219	0.03529	0.0008
9	0.89169	8.10046	0.89169	0.03567	0.00081
9.1	0.90185	8.14564	0.90185	0.03607	0.00081
9.2	0.91224	8.18833	0.91224	0.03649	0.00082
9.3	0.92176	8.28403	0.92176	0.03687	0.00083
9.4	0.93209	8.41636	0.93209	0.03728	0.00084
9.5	0.94248	8.42781	0.94248	0.0377	0.00084
9.6	0.95169	8.49716	0.95169	0.03807	0.00085
9.7	0.96213	8.5629	0.96213	0.03849	0.00086
9.8	0.97244	8.64797	0.97244	0.0389	0.00086
9.9	0.98174	8.69458	0.98174	0.03927	0.00087
10	0.99192	8.77504	0.99192	0.03968	0.00088
10.1	1.00196	8.84481	1.00196	0.04008	0.00088
10.2	1.01209	8.91002	1.01209	0.04048	0.00089
10.3	1.02173	8.99613	1.02173	0.04087	0.0009
10.4	1.03199	9.09234	1.03199	0.04128	0.00091
10.5	1.04226	9.20391	1.04226	0.04169	0.00092
10.6	1.05179	9.22578	1.05179	0.04207	0.00092
10.7	1.06214	9.30782	1.06214	0.04249	0.00093
10.8	1.07244	9.4716	1.07244	0.0429	0.00095
10.9	1.08157	9.48336	1.08157	0.04326	0.00095
11	1.09214	9.57001	1.09214	0.04369	0.00096
11.1	1.10238	9.68741	1.10238	0.0441	0.00097
11.2	1.11184	9.752	1.11184	0.04447	0.00098
11.3	1.12177	9.82977	1.12177	0.04487	0.00098
11.4	1.132	9.96656	1.132	0.04528	0.001
11.5	1.14216	10.0138	1.14216	0.04569	0.001
11.6	1.15174	10.0765	1.15174	0.04607	0.00101
11.7	1.16191	10.1943	1.16191	0.04648	0.00102
11.8	1.17239	10.3007	1.17239	0.0469	0.00103
11.9	1.18169	10.342	1.18169	0.04727	0.00103
12	1.1921	10.4499	1.1921	0.04768	0.00104
12.1	1.20262	10.5342	1.20262	0.0481	0.00105
12.2	1.21165	10.616	1.21165	0.04847	0.00106
12.3	1.2221	10.6943	1.2221	0.04888	0.00107
12.4	1.23228	10.7924	1.23228	0.04929	0.00108
12.5	1.24194	10.9055	1.24194	0.04968	0.00109
12.6	1.25166	10.9633	1.25166	0.05007	0.0011
12.7	1.26199	11.0619	1.26199	0.05048	0.00111
12.8	1.27221	11.1376	1.27221	0.05089	0.00111
12.9	1.2817	11.2314	1.2817	0.05127	0.00112
13	1.29184	11.296	1.29184	0.05167	0.00113
13.1	1.30248	11.3987	1.30248	0.0521	0.00114
13.2	1.31173	11.5031	1.31173	0.05247	0.00115
13.3	1.32209	11.602	1.32209	0.05288	0.00116
13.4	1.33257	11.6873	1.33257	0.0533	0.00117
13.5	1.34159	11.7938	1.34159	0.05366	0.00118
13.6	1.3521	11.9246	1.3521	0.05408	0.00119
13.7	1.36227	11.9562	1.36227	0.05449	0.0012
13.8	1.37197	12.0602	1.37197	0.05488	0.00121
13.9	1.38187	12.1909	1.38187	0.05527	0.00122
14	1.39194	12.2649	1.39194	0.05568	0.00123
14.1	1.40203	12.3629	1.40203	0.05608	0.00124
14.2	1.41186	12.4873	1.41186	0.05647	0.00125
14.3	1.42179	12.589	1.42179	0.05687	0.00126
14.4	1.43239	12.6771	1.43239	0.0573	0.00127
14.5	1.44172	12.7762	1.44172	0.05767	0.00128
14.6	1.45211	12.9123	1.45211	0.05808	0.00129
14.7	1.46249	13.0079	1.46249	0.0585	0.0013
14.8	1.47159	13.0795	1.47159	0.05886	0.00131
14.9	1.48219	13.1886	1.48219	0.05929	0.00132
15	1.49218	13.3199	1.49218	0.05969	0.00133
15.1	1.50196	13.3895	1.50196	0.06008	0.00134
15.2	1.51179	13.485	1.51179	0.06047	0.00135
15.3	1.52192	13.6455	1.52192	0.06088	0.00136
15.4	1.53216	13.699	1.53216	0.06129	0.00137
15.5	1.5419	13.8133	1.5419	0.06168	0.00138
15.6	1.55182	13.941	1.55182	0.06207	0.00139
15.7	1.56246	14.0231	1.56246	0.0625	0.0014
15.8	1.57163	14.1201	1.57163	0.06287	0.00141
15.9	1.58221	14.2681	1.58221	0.06329	0.00143
16	1.59239	14.3856	1.59239	0.0637	0.00144
16.1	1.60158	14.4346	1.60158	0.06406	0.00144
16.2	1.61215	14.5691	1.61215	0.06449	0.00146
16.3	1.62227	14.6719	1.62227	0.06489	0.00147
16.4	1.63184	14.7695	1.63184	0.06527	0.00148
16.5	1.64171	14.8725	1.64171	0.06567	0.00149
16.6	1.65198	14.9655	1.65198	0.06608	0.0015
16.7	1.662	15.1071	1.662	0.06648	0.00151
16.8	1.67194	15.1687	1.67194	0.06688	0.00152
16.9	1.68195	15.283	1.68195	0.06728	0.00153
17	1.69237	15.373	1.69237	0.06769	0.00154
17.1	1.70165	15.4677	1.70165	0.06807	0.00155
17.2	1.71229	15.6223	1.71229	0.06849	0.00156
17.3	1.72245	15.7072	1.72245	0.0689	0.00157
17.4	1.73172	15.784	1.73172	0.06927	0.00158
17.5	1.74208	15.8864	1.74208	0.06968	0.00159
17.6	1.75224	16.0446	1.75224	0.07009	0.0016
17.7	1.76183	16.128	1.76183	0.07047	0.00161
17.8	1.77172	16.2231	1.77172	0.07087	0.00162
17.9	1.78194	16.351	1.78194	0.07128	0.00164
18	1.79208	16.4726	1.79208	0.07168	0.00165
18.1	1.80182	16.5252	1.80182	0.07207	0.00165
18.2	1.8119	16.6518	1.8119	0.07248	0.00167
18.3	1.82255	16.8058	1.82255	0.0729	0.00168
18.4	1.83158	16.8919	1.83158	0.07326	0.00169
18.5	1.84223	16.9783	1.84223	0.07369	0.0017
18.6	1.8525	17.0939	1.8525	0.0741	0.00171
18.7	1.86176	17.215	1.86176	0.07447	0.00172
18.8	1.87192	17.3423	1.87192	0.07488	0.00173
18.9	1.88244	17.4461	1.88244	0.0753	0.00174
19	1.89192	17.5525	1.89192	0.07568	0.00176
19.1	1.90178	17.6886	1.90178	0.07607	0.00177
19.2	1.91177	17.7263	1.91177	0.07647	0.00177
19.3	1.92223	17.848	1.92223	0.07689	0.00178
19.4	1.93174	17.9653	1.93174	0.07727	0.0018
19.5	1.94192	18.1147	1.94192	0.07768	0.00181
19.6	1.95244	18.1861	1.95244	0.0781	0.00182
19.7	1.9616	18.295	1.9616	0.07846	0.00183
19.8	1.97217	18.4536	1.97217	0.07889	0.00185
19.9	1.9824	18.5409	1.9824	0.0793	0.00185
20	1.9919	18.647	1.9919	0.07968	0.00186
20.1	2.00194	18.7767	2.00194	0.08008	0.00188
20.2	2.0124	18.8658	2.0124	0.0805	0.00189
20.3	2.0219	18.9659	2.0219	0.08088	0.0019
20.4	2.03185	19.1146	2.03185	0.08127	0.00191
20.5	2.04174	19.2148	2.04174	0.08167	0.00192
20.6	2.05239	19.3299	2.05239	0.0821	0.00193
20.7	2.06175	19.4268	2.06175	0.08247	0.00194
20.8	2.07196	19.5175	2.07196	0.08288	0.00195
20.9	2.08233	19.623	2.08233	0.08329	0.00196
21	2.09162	19.7161	2.09162	0.08366	0.00197
21.1	2.10209	19.8731	2.10209	0.08408	0.00199
21.2	2.11244	19.9991	2.11244	0.0845	0.002
21.3	2.12172	20.0723	2.12172	0.08487	0.00201
21.4	2.13196	20.2472	2.13196	0.08528	0.00202
21.5	2.14228	20.3497	2.14228	0.08569	0.00203
21.6	2.15181	20.3953	2.15181	0.08607	0.00204
21.7	2.16199	20.5462	2.16199	0.08648	0.00205
21.8	2.17169	20.6222	2.17169	0.08687	0.00206
21.9	2.1824	20.7664	2.1824	0.0873	0.00208
22	2.1918	20.8605	2.1918	0.08767	0.00209
22.1	2.20202	20.9957	2.20202	0.08808	0.0021
22.2	2.21233	21.1057	2.21233	0.08849	0.00211
22.3	2.22167	21.1631	2.22167	0.08887	0.00212
22.4	2.23224	21.317	2.23224	0.08929	0.00213
22.5	2.24246	21.4577	2.24246	0.0897	0.00215
22.6	2.2516	21.4849	2.2516	0.09006	0.00215
22.7	2.26204	21.5983	2.26204	0.09048	0.00216
22.8	2.27211	21.746	2.27211	0.09088	0.00217
22.9	2.28186	21.847	2.28186	0.09127	0.00218
23	2.29195	21.9684	2.29195	0.09168	0.0022
23.1	2.30178	22.0796	2.30178	0.09207	0.00221
23.2	2.31219	22.1909	2.31219	0.09249	0.00222
23.3	2.32175	22.2651	2.32175	0.09287	0.00223
23.4	2.33212	22.3979	2.33212	0.09328	0.00224
23.5	2.34233	22.5532	2.34233	0.09369	0.00226
23.6	2.35181	22.6334	2.35181	0.09407	0.00226
23.7	2.3622	22.729	2.3622	0.09449	0.00227
23.8	2.3725	22.8972	2.3725	0.0949	0.00229
23.9	2.38163	22.9647	2.38163	0.09527	0.0023
24	2.39205	23.071	2.39205	0.09568	0.00231
24.1	2.40225	23.2153	2.40225	0.09609	0.00232
24.2	2.41194	23.2783	2.41194	0.09648	0.00233
24.3	2.4217	23.3776	2.4217	0.09687	0.00234
24.4	2.4318	23.5111	2.4318	0.09727	0.00235
24.5	2.44219	23.624	2.44219	0.09769	0.00236
24.6	2.45165	23.7169	2.45165	0.09807	0.00237
24.7	2.46212	23.8022	2.46212	0.09848	0.00238
24.8	2.47239	23.9179	2.47239	0.0989	0.00239
24.9	2.48169	24.0438	2.48169	0.09927	0.0024
25	2.49214	24.1249	2.49214	0.09969	0.00241
25.1	2.50271	24.25	2.50271	0.10011	0.00243
25.2	2.51164	24.3169	2.51164	0.10047	0.00243
25.3	2.52206	24.4713	2.52206	0.10088	0.00245
25.4	2.53221	24.5253	2.53221	0.10129	0.00245
25.5	2.54203	24.6745	2.54203	0.10168	0.00247
25.6	2.55166	24.7611	2.55166	0.10207	0.00248
25.7	2.56188	24.847	2.56188	0.10248	0.00248
25.8	2.57232	24.9915	2.57232	0.10289	0.0025
25.9	2.58175	25.083	2.58175	0.10327	0.00251
26	2.59199	25.1429	2.59199	0.10368	0.00251
26.1	2.60235	25.2684	2.60235	0.10409	0.00253
26.2	2.61164	25.3791	2.61164	0.10447	0.00254
26.3	2.62207	25.5256	2.62207	0.10488	0.00255
26.4	2.63252	25.6488	2.63252	0.1053	0.00256
26.5	2.64173	25.7012	2.64173	0.10567	0.00257
26.6	2.65194	25.7917	2.65194	0.10608	0.00258
26.7	2.66211	25.936	2.66211	0.10648	0.00259
26.8	2.67218	26.0304	2.67218	0.10689	0.0026
26.9	2.68173	26.1152	2.68173	0.10727	0.00261
27	2.69187	26.2286	2.69187	0.10767	0.00262
27.1	2.70229	26.3316	2.70229	0.10809	0.00263
27.2	2.7118	26.42	2.7118	0.10847	0.00264
27.3	2.72188	26.5218	2.72188	0.10888	0.00265
27.4	2.73257	26.6444	2.73257	0.1093	0.00266
27.5	2.74167	26.6787	2.74167	0.10967	0.00267
27.6	2.75218	26.8672	2.75218	0.11009	0.00269
27.7	2.76245	26.9659	2.76245	0.1105	0.0027
27.8	2.77158	26.9958	2.77158	0.11086	0.0027
27.9	2.78201	27.1626	2.78201	0.11128	0.00272
28	2.79202	27.2676	2.79202	0.11168	0.00273
28.1	2.80208	27.3246	2.80208	0.11208	0.00273
28.2	2.8118	27.4591	2.8118	0.11247	0.00275
28.3	2.8219	27.5746	2.8219	0.11288	0.00276
28.4	2.83213	27.6551	2.83213	0.11329	0.00277
28.5	2.84187	27.7828	2.84187	0.11367	0.00278
28.6	2.85197	27.8849	2.85197	0.11408	0.00279
28.7	2.86253	28.0206	2.86253	0.1145	0.0028
28.8	2.87167	28.0252	2.87167	0.11487	0.0028
28.9	2.88221	28.1783	2.88221	0.11529	0.00282
29	2.8924	28.3234	2.8924	0.1157	0.00283
29.1	2.90168	28.3638	2.90168	0.11607	0.00284
29.2	2.91209	28.4708	2.91209	0.11648	0.00285
29.3	2.92198	28.5889	2.92198	0.11688	0.00286
29.4	2.93201	28.6446	2.93201	0.11728	0.00286
29.5	2.94176	28.7644	2.94176	0.11767	0.00288
29.6	2.95183	28.9039	2.95183	0.11807	0.00289
29.7	2.96221	28.9811	2.96221	0.11849	0.0029
29.8	2.97181	29.0424	2.97181	0.11887	0.0029
29.9	2.98198	29.2122	2.98198	0.11928	0.00292
30	2.99247	29.3422	2.99247	0.1197	0.00293
30.1	3.0017	29.3706	3.0017	0.12007	0.00294
30.2	3.01225	29.5298	3.01225	0.12049	0.00295
30.3	3.02247	29.6162	3.02247	0.1209	0.00296
30.4	3.0317	29.7236	3.0317	0.12127	0.00297
30.5	3.04193	29.8153	3.04193	0.12168	0.00298
30.6	3.05212	29.944	3.05212	0.12208	0.00299
30.7	3.06201	30.0643	3.06201	0.12248	0.00301
30.8	3.07177	30.1242	3.07177	0.12287	0.00301
30.9	3.08199	30.2355	3.08199	0.12328	0.00302
31	3.09218	30.3642	3.09218	0.12369	0.00304
31.1	3.10174	30.432	3.10174	0.12407	0.00304
31.2	3.11207	30.5543	3.11207	0.12448	0.00306
31.3	3.12247	30.7139	3.12247	0.1249	0.00307
31.4	3.13156	30.7727	3.13156	0.12526	0.00308
31.5	3.14223	30.8631	3.14223	0.12569	0.00309
31.6	3.15246	30.9781	3.15246	0.1261	0.0031
31.7	3.16174	31.0558	3.16174	0.12647	0.00311
31.8	3.17183	31.1932	3.17183	0.12687	0.00312
31.9	3.18217	31.3101	3.18217	0.12729	0.00313
32	3.19206	31.383	3.19206	0.12768	0.00314
32.1	3.20176	31.4627	3.20176	0.12807	0.00315
32.2	3.21183	31.5589	3.21183	0.12847	0.00316
32.3	3.22233	31.6849	3.22233	0.12889	0.00317
32.4	3.23173	31.7958	3.23173	0.12927	0.00318
32.5	3.24201	31.9104	3.24201	0.12968	0.00319
32.6	3.25258	32.0075	3.25258	0.1301	0.0032
32.7	3.26163	32.0791	3.26163	0.13047	0.00321
32.8	3.27217	32.2167	3.27217	0.13089	0.00322
32.9	3.28237	32.2955	3.28237	0.13129	0.00323
33	3.2918	32.3757	3.2918	0.13167	0.00324
33.1	3.30178	32.5256	3.30178	0.13207	0.00325
33.2	3.31223	32.6242	3.31223	0.13249	0.00326
33.3	3.32209	32.7448	3.32209	0.13288	0.00327
33.4	3.33174	32.8349	3.33174	0.13327	0.00328
33.5	3.34174	32.9398	3.34174	0.13367	0.00329
33.6	3.3524	33.0861	3.3524	0.1341	0.00331
33.7	3.36175	33.1184	3.36175	0.13447	0.00331
33.8	3.37204	33.2777	3.37204	0.13488	0.00333
33.9	3.38255	33.3972	3.38255	0.1353	0.00334
34	3.39164	33.4211	3.39164	0.13567	0.00334
34.1	3.4022	33.5951	3.4022	0.13609	0.00336
34.2	3.41242	33.7106	3.41242	0.1365	0.00337
34.3	3.42176	33.7326	3.42176	0.13687	0.00337
34.4	3.43192	33.8881	3.43192	0.13728	0.00339
34.5	3.44208	34.0376	3.44208	0.13768	0.0034
34.6	3.45195	34.0842	3.45195	0.13808	0.00341
34.7	3.46188	34.1758	3.46188	0.13848	0.00342
34.8	3.47172	34.3166	3.47172	0.13887	0.00343
34.9	3.48235	34.4178	3.48235	0.13929	0.00344
35	3.49174	34.5126	3.49174	0.13967	0.00345
35.1	3.50207	34.6634	3.50207	0.14008	0.00347
35.2	3.51243	34.7328	3.51243	0.1405	0.00347
35.3	3.52162	34.8332	3.52162	0.14086	0.00348
35.4	3.53229	34.989	3.53229	0.14129	0.0035
35.5	3.54227	35.1089	3.54227	0.14169	0.00351
35.6	3.55184	35.1752	3.55184	0.14207	0.00352
35.7	3.56187	35.2907	3.56187	0.14247	0.00353
35.8	3.57203	35.4112	3.57203	0.14288	0.00354
35.9	3.58205	35.5151	3.58205	0.14328	0.00355
36	3.59192	35.5809	3.59192	0.14368	0.00356
36.1	3.60172	35.7287	3.60172	0.14407	0.00357
36.2	3.61243	35.841	3.61243	0.1445	0.00358
36.3	3.62168	35.8814	3.62168	0.14487	0.00359
36.4	3.63211	36.0445	3.63211	0.14528	0.0036
36.5	3.6424	36.2107	3.6424	0.1457	0.00362
36.6	3.65157	36.2448	3.65157	0.14606	0.00362
36.7	3.66218	36.3843	3.66218	0.14649	0.00364
36.8	3.67238	36.519	3.67238	0.1469	0.00365
36.9	3.68177	36.6045	3.68177	0.14727	0.00366
37	3.69185	36.7396	3.69185	0.14767	0.00367
37.1	3.70211	36.8465	3.70211	0.14808	0.00368
37.2	3.71193	36.9386	3.71193	0.14848	0.00369
37.3	3.72185	37.0649	3.72185	0.14887	0.00371
37.4	3.73184	37.1653	3.73184	0.14927	0.00372
37.5	3.7423	37.3227	3.7423	0.14969	0.00373
37.6	3.75171	37.4093	3.75171	0.15007	0.00374
37.7	3.76229	37.5619	3.76229	0.15049	0.00376
37.8	3.77238	37.6601	3.77238	0.1509	0.00377
37.9	3.78173	37.7444	3.78173	0.15127	0.00377
38	3.79212	37.8611	3.79212	0.15168	0.00379
38.1	3.80239	38.0128	3.80239	0.1521	0.0038
38.2	3.81173	38.0375	3.81173	0.15247	0.0038
38.3	3.82183	38.1403	3.82183	0.15287	0.00381
38.4	3.83207	38.3123	3.83207	0.15328	0.00383
38.5	3.84203	38.4354	3.84203	0.15368	0.00384
38.6	3.85174	38.5629	3.85174	0.15407	0.00386
38.7	3.86177	38.6791	3.86177	0.15447	0.00387
38.8	3.87253	38.7786	3.87253	0.1549	0.00388
38.9	3.88165	38.8701	3.88165	0.15527	0.00389
39	3.89216	38.9814	3.89216	0.15569	0.0039
39.1	3.9025	39.0963	3.9025	0.1561	0.00391
39.2	3.91168	39.198	3.91168	0.15647	0.00392
39.3	3.92201	39.3658	3.92201	0.15688	0.00394
39.4	3.93257	39.4849	3.93257	0.1573	0.00395
39.5	3.94183	39.5501	3.94183	0.15767	0.00396
39.6	3.95182	39.6981	3.95182	0.15807	0.00397
39.7	3.96194	39.7922	3.96194	0.15848	0.00398
39.8	3.9722	39.8968	3.9722	0.15889	0.00399
39.9	3.98165	40.0244	3.98165	0.15927	0.004
40	3.9919	40.1609	3.9919	0.15968	0.00402
40.1	4.00244	40.2673	4.00244	0.1601	0.00403
40.2	4.01161	40.3443	4.01161	0.16046	0.00403
40.3	4.02212	40.4841	4.02212	0.16088	0.00405
40.4	4.03247	40.6207	4.03247	0.1613	0.00406
40.5	4.04173	40.7013	4.04173	0.16167	0.00407
40.6	4.05205	40.8618	4.05205	0.16208	0.00409
40.7	4.06252	41.0042	4.06252	0.1625	0.0041
40.8	4.07179	41.0403	4.07179	0.16287	0.0041
40.9	4.08193	41.1656	4.08193	0.16328	0.00412
41	4.09185	41.3084	4.09185	0.16367	0.00413
41.1	4.10227	41.3754	4.10227	0.16409	0.00414
41.2	4.11174	41.4793	4.11174	0.16447	0.00415
41.3	4.12191	41.6572	4.12191	0.16488	0.00417
41.4	4.13226	41.7431	4.13226	0.16529	0.00417
41.5	4.14174	41.8302	4.14174	0.16567	0.00418
41.6	4.15205	41.9836	4.15205	0.16608	0.0042
41.7	4.16242	42.0953	4.16242	0.1665	0.00421
41.8	4.17166	42.1567	4.17166	0.16687	0.00422
41.9	4.18205	42.304	4.18205	0.16728	0.00423
42	4.19245	42.4611	4.19245	0.1677	0.00425
42.1	4.20171	42.5192	4.20171	0.16807	0.00425
42.2	4.21201	42.6851	4.21201	0.16848	0.00427
42.3	4.22177	42.75	4.22177	0.16887	0.00427
42.4	4.23227	42.8717	4.23227	0.16929	0.00429
42.5	4.2418	42.9825	4.2418	0.16967	0.0043
42.6	4.25196	43.0793	4.25196	0.17008	0.00431
42.7	4.26231	43.2676	4.26231	0.17049	0.00433
42.8	4.27175	43.3546	4.27175	0.17087	0.00434
42.9	4.28221	43.51	4.28221	0.17129	0.00435
43	4.2925	43.6554	4.2925	0.1717	0.00437
43.1	4.30156	43.6682	4.30156	0.17206	0.00437
43.2	4.31211	43.8297	4.31211	0.17248	0.00438
43.3	4.32225	44.0069	4.32225	0.17289	0.0044
43.4	4.33174	44.0634	4.33174	0.17327	0.00441
43.5	4.342	44.1833	4.342	0.17368	0.00442
43.6	4.35189	44.2638	4.35189	0.17408	0.00443
43.7	4.36209	44.3908	4.36209	0.17448	0.00444
43.8	4.37173	44.455	4.37173	0.17487	0.00445
43.9	4.38206	44.609	4.38206	0.17528	0.00446
44	4.39215	44.7497	4.39215	0.17569	0.00447
44.1	4.40187	44.8406	4.40187	0.17607	0.00448
44.2	4.41221	44.9632	4.41221	0.17649	0.0045
44.3	4.42249	45.1242	4.42249	0.1769	0.00451
44.4	4.43165	45.2092	4.43165	0.17727	0.00452
44.5	4.44217	45.3218	4.44217	0.17769	0.00453
44.6	4.45233	45.4437	4.45233	0.17809	0.00454
44.7	4.46187	45.5387	4.46187	0.17847	0.00455
44.8	4.47177	45.6568	4.47177	0.17887	0.00457
44.9	4.48185	45.7514	4.48185	0.17927	0.00458
45	4.49217	45.9087	4.49217	0.17969	0.00459
45.1	4.50167	46.0067	4.50167	0.18007	0.0046
45.2	4.51199	46.1088	4.51199	0.18048	0.00461
45.3	4.52231	46.2568	4.52231	0.18089	0.00463
45.4	4.53174	46.3608	4.53174	0.18127	0.00464
45.5	4.54209	46.4787	4.54209	0.18168	0.00465
45.6	4.55274	46.6635	4.55274	0.18211	0.00467
45.7	4.56157	46.7121	4.56157	0.18246	0.00467
45.8	4.57214	46.8664	4.57214	0.18289	0.00469
45.9	4.58233	47.0063	4.58233	0.18329	0.0047
46	4.59193	47.0634	4.59193	0.18368	0.00471
46.1	4.6017	47.2545	4.6017	0.18407	0.00473
46.2	4.61199	47.4145	4.61199	0.18448	0.00474
46.3	4.62221	47.5561	4.62221	0.18489	0.00476
46.4	4.63175	47.6594	4.63175	0.18527	0.00477
46.5	4.64187	47.7849	4.64187	0.18567	0.00478
46.6	4.65235	47.9287	4.65235	0.18609	0.00479
46.7	4.66166	48.059	4.66166	0.18647	0.00481
46.8	4.67205	48.2693	4.67205	0.18688	0.00483
46.9	4.68255	48.4036	4.68255	0.1873	0.00484
47	4.69164	48.4608	4.69164	0.18767	0.00485
47.1	4.70202	48.6557	4.70202	0.18808	0.00487
47.2	4.71222	48.7989	4.71222	0.18849	0.00488
47.3	4.72209	48.9159	4.72209	0.18888	0.00489
47.4	4.73171	49.0636	4.73171	0.18927	0.00491
47.5	4.74202	49.2239	4.74202	0.18968	0.00492
47.6	4.75221	49.361	4.75221	0.19009	0.00494
47.7	4.76179	49.4489	4.76179	0.19047	0.00494
47.8	4.77176	49.6061	4.77176	0.19087	0.00496
47.9	4.78254	49.7793	4.78254	0.1913	0.00498
48	4.79166	49.8651	4.79166	0.19167	0.00499
48.1	4.80218	50.0457	4.80218	0.19209	0.005
48.2	4.81247	50.2381	4.81247	0.1925	0.00502
48.3	4.82157	50.2675	4.82157	0.19286	0.00503
48.4	4.83206	50.4843	4.83206	0.19328	0.00505
48.5	4.84223	50.6721	4.84223	0.19369	0.00507
48.6	4.8519	50.7273	4.8519	0.19408	0.00507
48.7	4.86178	50.8832	4.86178	0.19447	0.00509
48.8	4.87194	51.0219	4.87194	0.19488	0.0051
48.9	4.88208	51.1335	4.88208	0.19528	0.00511
49	4.89191	51.2773	4.89191	0.19568	0.00513
49.1	4.90187	51.4483	4.90187	0.19607	0.00514
49.2	4.91251	51.6316	4.91251	0.1965	0.00516
49.3	4.9217	51.674	4.9217	0.19687	0.00517
49.4	4.93221	51.8825	4.93221	0.19729	0.00519
49.5	4.94242	52.0441	4.94242	0.1977	0.0052
49.6	4.95163	52.1087	4.95163	0.19807	0.00521
49.7	4.9622	52.3091	4.9622	0.19849	0.00523
49.8	4.9721	52.4462	4.9721	0.19888	0.00524
49.9	4.98182	52.546	4.98182	0.19927	0.00525
50	4.99185	52.6776	4.99185	0.19967	0.00527
50.1	5.00188	52.8582	5.00188	0.20008	0.00529
50.2	5.0121	53.0444	5.0121	0.20048	0.0053
50.3	5.02191	53.1594	5.02191	0.20088	0.00532
50.4	5.03185	53.2532	5.03185	0.20127	0.00533
50.5	5.04235	53.465	5.04235	0.20169	0.00535
50.6	5.05176	53.5466	5.05176	0.20207	0.00535
50.7	5.0623	53.744	5.0623	0.20249	0.00537
50.8	5.07248	53.9207	5.07248	0.2029	0.00539
50.9	5.0817	54.0315	5.0817	0.20327	0.0054
51	5.09206	54.2097	5.09206	0.20368	0.00542
51.1	5.10223	54.3406	5.10223	0.20409	0.00543
51.2	5.11187	54.4685	5.11187	0.20447	0.00545
51.3	5.12179	54.6611	5.12179	0.20487	0.00547
51.4	5.13199	54.8164	5.13199	0.20528	0.00548
51.5	5.14213	54.9684	5.14213	0.20569	0.0055
51.6	5.15175	55.1272	5.15175	0.20607	0.00551
51.7	5.16194	55.3031	5.16194	0.20648	0.00553
51.8	5.17235	55.4699	5.17235	0.20689	0.00555
51.9	5.18163	55.6029	5.18163	0.20727	0.00556
52	5.19232	55.8346	5.19232	0.20769	0.00558
52.1	5.20246	55.9876	5.20246	0.2081	0.0056
52.2	5.21168	56.043	5.21168	0.20847	0.0056
52.3	5.22197	56.303	5.22197	0.20888	0.00563
52.4	5.23231	56.4729	5.23231	0.20929	0.00565
52.5	5.24192	56.5815	5.24192	0.20968	0.00566
52.6	5.25181	56.7827	5.25181	0.21007	0.00568
52.7	5.26185	56.9286	5.26185	0.21047	0.00569
52.8	5.2723	57.1048	5.2723	0.21089	0.00571
52.9	5.28167	57.2768	5.28167	0.21127	0.00573
53	5.29191	57.4699	5.29191	0.21168	0.00575
53.1	5.30251	57.6362	5.30251	0.2121	0.00576
53.2	5.31167	57.7594	5.31167	0.21247	0.00578
53.3	5.32221	58.01	5.32221	0.21289	0.0058
53.4	5.3324	58.1653	5.3324	0.2133	0.00582
53.5	5.3417	58.2438	5.3417	0.21367	0.00582
53.6	5.35184	58.4648	5.35184	0.21407	0.00585
53.7	5.36228	58.7095	5.36228	0.21449	0.00587
53.8	5.37204	58.7762	5.37204	0.21488	0.00588
53.9	5.38181	58.9623	5.38181	0.21527	0.0059
54	5.3918	59.1984	5.3918	0.21567	0.00592
54.1	5.40236	59.3693	5.40236	0.21609	0.00594
54.2	5.41169	59.4395	5.41169	0.21647	0.00594
54.3	5.42194	59.679	5.42194	0.21688	0.00597
54.4	5.4325	59.926	5.4325	0.2173	0.00599
54.5	5.4417	59.9943	5.4417	0.21767	0.006
54.6	5.45212	60.2057	5.45212	0.21808	0.00602
54.7	5.46254	60.4348	5.46254	0.2185	0.00604
54.8	5.47168	60.4776	5.47168	0.21887	0.00605
54.9	5.48194	60.7613	5.48194	0.21928	0.00608
55	5.49225	61.0054	5.49225	0.21969	0.0061
55.1	5.50184	61.0367	5.50184	0.22007	0.0061
55.2	5.51192	61.2599	5.51192	0.22048	0.00613
55.3	5.52173	61.3877	5.52173	0.22087	0.00614
55.4	5.5323	61.6225	5.5323	0.22129	0.00616
55.5	5.54172	61.7524	5.54172	0.22167	0.00618
55.6	5.55204	61.9609	5.55204	0.22208	0.0062
55.7	5.56237	62.1847	5.56237	0.22249	0.00622
55.8	5.57173	62.3047	5.57173	0.22287	0.00623
55.9	5.58223	62.4891	5.58223	0.22329	0.00625
56	5.59237	62.7222	5.59237	0.22369	0.00627
56.1	5.60172	62.8324	5.60172	0.22407	0.00628
56.2	5.61199	63.004	5.61199	0.22448	0.0063
56.3	5.62215	63.2149	5.62215	0.22489	0.00632
56.4	5.63195	63.3775	5.63195	0.22528	0.00634
56.5	5.64196	63.5481	5.64196	0.22568	0.00635
56.6	5.65167	63.6593	5.65167	0.22607	0.00637
56.7	5.66231	63.9384	5.66231	0.22649	0.00639
56.8	5.67171	64.0429	5.67171	0.22687	0.0064
56.9	5.68203	64.2707	5.68203	0.22728	0.00643
57	5.69242	64.5198	5.69242	0.2277	0.00645
57.1	5.70163	64.6353	5.70163	0.22807	0.00646
57.2	5.71214	64.8297	5.71214	0.22849	0.00648
57.3	5.72248	65.0426	5.72248	0.2289	0.0065
57.4	5.73169	65.1164	5.73169	0.22927	0.00651
57.5	5.74193	65.3632	5.74193	0.22968	0.00654
57.6	5.75225	65.575	5.75225	0.23009	0.00656
57.7	5.76188	65.6942	5.76188	0.23048	0.00657
57.8	5.77184	65.9024	5.77184	0.23087	0.00659
57.9	5.78187	66.0605	5.78187	0.23127	0.00661
58	5.79213	66.2863	5.79213	0.23169	0.00663
58.1	5.80174	66.4514	5.80174	0.23207	0.00665
58.2	5.81218	66.6618	5.81218	0.23249	0.00667
58.3	5.82233	66.8378	5.82233	0.23289	0.00668
58.4	5.83174	67.007	5.83174	0.23327	0.0067
58.5	5.84219	67.2426	5.84219	0.23369	0.00672
58.6	5.85243	67.362	5.85243	0.2341	0.00674
58.7	5.86167	67.4703	5.86167	0.23447	0.00675
58.8	5.872	67.7576	5.872	0.23488	0.00678
58.9	5.88221	67.9762	5.88221	0.23529	0.0068
59	5.89193	68.084	5.89193	0.23568	0.00681
59.1	5.90176	68.2549	5.90176	0.23607	0.00683
59.2	5.91177	68.4627	5.91177	0.23647	0.00685
59.3	5.9223	68.663	5.9223	0.23689	0.00687
59.4	5.93172	68.8167	5.93172	0.23727	0.00688
59.5	5.94207	69.0293	5.94207	0.23768	0.0069
59.6	5.95243	69.2174	5.95243	0.2381	0.00692
59.7	5.96171	69.3487	5.96171	0.23847	0.00693
59.8	5.97209	69.6289	5.97209	0.23888	0.00696
59.9	5.98259	69.8191	5.98259	0.2393	0.00698
60	5.99176	69.8792	5.99176	0.23967	0.00699
60.1	6.00197	70.1281	6.00197	0.24008	0.00701
60.2	6.01204	70.3198	6.01204	0.24048	0.00703
60.3	6.0221	70.5107	6.0221	0.24088	0.00705
60.4	6.03166	70.6464	6.03166	0.24127	0.00706
60.5	6.04185	70.8538	6.04185	0.24167	0.00709
60.6	6.05228	71.0737	6.05228	0.24209	0.00711
60.7	6.06174	71.205	6.06174	0.24247	0.00712
60.8	6.07201	71.4529	6.07201	0.24288	0.00715
60.9	6.0824	71.6697	6.0824	0.2433	0.00717
61	6.09176	71.7861	6.09176	0.24367	0.00718
61.1	6.10207	71.9681	6.10207	0.24408	0.0072
61.2	6.11256	72.2903	6.11256	0.2445	0.00723
61.3	6.12175	72.3444	6.12175	0.24487	0.00723
61.4	6.13202	72.5366	6.13202	0.24528	0.00725
61.5	6.14204	72.7711	6.14204	0.24568	0.00728
61.6	6.15216	72.9557	6.15216	0.24609	0.0073
61.7	6.16177	73.1312	6.16177	0.24647	0.00731
61.8	6.1718	73.311	6.1718	0.24687	0.00733
61.9	6.18223	73.5446	6.18223	0.24729	0.00735
62	6.19183	73.6917	6.19183	0.24767	0.00737
62.1	6.20198	73.8761	6.20198	0.24808	0.00739
62.2	6.21237	74.132	6.21237	0.24849	0.00741
62.3	6.22167	74.2321	6.22167	0.24887	0.00742
62.4	6.23207	74.4753	6.23207	0.24928	0.00745
62.5	6.24247	74.7491	6.24247	0.2497	0.00747
62.6	6.25168	74.8178	6.25168	0.25007	0.00748
62.7	6.26209	75.073	6.26209	0.25048	0.00751
62.8	6.27195	75.2652	6.27195	0.25088	0.00753
62.9	6.28214	75.4686	6.28214	0.25129	0.00755
63	6.29174	75.6062	6.29174	0.25167	0.00756
63.1	6.30192	75.8425	6.30192	0.25208	0.00758
63.2	6.31226	76.0724	6.31226	0.25249	0.00761
63.3	6.32184	76.2307	6.32184	0.25287	0.00762
63.4	6.33199	76.414	6.33199	0.25328	0.00764
63.5	6.34251	76.7014	6.34251	0.2537	0.00767
63.6	6.35152	76.8307	6.35152	0.25406	0.00768
63.7	6.36216	77.0788	6.36216	0.25449	0.00771
63.8	6.37244	77.2995	6.37244	0.2549	0.00773
63.9	6.38166	77.3996	6.38166	0.25527	0.00774
64	6.39206	77.6912	6.39206	0.25568	0.00777
64.1	6.402	77.835	6.402	0.25608	0.00778
64.2	6.41195	78.062	6.41195	0.25648	0.00781
64.3	6.42166	78.3018	6.42166	0.25687	0.00783
64.4	6.43207	78.4694	6.43207	0.25728	0.00785
64.5	6.44215	78.6826	6.44215	0.25769	0.00787
64.6	6.45192	78.8882	6.45192	0.25808	0.00789
64.7	6.46205	79.0707	6.46205	0.25848	0.00791
64.8	6.47238	79.3446	6.47238	0.2589	0.00793
64.9	6.48162	79.4741	6.48162	0.25926	0.00795
65	6.49228	79.7703	6.49228	0.25969	0.00798
65.1	6.50248	79.9738	6.50248	0.2601	0.008
65.2	6.51182	80.0792	6.51182	0.26047	0.00801
65.3	6.52181	80.3518	6.52181	0.26087	0.00804
65.4	6.53198	80.5237	6.53198	0.26128	0.00805
65.5	6.542	80.7111	6.542	0.26168	0.00807
65.6	6.55167	80.9034	6.55167	0.26207	0.00809
65.7	6.56206	81.1749	6.56206	0.26248	0.00812
65.8	6.57222	81.3722	6.57222	0.26289	0.00814
65.9	6.5818	81.557	6.5818	0.26327	0.00816
66	6.59195	81.7772	6.59195	0.26368	0.00818
66.1	6.60266	82.0646	6.60266	0.26411	0.00821
66.2	6.61152	82.1204	6.61152	0.26446	0.00821
66.3	6.62234	82.5084	6.62234	0.26489	0.00825
66.4	6.63251	82.7251	6.63251	0.2653	0.00827
66.5	6.64184	82.7865	6.64184	0.26567	0.00828
66.6	6.65173	83.0355	6.65173	0.26607	0.0083
66.7	6.6621	83.3061	6.6621	0.26648	0.00833
66.8	6.67205	83.4595	6.67205	0.26688	0.00835
66.9	6.68185	83.7089	6.68185	0.26727	0.00837
67	6.69182	83.9335	6.69182	0.26767	0.00839
67.1	6.70232	84.1693	6.70232	0.26809	0.00842
67.2	6.71171	84.2961	6.71171	0.26847	0.00843
67.3	6.72194	84.5446	6.72194	0.26888	0.00845
67.4	6.73248	84.8593	6.73248	0.2693	0.00849
67.5	6.74165	84.9627	6.74165	0.26967	0.0085
67.6	6.75215	85.2797	6.75215	0.27009	0.00853
67.7	6.76238	85.5395	6.76238	0.2705	0.00855
67.8	6.77194	85.6957	6.77194	0.27088	0.00857
67.9	6.78181	85.8749	6.78181	0.27127	0.00859
68	6.79207	86.1415	6.79207	0.27168	0.00861
68.1	6.80204	86.3316	6.80204	0.27208	0.00863
68.2	6.8119	86.53	6.8119	0.27248	0.00865
68.3	6.82169	86.7286	6.82169	0.27287	0.00867
68.4	6.83253	87.0903	6.83253	0.2733	0.00871
68.5	6.84175	87.1893	6.84175	0.27367	0.00872
68.6	6.85205	87.4663	6.85205	0.27408	0.00875
68.7	6.86239	87.7423	6.86239	0.2745	0.00877
68.8	6.87158	87.8517	6.87158	0.27486	0.00879
68.9	6.88215	88.1277	6.88215	0.27529	0.00881
69	6.89233	88.4461	6.89233	0.27569	0.00884
69.1	6.90185	88.5969	6.90185	0.27607	0.00886
69.2	6.91182	88.799	6.91182	0.27647	0.00888
69.3	6.92199	89.0883	6.92199	0.27688	0.00891
69.4	6.93198	89.2643	6.93198	0.27728	0.00893
69.5	6.94201	89.5189	6.94201	0.27768	0.00895
69.6	6.95177	89.6796	6.95177	0.27807	0.00897
69.7	6.96247	90.0435	6.96247	0.2785	0.009
69.8	6.97176	90.1949	6.97176	0.27887	0.00902
69.9	6.98213	90.4603	6.98213	0.27929	0.00905
70	6.9924	90.7847	6.9924	0.2797	0.00908
70.1	7.00164	90.9105	7.00164	0.28007	0.00909
70.2	7.01225	91.2763	7.01225	0.28049	0.00913
70.3	7.02235	91.5239	7.02235	0.28089	0.00915
70.4	7.03171	91.6227	7.03171	0.28127	0.00916
70.5	7.04182	91.9293	7.04182	0.28167	0.00919
70.6	7.05191	92.1415	7.05192	0.28208	0.00921
70.7	7.06206	92.4	7.06206	0.28248	0.00924
70.8	7.07193	92.6778	7.07193	0.28288	0.00927
70.9	7.08176	92.8573	7.08176	0.28327	0.00929
71	7.09237	93.1593	7.09237	0.28369	0.00932
71.1	7.10172	93.3742	7.10172	0.28407	0.00934
71.2	7.11224	93.7197	7.11224	0.28449	0.00937
71.3	7.12243	93.956	7.12243	0.2849	0.0094
71.4	7.13177	94.1388	7.13177	0.28527	0.00941
71.5	7.14216	94.4579	7.14216	0.28569	0.00945
71.6	7.15242	94.7669	7.15242	0.2861	0.00948
71.7	7.16176	94.9141	7.16176	0.28647	0.00949
71.8	7.17181	95.2223	7.17181	0.28687	0.00952
71.9	7.18209	95.5485	7.18209	0.28728	0.00955
72	7.1921	95.7689	7.1921	0.28768	0.00958
72.1	7.20175	96.0013	7.20175	0.28807	0.0096
72.2	7.21183	96.2902	7.21183	0.28847	0.00963
72.3	7.22227	96.6347	7.22227	0.28889	0.00966
72.4	7.23161	96.8045	7.23161	0.28926	0.00968
72.5	7.24225	97.2495	7.24225	0.28969	0.00972
72.6	7.25246	97.5681	7.25246	0.2901	0.00976
72.7	7.26171	97.73	7.26171	0.29047	0.00977
72.8	7.27204	98.1569	7.27204	0.29088	0.00982
72.9	7.28256	98.5441	7.28256	0.2913	0.00985
73	7.29177	98.6684	7.29177	0.29167	0.00987
73.1	7.3019	99.0586	7.30191	0.29208	0.00991
73.2	7.31203	99.3751	7.31203	0.29248	0.00994
73.3	7.3222	99.6626	7.3222	0.29289	0.00997
73.4	7.33164	99.9144	7.33164	0.29327	0.00999
73.5	7.34187	100.296	7.34187	0.29367	0.01003
73.6	7.35235	100.714	7.35235	0.29409	0.01007
73.7	7.3617	100.973	7.3617	0.29447	0.0101
73.8	7.37213	101.405	7.37214	0.29489	0.01014
73.9	7.38244	101.817	7.38244	0.2953	0.01018
74	7.39167	102	7.39167	0.29567	0.0102
74.1	7.40199	102.444	7.40199	0.29608	0.01024
74.2	7.4124	102.906	7.4124	0.2965	0.01029
74.3	7.42185	103.111	7.42185	0.29687	0.01031
74.4	7.43182	103.468	7.43182	0.29727	0.01035
74.5	7.44186	103.87	7.44186	0.29767	0.01039
74.6	7.45234	104.339	7.45234	0.29809	0.01043
74.7	7.46172	104.565	7.46172	0.29847	0.01046
74.8	7.47186	104.989	7.47186	0.29887	0.0105
74.9	7.48242	105.49	7.48242	0.2993	0.01055
75	7.49174	105.74	7.49174	0.29967	0.01057
75.1	7.50204	106.202	7.50204	0.30008	0.01062
75.2	7.51261	106.769	7.51261	0.3005	0.01068
75.3	7.52165	106.931	7.52165	0.30087	0.01069
75.4	7.53216	107.424	7.53216	0.30129	0.01074
75.5	7.54234	107.885	7.54234	0.30169	0.01079
75.6	7.55173	108.169	7.55173	0.30207	0.01082
75.7	7.56194	108.642	7.56194	0.30248	0.01086
75.8	7.57181	109.072	7.57181	0.30287	0.01091
75.9	7.58221	109.499	7.58221	0.30329	0.01095
76	7.59179	109.834	7.59179	0.30367	0.01098
76.1	7.60188	110.255	7.60188	0.30408	0.01103
76.2	7.61227	110.749	7.61227	0.30449	0.01107
76.3	7.62183	111.145	7.62183	0.30487	0.01111
76.4	7.63211	111.6	7.63211	0.30528	0.01116
76.5	7.64247	112.094	7.64247	0.3057	0.01121
76.6	7.65165	112.386	7.65165	0.30607	0.01124
76.7	7.66212	112.957	7.66212	0.30648	0.0113
76.8	7.67228	113.442	7.67228	0.30689	0.01134
76.9	7.68185	113.812	7.68185	0.30727	0.01138
77	7.69201	114.356	7.69201	0.30768	0.01144
77.1	7.70175	114.747	7.70175	0.30807	0.01147
77.2	7.7122	115.315	7.7122	0.30849	0.01153
77.3	7.72173	115.737	7.72173	0.30887	0.01157
77.4	7.73186	116.228	7.73186	0.30927	0.01162
77.5	7.74227	116.755	7.74227	0.30969	0.01168
77.6	7.75173	117.218	7.75173	0.31007	0.01172
77.7	7.76212	117.813	7.76212	0.31048	0.01178
77.8	7.77246	118.417	7.77246	0.3109	0.01184
77.9	7.7817	118.76	7.7817	0.31127	0.01188
78	7.79205	119.405	7.79205	0.31168	0.01194
78.1	7.80243	119.986	7.80243	0.3121	0.012
78.2	7.8118	120.315	7.8118	0.31247	0.01203
78.3	7.82185	120.937	7.82185	0.31287	0.01209
78.4	7.83188	121.509	7.83188	0.31328	0.01215
78.5	7.84213	122.091	7.84213	0.31369	0.01221
78.6	7.85172	122.598	7.85172	0.31407	0.01226
78.7	7.86206	123.256	7.86206	0.31448	0.01233
78.8	7.8723	123.828	7.8723	0.31489	0.01238
78.9	7.88178	124.343	7.88179	0.31527	0.01243
79	7.89214	125.061	7.89214	0.31569	0.01251
79.1	7.90247	125.674	7.90247	0.3161	0.01257
79.2	7.91161	125.995	7.91161	0.31646	0.0126
79.3	7.92212	126.824	7.92212	0.31688	0.01268
79.4	7.9324	127.467	7.9324	0.3173	0.01275
79.5	7.94185	127.878	7.94185	0.31767	0.01279
79.6	7.95175	128.523	7.95175	0.31807	0.01285
79.7	7.96184	129.162	7.96184	0.31847	0.01292
79.8	7.97223	129.838	7.97223	0.31889	0.01298
79.9	7.98171	130.383	7.98171	0.31927	0.01304
80	7.99198	131.067	7.99198	0.31968	0.01311
80.1	8.00242	131.789	8.00242	0.3201	0.01318
80.2	8.01174	132.262	8.01174	0.32047	0.01323
80.3	8.02207	133.012	8.02207	0.32088	0.0133
80.4	8.03259	133.766	8.03259	0.3213	0.01338
80.5	8.04168	134.194	8.04168	0.32167	0.01342
80.6	8.05208	134.984	8.05208	0.32208	0.0135
80.7	8.06223	135.706	8.06223	0.32249	0.01357
80.8	8.07202	136.264	8.07202	0.32288	0.01363
80.9	8.08166	136.859	8.08166	0.32327	0.01369
81	8.09188	137.636	8.09188	0.32368	0.01376
81.1	8.10225	138.373	8.10225	0.32409	0.01384
81.2	8.11173	138.916	8.11173	0.32447	0.01389
81.3	8.12192	139.678	8.12192	0.32488	0.01397
81.4	8.13244	140.509	8.13244	0.3253	0.01405
81.5	8.14171	140.988	8.14171	0.32567	0.0141
81.6	8.15207	141.793	8.15207	0.32608	0.01418
81.7	8.16257	142.641	8.16257	0.3265	0.01426
81.8	8.17169	143.062	8.17169	0.32687	0.01431
81.9	8.18213	143.923	8.18213	0.32729	0.01439
82	8.19226	144.735	8.19226	0.32769	0.01447
82.1	8.20202	145.322	8.20202	0.32808	0.01453
82.2	8.21177	146.016	8.21177	0.32847	0.0146
82.3	8.2219	146.741	8.2219	0.32888	0.01467
82.4	8.23207	147.528	8.23207	0.32928	0.01475
82.5	8.24187	148.308	8.24187	0.32967	0.01483
82.6	8.25182	148.998	8.25182	0.33007	0.0149
82.7	8.26244	149.916	8.26244	0.3305	0.01499
82.8	8.27166	150.478	8.27166	0.33087	0.01505
82.9	8.28213	151.373	8.28213	0.33129	0.01514
83	8.29246	152.233	8.29246	0.3317	0.01522
83.1	8.30163	152.767	8.30163	0.33207	0.01528
83.2	8.31217	153.748	8.31217	0.33249	0.01537
83.3	8.32209	154.467	8.32209	0.33288	0.01545
83.4	8.33201	155.217	8.33201	0.33328	0.01552
83.5	8.34176	155.972	8.34176	0.33367	0.0156
83.6	8.35188	156.812	8.35188	0.33408	0.01568
83.7	8.36215	157.656	8.36215	0.33449	0.01577
83.8	8.37196	158.515	8.37196	0.33488	0.01585
83.9	8.38183	159.263	8.38183	0.33527	0.01593
84	8.39248	160.259	8.39248	0.3357	0.01603
84.1	8.4016	160.899	8.4016	0.33606	0.01609
84.2	8.41218	161.869	8.41218	0.33649	0.01619
84.3	8.42237	162.8	8.42237	0.33689	0.01628
84.4	8.43165	163.442	8.43165	0.33727	0.01634
84.5	8.44214	164.518	8.44214	0.33769	0.01645
84.6	8.45216	165.355	8.45216	0.33809	0.01654
84.7	8.46193	166.08	8.46193	0.33848	0.01661
84.8	8.4717	166.935	8.4717	0.33887	0.01669
84.9	8.482	167.953	8.482	0.33928	0.0168
85	8.49212	168.834	8.49212	0.33968	0.01688
85.1	8.50193	169.691	8.50193	0.34008	0.01697
85.2	8.51194	170.598	8.51194	0.34048	0.01706
85.3	8.52236	171.639	8.52236	0.34089	0.01716
85.4	8.53163	172.34	8.53163	0.34127	0.01723
85.5	8.54229	173.546	8.54229	0.34169	0.01735
85.6	8.55245	174.478	8.55245	0.3421	0.01745
85.7	8.56182	175.192	8.56182	0.34247	0.01752
85.8	8.57199	176.306	8.57199	0.34288	0.01763
85.9	8.58219	177.296	8.58219	0.34329	0.01773
86	8.5919	178.024	8.5919	0.34368	0.0178
86.1	8.6017	178.975	8.6017	0.34407	0.0179
86.2	8.61193	179.996	8.61193	0.34448	0.018
86.3	8.62216	180.979	8.62216	0.34489	0.0181
86.4	8.63177	181.879	8.63177	0.34527	0.01819
86.5	8.6419	182.898	8.6419	0.34568	0.01829
86.6	8.65257	184.097	8.65257	0.3461	0.01841
86.7	8.66161	184.769	8.66161	0.34646	0.01848
86.8	8.67224	186.022	8.67224	0.34689	0.0186
86.9	8.68254	187.113	8.68254	0.3473	0.01871
87	8.69178	187.829	8.69178	0.34767	0.01878
87.1	8.70185	188.928	8.70185	0.34807	0.01889
87.2	8.7123	190.163	8.7123	0.34849	0.01902
87.3	8.72195	191.01	8.72195	0.34888	0.0191
87.4	8.73175	192.021	8.73175	0.34927	0.0192
87.5	8.74185	193.137	8.74185	0.34967	0.01931
87.6	8.7523	194.327	8.7523	0.35009	0.01943
87.7	8.76171	195.162	8.76171	0.35047	0.01952
87.8	8.77195	196.381	8.77195	0.35088	0.01964
87.9	8.78244	197.639	8.78244	0.3513	0.01976
88	8.79162	198.388	8.79162	0.35166	0.01984
88.1	8.80223	199.74	8.80223	0.35209	0.01997
88.2	8.81243	200.887	8.81243	0.3525	0.02009
88.3	8.82187	201.743	8.82187	0.35287	0.02017
88.4	8.83189	202.908	8.83189	0.35328	0.02029
88.5	8.84229	204.164	8.84229	0.35369	0.02042
88.6	8.85194	205.092	8.85194	0.35408	0.02051
88.7	8.86186	206.212	8.86186	0.35447	0.02062
88.8	8.87171	207.238	8.87171	0.35487	0.02072
88.9	8.88246	208.67	8.88246	0.3553	0.02087
89	8.89178	209.539	8.89178	0.35567	0.02095
89.1	8.90197	210.718	8.90197	0.35608	0.02107
89.2	8.91232	212.011	8.91232	0.35649	0.0212
89.3	8.9216	212.915	8.9216	0.35686	0.02129
89.4	8.93215	214.271	8.93215	0.35729	0.02143
89.5	8.94241	215.552	8.94241	0.3577	0.02156
89.6	8.95174	216.346	8.95174	0.35807	0.02163
89.7	8.96187	217.636	8.96187	0.35847	0.02176
89.8	8.97225	218.97	8.97225	0.35889	0.0219
89.9	8.98188	219.93	8.98188	0.35928	0.02199
90	8.99204	221.243	8.99204	0.35968	0.02212
90.1	9.00178	222.273	9.00178	0.36007	0.02223
90.2	9.0124	223.687	9.0124	0.3605	0.02237
90.3	9.02175	224.668	9.02175	0.36087	0.02247
90.4	9.03206	225.982	9.03206	0.36128	0.0226
90.5	9.0423	227.194	9.0423	0.36169	0.02272
90.6	9.05171	228.209	9.05171	0.36207	0.02282
90.7	9.06226	229.656	9.06226	0.36249	0.02297
90.8	9.07245	230.983	9.07245	0.3629	0.0231
90.9	9.0816	231.77	9.0816	0.36326	0.02318
91	9.09192	233.193	9.09192	0.36368	0.02332
91.1	9.10202	234.465	9.10202	0.36408	0.02345
91.2	9.11196	235.628	9.11196	0.36448	0.02356
91.3	9.12195	236.944	9.12195	0.36488	0.02369
91.4	9.13177	238.1	9.13177	0.36527	0.02381
91.5	9.14224	239.509	9.14224	0.36569	0.02395
91.6	9.15172	240.581	9.15172	0.36607	0.02406
91.7	9.16215	242.087	9.16215	0.36649	0.02421
91.8	9.17232	243.38	9.17232	0.36689	0.02434
91.9	9.18177	244.432	9.18177	0.36727	0.02444
92	9.19221	246.03	9.19221	0.36769	0.0246
92.1	9.20247	247.431	9.20247	0.3681	0.02474
92.2	9.21172	248.286	9.21172	0.36847	0.02483
92.3	9.22195	249.801	9.22195	0.36888	0.02498
92.4	9.23219	251.22	9.23219	0.36929	0.02512
92.5	9.24202	252.402	9.24202	0.36968	0.02524
92.6	9.25173	253.673	9.25173	0.37007	0.02537
92.7	9.26184	255.03	9.26184	0.37047	0.0255
92.8	9.27218	256.498	9.27218	0.37089	0.02565
92.9	9.28168	257.633	9.28168	0.37127	0.02576
93	9.29209	259.203	9.29209	0.37168	0.02592
93.1	9.30238	260.716	9.30238	0.3721	0.02607
93.2	9.31172	261.755	9.31172	0.37247	0.02618
93.3	9.32215	263.384	9.32215	0.37289	0.02634
93.4	9.33265	265.057	9.33265	0.37331	0.02651
93.5	9.34168	265.807	9.34168	0.37367	0.02658
93.6	9.35197	267.436	9.35197	0.37408	0.02674
93.7	9.36215	268.952	9.36215	0.37449	0.0269
93.8	9.37206	270.217	9.37206	0.37488	0.02702
93.9	9.38161	271.487	9.38161	0.37526	0.02715
94	9.39189	273.1	9.39189	0.37568	0.02731
94.1	9.40236	274.64	9.40236	0.37609	0.02746
94.2	9.41173	275.801	9.41173	0.37647	0.02758
94.3	9.42201	277.362	9.42201	0.37688	0.02774
94.4	9.43243	279.065	9.43243	0.3773	0.02791
94.5	9.44163	280.117	9.44163	0.37767	0.02801
94.6	9.45203	281.758	9.45203	0.37808	0.02818
94.7	9.4625	283.418	9.4625	0.3785	0.02834
94.8	9.47175	284.442	9.47175	0.37887	0.02844
94.9	9.4819	286.093	9.4819	0.37928	0.02861
95	9.49204	287.606	9.49204	0.37968	0.02876
95.1	9.50223	289.143	9.50223	0.38009	0.02891
95.2	9.51169	290.36	9.51169	0.38047	0.02904
95.3	9.52183	291.935	9.52183	0.38087	0.02919
95.4	9.53232	293.674	9.53232	0.38129	0.02937
95.5	9.54178	294.894	9.54178	0.38167	0.02949
95.6	9.55193	296.471	9.55193	0.38208	0.02965
95.7	9.5626	298.388	9.5626	0.3825	0.02984
95.8	9.57164	299.41	9.57164	0.38287	0.02994
95.9	9.58217	301.271	9.58217	0.38329	0.03013
96	9.59243	302.887	9.59243	0.3837	0.03029
96.1	9.60162	303.888	9.60162	0.38406	0.03039
96.2	9.61199	305.735	9.61199	0.38448	0.03057
96.3	9.62195	307.294	9.62195	0.38488	0.03073
96.4	9.63212	308.83	9.63212	0.38528	0.03088
96.5	9.64177	310.304	9.64177	0.38567	0.03103
96.6	9.65187	311.846	9.65187	0.38607	0.03118
96.7	9.66219	313.566	9.66219	0.38649	0.03136
96.8	9.67185	315.05	9.67185	0.38687	0.0315
96.9	9.68207	316.672	9.68207	0.38728	0.03167
97	9.69246	318.414	9.69246	0.3877	0.03184
97.1	9.70172	319.635	9.70172	0.38807	0.03196
97.2	9.71218	321.565	9.71218	0.38849	0.03216
97.3	9.72236	323.208	9.72236	0.38889	0.03232
97.4	9.73175	324.415	9.73175	0.38927	0.03244
97.5	9.74207	326.289	9.74207	0.38968	0.03263
97.6	9.75189	327.789	9.75189	0.39008	0.03278
97.7	9.76207	329.42	9.76207	0.39048	0.03294
97.8	9.77173	330.965	9.77173	0.39087	0.0331
97.9	9.78183	332.55	9.78183	0.39127	0.03325
98	9.79226	334.413	9.79226	0.39169	0.03344
98.1	9.80178	335.867	9.80178	0.39207	0.03359
98.2	9.81205	337.674	9.81205	0.39248	0.03377
98.3	9.82239	339.516	9.82239	0.3929	0.03395
98.4	9.83165	340.708	9.83165	0.39327	0.03407
98.5	9.84223	342.797	9.84223	0.39369	0.03428
98.6	9.85242	344.505	9.85242	0.3941	0.03445
98.7	9.86175	345.713	9.86175	0.39447	0.03457
98.8	9.87194	347.575	9.87194	0.39488	0.03476
98.9	9.88207	349.314	9.88207	0.39528	0.03493
99	9.89204	350.877	9.89204	0.39568	0.03509
99.1	9.9017	352.413	9.9017	0.39607	0.03524
99.2	9.912	354.238	9.912	0.39648	0.03542
99.3	9.92222	356.036	9.92222	0.39689	0.0356
99.4	9.93178	357.466	9.93178	0.39727	0.03575
99.5	9.94208	359.384	9.94208	0.39768	0.03594
99.6	9.95245	361.337	9.95245	0.3981	0.03613
99.7	9.9616	362.439	9.9616	0.39846	0.03624
99.8	9.97219	364.593	9.97219	0.39889	0.03646
99.9	9.9824	366.455	9.9824	0.3993	0.03665
100	9.99179	367.667	9.99179	0.39967	0.03677
100.1	10.0018	369.522	10.0018	0.40007	0.03695
100.2	10.012	371.47	10.012	0.40048	0.03715
100.3	10.0221	373.048	10.0221	0.40089	0.0373
100.4	10.0317	374.608	10.0317	0.40127	0.03746
100.5	10.0419	376.415	10.0419	0.40167	0.03764
100.6	10.0524	378.494	10.0524	0.4021	0.03785
100.7	10.0617	379.889	10.0617	0.40247	0.03799
100.8	10.072	381.903	10.072	0.40288	0.03819
100.9	10.0825	383.951	10.0825	0.4033	0.0384
101	10.0917	385.055	10.0917	0.40367	0.03851
101.1	10.1021	387.227	10.1021	0.40408	0.03872
101.2	10.1123	389.174	10.1123	0.40449	0.03892
101.3	10.1219	390.554	10.1219	0.40488	0.03906
101.4	10.1317	392.314	10.1317	0.40527	0.03923
101.5	10.142	394.298	10.142	0.40568	0.03943
101.6	10.1522	396.08	10.1522	0.40609	0.03961
101.7	10.1617	397.629	10.1617	0.40647	0.03976
101.8	10.1717	399.373	10.1717	0.40687	0.03994
101.9	10.1825	401.664	10.1825	0.4073	0.04017
102	10.1917	402.927	10.1917	0.40767	0.04029
102.1	10.202	405.03	10.202	0.40808	0.0405
102.2	10.2126	407.175	10.2126	0.4085	0.04072
102.3	10.2217	408.304	10.2217	0.40887	0.04083
102.4	10.2322	410.571	10.2322	0.40929	0.04106
102.5	10.2424	412.577	10.2424	0.4097	0.04126
102.6	10.2519	413.848	10.2519	0.41007	0.04138
102.7	10.2618	415.824	10.2618	0.41047	0.04158
102.8	10.272	417.764	10.272	0.41088	0.04178
102.9	10.282	419.397	10.282	0.41128	0.04194
103	10.2919	421.258	10.2919	0.41168	0.04213
103.1	10.3018	422.927	10.3018	0.41207	0.04229
103.2	10.3124	425.237	10.3124	0.4125	0.04252
103.3	10.3217	426.706	10.3217	0.41287	0.04267
103.4	10.3321	428.796	10.3321	0.41328	0.04288
103.5	10.3425	430.868	10.3425	0.4137	0.04309
103.6	10.3516	432.105	10.3516	0.41406	0.04321
103.7	10.3622	434.495	10.3622	0.41449	0.04345
103.8	10.3723	436.354	10.3723	0.41489	0.04364
103.9	10.3819	437.818	10.3819	0.41528	0.04378
104	10.3918	439.764	10.3918	0.41567	0.04398
104.1	10.402	441.73	10.402	0.41608	0.04417
104.2	10.4121	443.578	10.4121	0.41648	0.04436
104.3	10.4219	445.43	10.4219	0.41688	0.04454
104.4	10.4318	447.12	10.4318	0.41727	0.04471
104.5	10.4424	449.527	10.4424	0.4177	0.04495
104.6	10.4516	450.874	10.4516	0.41807	0.04509
104.7	10.4621	453.217	10.4621	0.41849	0.04532
104.8	10.4725	455.325	10.4725	0.4189	0.04553
104.9	10.4816	456.51	10.4816	0.41926	0.04565
105	10.4922	458.992	10.4922	0.41969	0.0459
105.1	10.5024	461.067	10.5024	0.4201	0.04611
105.2	10.5118	462.398	10.5118	0.42047	0.04624
105.3	10.5217	464.358	10.5217	0.42087	0.04644
105.4	10.5321	466.562	10.5321	0.42128	0.04666
105.5	10.542	468.263	10.542	0.42168	0.04683
105.6	10.5519	470.227	10.5519	0.42208	0.04702
105.7	10.5619	472.142	10.5619	0.42248	0.04721
105.8	10.5723	474.399	10.5723	0.42289	0.04744
105.9	10.5817	475.941	10.5817	0.42327	0.04759
106	10.5923	478.412	10.5923	0.42369	0.04784
106.1	10.6024	480.442	10.6024	0.4241	0.04804
106.2	10.6118	481.881	10.6118	0.42447	0.04819
106.3	10.6221	484.285	10.6221	0.42488	0.04843
106.4	10.6323	486.433	10.6323	0.42529	0.04864
106.5	10.6418	487.849	10.6418	0.42567	0.04878
106.6	10.6517	489.888	10.6517	0.42607	0.04899
106.7	10.6621	492.122	10.6621	0.42648	0.04921
106.8	10.6721	494.1	10.6721	0.42688	0.04941
106.9	10.6818	495.911	10.6818	0.42727	0.04959
107	10.6918	497.971	10.6918	0.42767	0.0498
107.1	10.7025	500.516	10.7025	0.4281	0.05005
107.2	10.7116	501.88	10.7116	0.42846	0.05019
107.3	10.7222	504.412	10.7222	0.42889	0.05044
107.4	10.7325	506.671	10.7325	0.4293	0.05067
107.5	10.7417	508.031	10.7417	0.42967	0.0508
107.6	10.752	510.493	10.752	0.43008	0.05105
107.7	10.7625	512.879	10.7625	0.4305	0.05129
107.8	10.7719	514.267	10.7719	0.43088	0.05143
107.9	10.7818	516.412	10.7818	0.43127	0.05164
108	10.7919	518.495	10.7919	0.43167	0.05185
108.1	10.8022	520.846	10.8022	0.43209	0.05208
108.2	10.8117	522.518	10.8117	0.43247	0.05225
108.3	10.8219	524.78	10.8219	0.43288	0.05248
108.4	10.8324	527.281	10.8324	0.4333	0.05273
108.5	10.8416	528.677	10.8416	0.43367	0.05287
108.6	10.8521	531.291	10.8521	0.43409	0.05313
108.7	10.8625	533.723	10.8625	0.4345	0.05337
108.8	10.8718	535.122	10.8718	0.43487	0.05351
108.9	10.882	537.653	10.882	0.43528	0.05377
109	10.8925	540.163	10.8925	0.4357	0.05402
109.1	10.9019	541.529	10.9019	0.43607	0.05415
109.2	10.9119	543.846	10.9119	0.43647	0.05438
109.3	10.9217	545.867	10.9217	0.43687	0.05459
109.4	10.9323	548.417	10.9323	0.43729	0.05484
109.5	10.9418	550.252	10.9418	0.43767	0.05503
109.6	10.9519	552.496	10.9519	0.43808	0.05525
109.7	10.9622	554.911	10.9622	0.43849	0.05549
109.8	10.9717	556.689	10.9717	0.43887	0.05567
109.9	10.9821	559.233	10.9821	0.43928	0.05592
110	10.9925	561.82	10.9925	0.4397	0.05618
110.1	11.0017	563.217	11.0017	0.44007	0.05632
110.2	11.012	565.917	11.012	0.44048	0.05659
110.3	11.0224	568.434	11.0224	0.4409	0.05684
110.4	11.0317	569.876	11.0317	0.44127	0.05699
110.5	11.0419	572.425	11.0419	0.44168	0.05724
110.6	11.0518	574.466	11.0518	0.44207	0.05745
110.7	11.0623	577.142	11.0623	0.44249	0.05771
110.8	11.0718	578.996	11.0718	0.44287	0.0579
110.9	11.082	581.342	11.082	0.44328	0.05813
111	11.0923	583.86	11.0923	0.44369	0.05839
111.1	11.1017	585.615	11.1017	0.44407	0.05856
111.2	11.1122	588.331	11.1122	0.44449	0.05883
111.3	11.1225	590.999	11.1225	0.4449	0.0591
111.4	11.1315	592.132	11.1315	0.44526	0.05921
111.5	11.142	595.183	11.142	0.44568	0.05952
111.6	11.1522	597.618	11.1522	0.44609	0.05976
111.7	11.1618	599.257	11.1618	0.44647	0.05993
111.8	11.172	601.938	11.172	0.44688	0.06019
111.9	11.1819	604.121	11.1819	0.44727	0.06041
112	11.1921	606.678	11.1921	0.44769	0.06067
112.1	11.2017	608.736	11.2017	0.44807	0.06087
112.2	11.212	611.335	11.212	0.44848	0.06113
112.3	11.2223	613.843	11.2223	0.44889	0.06138
112.4	11.2318	615.893	11.2318	0.44927	0.06159
112.5	11.2422	618.655	11.2422	0.44969	0.06187
112.6	11.2525	621.337	11.2525	0.4501	0.06213
112.7	11.2616	622.792	11.2616	0.45046	0.06228
112.8	11.2721	625.923	11.2721	0.45088	0.06259
112.9	11.2823	628.48	11.2823	0.45129	0.06285
113	11.2919	630.294	11.2919	0.45168	0.06303
113.1	11.3017	632.709	11.3017	0.45207	0.06327
113.2	11.3118	635.271	11.3118	0.45247	0.06353
113.3	11.3222	638.012	11.3222	0.45289	0.0638
113.4	11.3316	640.032	11.3316	0.45326	0.064
113.5	11.3421	642.947	11.3421	0.45368	0.06429
113.6	11.3523	645.557	11.3523	0.45409	0.06456
113.7	11.3618	647.539	11.3618	0.45447	0.06475
113.8	11.3721	650.55	11.3721	0.45489	0.06506
113.9	11.3827	653.719	11.3827	0.45531	0.06537
114	11.3916	654.846	11.3916	0.45566	0.06548
114.1	11.4021	658.184	11.4021	0.45609	0.06582
114.2	11.4123	660.943	11.4123	0.45649	0.06609
114.3	11.422	662.94	11.422	0.45688	0.06629
114.4	11.4316	665.214	11.4316	0.45726	0.06652
114.5	11.4419	668.182	11.4419	0.45768	0.06682
114.6	11.4522	670.985	11.4522	0.45809	0.0671
114.7	11.4618	673.232	11.4618	0.45847	0.06732
114.8	11.4719	675.932	11.4719	0.45888	0.06759
114.9	11.4824	679.009	11.4824	0.4593	0.0679
115	11.4917	680.875	11.4917	0.45967	0.06809
115.1	11.5021	684.079	11.5021	0.46008	0.06841
115.2	11.5125	687.2	11.5125	0.4605	0.06872
115.3	11.5217	688.672	11.5217	0.46087	0.06887
115.4	11.532	692.003	11.532	0.46128	0.0692
115.5	11.5422	694.836	11.5422	0.46169	0.06948
115.6	11.5521	697.244	11.5521	0.46209	0.06972
115.7	11.5617	699.665	11.5617	0.46247	0.06997
115.8	11.5719	702.696	11.5719	0.46288	0.07027
115.9	11.5822	705.536	11.5822	0.46329	0.07055
116	11.5918	708.018	11.5918	0.46367	0.0708
116.1	11.6018	710.622	11.6018	0.46407	0.07106
116.2	11.6126	714.35	11.6126	0.4645	0.07144
116.3	11.6217	716.055	11.6217	0.46487	0.07161
116.4	11.6321	719.563	11.6321	0.46529	0.07196
116.5	11.6424	722.669	11.6424	0.4657	0.07227
116.6	11.6516	724.278	11.6516	0.46606	0.07243
116.7	11.6621	727.911	11.6621	0.46648	0.07279
116.8	11.6722	730.902	11.6722	0.46689	0.07309
116.9	11.682	733.173	11.682	0.46728	0.07332
117	11.6918	736.076	11.6918	0.46767	0.07361
117.1	11.7019	739.157	11.7019	0.46808	0.07392
117.2	11.7121	742.099	11.7121	0.46849	0.07421
117.3	11.7219	744.98	11.7219	0.46888	0.0745
117.4	11.7319	747.73	11.7319	0.46928	0.07477
117.5	11.7425	751.53	11.7425	0.4697	0.07515
117.6	11.7517	753.504	11.7517	0.47007	0.07535
117.7	11.7622	757.286	11.7622	0.47049	0.07573
117.8	11.7724	760.475	11.7724	0.4709	0.07605
117.9	11.7816	762.259	11.7816	0.47127	0.07623
118	11.7922	766.187	11.7922	0.47169	0.07662
118.1	11.8021	769.093	11.8021	0.47208	0.07691
118.2	11.8119	771.668	11.8119	0.47248	0.07717
118.3	11.8218	774.771	11.8218	0.47287	0.07748
118.4	11.8318	777.868	11.8318	0.47327	0.07779
118.5	11.8422	781.315	11.8422	0.47369	0.07813
118.6	11.8519	784.159	11.8519	0.47407	0.07842
118.7	11.8619	787.263	11.8619	0.47448	0.07873
118.8	11.8724	791.011	11.8724	0.4749	0.0791
118.9	11.8817	793.289	11.8817	0.47527	0.07933
119	11.8923	797.415	11.8923	0.47569	0.07974
119.1	11.9025	800.727	11.9025	0.4761	0.08007
119.2	11.9117	802.74	11.9117	0.47647	0.08027
119.3	11.922	806.515	11.922	0.47688	0.08065
119.4	11.9322	810.117	11.9322	0.47729	0.08101
119.5	11.9419	812.692	11.9419	0.47768	0.08127
119.6	11.9517	815.974	11.9517	0.47807	0.0816
119.7	11.9619	819.397	11.9619	0.47848	0.08194
119.8	11.9722	822.982	11.9722	0.47889	0.0823
119.9	11.9817	825.806	11.9817	0.47927	0.08258
120	11.992	829.396	11.992	0.47968	0.08294
120.1	12.0024	833.367	12.0024	0.4801	0.08334
120.2	12.0116	835.572	12.0116	0.48046	0.08356
120.3	12.0223	840.201	12.0223	0.48089	0.08402
120.4	12.0324	843.65	12.0324	0.4813	0.08436
120.5	12.0417	845.836	12.0417	0.48167	0.08458
120.6	12.0519	849.904	12.0519	0.48208	0.08499
120.7	12.0623	853.956	12.0623	0.48249	0.0854
120.8	12.0719	856.531	12.0719	0.48288	0.08565
120.9	12.0818	860.128	12.0818	0.48327	0.08601
121	12.0919	863.535	12.0919	0.48367	0.08635
121.1	12.1022	867.572	12.1022	0.48409	0.08676
121.2	12.1117	870.497	12.1117	0.48447	0.08705
121.3	12.122	874.545	12.122	0.48488	0.08745
121.4	12.1325	878.852	12.1325	0.4853	0.08789
121.5	12.1416	881.1	12.1416	0.48566	0.08811
121.6	12.1522	885.778	12.1522	0.48609	0.08858
121.7	12.1624	889.789	12.1624	0.4865	0.08898
121.8	12.1717	892.11	12.1717	0.48687	0.08921
121.9	12.1818	896.302	12.1818	0.48727	0.08963
122	12.1922	900.66	12.1922	0.48769	0.09007
122.1	12.202	903.803	12.202	0.48808	0.09038
122.2	12.2117	907.339	12.2117	0.48847	0.09073
122.3	12.2218	911.045	12.2218	0.48887	0.0911
122.4	12.2324	915.744	12.2324	0.4893	0.09157
122.5	12.2417	918.5	12.2417	0.48967	0.09185
122.6	12.252	922.783	12.252	0.49008	0.09228
122.7	12.2625	927.464	12.2625	0.4905	0.09275
122.8	12.2717	930.067	12.2717	0.49087	0.09301
122.9	12.2821	934.936	12.2821	0.49128	0.09349
123	12.2925	939.525	12.2925	0.4917	0.09395
123.1	12.3018	941.852	12.3018	0.49207	0.09419
123.2	12.3119	946.583	12.3119	0.49248	0.09466
123.3	12.3222	951.128	12.3222	0.49289	0.09511
123.4	12.3319	954.184	12.3319	0.49327	0.09542
123.5	12.3419	958.615	12.3419	0.49368	0.09586
123.6	12.3517	962.245	12.3517	0.49407	0.09622
123.7	12.3623	967.346	12.3623	0.49449	0.09673
123.8	12.3718	970.718	12.3718	0.49487	0.09707
123.9	12.382	975.286	12.382	0.49528	0.09753
124	12.3924	980.063	12.3924	0.4957	0.09801
124.1	12.4017	982.924	12.4017	0.49607	0.09829
124.2	12.4122	988.299	12.4122	0.49649	0.09883
124.3	12.4223	992.835	12.4223	0.49689	0.09928
124.4	12.4318	995.778	12.4318	0.49727	0.09958
124.5	12.4419	1000.7	12.4419	0.49768	0.10007
124.6	12.4521	1005.31	12.4521	0.49808	0.10053
124.7	12.462	1009.16	12.462	0.49848	0.10092
124.8	12.4719	1013.64	12.4719	0.49888	0.10136
124.9	12.4816	1017.42	12.4816	0.49927	0.10174
125	12.4924	1023.33	12.4924	0.4997	0.10233
125.1	12.5017	1026.68	12.5017	0.50007	0.10267
125.2	12.5121	1031.83	12.5121	0.50048	0.10318
125.3	12.5224	1037.05	12.5224	0.5009	0.10371
125.4	12.5316	1040.01	12.5316	0.50126	0.104
125.5	12.5422	1046.03	12.5422	0.50169	0.1046
125.6	12.5525	1051.35	12.5525	0.5021	0.10514
125.7	12.5617	1054.05	12.5617	0.50247	0.1054
125.8	12.5718	1059.44	12.5718	0.50287	0.10594
125.9	12.5822	1064.83	12.5822	0.50329	0.10648
126	12.5919	1068.56	12.5919	0.50368	0.10686
126.1	12.6018	1073.46	12.6018	0.50407	0.10735
126.2	12.6119	1078.31	12.6119	0.50448	0.10783
126.3	12.6222	1083.72	12.6222	0.50489	0.10837
126.4	12.6317	1087.88	12.6317	0.50527	0.10879
126.5	12.6422	1093.78	12.6422	0.50569	0.10938
126.6	12.6523	1098.78	12.6523	0.50609	0.10988
126.7	12.6617	1102.52	12.6617	0.50647	0.11025
126.8	12.6721	1108.77	12.6721	0.50689	0.11088
126.9	12.6825	1114.52	12.6825	0.5073	0.11145
127	12.6917	1117.65	12.6917	0.50767	0.11176
127.1	12.7019	1123.69	12.7019	0.50808	0.11237
127.2	12.7121	1129.2	12.7121	0.50849	0.11292
127.3	12.722	1133.75	12.722	0.50888	0.11338
127.4	12.7317	1138.64	12.7317	0.50927	0.11386
127.5	12.7418	1144.03	12.7418	0.50967	0.1144
127.6	12.7524	1150.63	12.7524	0.5101	0.11506
127.7	12.7617	1154.6	12.7617	0.51047	0.11546
127.8	12.7721	1160.76	12.7721	0.51088	0.11608
127.9	12.7825	1166.94	12.7825	0.5113	0.11669
128	12.7917	1170.61	12.7917	0.51167	0.11706
128.1	12.8021	1177.38	12.8021	0.51208	0.11774
128.2	12.8126	1184.1	12.8126	0.5125	0.11841
128.3	12.8218	1187.18	12.8218	0.51287	0.11872
128.4	12.8319	1193.58	12.8319	0.51328	0.11936
128.5	12.842	1199.44	12.842	0.51368	0.11994
128.6	12.8521	1204.95	12.8521	0.51408	0.1205
128.7	12.8616	1209.88	12.8616	0.51447	0.12099
128.8	12.8718	1216.07	12.8718	0.51487	0.12161
128.9	12.8823	1222.82	12.8823	0.51529	0.12228
129	12.8917	1227.48	12.8917	0.51567	0.12275
129.1	12.9021	1234.27	12.9021	0.51608	0.12343
129.2	12.9125	1241.15	12.9125	0.5165	0.12411
129.3	12.9217	1245.08	12.9217	0.51687	0.12451
129.4	12.9321	1252.45	12.9321	0.51728	0.12524
129.5	12.9426	1259.79	12.9426	0.5177	0.12598
129.6	12.9518	1263.37	12.9518	0.51807	0.12634
129.7	12.9619	1270.46	12.9619	0.51848	0.12705
129.8	12.972	1276.7	12.972	0.51888	0.12767
129.9	12.9822	1282.93	12.9822	0.51929	0.12829
130	12.9917	1288.48	12.9917	0.51967	0.12885
130.1	13.0019	1295.14	13.0019	0.52007	0.12951
130.2	13.0122	1302.17	13.0122	0.52049	0.13022
130.3	13.0218	1308.02	13.0218	0.52087	0.1308
130.4	13.032	1314.75	13.032	0.52128	0.13147
130.5	13.0424	1322.53	13.0424	0.5217	0.13225
130.6	13.0517	1326.91	13.0517	0.52207	0.13269
130.7	13.0621	1335.29	13.0621	0.52248	0.13353
130.8	13.0724	1342.81	13.0724	0.5229	0.13428
130.9	13.0817	1346.86	13.0817	0.52327	0.13469
131	13.0921	1355.22	13.0921	0.52368	0.13552
131.1	13.1018	1361.28	13.1018	0.52407	0.13613
131.2	13.1122	1368.68	13.1122	0.52449	0.13687
131.3	13.1218	1375.05	13.1218	0.52487	0.13751
131.4	13.1319	1382.15	13.1319	0.52528	0.13822
131.5	13.1422	1390.07	13.1422	0.52569	0.13901
131.6	13.1518	1396.33	13.1518	0.52607	0.13963
131.7	13.162	1403.67	13.162	0.52648	0.14037
131.8	13.1725	1412.42	13.1725	0.5269	0.14124
131.9	13.1815	1416.64	13.1815	0.52726	0.14166
132	13.1922	1426.5	13.1922	0.52769	0.14265
132.1	13.2024	1434.23	13.2024	0.52809	0.14342
132.2	13.2117	1438.89	13.2117	0.52847	0.14389
132.3	13.222	1447.82	13.222	0.52888	0.14478
132.4	13.2319	1455.14	13.2319	0.52928	0.14551
132.5	13.242	1462.55	13.242	0.52968	0.14625
132.6	13.2517	1469.6	13.2517	0.53007	0.14696
132.7	13.262	1478.06	13.262	0.53048	0.14781
132.8	13.2721	1486.1	13.2721	0.53089	0.14861
132.9	13.2819	1493.53	13.2819	0.53128	0.14935
133	13.2921	1501.92	13.2921	0.53169	0.15019
133.1	13.3024	1510.73	13.3024	0.5321	0.15107
133.2	13.3116	1516.02	13.3116	0.53246	0.1516
133.3	13.3223	1526.9	13.3223	0.53289	0.15269
133.4	13.3324	1535.04	13.3324	0.53329	0.1535
133.5	13.3419	1541	13.3419	0.53367	0.1541
133.6	13.3517	1549.34	13.3517	0.53407	0.15493
133.7	13.3619	1558.24	13.3619	0.53448	0.15582
133.8	13.3721	1566.58	13.3721	0.53488	0.15666
133.9	13.3817	1574.17	13.3817	0.53527	0.15742
134	13.392	1583.44	13.392	0.53568	0.15834
134.1	13.4022	1592.65	13.4022	0.53609	0.15926
134.2	13.4117	1599.89	13.4117	0.53647	0.15999
134.3	13.4221	1609.8	13.4221	0.53688	0.16098
134.4	13.4327	1620.64	13.4327	0.53731	0.16206
134.5	13.4415	1625.14	13.4415	0.53766	0.16251
134.6	13.4522	1637.29	13.4522	0.53809	0.16373
134.7	13.4625	1646.82	13.4625	0.5385	0.16468
134.8	13.4719	1652.83	13.4719	0.53887	0.16528
134.9	13.4816	1661.85	13.4816	0.53927	0.16619
135	13.4921	1672.73	13.4921	0.53968	0.16727
135.1	13.5021	1681.36	13.5021	0.54008	0.16814
135.2	13.5117	1689.98	13.5117	0.54047	0.169
135.3	13.5218	1699.12	13.5218	0.54087	0.16991
135.4	13.5323	1710.66	13.5323	0.54129	0.17107
135.5	13.5417	1717.92	13.5417	0.54167	0.17179
135.6	13.552	1729.34	13.552	0.54208	0.17293
135.7	13.5625	1740.61	13.5625	0.5425	0.17406
135.8	13.5716	1746.55	13.5716	0.54287	0.17466
135.9	13.5821	1759.06	13.5821	0.54328	0.17591
136	13.5923	1769.92	13.5923	0.54369	0.17699
136.1	13.602	1777.46	13.602	0.54408	0.17775
136.2	13.6117	1787.26	13.6117	0.54447	0.17873
136.3	13.6221	1799.08	13.6221	0.54488	0.17991
136.4	13.6321	1808.74	13.6321	0.54528	0.18087
136.5	13.6418	1818.68	13.6418	0.54567	0.18187
136.6	13.6517	1828	13.6517	0.54607	0.1828
136.7	13.6625	1842.08	13.6625	0.5465	0.18421
136.8	13.6717	1849.52	13.6717	0.54687	0.18495
136.9	13.6821	1862.25	13.6821	0.54729	0.18623
137	13.6924	1874.25	13.6924	0.5477	0.18743
137.1	13.7016	1881.31	13.7016	0.54806	0.18813
137.2	13.7121	1895.16	13.7121	0.54848	0.18952
137.3	13.7223	1907.16	13.7223	0.54889	0.19072
137.4	13.7318	1915.44	13.7318	0.54927	0.19154
137.5	13.7418	1927.18	13.7418	0.54967	0.19272
137.6	13.7521	1940.03	13.7521	0.55008	0.194
137.7	13.762	1950.79	13.762	0.55048	0.19508
137.8	13.7719	1962.6	13.7719	0.55088	0.19626
137.9	13.7818	1972.99	13.7818	0.55127	0.1973
138	13.7924	1988.26	13.7924	0.5517	0.19883
138.1	13.8017	1996.86	13.8017	0.55207	0.19969
138.2	13.8122	2011.27	13.8122	0.55249	0.20113
138.3	13.8224	2024.45	13.8224	0.5529	0.20245
138.4	13.8316	2032.58	13.8316	0.55327	0.20326
138.5	13.8422	2048.33	13.8422	0.55369	0.20483
138.6	13.8522	2060.96	13.8522	0.55409	0.2061
138.7	13.8618	2070.37	13.8618	0.55447	0.20704
138.8	13.8718	2084.08	13.8718	0.55487	0.20841
138.9	13.8819	2097.37	13.8819	0.55528	0.20974
139	13.8921	2110.66	13.8921	0.55568	0.21107
139.1	13.9019	2123.21	13.9019	0.55607	0.21232
139.2	13.9118	2135.06	13.9118	0.55647	0.21351
139.3	13.9223	2151.3	13.9223	0.55689	0.21513
139.4	13.9317	2161.86	13.9317	0.55727	0.21619
139.5	13.9423	2178.43	13.9423	0.55769	0.21784
139.6	13.9524	2192.34	13.9524	0.5581	0.21923
139.7	13.9617	2201.95	13.9617	0.55847	0.2202
139.8	13.9721	2218.3	13.9721	0.55888	0.22183
139.9	13.9823	2233.66	13.9823	0.55929	0.22337
140	13.9918	2243.55	13.9918	0.55967	0.22436
140.1	14.0018	2258.86	14.0018	0.56007	0.22589
140.2	14.012	2273.94	14.012	0.56048	0.22739
140.3	14.0221	2288.43	14.0221	0.56088	0.22884
140.4	14.0317	2301.13	14.0317	0.56127	0.23011
140.5	14.0418	2315.99	14.0418	0.56167	0.2316
140.6	14.0523	2333.35	14.0523	0.56209	0.23334
140.7	14.0617	2345.01	14.0617	0.56247	0.2345
140.8	14.0723	2364.11	14.0723	0.56289	0.23641
140.9	14.0824	2379.39	14.0824	0.5633	0.23794
141	14.0917	2390.14	14.0917	0.56367	0.23901
141.1	14.102	2408.06	14.102	0.56408	0.24081
141.2	14.1125	2426.84	14.1125	0.5645	0.24268
141.3	14.1218	2436.89	14.1218	0.56487	0.24369
141.4	14.1318	2454.23	14.1318	0.56527	0.24542
141.5	14.1419	2470.46	14.1419	0.56568	0.24705
141.6	14.1522	2487.01	14.1522	0.56609	0.2487
141.7	14.1617	2500.37	14.1617	0.56647	0.25004
141.8	14.1718	2517.5	14.1718	0.56687	0.25175
141.9	14.1824	2537.22	14.1824	0.5673	0.25372
142	14.1917	2549.41	14.1917	0.56767	0.25494
142.1	14.2021	2568.97	14.2021	0.56808	0.2569
142.2	14.2124	2587.59	14.2124	0.5685	0.25876
142.3	14.2217	2598.55	14.2217	0.56887	0.25985
142.4	14.2319	2618.61	14.2319	0.56927	0.26186
142.5	14.2424	2639.4	14.2424	0.5697	0.26394
142.6	14.2519	2651.4	14.2519	0.57008	0.26514
142.7	14.2618	2669.17	14.2618	0.57047	0.26692
142.8	14.2718	2686.57	14.2718	0.57087	0.26866
142.9	14.2823	2706.95	14.2823	0.57129	0.2707
143	14.2917	2720.27	14.2917	0.57167	0.27203
143.1	14.3018	2739.53	14.3018	0.57207	0.27395
143.2	14.3124	2760.85	14.3124	0.5725	0.27608
143.3	14.3218	2775.28	14.3218	0.57287	0.27753
143.4	14.332	2795.63	14.332	0.57328	0.27956
143.5	14.3425	2818.08	14.3425	0.5737	0.28181
143.6	14.3517	2828.77	14.3517	0.57407	0.28288
143.7	14.362	2851.33	14.362	0.57448	0.28513
143.8	14.3723	2873.16	14.3723	0.57489	0.28732
143.9	14.3817	2886.34	14.3817	0.57527	0.28863
144	14.3919	2908.12	14.3919	0.57568	0.29081
144.1	14.4018	2926.1	14.4018	0.57607	0.29261
144.2	14.4122	2948.12	14.4122	0.57649	0.29481
144.3	14.4217	2965.18	14.4217	0.57687	0.29652
144.4	14.432	2986.68	14.432	0.57728	0.29867
144.5	14.4422	3008.44	14.4422	0.57769	0.30084
144.6	14.4517	3025.56	14.4517	0.57807	0.30256
144.7	14.4622	3049.65	14.4622	0.57849	0.30496
144.8	14.4724	3072.89	14.4724	0.5789	0.30729
144.9	14.4817	3086.46	14.4817	0.57927	0.30865
145	14.492	3111.68	14.492	0.57968	0.31117
145.1	14.5022	3135.27	14.5022	0.58009	0.31353
145.2	14.5119	3152.41	14.5119	0.58047	0.31524
145.3	14.5219	3175.99	14.5219	0.58088	0.3176
145.4	14.5317	3195.27	14.5317	0.58127	0.31953
145.496	14.5419	3220.29	14.5419	0.58167	0.32203
145.596	14.5513	3238.93	14.5513	0.58205	0.32389
145.696	14.5616	3262.88	14.5616	0.58246	0.32629
145.788	14.5712	3287.97	14.5712	0.58285	0.3288
145.888	14.5803	3303.02	14.5803	0.58321	0.3303
145.971	14.5892	3328.15	14.5892	0.58357	0.33282
146.071	14.5992	3351.24	14.5992	0.58397	0.33512
146.171	14.609	3371.43	14.609	0.58436	0.33714
146.271	14.6188	3394.52	14.6188	0.58475	0.33945
146.366	14.6286	3419.64	14.6286	0.58514	0.34196
146.465	14.6387	3444.7	14.6387	0.58555	0.34447
146.565	14.6484	3468.08	14.6484	0.58593	0.34681
146.654	14.6576	3493.11	14.6576	0.58631	0.34931
146.748	14.6672	3518.19	14.6672	0.58669	0.35182
146.848	14.6764	3534	14.6764	0.58705	0.3534
146.933	14.6851	3559.19	14.6851	0.5874	0.35592
147.028	14.6948	3584.5	14.6948	0.58779	0.35845
147.121	14.7043	3609.51	14.7043	0.58817	0.36095
147.221	14.7138	3631.45	14.7138	0.58855	0.36315
147.294	14.7216	3656.46	14.7216	0.58886	0.36565
147.386	14.7309	3681.73	14.7309	0.58924	0.36817
147.486	14.7403	3700.89	14.7403	0.58961	0.37009
147.574	14.7491	3726.02	14.7491	0.58996	0.3726
147.655	14.7575	3751.15	14.7575	0.5903	0.37511
147.738	14.7661	3776.17	14.7661	0.59064	0.37762
147.838	14.7755	3797.77	14.7755	0.59102	0.37978
147.92	14.7838	3822.91	14.7838	0.59135	0.38229
148.006	14.7925	3847.97	14.7925	0.5917	0.3848
148.082	14.8006	3872.99	14.8006	0.59202	0.3873
148.182	14.8099	3895.29	14.8099	0.59239	0.38953
148.251	14.8172	3920.76	14.8172	0.59269	0.39208
148.338	14.8259	3945.95	14.8259	0.59304	0.39459
148.425	14.8347	3971.04	14.8347	0.59339	0.3971
148.524	14.8441	3996.13	14.8441	0.59376	0.39961
148.592	14.8512	4021.23	14.8512	0.59405	0.40212
148.668	14.859	4046.3	14.859	0.59436	0.40463
148.759	14.868	4071.4	14.868	0.59472	0.40714
148.848	14.8766	4096.48	14.8766	0.59506	0.40965
148.916	14.8837	4121.79	14.8837	0.59535	0.41218
148.995	14.8916	4146.83	14.8916	0.59566	0.41468
149.075	14.8997	4171.96	14.8997	0.59599	0.4172
149.172	14.9089	4196.98	14.9089	0.59636	0.4197
149.236	14.9156	4222.35	14.9156	0.59662	0.42224
149.313	14.9233	4247.48	14.9233	0.59693	0.42475
149.382	14.9306	4272.61	14.9306	0.59722	0.42726
149.482	14.9398	4297.26	14.9398	0.59759	0.42973
149.546	14.9465	4322.63	14.9465	0.59786	0.43226
149.626	14.9544	4348.01	14.9544	0.59818	0.4348
149.677	14.9601	4373.1	14.9601	0.59841	0.43731
149.777	14.9695	4397.23	14.9695	0.59878	0.43972
149.854	14.977	4422.27	14.977	0.59908	0.44223
149.91	14.983	4447.5	14.983	0.59932	0.44475
149.971	14.9894	4472.78	14.9894	0.59958	0.44728
150.056	14.9977	4497.96	14.9977	0.59991	0.4498
150.136	15.0054	4523.25	15.0054	0.60021	0.45232
150.2	15.0119	4548.75	15.0119	0.60048	0.45487
150.28	15.0197	4574.3	15.0197	0.60079	0.45743
150.321	15.0246	4599.57	15.0246	0.60098	0.45996
150.421	15.0339	4623.18	15.0339	0.60135	0.46232
150.49	15.0406	4648.42	15.0406	0.60163	0.46484
150.542	15.0462	4673.77	15.0462	0.60185	0.46738
150.612	15.0532	4699.12	15.0532	0.60213	0.46991
150.675	15.0598	4724.21	15.0598	0.60239	0.47242
150.767	15.0682	4749.37	15.0682	0.60273	0.47494
150.822	15.074	4774.55	15.074	0.60296	0.47745
150.878	15.0799	4799.71	15.0799	0.6032	0.47997
150.946	15.0866	4824.75	15.0866	0.60346	0.48248
151.002	15.0926	4849.82	15.0926	0.6037	0.48498
151.096	15.1013	4875.25	15.1013	0.60405	0.48752
151.16	15.1076	4900.66	15.1076	0.60431	0.49007
151.207	15.1128	4925.73	15.1128	0.60451	0.49257
151.269	15.1191	4951.31	15.1191	0.60476	0.49513
151.335	15.1257	4976.34	15.1257	0.60503	0.49763
151.417	15.1334	5001.82	15.1334	0.60533	0.50018
151.471	15.139	5027.08	15.139	0.60556	0.50271
151.524	15.1446	5052.43	15.1446	0.60578	0.50524
151.594	15.1513	5077.43	15.1513	0.60605	0.50774
151.638	15.1563	5102.47	15.1563	0.60625	0.51025
151.733	15.1649	5127.83	15.1649	0.6066	0.51278
151.79	15.1707	5153.15	15.1707	0.60683	0.51532
151.836	15.1756	5178.37	15.1756	0.60703	0.51784
151.905	15.1824	5203.68	15.1824	0.60729	0.52037
151.946	15.1869	5228.76	15.187	0.60748	0.52288
152.022	15.1942	5253.84	15.1942	0.60777	0.52538
152.085	15.2003	5278.9	15.2003	0.60801	0.52789
152.138	15.2057	5304.01	15.2057	0.60823	0.5304
152.205	15.2123	5329.09	15.2123	0.60849	0.53291
152.251	15.2172	5354.76	15.2172	0.60869	0.53548
152.298	15.2223	5379.99	15.2223	0.60889	0.538
152.392	15.2307	5405.45	15.2307	0.60923	0.54055
152.44	15.2357	5430.65	15.2357	0.60943	0.54306
152.483	15.2403	5456.19	15.2403	0.60961	0.54562
152.551	15.2469	5481.23	15.2469	0.60988	0.54812
152.588	15.2511	5506.54	15.2511	0.61004	0.55065
152.654	15.2575	5531.83	15.2575	0.6103	0.55318
152.724	15.264	5556.96	15.264	0.61056	0.5557
152.771	15.269	5582.36	15.269	0.61076	0.55824
152.817	15.2739	5607.82	15.2739	0.61095	0.56078
152.886	15.2805	5633.51	15.2805	0.61122	0.56335
152.921	15.2845	5658.63	15.2845	0.61138	0.56586
152.995	15.2915	5683.65	15.2915	0.61166	0.56836
153.055	15.2972	5708.97	15.2972	0.61189	0.5709
153.112	15.3028	5734.52	15.3028	0.61211	0.57345
153.145	15.3067	5759.6	15.3067	0.61227	0.57596
153.208	15.3128	5785.12	15.3128	0.61251	0.57851
153.246	15.317	5810.33	15.317	0.61268	0.58103
153.319	15.3238	5835.5	15.3238	0.61295	0.58355
153.375	15.3292	5860.7	15.3292	0.61317	0.58607
153.426	15.3344	5885.71	15.3344	0.61337	0.58857
153.465	15.3386	5911.02	15.3386	0.61355	0.5911
153.53	15.3448	5936.29	15.3448	0.61379	0.59363
153.564	15.3487	5961.31	15.3487	0.61395	0.59613
153.628	15.3549	5986.44	15.3549	0.61419	0.59864
153.696	15.3611	6011.87	15.3611	0.61444	0.60119
153.739	15.3656	6037.21	15.3656	0.61462	0.60372
153.779	15.3699	6062.8	15.3699	0.6148	0.60628
153.835	15.3755	6087.95	15.3755	0.61502	0.60879
153.876	15.3798	6113.51	15.3798	0.61519	0.61135
153.926	15.3849	6138.82	15.3849	0.6154	0.61388
153.993	15.3911	6164.14	15.3911	0.61565	0.61641
154.043	15.3961	6189.31	15.3961	0.61584	0.61893
154.094	15.4011	6215.06	15.4011	0.61604	0.62151
154.13	15.4051	6240.2	15.4051	0.6162	0.62402
154.19	15.4108	6265.76	15.4108	0.61643	0.62658
154.222	15.4145	6290.89	15.4145	0.61658	0.62909
154.287	15.4207	6316.21	15.4207	0.61683	0.63162
154.347	15.4263	6341.21	15.4263	0.61705	0.63412
154.393	15.4309	6366.32	15.4309	0.61724	0.63663
154.429	15.4348	6391.68	15.4348	0.61739	0.63917
154.471	15.4392	6416.68	15.4392	0.61757	0.64167
154.518	15.444	6442.29	15.444	0.61776	0.64423
154.56	15.4484	6467.5	15.4484	0.61794	0.64675
154.622	15.4542	6492.65	15.4542	0.61817	0.64927
154.674	15.4593	6518.24	15.4593	0.61837	0.65182
154.727	15.4644	6543.39	15.4644	0.61858	0.65434
154.763	15.4683	6568.97	15.4683	0.61873	0.6569
154.821	15.4739	6594.32	15.4739	0.61895	0.65943
154.851	15.4773	6619.94	15.4773	0.61909	0.66199
154.89	15.4815	6645.13	15.4815	0.61926	0.66451
154.966	15.4883	6670.25	15.4883	0.61953	0.66703
155.014	15.493	6695.65	15.493	0.61972	0.66957
155.058	15.4974	6720.97	15.4974	0.6199	0.6721
155.088	15.5008	6746.19	15.5008	0.62003	0.67462
155.144	15.5062	6771.51	15.5062	0.62025	0.67715
155.176	15.5098	6797.27	15.5098	0.62039	0.67973
155.22	15.5144	6822.34	15.5144	0.62057	0.68223
155.279	15.5199	6847.67	15.5199	0.6208	0.68477
155.333	15.525	6873.21	15.525	0.621	0.68732
155.386	15.5301	6898.87	15.5301	0.6212	0.68989
155.415	15.5334	6924.74	15.5334	0.62134	0.69247
155.466	15.5384	6950.18	15.5384	0.62154	0.69502
155.497	15.5419	6975.76	15.5419	0.62167	0.69758
155.531	15.5457	7001.17	15.5457	0.62183	0.70012
155.596	15.5517	7026.41	15.5517	0.62207	0.70264
155.652	15.5568	7051.54	15.5568	0.62227	0.70515
155.693	15.561	7076.9	15.561	0.62244	0.70769
155.728	15.5647	7101.97	15.5647	0.62259	0.7102
155.767	15.5687	7127.01	15.5687	0.62275	0.7127
155.816	15.5735	7152.9	15.5735	0.62294	0.71529
155.845	15.5768	7178.16	15.5768	0.62307	0.71782
155.897	15.5819	7203.53	15.5819	0.62328	0.72035
155.959	15.5876	7228.87	15.5876	0.6235	0.72289
156.001	15.5917	7253.97	15.5917	0.62367	0.7254
156.044	15.596	7279.12	15.596	0.62384	0.72791
156.073	15.5993	7304.68	15.5993	0.62397	0.73047
156.127	15.6044	7330.22	15.6044	0.62418	0.73302
156.153	15.6075	7355.27	15.6075	0.6243	0.73553
156.188	15.6113	7380.34	15.6113	0.62445	0.73803
156.248	15.6169	7405.6	15.6169	0.62468	0.74056
156.307	15.6223	7431.12	15.6223	0.62489	0.74311
156.345	15.6262	7456.6	15.6262	0.62505	0.74566
156.378	15.6297	7481.83	15.6297	0.62519	0.74818
156.412	15.6334	7506.96	15.6334	0.62533	0.7507
156.464	15.6383	7532.02	15.6383	0.62553	0.7532
156.491	15.6414	7557.37	15.6414	0.62566	0.75574
156.538	15.6461	7582.38	15.6461	0.62584	0.75824
156.594	15.6513	7607.62	15.6513	0.62605	0.76076
156.642	15.6559	7632.98	15.6559	0.62624	0.7633
156.688	15.6604	7658.67	15.6604	0.62641	0.76587
156.716	15.6635	7684.14	15.6635	0.62654	0.76841
156.764	15.6682	7709.4	15.6682	0.62673	0.77094
156.794	15.6715	7735.12	15.6715	0.62686	0.77351
156.822	15.6748	7760.73	15.6748	0.62699	0.77607
156.883	15.6804	7786.05	15.6804	0.62722	0.77861
156.938	15.6855	7811.25	15.6855	0.62742	0.78113
156.974	15.6892	7836.83	15.6892	0.62757	0.78368
157.018	15.6936	7862.49	15.6936	0.62774	0.78625
157.049	15.6969	7887.85	15.6969	0.62788	0.78878
157.104	15.7021	7913.5	15.7021	0.62808	0.79135
157.128	15.705	7938.92	15.705	0.6282	0.79389
157.158	15.7083	7964.01	15.7083	0.62833	0.7964
157.214	15.7136	7989.36	15.7136	0.62855	0.79894
157.277	15.7193	8014.95	15.7193	0.62877	0.80149
157.319	15.7234	8040.4	15.7234	0.62894	0.80404
157.354	15.7271	8066.2	15.7271	0.62908	0.80662
157.383	15.7303	8091.73	15.7303	0.62921	0.80917
157.432	15.7351	8117.4	15.7351	0.6294	0.81174
157.458	15.7381	8143.14	15.7381	0.62952	0.81431
157.504	15.7426	8168.33	15.7426	0.6297	0.81683
157.561	15.7478	8193.38	15.7478	0.62991	0.81934
157.604	15.752	8218.79	15.752	0.63008	0.82188
157.637	15.7555	8243.82	15.7555	0.63022	0.82438
157.674	15.7593	8269	15.7593	0.63037	0.8269
157.706	15.7627	8294.32	15.7627	0.63051	0.82943
157.761	15.7678	8320.04	15.7678	0.63071	0.832
157.786	15.7708	8345.75	15.7708	0.63083	0.83457
157.823	15.7746	8370.75	15.7746	0.63099	0.83708
157.873	15.7794	8395.76	15.7794	0.63118	0.83958
157.929	15.7845	8420.99	15.7845	0.63138	0.8421
157.971	15.7886	8446.2	15.7886	0.63155	0.84462
158.005	15.7922	8471.89	15.7922	0.63169	0.84719
158.031	15.7951	8497.08	15.7951	0.63181	0.84971
158.079	15.7998	8522.47	15.7998	0.63199	0.85225
158.105	15.8028	8547.93	15.8028	0.63211	0.85479
158.143	15.8067	8573.3	15.8067	0.63227	0.85733
158.205	15.8123	8598.36	15.8123	0.63249	0.85984
158.251	15.8167	8624.1	15.8167	0.63267	0.86241
158.283	15.8201	8649.65	15.8201	0.63281	0.86496
158.322	15.8241	8675	15.8241	0.63296	0.8675
158.352	15.8273	8700.16	15.8273	0.63309	0.87002
158.409	15.8326	8725.3	15.8326	0.6333	0.87253
158.433	15.8354	8750.63	15.8354	0.63342	0.87506
158.464	15.8388	8776.09	15.8388	0.63355	0.87761
158.517	15.8438	8801.43	15.8438	0.63375	0.88014
158.576	15.8492	8826.47	15.8492	0.63397	0.88265
158.61	15.8527	8851.6	15.8527	0.63411	0.88516
158.648	15.8565	8877.14	15.8565	0.63426	0.88771
158.674	15.8594	8902.36	15.8594	0.63438	0.89024
158.724	15.8642	8927.72	15.8642	0.63457	0.89277
158.752	15.8673	8952.82	15.8673	0.63469	0.89528
158.785	15.8708	8978.28	15.8708	0.63483	0.89783
158.815	15.8737	8993.19	15.8737	0.63495	0.89932

## Sheet: Extension
0
0.00193
0.00983
0.02185
0.0323
0.04149
0.05209
0.06233
0.0717
0.08173
0.09198
0.10187
0.11192
0.1217
0.13241
0.14171
0.15207
0.16239
0.1716
0.18226
0.19238
0.20167
0.21192
0.22196
0.23195
0.24195
0.25181
0.26227
0.27179
0.28219
0.2924
0.30176
0.31218
0.3224
0.33169
0.34183
0.35207
0.36206
0.37179
0.38178
0.39228
0.40165
0.41219
0.42243
0.43173
0.4421
0.4526
0.4617
0.47193
0.48191
0.49217
0.50172
0.51192
0.52235
0.53173
0.54209
0.55245
0.56167
0.57198
0.58246
0.59184
0.60185
0.61195
0.62229
0.63171
0.64184
0.65238
0.66177
0.67202
0.68259
0.69163
0.70211
0.71241
0.72169
0.73195
0.74192
0.75216
0.76176
0.7719
0.78228
0.79181
0.80216
0.81251
0.82163
0.83215
0.84234
0.85179
0.86206
0.87177
0.88219
0.89169
0.90185
0.91224
0.92176
0.93209
0.94248
0.95169
0.96213
0.97244
0.98174
0.99192
1.00196
1.01209
1.02173
1.03199
1.04226
1.05179
1.06214
1.07244
1.08157
1.09214
1.10238
1.11184
1.12177
1.132
1.14216
1.15174
1.16191
1.17239
1.18169
1.1921
1.20262
1.21165
1.2221
1.23228
1.24194
1.25166
1.26199
1.27221
1.2817
1.29184
1.30248
1.31173
1.32209
1.33257
1.34159
1.3521
1.36227
1.37197
1.38187
1.39194
1.40203
1.41186
1.42179
1.43239
1.44172
1.45211
1.46249
1.47159
1.48219
1.49218
1.50196
1.51179
1.52192
1.53216
1.5419
1.55182
1.56246
1.57163
1.58221
1.59239
1.60158
1.61215
1.62227
1.63184
1.64171
1.65198
1.662
1.67194
1.68195
1.69237
1.70165
1.71229
1.72245
1.73172
1.74208
1.75224
1.76183
1.77172
1.78194
1.79208
1.80182
1.8119
1.82255
1.83158
1.84223
1.8525
1.86176
1.87192
1.88244
1.89192
1.90178
1.91177
1.92223
1.93174
1.94192
1.95244
1.9616
1.97217
1.9824
1.9919
2.00194
2.0124
2.0219
2.03185
2.04174
2.05239
2.06175
2.07196
2.08233
2.09162
2.10209
2.11244
2.12172
2.13196
2.14228
2.15181
2.16199
2.17169
2.1824
2.1918
2.20202
2.21233
2.22167
2.23224
2.24246
2.2516
2.26204
2.27211
2.28186
2.29195
2.30178
2.31219
2.32175
2.33212
2.34233
2.35181
2.3622
2.3725
2.38163
2.39205
2.40225
2.41194
2.4217
2.4318
2.44219
2.45165
2.46212
2.47239
2.48169
2.49214
2.50271
2.51164
2.52206
2.53221
2.54203
2.55166
2.56188
2.57232
2.58175
2.59199
2.60235
2.61164
2.62207
2.63252
2.64173
2.65194
2.66211
2.67218
2.68173
2.69187
2.70229
2.7118
2.72188
2.73257
2.74167
2.75218
2.76245
2.77158
2.78201
2.79202
2.80208
2.8118
2.8219
2.83213
2.84187
2.85197
2.86253
2.87167
2.88221
2.8924
2.90168
2.91209
2.92198
2.93201
2.94176
2.95183
2.96221
2.97181
2.98198
2.99247
3.0017
3.01225
3.02247
3.0317
3.04193
3.05212
3.06201
3.07177
3.08199
3.09218
3.10174
3.11207
3.12247
3.13156
3.14223
3.15246
3.16174
3.17183
3.18217
3.19206
3.20176
3.21183
3.22233
3.23173
3.24201
3.25258
3.26163
3.27217
3.28237
3.2918
3.30178
3.31223
3.32209
3.33174
3.34174
3.3524
3.36175
3.37204
3.38255
3.39164
3.4022
3.41242
3.42176
3.43192
3.44208
3.45195
3.46188
3.47172
3.48235
3.49174
3.50207
3.51243
3.52162
3.53229
3.54227
3.55184
3.56187
3.57203
3.58205
3.59192
3.60172
3.61243
3.62168
3.63211
3.6424
3.65157
3.66218
3.67238
3.68177
3.69185
3.70211
3.71193
3.72185
3.73184
3.7423
3.75171
3.76229
3.77238
3.78173
3.79212
3.80239
3.81173
3.82183
3.83207
3.84203
3.85174
3.86177
3.87253
3.88165
3.89216
3.9025
3.91168
3.92201
3.93257
3.94183
3.95182
3.96194
3.9722
3.98165
3.9919
4.00244
4.01161
4.02212
4.03247
4.04173
4.05205
4.06252
4.07179
4.08193
4.09185
4.10227
4.11174
4.12191
4.13226
4.14174
4.15205
4.16242
4.17166
4.18205
4.19245
4.20171
4.21201
4.22177
4.23227
4.2418
4.25196
4.26231
4.27175
4.28221
4.2925
4.30156
4.31211
4.32225
4.33174
4.342
4.35189
4.36209
4.37173
4.38206
4.39215
4.40187
4.41221
4.42249
4.43165
4.44217
4.45233
4.46187
4.47177
4.48185
4.49217
4.50167
4.51199
4.52231
4.53174
4.54209
4.55274
4.56157
4.57214
4.58233
4.59193
4.6017
4.61199
4.62221
4.63175
4.64187
4.65235
4.66166
4.67205
4.68255
4.69164
4.70202
4.71222
4.72209
4.73171
4.74202
4.75221
4.76179
4.77176
4.78254
4.79166
4.80218
4.81247
4.82157
4.83206
4.84223
4.8519
4.86178
4.87194
4.88208
4.89191
4.90187
4.91251
4.9217
4.93221
4.94242
4.95163
4.9622
4.9721
4.98182
4.99185
5.00188
5.0121
5.02191
5.03185
5.04235
5.05176
5.0623
5.07248
5.0817
5.09206
5.10223
5.11187
5.12179
5.13199
5.14213
5.15175
5.16194
5.17235
5.18163
5.19232
5.20246
5.21168
5.22197
5.23231
5.24192
5.25181
5.26185
5.2723
5.28167
5.29191
5.30251
5.31167
5.32221
5.3324
5.3417
5.35184
5.36228
5.37204
5.38181
5.3918
5.40236
5.41169
5.42194
5.4325
5.4417
5.45212
5.46254
5.47168
5.48194
5.49225
5.50184
5.51192
5.52173
5.5323
5.54172
5.55204
5.56237
5.57173
5.58223
5.59237
5.60172
5.61199
5.62215
5.63195
5.64196
5.65167
5.66231
5.67171
5.68203
5.69242
5.70163
5.71214
5.72248
5.73169
5.74193
5.75225
5.76188
5.77184
5.78187
5.79213
5.80174
5.81218
5.82233
5.83174
5.84219
5.85243
5.86167
5.872
5.88221
5.89193
5.90176
5.91177
5.9223
5.93172
5.94207
5.95243
5.96171
5.97209
5.98259
5.99176
6.00197
6.01204
6.0221
6.03166
6.04185
6.05228
6.06174
6.07201
6.0824
6.09176
6.10207
6.11256
6.12175
6.13202
6.14204
6.15216
6.16177
6.1718
6.18223
6.19183
6.20198
6.21237
6.22167
6.23207
6.24247
6.25168
6.26209
6.27195
6.28214
6.29174
6.30192
6.31226
6.32184
6.33199
6.34251
6.35152
6.36216
6.37244
6.38166
6.39206
6.402
6.41195
6.42166
6.43207
6.44215
6.45192
6.46205
6.47238
6.48162
6.49228
6.50248
6.51182
6.52181
6.53198
6.542
6.55167
6.56206
6.57222
6.5818
6.59195
6.60266
6.61152
6.62234
6.63251
6.64184
6.65173
6.6621
6.67205
6.68185
6.69182
6.70232
6.71171
6.72194
6.73248
6.74165
6.75215
6.76238
6.77194
6.78181
6.79207
6.80204
6.8119
6.82169
6.83253
6.84175
6.85205
6.86239
6.87158
6.88215
6.89233
6.90185
6.91182
6.92199
6.93198
6.94201
6.95177
6.96247
6.97176
6.98213
6.9924
7.00164
7.01225
7.02235
7.03171
7.04182
7.05191
7.06206
7.07193
7.08176
7.09237
7.10172
7.11224
7.12243
7.13177
7.14216
7.15242
7.16176
7.17181
7.18209
7.1921
7.20175
7.21183
7.22227
7.23161
7.24225
7.25246
7.26171
7.27204
7.28256
7.29177
7.3019
7.31203
7.3222
7.33164
7.34187
7.35235
7.3617
7.37213
7.38244
7.39167
7.40199
7.4124
7.42185
7.43182
7.44186
7.45234
7.46172
7.47186
7.48242
7.49174
7.50204
7.51261
7.52165
7.53216
7.54234
7.55173
7.56194
7.57181
7.58221
7.59179
7.60188
7.61227
7.62183
7.63211
7.64247
7.65165
7.66212
7.67228
7.68185
7.69201
7.70175
7.7122
7.72173
7.73186
7.74227
7.75173
7.76212
7.77246
7.7817
7.79205
7.80243
7.8118
7.82185
7.83188
7.84213
7.85172
7.86206
7.8723
7.88178
7.89214
7.90247
7.91161
7.92212
7.9324
7.94185
7.95175
7.96184
7.97223
7.98171
7.99198
8.00242
8.01174
8.02207
8.03259
8.04168
8.05208
8.06223
8.07202
8.08166
8.09188
8.10225
8.11173
8.12192
8.13244
8.14171
8.15207
8.16257
8.17169
8.18213
8.19226
8.20202
8.21177
8.2219
8.23207
8.24187
8.25182
8.26244
8.27166
8.28213
8.29246
8.30163
8.31217
8.32209
8.33201
8.34176
8.35188
8.36215
8.37196
8.38183
8.39248
8.4016
8.41218
8.42237
8.43165
8.44214
8.45216
8.46193
8.4717
8.482
8.49212
8.50193
8.51194
8.52236
8.53163
8.54229
8.55245
8.56182
8.57199
8.58219
8.5919
8.6017
8.61193
8.62216
8.63177
8.6419
8.65257
8.66161
8.67224
8.68254
8.69178
8.70185
8.7123
8.72195
8.73175
8.74185
8.7523
8.76171
8.77195
8.78244
8.79162
8.80223
8.81243
8.82187
8.83189
8.84229
8.85194
8.86186
8.87171
8.88246
8.89178
8.90197
8.91232
8.9216
8.93215
8.94241
8.95174
8.96187
8.97225
8.98188
8.99204
9.00178
9.0124
9.02175
9.03206
9.0423
9.05171
9.06226
9.07245
9.0816
9.09192
9.10202
9.11196
9.12195
9.13177
9.14224
9.15172
9.16215
9.17232
9.18177
9.19221
9.20247
9.21172
9.22195
9.23219
9.24202
9.25173
9.26184
9.27218
9.28168
9.29209
9.30238
9.31172
9.32215
9.33265
9.34168
9.35197
9.36215
9.37206
9.38161
9.39189
9.40236
9.41173
9.42201
9.43243
9.44163
9.45203
9.4625
9.47175
9.4819
9.49204
9.50223
9.51169
9.52183
9.53232
9.54178
9.55193
9.5626
9.57164
9.58217
9.59243
9.60162
9.61199
9.62195
9.63212
9.64177
9.65187
9.66219
9.67185
9.68207
9.69246
9.70172
9.71218
9.72236
9.73175
9.74207
9.75189
9.76207
9.77173
9.78183
9.79226
9.80178
9.81205
9.82239
9.83165
9.84223
9.85242
9.86175
9.87194
9.88207
9.89204
9.9017
9.912
9.92222
9.93178
9.94208
9.95245
9.9616
9.97219
9.9824
9.99179
10.0018
10.012
10.0221
10.0317
10.0419
10.0524
10.0617
10.072
10.0825
10.0917
10.1021
10.1123
10.1219
10.1317
10.142
10.1522
10.1617
10.1717
10.1825
10.1917
10.202
10.2126
10.2217
10.2322
10.2424
10.2519
10.2618
10.272
10.282
10.2919
10.3018
10.3124
10.3217
10.3321
10.3425
10.3516
10.3622
10.3723
10.3819
10.3918
10.402
10.4121
10.4219
10.4318
10.4424
10.4516
10.4621
10.4725
10.4816
10.4922
10.5024
10.5118
10.5217
10.5321
10.542
10.5519
10.5619
10.5723
10.5817
10.5923
10.6024
10.6118
10.6221
10.6323
10.6418
10.6517
10.6621
10.6721
10.6818
10.6918
10.7025
10.7116
10.7222
10.7325
10.7417
10.752
10.7625
10.7719
10.7818
10.7919
10.8022
10.8117
10.8219
10.8324
10.8416
10.8521
10.8625
10.8718
10.882
10.8925
10.9019
10.9119
10.9217
10.9323
10.9418
10.9519
10.9622
10.9717
10.9821
10.9925
11.0017
11.012
11.0224
11.0317
11.0419
11.0518
11.0623
11.0718
11.082
11.0923
11.1017
11.1122
11.1225
11.1315
11.142
11.1522
11.1618
11.172
11.1819
11.1921
11.2017
11.212
11.2223
11.2318
11.2422
11.2525
11.2616
11.2721
11.2823
11.2919
11.3017
11.3118
11.3222
11.3316
11.3421
11.3523
11.3618
11.3721
11.3827
11.3916
11.4021
11.4123
11.422
11.4316
11.4419
11.4522
11.4618
11.4719
11.4824
11.4917
11.5021
11.5125
11.5217
11.532
11.5422
11.5521
11.5617
11.5719
11.5822
11.5918
11.6018
11.6126
11.6217
11.6321
11.6424
11.6516
11.6621
11.6722
11.682
11.6918
11.7019
11.7121
11.7219
11.7319
11.7425
11.7517
11.7622
11.7724
11.7816
11.7922
11.8021
11.8119
11.8218
11.8318
11.8422
11.8519
11.8619
11.8724
11.8817
11.8923
11.9025
11.9117
11.922
11.9322
11.9419
11.9517
11.9619
11.9722
11.9817
11.992
12.0024
12.0116
12.0223
12.0324
12.0417
12.0519
12.0623
12.0719
12.0818
12.0919
12.1022
12.1117
12.122
12.1325
12.1416
12.1522
12.1624
12.1717
12.1818
12.1922
12.202
12.2117
12.2218
12.2324
12.2417
12.252
12.2625
12.2717
12.2821
12.2925
12.3018
12.3119
12.3222
12.3319
12.3419
12.3517
12.3623
12.3718
12.382
12.3924
12.4017
12.4122
12.4223
12.4318
12.4419
12.4521
12.462
12.4719
12.4816
12.4924
12.5017
12.5121
12.5224
12.5316
12.5422
12.5525
12.5617
12.5718
12.5822
12.5919
12.6018
12.6119
12.6222
12.6317
12.6422
12.6523
12.6617
12.6721
12.6825
12.6917
12.7019
12.7121
12.722
12.7317
12.7418
12.7524
12.7617
12.7721
12.7825
12.7917
12.8021
12.8126
12.8218
12.8319
12.842
12.8521
12.8616
12.8718
12.8823
12.8917
12.9021
12.9125
12.9217
12.9321
12.9426
12.9518
12.9619
12.972
12.9822
12.9917
13.0019
13.0122
13.0218
13.032
13.0424
13.0517
13.0621
13.0724
13.0817
13.0921
13.1018
13.1122
13.1218
13.1319
13.1422
13.1518
13.162
13.1725
13.1815
13.1922
13.2024
13.2117
13.222
13.2319
13.242
13.2517
13.262
13.2721
13.2819
13.2921
13.3024
13.3116
13.3223
13.3324
13.3419
13.3517
13.3619
13.3721
13.3817
13.392
13.4022
13.4117
13.4221
13.4327
13.4415
13.4522
13.4625
13.4719
13.4816
13.4921
13.5021
13.5117
13.5218
13.5323
13.5417
13.552
13.5625
13.5716
13.5821
13.5923
13.602
13.6117
13.6221
13.6321
13.6418
13.6517
13.6625
13.6717
13.6821
13.6924
13.7016
13.7121
13.7223
13.7318
13.7418
13.7521
13.762
13.7719
13.7818
13.7924
13.8017
13.8122
13.8224
13.8316
13.8422
13.8522
13.8618
13.8718
13.8819
13.8921
13.9019
13.9118
13.9223
13.9317
13.9423
13.9524
13.9617
13.9721
13.9823
13.9918
14.0018
14.012
14.0221
14.0317
14.0418
14.0523
14.0617
14.0723
14.0824
14.0917
14.102
14.1125
14.1218
14.1318
14.1419
14.1522
14.1617
14.1718
14.1824
14.1917
14.2021
14.2124
14.2217
14.2319
14.2424
14.2519
14.2618
14.2718
14.2823
14.2917
14.3018
14.3124
14.3218
14.332
14.3425
14.3517
14.362
14.3723
14.3817
14.3919
14.4018
14.4122
14.4217
14.432
14.4422
14.4517
14.4622
14.4724
14.4817
14.492
14.5022
14.5119
14.5219
14.5317
14.5419
14.5513
14.5616
14.5712
14.5803
14.5892
14.5992
14.609
14.6188
14.6286
14.6387
14.6484
14.6576
14.6672
14.6764
14.6851
14.6948
14.7043
14.7138
14.7216
14.7309
14.7403
14.7491
14.7575
14.7661
14.7755
14.7838
14.7925
14.8006
14.8099
14.8172
14.8259
14.8347
14.8441
14.8512
14.859
14.868
14.8766
14.8837
14.8916
14.8997
14.9089
14.9156
14.9233
14.9306
14.9398
14.9465
14.9544
14.9601
14.9695
14.977
14.983
14.9894
14.9977
15.0054
15.0119
15.0197
15.0246
15.0339
15.0406
15.0462
15.0532
15.0598
15.0682
15.074
15.0799
15.0866
15.0926
15.1013
15.1076
15.1128
15.1191
15.1257
15.1334
15.139
15.1446
15.1513
15.1563
15.1649
15.1707
15.1756
15.1824
15.1869
15.1942
15.2003
15.2057
15.2123
15.2172
15.2223
15.2307
15.2357
15.2403
15.2469
15.2511
15.2575
15.264
15.269
15.2739
15.2805
15.2845
15.2915
15.2972
15.3028
15.3067
15.3128
15.317
15.3238
15.3292
15.3344
15.3386
15.3448
15.3487
15.3549
15.3611
15.3656
15.3699
15.3755
15.3798
15.3849
15.3911
15.3961
15.4011
15.4051
15.4108
15.4145
15.4207
15.4263
15.4309
15.4348
15.4392
15.444
15.4484
15.4542
15.4593
15.4644
15.4683
15.4739
15.4773
15.4815
15.4883
15.493
15.4974
15.5008
15.5062
15.5098
15.5144
15.5199
15.525
15.5301
15.5334
15.5384
15.5419
15.5457
15.5517
15.5568
15.561
15.5647
15.5687
15.5735
15.5768
15.5819
15.5876
15.5917
15.596
15.5993
15.6044
15.6075
15.6113
15.6169
15.6223
15.6262
15.6297
15.6334
15.6383
15.6414
15.6461
15.6513
15.6559
15.6604
15.6635
15.6682
15.6715
15.6748
15.6804
15.6855
15.6892
15.6936
15.6969
15.7021
15.705
15.7083
15.7136
15.7193
15.7234
15.7271
15.7303
15.7351
15.7381
15.7426
15.7478
15.752
15.7555
15.7593
15.7627
15.7678
15.7708
15.7746
15.7794
15.7845
15.7886
15.7922
15.7951
15.7998
15.8028
15.8067
15.8123
15.8167
15.8201
15.8241
15.8273
15.8326
15.8354
15.8388
15.8438
15.8492
15.8527
15.8565
15.8594
15.8642
15.8673

## Sheet: Load
0
0.03593
0.10221
0.18969
0.27431
0.33371
0.40324
0.48172
0.55101
0.61693
0.65222
0.68718
0.74919
0.79071
0.84261
0.93933
0.95905
0.94696
1.00145
1.08416
1.12192
1.16149
1.25601
1.25872
1.29022
1.37815
1.42746
1.42853
1.47667
1.5295
1.56692
1.60603
1.65997
1.7354
1.71767
1.78188
1.84047
1.89577
1.93336
1.99745
2.05086
2.07572
2.1707
2.26187
2.23928
2.32132
2.39132
2.41905
2.487
2.51077
2.55269
2.6048
2.67167
2.73335
2.76845
2.81831
2.90493
2.93683
2.9618
3.04677
3.1427
3.14587
3.1688
3.27098
3.28216
3.29908
3.36827
3.41879
3.47214
3.56068
3.58347
3.62664
3.7044
3.73549
3.81537
3.88344
3.93165
4.02572
4.06756
4.09365
4.20726
4.27522
4.32824
4.39771
4.49786
4.53215
4.54599
4.65083
4.71428
4.76947
4.84958
4.89476
4.93745
5.03315
5.16548
5.17693
5.24628
5.31202
5.39709
5.4437
5.52416
5.59393
5.65914
5.74525
5.84146
5.95303
5.9749
6.05694
6.22072
6.23248
6.31913
6.43653
6.50112
6.57889
6.71568
6.76293
6.82566
6.94339
7.04986
7.09115
7.19904
7.28333
7.36509
7.44343
7.54153
7.65465
7.7124
7.81101
7.8867
7.98056
8.04511
8.14782
8.25227
8.35107
8.43637
8.54292
8.67373
8.7053
8.80935
8.94005
9.01399
9.11207
9.23647
9.33816
9.42619
9.52529
9.66141
9.75706
9.82859
9.93773
10.0691
10.1386
10.2341
10.3946
10.4482
10.5624
10.6901
10.7722
10.8692
11.0172
11.1348
11.1837
11.3182
11.4211
11.5186
11.6216
11.7146
11.8562
11.9178
12.0321
12.1221
12.2168
12.3714
12.4563
12.5331
12.6355
12.7937
12.8772
12.9723
13.1001
13.2217
13.2743
13.401
13.5549
13.641
13.7274
13.843
13.9641
14.0914
14.1952
14.3016
14.4377
14.4754
14.5971
14.7145
14.8638
14.9352
15.0441
15.2027
15.29
15.3961
15.5258
15.615
15.715
15.8637
15.9639
16.079
16.176
16.2666
16.3722
16.4652
16.6222
16.7483
16.8214
16.9964
17.0988
17.1444
17.2953
17.3714
17.5156
17.6096
17.7448
17.8548
17.9122
18.0661
18.2069
18.234
18.3474
18.4951
18.5961
18.7175
18.8287
18.9401
19.0142
19.147
19.3023
19.3825
19.4781
19.6463
19.7138
19.8202
19.9644
20.0274
20.1267
20.2602
20.3731
20.466
20.5513
20.667
20.7929
20.874
20.9992
21.066
21.2204
21.2744
21.4236
21.5102
21.5961
21.7407
21.8321
21.8921
22.0175
22.1283
22.2748
22.398
22.4503
22.5409
22.6852
22.7795
22.8643
22.9777
23.0807
23.1692
23.271
23.3935
23.4278
23.6164
23.715
23.745
23.9117
24.0167
24.0737
24.2082
24.3238
24.4043
24.5319
24.634
24.7697
24.7743
24.9275
25.0725
25.1129
25.2199
25.338
25.3937
25.5135
25.653
25.7302
25.7915
25.9613
26.0914
26.1197
26.2789
26.3654
26.4728
26.5644
26.6931
26.8134
26.8733
26.9846
27.1133
27.1811
27.3034
27.463
27.5218
27.6122
27.7272
27.8049
27.9424
28.0593
28.1322
28.2118
28.3081
28.4341
28.5449
28.6595
28.7566
28.8282
28.9659
29.0447
29.1248
29.2747
29.3733
29.4939
29.5841
29.6889
29.8353
29.8675
30.0268
30.1463
30.1702
30.3442
30.4597
30.4817
30.6372
30.7867
30.8333
30.9249
31.0657
31.1669
31.2617
31.4125
31.4819
31.5823
31.7381
31.858
31.9244
32.0398
32.1603
32.2642
32.33
32.4779
32.5901
32.6305
32.7936
32.9598
32.994
33.1334
33.2681
33.3536
33.4887
33.5957
33.6877
33.814
33.9144
34.0718
34.1584
34.311
34.4093
34.4935
34.6102
34.7619
34.7866
34.8894
35.0615
35.1845
35.312
35.4282
35.5277
35.6192
35.7305
35.8454
35.9471
36.1149
36.234
36.2992
36.4472
36.5414
36.646
36.7735
36.91
37.0164
37.0934
37.2332
37.3698
37.4504
37.6109
37.7534
37.7894
37.9147
38.0575
38.1245
38.2284
38.4063
38.4922
38.5793
38.7327
38.8444
38.9059
39.0531
39.2103
39.2683
39.4342
39.4991
39.6208
39.7316
39.8284
40.0167
40.1037
40.2591
40.4045
40.4173
40.5788
40.756
40.8125
40.9325
41.013
41.1399
41.2041
41.3581
41.4988
41.5897
41.7123
41.8733
41.9584
42.0709
42.1929
42.2878
42.4059
42.5006
42.6578
42.7558
42.8579
43.0059
43.1099
43.2279
43.4126
43.4612
43.6155
43.7554
43.8125
44.0036
44.1637
44.3052
44.4085
44.534
44.6778
44.8081
45.0184
45.1528
45.2099
45.4048
45.548
45.6651
45.8127
45.973
46.1101
46.198
46.3553
46.5284
46.6142
46.7948
46.9872
47.0166
47.2334
47.4213
47.4764
47.6323
47.771
47.8826
48.0264
48.1975
48.3807
48.4232
48.6316
48.7932
48.8578
49.0583
49.1953
49.2951
49.4267
49.6073
49.7935
49.9085
50.0023
50.2141
50.2958
50.4931
50.6698
50.7806
50.9588
51.0897
51.2176
51.4102
51.5655
51.7175
51.8763
52.0523
52.219
52.352
52.5837
52.7367
52.7921
53.0521
53.222
53.3306
53.5318
53.6777
53.8539
54.0259
54.2191
54.3853
54.5085
54.7591
54.9144
54.993
55.214
55.4586
55.5253
55.7114
55.9475
56.1184
56.1886
56.4281
56.6751
56.7434
56.9549
57.1839
57.2267
57.5104
57.7545
57.7859
58.009
58.1368
58.3717
58.5015
58.71
58.9338
59.0539
59.2382
59.4713
59.5815
59.7531
59.9641
60.1266
60.2972
60.4084
60.6875
60.792
61.0199
61.269
61.3844
61.5788
61.7917
61.8655
62.1124
62.3241
62.4433
62.6515
62.8096
63.0354
63.2005
63.4109
63.5869
63.7562
63.9918
64.1111
64.2194
64.5067
64.7254
64.8331
65.004
65.2118
65.4121
65.5658
65.7784
65.9665
66.0978
66.378
66.5682
66.6283
66.8772
67.0689
67.2598
67.3955
67.603
67.8228
67.9541
68.202
68.4188
68.5352
68.7172
69.0394
69.0935
69.2857
69.5202
69.7048
69.8803
70.0601
70.2937
70.4408
70.6252
70.8811
70.9812
71.2245
71.4982
71.5669
71.8221
72.0144
72.2177
72.3553
72.5916
72.8215
72.9798
73.1631
73.4506
73.5799
73.8279
74.0486
74.1488
74.4403
74.5842
74.8111
75.0509
75.2186
75.4317
75.6373
75.8198
76.0937
76.2233
76.5194
76.7229
76.8283
77.1009
77.2728
77.4603
77.6526
77.924
78.1214
78.3061
78.5264
78.8138
78.8695
79.2575
79.4742
79.5356
79.7847
80.0552
80.2086
80.4581
80.6826
80.9185
81.0452
81.2937
81.6084
81.7119
82.0288
82.2886
82.4448
82.624
82.8906
83.0808
83.2792
83.4777
83.8394
83.9384
84.2155
84.4914
84.6009
84.8769
85.1952
85.346
85.5481
85.8374
86.0134
86.268
86.4287
86.7926
86.9441
87.2094
87.5338
87.6596
88.0254
88.273
88.3718
88.6784
88.8907
89.1491
89.4269
89.6065
89.9084
90.1233
90.4688
90.7051
90.8879
91.2071
91.516
91.6632
91.9714
92.2976
92.5181
92.7504
93.0393
93.3839
93.5536
93.9986
94.3172
94.4791
94.906
95.2933
95.4176
95.8077
96.1243
96.4117
96.6636
97.0448
97.4635
97.7219
98.1539
98.5658
98.7493
99.1934
99.6556
99.8598
100.218
100.619
101.088
101.315
101.738
102.24
102.489
102.951
103.518
103.68
104.173
104.634
104.918
105.391
105.821
106.248
106.583
107.004
107.498
107.894
108.349
108.843
109.135
109.707
110.191
110.561
111.105
111.496
112.064
112.486
112.977
113.504
113.967
114.563
115.166
115.509
116.154
116.735
117.064
117.686
118.258
118.84
119.347
120.005
120.577
121.093
121.81
122.423
122.744
123.573
124.217
124.627
125.272
125.911
126.588
127.132
127.816
128.538
129.011
129.761
130.515
130.943
131.733
132.455
133.013
133.608
134.386
135.123
135.665
136.427
137.258
137.737
138.542
139.39
139.811
140.672
141.484
142.071
142.765
143.49
144.277
145.058
145.747
146.665
147.228
148.122
148.982
149.516
150.498
151.216
151.966
152.721
153.561
154.405
155.264
156.012
157.008
157.648
158.618
159.549
160.191
161.267
162.104
162.829
163.684
164.702
165.583
166.44
167.347
168.388
169.09
170.296
171.227
171.941
173.055
174.045
174.774
175.724
176.745
177.728
178.629
179.648
180.846
181.518
182.771
183.862
184.578
185.677
186.912
187.759
188.77
189.886
191.076
191.911
193.13
194.388
195.138
196.489
197.636
198.492
199.657
200.913
201.841
202.961
203.987
205.419
206.288
207.467
208.76
209.664
211.02
212.301
213.095
214.385
215.72
216.679
217.992
219.022
220.436
221.417
222.731
223.943
224.958
226.405
227.732
228.519
229.942
231.214
232.377
233.694
234.849
236.258
237.33
238.836
240.129
241.181
242.779
244.18
245.035
246.55
247.969
249.152
250.422
251.779
253.247
254.382
255.952
257.465
258.504
260.133
261.806
262.556
264.185
265.701
266.966
268.237
269.849
271.389
272.551
274.111
275.814
276.866
278.507
280.167
281.191
282.842
284.355
285.892
287.109
288.684
290.423
291.643
293.22
295.137
296.159
298.02
299.636
300.637
302.484
304.043
305.579
307.054
308.596
310.315
311.799
313.421
315.163
316.385
318.315
319.957
321.164
323.038
324.538
326.169
327.714
329.299
331.162
332.616
334.423
336.265
337.457
339.546
341.254
342.462
344.324
346.063
347.626
349.162
350.987
352.785
354.215
356.134
358.087
359.188
361.342
363.204
364.416
366.271
368.22
369.797
371.357
373.165
375.243
376.639
378.652
380.7
381.804
383.976
385.923
387.303
389.064
391.047
392.829
394.378
396.122
398.413
399.676
401.779
403.924
405.053
407.321
409.326
410.597
412.573
414.513
416.146
418.007
419.676
421.987
423.455
425.546
427.617
428.855
431.245
433.103
434.567
436.514
438.479
440.327
442.179
443.869
446.276
447.623
449.966
452.074
453.259
455.741
457.816
459.148
461.107
463.311
465.012
466.976
468.891
471.148
472.69
475.161
477.191
478.63
481.035
483.182
484.598
486.637
488.871
490.849
492.66
494.72
497.265
498.629
501.161
503.42
504.78
507.242
509.628
511.016
513.161
515.244
517.595
519.267
521.529
524.03
525.427
528.04
530.472
531.871
534.402
536.912
538.278
540.595
542.616
545.166
547.001
549.245
551.66
553.438
555.982
558.569
559.966
562.666
565.183
566.626
569.175
571.215
573.891
575.745
578.091
580.609
582.364
585.081
587.749
588.881
591.932
594.367
596.006
598.687
600.87
603.427
605.485
608.085
610.592
612.642
615.404
618.086
619.541
622.672
625.229
627.043
629.458
632.02
634.761
636.781
639.696
642.306
644.289
647.299
650.468
651.595
654.933
657.692
659.689
661.963
664.931
667.734
669.981
672.681
675.758
677.625
680.828
683.949
685.421
688.752
691.585
693.993
696.414
699.445
702.285
704.767
707.371
711.1
712.804
716.313
719.418
721.027
724.66
727.652
729.922
732.825
735.907
738.848
741.729
744.479
748.279
750.253
754.035
757.224
759.008
762.936
765.842
768.417
771.52
774.617
778.064
780.908
784.013
787.76
790.038
794.164
797.476
799.49
803.264
806.866
809.441
812.723
816.146
819.732
822.555
826.145
830.116
832.321
836.951
840.399
842.585
846.653
850.705
853.281
856.877
860.285
864.321
867.246
871.294
875.601
877.849
882.527
886.538
888.859
893.051
897.409
900.553
904.088
907.794
912.493
915.249
919.532
924.213
926.816
931.686
936.274
938.601
943.332
947.877
950.934
955.364
958.994
964.095
967.467
972.036
976.812
979.673
985.048
989.584
992.527
997.453
1002.06
1005.91
1010.39
1014.16
1020.08
1023.43
1028.58
1033.8
1036.76
1042.77
1048.1
1050.8
1056.18
1061.58
1065.31
1070.21
1075.06
1080.47
1084.63
1090.53
1095.53
1099.27
1105.52
1111.27
1114.4
1120.44
1125.95
1130.5
1135.39
1140.78
1147.38
1151.35
1157.51
1163.68
1167.36
1174.13
1180.85
1183.93
1190.33
1196.18
1201.7
1206.62
1212.82
1219.57
1224.23
1231.02
1237.9
1241.83
1249.2
1256.54
1260.12
1267.21
1273.45
1279.67
1285.23
1291.89
1298.92
1304.77
1311.5
1319.27
1323.66
1332.04
1339.56
1343.61
1351.97
1358.03
1365.43
1371.8
1378.9
1386.82
1393.08
1400.42
1409.17
1413.39
1423.25
1430.97
1435.63
1444.56
1451.89
1459.3
1466.35
1474.81
1482.85
1490.28
1498.67
1507.47
1512.76
1523.65
1531.79
1537.75
1546.09
1554.99
1563.33
1570.92
1580.19
1589.4
1596.64
1606.55
1617.39
1621.89
1634.04
1643.57
1649.58
1658.6
1669.48
1678.11
1686.73
1695.87
1707.41
1714.67
1726.08
1737.36
1743.3
1755.8
1766.67
1774.21
1784.01
1795.83
1805.49
1815.43
1824.75
1838.83
1846.27
1859
1871
1878.06
1891.91
1903.91
1912.19
1923.93
1936.78
1947.54
1959.35
1969.74
1985.01
1993.6
2008.02
2021.2
2029.33
2045.08
2057.71
2067.12
2080.83
2094.11
2107.41
2119.96
2131.81
2148.05
2158.61
2175.18
2189.09
2198.7
2215.05
2230.41
2240.3
2255.61
2270.69
2285.18
2297.88
2312.74
2330.1
2341.76
2360.86
2376.14
2386.89
2404.81
2423.59
2433.64
2450.98
2467.21
2483.76
2497.12
2514.25
2533.97
2546.16
2565.71
2584.34
2595.3
2615.36
2636.15
2648.14
2665.92
2683.32
2703.7
2717.02
2736.28
2757.6
2772.02
2792.38
2814.83
2825.51
2848.08
2869.91
2883.09
2904.86
2922.85
2944.87
2961.93
2983.43
3005.19
3022.31
3046.4
3069.64
3083.21
3108.43
3132.02
3149.16
3172.74
3192.02
3217.04
3235.68
3259.63
3284.72
3299.77
3324.9
3347.99
3368.18
3391.27
3416.39
3441.45
3464.83
3489.86
3514.94
3530.74
3555.94
3581.25
3606.26
3628.2
3653.21
3678.48
3697.64
3722.76
3747.89
3772.92
3794.52
3819.66
3844.71
3869.74
3892.04
3917.51
3942.7
3967.79
3992.88
4017.98
4043.05
4068.15
4093.22
4118.54
4143.58
4168.71
4193.73
4219.1
4244.23
4269.36
4294.01
4319.38
4344.76
4369.85
4393.98
4419.02
4444.25
4469.53
4494.71
4520
4545.5
4571.04
4596.32
4619.93
4645.17
4670.52
4695.87
4720.96
4746.12
4771.3
4796.46
4821.5
4846.57
4872
4897.41
4922.48
4948.06
4973.09
4998.57
5023.83
5049.17
5074.17
5099.22
5124.58
5149.9
5175.12
5200.43
5225.51
5250.59
5275.65
5300.76
5325.84
5351.51
5376.74
5402.2
5427.39
5452.94
5477.98
5503.29
5528.58
5553.71
5579.11
5604.57
5630.26
5655.38
5680.4
5705.72
5731.27
5756.35
5781.87
5807.08
5832.25
5857.44
5882.46
5907.77
5933.04
5958.06
5983.19
6008.62
6033.96
6059.55
6084.69
6110.25
6135.57
6160.89
6186.06
6211.81
6236.95
6262.51
6287.64
6312.96
6337.96
6363.07
6388.43
6413.43
6439.04
6464.25
6489.4
6514.99
6540.14
6565.72
6591.07
6616.69
6641.88
6667
6692.4
6717.72
6742.94
6768.26
6794.02
6819.09
6844.42
6869.96
6895.62
6921.48
6946.93
6972.5
6997.92
7023.16
7048.29
7073.65
7098.72
7123.76
7149.65
7174.91
7200.28
7225.62
7250.72
7275.87
7301.43
7326.97
7352.02
7377.09
7402.35
7427.87
7453.35
7478.58
7503.71
7528.76
7554.12
7579.13
7604.37
7629.73
7655.42
7680.89
7706.15
7731.86
7757.48
7782.8
7808
7833.58
7859.24
7884.6
7910.25
7935.67
7960.76
7986.1
8011.7
8037.15
8062.95
8088.48
8114.15
8139.89
8165.08
8190.13
8215.54
8240.57
8265.74
8291.07
8316.79
8342.5
8367.5
8392.51
8417.73
8442.95
8468.64
8493.83
8519.22
8544.68
8570.05
8595.11
8620.85
8646.4
8671.75
8696.91
8722.05
8747.38
8772.84
8798.17
8823.22
8848.35
8873.89
8899.11
8924.47
8949.57
