# Supplementary material for: Sporosarcina pasteurii can clog and strengthen a porous medium mimic
Source: PLoS One. 2018 Nov 30;13(11):e0207489. doi: 10.1371/journal.pone.0207489 (PMC6267956; doi:10.1371/journal.pone.0207489)
Supplement: S1 Dataset — (ZIP) [file pone.0207489.s002.zip › Raw Data/(for Fig. 1) Compression test/Load test raw data/N2.xlsx]

## Sheet: Specimen_RawData_1
Compressive extension at Maximum Load	13.9871	mm
Compressive strain (Extension) at Maximum Load	0.55949	mm/mm
Compressive stress at Maximum Load	0.10079	MPa
Maximum Load	1007.89	N
Maximum Y-axis Slope (Young's 0 MPa - 0 MPa)		MPa/mm/mm
Modulus (Young's Compressive stress 0 MPa - 0 MPa)		MPa
Poisson's ratio (Chord)
Rate 1	3	mm/min
Time	Extension	Load	Compressive extension	Compressive strain (Extension)	Compressive stress
(s)	(mm)	(N)	(mm)	(mm/mm)	(MPa)
0	0	0.13557	0	0	1e-05
0.1	0.00085	0.16137	0.00085	3e-05	2e-05
0.2	0.00512	0.1289	0.00512	0.0002	1e-05
0.3	0.01228	0.12279	0.01228	0.00049	1e-05
0.4	0.01696	0.12612	0.01696	0.00068	1e-05
0.5	0.02159	0.12346	0.02159	0.00086	1e-05
0.6	0.02685	0.11957	0.02685	0.00107	1e-05
0.7	0.03177	0.18475	0.03177	0.00127	2e-05
0.8	0.0369	0.15021	0.0369	0.00148	2e-05
0.9	0.04199	0.13012	0.04199	0.00168	1e-05
1	0.047	0.12103	0.047	0.00188	1e-05
1.1	0.05182	0.15779	0.05182	0.00207	2e-05
1.2	0.05659	0.17149	0.05659	0.00226	2e-05
1.3	0.06185	0.15354	0.06185	0.00247	2e-05
1.4	0.06718	0.11764	0.06718	0.00269	1e-05
1.5	0.0715	0.14278	0.0715	0.00286	1e-05
1.6	0.07732	0.1305	0.07732	0.00309	1e-05
1.7	0.08195	0.14147	0.08195	0.00328	1e-05
1.8	0.08661	0.11812	0.08661	0.00346	1e-05
1.9	0.09192	0.12811	0.09192	0.00368	1e-05
2	0.09672	0.10512	0.09672	0.00387	1e-05
2.1	0.10194	0.12782	0.10194	0.00408	1e-05
2.2	0.10698	0.10332	0.10698	0.00428	1e-05
2.3	0.11201	0.16422	0.11201	0.00448	2e-05
2.4	0.11693	0.11267	0.11693	0.00468	1e-05
2.5	0.12167	0.15256	0.12167	0.00487	2e-05
2.6	0.12689	0.13973	0.12689	0.00508	1e-05
2.7	0.13224	0.13715	0.13224	0.00529	1e-05
2.8	0.13644	0.10942	0.13644	0.00546	1e-05
2.9	0.14234	0.13146	0.14234	0.00569	1e-05
3	0.14706	0.16174	0.14706	0.00588	2e-05
3.1	0.15166	0.1153	0.15166	0.00607	1e-05
3.2	0.15683	0.11723	0.15683	0.00627	1e-05
3.3	0.16174	0.13306	0.16174	0.00647	1e-05
3.4	0.167	0.12192	0.167	0.00668	1e-05
3.5	0.17189	0.14977	0.17189	0.00688	1e-05
3.6	0.17707	0.14774	0.17707	0.00708	1e-05
3.7	0.182	0.13457	0.182	0.00728	1e-05
3.8	0.18663	0.14039	0.18663	0.00747	1e-05
3.9	0.1919	0.15213	0.1919	0.00768	2e-05
4	0.19729	0.13631	0.19729	0.00789	1e-05
4.1	0.20145	0.13772	0.20145	0.00806	1e-05
4.2	0.2074	0.16335	0.2074	0.0083	2e-05
4.3	0.21202	0.13577	0.21202	0.00848	1e-05
4.4	0.21661	0.16286	0.21661	0.00866	2e-05
4.5	0.2218	0.1536	0.2218	0.00887	2e-05
4.6	0.22671	0.15015	0.22671	0.00907	2e-05
4.7	0.23203	0.12537	0.23203	0.00928	1e-05
4.8	0.23688	0.17287	0.23688	0.00948	2e-05
4.9	0.24204	0.11401	0.24204	0.00968	1e-05
5	0.24692	0.12083	0.24692	0.00988	1e-05
5.1	0.25166	0.17167	0.25166	0.01007	2e-05
5.2	0.25686	0.15602	0.25686	0.01027	2e-05
5.3	0.26226	0.11456	0.26226	0.01049	1e-05
5.4	0.26652	0.1404	0.26652	0.01066	1e-05
5.5	0.2724	0.10248	0.2724	0.0109	1e-05
5.6	0.27692	0.15414	0.27692	0.01108	2e-05
5.7	0.28166	0.13497	0.28166	0.01127	1e-05
5.8	0.28682	0.11842	0.28682	0.01147	1e-05
5.9	0.2917	0.13689	0.2917	0.01167	1e-05
6	0.29713	0.11308	0.29713	0.01189	1e-05
6.1	0.30195	0.13029	0.30195	0.01208	1e-05
6.2	0.30705	0.13377	0.30705	0.01228	1e-05
6.3	0.31187	0.12608	0.31187	0.01247	1e-05
6.4	0.31669	0.15226	0.31669	0.01267	2e-05
6.5	0.32183	0.16602	0.32183	0.01287	2e-05
6.6	0.32725	0.15522	0.32725	0.01309	2e-05
6.7	0.33156	0.159	0.33156	0.01326	2e-05
6.8	0.33741	0.14361	0.33741	0.0135	1e-05
6.9	0.34189	0.1384	0.34189	0.01368	1e-05
7	0.34664	0.14992	0.34664	0.01387	1e-05
7.1	0.35182	0.13275	0.35182	0.01407	1e-05
7.2	0.35679	0.19176	0.35679	0.01427	2e-05
7.3	0.36215	0.16681	0.36215	0.01449	2e-05
7.4	0.36693	0.18165	0.36693	0.01468	2e-05
7.5	0.37205	0.1515	0.37205	0.01488	2e-05
7.6	0.37698	0.16536	0.37698	0.01508	2e-05
7.7	0.38164	0.14716	0.38164	0.01527	1e-05
7.8	0.38673	0.16943	0.38673	0.01547	2e-05
7.9	0.39225	0.15576	0.39225	0.01569	2e-05
8	0.39652	0.2042	0.39652	0.01586	2e-05
8.1	0.40243	0.14588	0.40243	0.0161	1e-05
8.2	0.40687	0.17936	0.40687	0.01627	2e-05
8.3	0.41164	0.15238	0.41164	0.01647	2e-05
8.4	0.41677	0.20629	0.41677	0.01667	2e-05
8.5	0.42181	0.16454	0.42181	0.01687	2e-05
8.6	0.42713	0.18631	0.42713	0.01709	2e-05
8.7	0.43191	0.17997	0.43191	0.01728	2e-05
8.8	0.4371	0.18292	0.4371	0.01748	2e-05
8.9	0.44202	0.17506	0.44202	0.01768	2e-05
9	0.44659	0.22462	0.44659	0.01786	2e-05
9.1	0.45179	0.16793	0.45179	0.01807	2e-05
9.2	0.45719	0.1892	0.45719	0.01829	2e-05
9.3	0.46152	0.16799	0.46152	0.01846	2e-05
9.4	0.46758	0.17846	0.46758	0.0187	2e-05
9.5	0.47197	0.20217	0.47197	0.01888	2e-05
9.6	0.47663	0.18325	0.47663	0.01907	2e-05
9.7	0.48179	0.19871	0.48179	0.01927	2e-05
9.8	0.48682	0.18182	0.48682	0.01947	2e-05
9.9	0.49205	0.17638	0.49205	0.01968	2e-05
10	0.4969	0.18575	0.4969	0.01988	2e-05
10.1	0.50209	0.1725	0.50209	0.02008	2e-05
10.2	0.50709	0.21238	0.50709	0.02028	2e-05
10.3	0.51163	0.1856	0.51163	0.02047	2e-05
10.4	0.5167	0.18588	0.5167	0.02067	2e-05
10.5	0.52214	0.16674	0.52214	0.02089	2e-05
10.6	0.52659	0.19657	0.52659	0.02106	2e-05
10.7	0.53251	0.1935	0.53251	0.0213	2e-05
10.8	0.53691	0.22116	0.53691	0.02148	2e-05
10.9	0.54173	0.20142	0.54173	0.02167	2e-05
11	0.54683	0.18656	0.54683	0.02187	2e-05
11.1	0.55173	0.19159	0.55173	0.02207	2e-05
11.2	0.5571	0.20063	0.5571	0.02228	2e-05
11.3	0.56183	0.19972	0.56183	0.02247	2e-05
11.4	0.56706	0.2356	0.56706	0.02268	2e-05
11.5	0.57214	0.19073	0.57214	0.02289	2e-05
11.6	0.57661	0.21833	0.57661	0.02306	2e-05
11.7	0.58166	0.19273	0.58166	0.02327	2e-05
11.8	0.58714	0.23298	0.58714	0.02349	2e-05
11.9	0.59163	0.20799	0.59163	0.02367	2e-05
12	0.59745	0.19282	0.59745	0.0239	2e-05
12.1	0.60192	0.19339	0.60192	0.02408	2e-05
12.2	0.6067	0.2171	0.6067	0.02427	2e-05
12.3	0.61175	0.17615	0.61175	0.02447	2e-05
12.4	0.6168	0.18925	0.6168	0.02467	2e-05
12.5	0.62213	0.22195	0.62213	0.02489	2e-05
12.6	0.62679	0.21447	0.62679	0.02507	2e-05
12.7	0.63208	0.2371	0.63208	0.02528	2e-05
12.8	0.6372	0.26858	0.6372	0.02549	3e-05
12.9	0.6416	0.21719	0.6416	0.02566	2e-05
13	0.64671	0.22941	0.64671	0.02587	2e-05
13.1	0.65212	0.23569	0.65212	0.02608	2e-05
13.2	0.65658	0.26645	0.65658	0.02626	3e-05
13.3	0.66252	0.23414	0.66252	0.0265	2e-05
13.4	0.66688	0.27235	0.66688	0.02668	3e-05
13.5	0.6717	0.23797	0.6717	0.02687	2e-05
13.6	0.67685	0.26934	0.67685	0.02707	3e-05
13.7	0.68181	0.28227	0.68181	0.02727	3e-05
13.8	0.68699	0.2753	0.68699	0.02748	3e-05
13.9	0.69182	0.26136	0.69182	0.02767	3e-05
14	0.69724	0.28948	0.69724	0.02789	3e-05
14.1	0.70204	0.27941	0.70204	0.02808	3e-05
14.2	0.70653	0.29013	0.70653	0.02826	3e-05
14.3	0.71181	0.30271	0.71181	0.02847	3e-05
14.4	0.71713	0.3053	0.71713	0.02869	3e-05
14.5	0.7216	0.26789	0.7216	0.02886	3e-05
14.6	0.72742	0.29209	0.72742	0.0291	3e-05
14.7	0.73186	0.30033	0.73186	0.02927	3e-05
14.8	0.7366	0.29747	0.7366	0.02946	3e-05
14.9	0.7419	0.29742	0.7419	0.02968	3e-05
15	0.74681	0.30791	0.74681	0.02987	3e-05
15.1	0.75203	0.2877	0.75203	0.03008	3e-05
15.2	0.75677	0.29435	0.75677	0.03027	3e-05
15.3	0.76216	0.30284	0.76216	0.03049	3e-05
15.4	0.76705	0.30728	0.76705	0.03068	3e-05
15.5	0.77159	0.30992	0.77159	0.03086	3e-05
15.6	0.7768	0.33057	0.7768	0.03107	3e-05
15.7	0.78211	0.32812	0.78211	0.03128	3e-05
15.8	0.78667	0.3587	0.78667	0.03147	4e-05
15.9	0.79238	0.36523	0.79238	0.0317	4e-05
16	0.79685	0.35493	0.79685	0.03187	4e-05
16.1	0.80167	0.33412	0.80167	0.03207	3e-05
16.2	0.80695	0.36947	0.80695	0.03228	4e-05
16.3	0.81184	0.36039	0.81184	0.03247	4e-05
16.4	0.81708	0.36001	0.81708	0.03268	4e-05
16.5	0.82172	0.36555	0.82172	0.03287	4e-05
16.6	0.8272	0.4035	0.8272	0.03309	4e-05
16.7	0.83205	0.42203	0.83205	0.03328	4e-05
16.8	0.83656	0.40336	0.83656	0.03346	4e-05
16.9	0.84179	0.40777	0.84179	0.03367	4e-05
17	0.84715	0.39005	0.84715	0.03389	4e-05
17.1	0.85165	0.40274	0.85165	0.03407	4e-05
17.2	0.85728	0.39217	0.85728	0.03429	4e-05
17.3	0.86195	0.39426	0.86195	0.03448	4e-05
17.4	0.86676	0.41025	0.86676	0.03467	4e-05
17.5	0.87188	0.40812	0.87188	0.03488	4e-05
17.6	0.87683	0.38029	0.87683	0.03507	4e-05
17.7	0.88211	0.39164	0.88211	0.03528	4e-05
17.8	0.8867	0.4159	0.8867	0.03547	4e-05
17.9	0.89226	0.39373	0.89226	0.03569	4e-05
18	0.89699	0.4306	0.89699	0.03588	4e-05
18.1	0.90153	0.41816	0.90153	0.03606	4e-05
18.2	0.90677	0.43707	0.90677	0.03627	4e-05
18.3	0.91218	0.44961	0.91218	0.03649	4e-05
18.4	0.91662	0.45417	0.91662	0.03666	5e-05
18.5	0.92232	0.4604	0.92232	0.03689	5e-05
18.6	0.92685	0.44562	0.92685	0.03707	4e-05
18.7	0.93175	0.4341	0.93175	0.03727	4e-05
18.8	0.93692	0.44495	0.93692	0.03748	4e-05
18.9	0.9418	0.46602	0.9418	0.03767	5e-05
19	0.94708	0.45959	0.94708	0.03788	5e-05
19.1	0.95175	0.49292	0.95175	0.03807	5e-05
19.2	0.95719	0.4894	0.95719	0.03829	5e-05
19.3	0.96197	0.45789	0.96197	0.03848	5e-05
19.4	0.96664	0.51402	0.96664	0.03867	5e-05
19.5	0.97178	0.49259	0.97178	0.03887	5e-05
19.6	0.97712	0.4615	0.97712	0.03908	5e-05
19.7	0.98171	0.50402	0.98171	0.03927	5e-05
19.8	0.9874	0.51226	0.9874	0.0395	5e-05
19.9	0.99184	0.53744	0.99184	0.03967	5e-05
20	0.99668	0.53652	0.99668	0.03987	5e-05
20.1	1.00194	0.51994	1.00194	0.04008	5e-05
20.2	1.00678	0.50386	1.00678	0.04027	5e-05
20.3	1.01216	0.57836	1.01216	0.04049	6e-05
20.4	1.01677	0.53792	1.01677	0.04067	5e-05
20.5	1.02216	0.56511	1.02216	0.04089	6e-05
20.6	1.02697	0.5371	1.02697	0.04108	5e-05
20.7	1.03155	0.55102	1.03155	0.04126	6e-05
20.8	1.0368	0.55848	1.0368	0.04147	6e-05
20.9	1.04221	0.58022	1.04221	0.04169	6e-05
21	1.04668	0.54669	1.04668	0.04187	5e-05
21.1	1.05234	0.58097	1.05234	0.04209	6e-05
21.2	1.05688	0.5389	1.05688	0.04228	5e-05
21.3	1.06184	0.58536	1.06184	0.04247	6e-05
21.4	1.06685	0.54072	1.06685	0.04267	5e-05
21.5	1.07168	0.56538	1.07168	0.04287	6e-05
21.6	1.0772	0.58046	1.0772	0.04309	6e-05
21.7	1.08171	0.58971	1.08171	0.04327	6e-05
21.8	1.08716	0.59098	1.08716	0.04349	6e-05
21.9	1.09197	0.58158	1.09197	0.04368	6e-05
22	1.09651	0.59179	1.09651	0.04386	6e-05
22.1	1.10179	0.59546	1.10179	0.04407	6e-05
22.2	1.10718	0.60435	1.10718	0.04429	6e-05
22.3	1.11164	0.60543	1.11164	0.04447	6e-05
22.4	1.11739	0.58174	1.11739	0.0447	6e-05
22.5	1.12191	0.62202	1.12191	0.04488	6e-05
22.6	1.12677	0.62342	1.12677	0.04507	6e-05
22.7	1.13181	0.65262	1.13181	0.04527	7e-05
22.8	1.13671	0.63967	1.13671	0.04547	6e-05
22.9	1.14211	0.67302	1.14211	0.04568	7e-05
23	1.14674	0.6314	1.14674	0.04587	6e-05
23.1	1.15232	0.62394	1.15232	0.04609	6e-05
23.2	1.15702	0.63668	1.15702	0.04628	6e-05
23.3	1.16149	0.66221	1.16149	0.04646	7e-05
23.4	1.1668	0.66139	1.1668	0.04667	7e-05
23.5	1.17223	0.67813	1.17223	0.04689	7e-05
23.6	1.17659	0.66088	1.17659	0.04706	7e-05
23.7	1.18242	0.66308	1.18242	0.0473	7e-05
23.8	1.18694	0.68876	1.18694	0.04748	7e-05
23.9	1.19188	0.67008	1.19188	0.04768	7e-05
24	1.19679	0.67678	1.19679	0.04787	7e-05
24.1	1.20161	0.6987	1.20161	0.04806	7e-05
24.2	1.20716	0.66905	1.20716	0.04829	7e-05
24.3	1.21179	0.69694	1.21179	0.04847	7e-05
24.4	1.21723	0.69651	1.21723	0.04869	7e-05
24.5	1.22204	0.69515	1.22204	0.04888	7e-05
24.6	1.22657	0.6927	1.22657	0.04906	7e-05
24.7	1.2318	0.70512	1.2318	0.04927	7e-05
24.8	1.23713	0.70447	1.23713	0.04949	7e-05
24.9	1.24159	0.73049	1.24159	0.04966	7e-05
25	1.24737	0.72583	1.24737	0.04989	7e-05
25.1	1.25195	0.73714	1.25195	0.05008	7e-05
25.2	1.25686	0.7465	1.25686	0.05027	7e-05
25.3	1.26173	0.75436	1.26173	0.05047	8e-05
25.4	1.26659	0.75697	1.26659	0.05066	8e-05
25.5	1.27213	0.72639	1.27213	0.05089	7e-05
25.6	1.27678	0.76354	1.27678	0.05107	8e-05
25.7	1.28224	0.73532	1.28224	0.05129	7e-05
25.8	1.28707	0.79189	1.28707	0.05148	8e-05
25.9	1.29149	0.79602	1.29149	0.05166	8e-05
26	1.29682	0.76338	1.29682	0.05187	8e-05
26.1	1.3021	0.77982	1.3021	0.05208	8e-05
26.2	1.30664	0.77395	1.30664	0.05227	8e-05
26.3	1.3123	0.76367	1.3123	0.05249	8e-05
26.4	1.31698	0.80607	1.31698	0.05268	8e-05
26.5	1.32192	0.77422	1.32192	0.05288	8e-05
26.6	1.32675	0.81551	1.32675	0.05307	8e-05
26.7	1.33163	0.82766	1.33163	0.05327	8e-05
26.8	1.33711	0.8358	1.33711	0.05348	8e-05
26.9	1.34178	0.79818	1.34178	0.05367	8e-05
27	1.34726	0.83404	1.34726	0.05389	8e-05
27.1	1.35204	0.8224	1.35204	0.05408	8e-05
27.2	1.35657	0.83807	1.35657	0.05426	8e-05
27.3	1.3619	0.83704	1.3619	0.05448	8e-05
27.4	1.3671	0.84778	1.3671	0.05468	8e-05
27.5	1.37155	0.86013	1.37155	0.05486	9e-05
27.6	1.37743	0.87592	1.37743	0.0551	9e-05
27.7	1.38202	0.86059	1.38202	0.05528	9e-05
27.8	1.3868	0.87856	1.3868	0.05547	9e-05
27.9	1.39176	0.87963	1.39176	0.05567	9e-05
28	1.39667	0.85589	1.39667	0.05587	9e-05
28.1	1.40222	0.82372	1.40222	0.05609	8e-05
28.2	1.4067	0.87714	1.4067	0.05627	9e-05
28.3	1.4122	0.84984	1.4122	0.05649	8e-05
28.4	1.41688	0.89167	1.41688	0.05668	9e-05
28.5	1.42146	0.91008	1.42146	0.05686	9e-05
28.6	1.42697	0.91686	1.42697	0.05708	9e-05
28.7	1.43207	0.90322	1.43207	0.05728	9e-05
28.8	1.43662	0.9101	1.43662	0.05746	9e-05
28.9	1.44227	0.92082	1.44227	0.05769	9e-05
29	1.44695	0.88946	1.44695	0.05788	9e-05
29.1	1.45182	0.89281	1.45182	0.05807	9e-05
29.2	1.4568	0.96177	1.4568	0.05827	0.0001
29.3	1.46167	0.91445	1.46167	0.05847	9e-05
29.4	1.46718	0.96668	1.46718	0.05869	0.0001
29.5	1.47173	0.9716	1.47173	0.05887	0.0001
29.6	1.47719	0.94692	1.47719	0.05909	9e-05
29.7	1.48187	0.95249	1.48187	0.05927	0.0001
29.8	1.48657	0.98157	1.48657	0.05946	0.0001
29.9	1.49202	0.96548	1.49202	0.05968	0.0001
30	1.49709	0.95905	1.49709	0.05988	0.0001
30.1	1.50163	0.98261	1.50163	0.06007	0.0001
30.2	1.50722	0.99403	1.50722	0.06029	0.0001
30.3	1.51207	0.99009	1.51207	0.06048	0.0001
30.4	1.51683	0.97143	1.51683	0.06067	0.0001
30.5	1.52172	1.0046	1.52172	0.06087	0.0001
30.6	1.52667	1.00481	1.52667	0.06107	0.0001
30.7	1.53224	1.01196	1.53224	0.06129	0.0001
30.8	1.53668	1.04508	1.53668	0.06147	0.0001
30.9	1.54217	1.01128	1.54217	0.06169	0.0001
31	1.54698	1.03236	1.54698	0.06188	0.0001
31.1	1.5516	1.03987	1.5516	0.06206	0.0001
31.2	1.55697	1.02071	1.55697	0.06228	0.0001
31.3	1.56213	1.08099	1.56213	0.06249	0.00011
31.4	1.56665	1.03993	1.56665	0.06267	0.0001
31.5	1.57223	1.07431	1.57223	0.06289	0.00011
31.6	1.57704	1.06858	1.57704	0.06308	0.00011
31.7	1.5818	1.10585	1.5818	0.06327	0.00011
31.8	1.58674	1.08715	1.58674	0.06347	0.00011
31.9	1.59162	1.12443	1.59162	0.06366	0.00011
32	1.59726	1.09018	1.59726	0.06389	0.00011
32.1	1.60162	1.11284	1.60162	0.06406	0.00011
32.2	1.60719	1.10729	1.60719	0.06429	0.00011
32.3	1.61193	1.12986	1.61193	0.06448	0.00011
32.4	1.61661	1.12837	1.61661	0.06466	0.00011
32.5	1.62192	1.15051	1.62192	0.06488	0.00012
32.6	1.62705	1.12725	1.62705	0.06508	0.00011
32.7	1.63166	1.15858	1.63166	0.06527	0.00012
32.8	1.63728	1.142	1.63728	0.06549	0.00011
32.9	1.64198	1.14967	1.64198	0.06568	0.00011
33	1.64681	1.17345	1.64681	0.06587	0.00012
33.1	1.65177	1.17311	1.65177	0.06607	0.00012
33.2	1.65665	1.16232	1.65665	0.06627	0.00012
33.3	1.66231	1.16918	1.66231	0.06649	0.00012
33.4	1.66673	1.17567	1.66673	0.06667	0.00012
33.5	1.67225	1.17962	1.67225	0.06689	0.00012
33.6	1.67686	1.19852	1.67686	0.06707	0.00012
33.7	1.68157	1.19466	1.68157	0.06726	0.00012
33.8	1.68691	1.21389	1.68691	0.06748	0.00012
33.9	1.69207	1.23438	1.69207	0.06768	0.00012
34	1.69674	1.24832	1.69674	0.06787	0.00012
34.1	1.70231	1.22671	1.70231	0.06809	0.00012
34.2	1.70691	1.29397	1.70691	0.06828	0.00013
34.3	1.71184	1.23802	1.71184	0.06847	0.00012
34.4	1.71675	1.28058	1.71675	0.06867	0.00013
34.5	1.72171	1.25638	1.72171	0.06887	0.00013
34.6	1.72737	1.30886	1.72737	0.06909	0.00013
34.7	1.73166	1.28984	1.73166	0.06927	0.00013
34.8	1.73723	1.28549	1.73723	0.06949	0.00013
34.9	1.74197	1.30677	1.74197	0.06968	0.00013
35	1.74665	1.3467	1.74665	0.06987	0.00013
35.1	1.75182	1.32822	1.75182	0.07007	0.00013
35.2	1.757	1.36543	1.757	0.07028	0.00014
35.3	1.76167	1.3321	1.76167	0.07047	0.00013
35.4	1.76726	1.34068	1.76726	0.07069	0.00013
35.5	1.77189	1.35393	1.77189	0.07088	0.00014
35.6	1.77687	1.35256	1.77687	0.07107	0.00014
35.7	1.78167	1.34607	1.78167	0.07127	0.00013
35.8	1.78671	1.39833	1.78671	0.07147	0.00014
35.9	1.79234	1.35454	1.79234	0.07169	0.00014
36	1.79666	1.37729	1.79666	0.07187	0.00014
36.1	1.80227	1.38778	1.80227	0.07209	0.00014
36.2	1.80703	1.37914	1.80703	0.07228	0.00014
36.3	1.81157	1.38239	1.81157	0.07246	0.00014
36.4	1.81683	1.41584	1.81683	0.07267	0.00014
36.5	1.82193	1.41047	1.82193	0.07288	0.00014
36.6	1.82669	1.42413	1.82669	0.07307	0.00014
36.7	1.83242	1.40859	1.83242	0.0733	0.00014
36.8	1.837	1.43929	1.837	0.07348	0.00014
36.9	1.84183	1.43804	1.84183	0.07367	0.00014
37	1.84669	1.45643	1.84669	0.07387	0.00015
37.1	1.85171	1.47244	1.85171	0.07407	0.00015
37.2	1.85728	1.50167	1.85728	0.07429	0.00015
37.3	1.86165	1.49501	1.86165	0.07447	0.00015
37.4	1.86729	1.51864	1.86729	0.07469	0.00015
37.5	1.87207	1.51335	1.87207	0.07488	0.00015
37.6	1.87665	1.51194	1.87665	0.07507	0.00015
37.7	1.88179	1.5342	1.88179	0.07527	0.00015
37.8	1.88692	1.52815	1.88692	0.07548	0.00015
37.9	1.89176	1.52523	1.89176	0.07567	0.00015
38	1.8974	1.55065	1.8974	0.0759	0.00016
38.1	1.90193	1.54156	1.90193	0.07608	0.00015
38.2	1.90689	1.58363	1.90689	0.07628	0.00016
38.3	1.9117	1.55255	1.9117	0.07647	0.00016
38.4	1.91667	1.61968	1.91667	0.07667	0.00016
38.5	1.92226	1.60518	1.92226	0.07689	0.00016
38.6	1.9266	1.6287	1.9266	0.07706	0.00016
38.7	1.93224	1.6335	1.93224	0.07729	0.00016
38.8	1.93713	1.66702	1.93713	0.07749	0.00017
38.9	1.94158	1.65971	1.94158	0.07766	0.00017
39	1.94677	1.69427	1.94677	0.07787	0.00017
39.1	1.95193	1.67239	1.95193	0.07808	0.00017
39.2	1.9568	1.6765	1.9568	0.07827	0.00017
39.3	1.96237	1.68817	1.96237	0.07849	0.00017
39.4	1.96695	1.72161	1.96695	0.07868	0.00017
39.5	1.97193	1.69563	1.97193	0.07888	0.00017
39.6	1.97664	1.72866	1.97664	0.07907	0.00017
39.7	1.98173	1.70506	1.98173	0.07927	0.00017
39.8	1.98726	1.77774	1.98726	0.07949	0.00018
39.9	1.99156	1.76827	1.99156	0.07966	0.00018
40	1.99723	1.79041	1.99723	0.07989	0.00018
40.1	2.00219	1.80303	2.00219	0.08009	0.00018
40.2	2.00666	1.79667	2.00666	0.08027	0.00018
40.3	2.01181	1.80598	2.01181	0.08047	0.00018
40.4	2.01695	1.80761	2.01695	0.08068	0.00018
40.5	2.02174	1.79903	2.02174	0.08087	0.00018
40.6	2.02738	1.88231	2.02738	0.0811	0.00019
40.7	2.03188	1.82018	2.03188	0.08128	0.00018
40.8	2.03688	1.84517	2.03688	0.08148	0.00018
40.9	2.04172	1.86987	2.04172	0.08167	0.00019
41	2.04676	1.89692	2.04676	0.08187	0.00019
41.1	2.05219	1.88622	2.05219	0.08209	0.00019
41.2	2.05654	1.92473	2.05654	0.08226	0.00019
41.3	2.06242	1.93133	2.06242	0.0825	0.00019
41.4	2.06705	1.93056	2.06705	0.08268	0.00019
41.5	2.07155	1.94681	2.07155	0.08286	0.00019
41.6	2.07688	1.95642	2.07688	0.08308	0.0002
41.7	2.08195	1.9486	2.08195	0.08328	0.00019
41.8	2.08677	1.95383	2.08677	0.08347	0.0002
41.9	2.09224	1.98735	2.09224	0.08369	0.0002
42	2.0969	2.00707	2.0969	0.08388	0.0002
42.1	2.10177	2.00809	2.10177	0.08407	0.0002
42.2	2.10671	2.01821	2.10671	0.08427	0.0002
42.3	2.11183	2.04073	2.11183	0.08447	0.0002
42.4	2.11721	2.03898	2.11721	0.08469	0.0002
42.5	2.12155	2.07366	2.12155	0.08486	0.00021
42.6	2.12728	2.08323	2.12728	0.08509	0.00021
42.7	2.13198	2.07088	2.13198	0.08528	0.00021
42.8	2.13659	2.08759	2.13659	0.08546	0.00021
42.9	2.14191	2.09646	2.14191	0.08568	0.00021
43	2.14694	2.10827	2.14694	0.08588	0.00021
43.1	2.15186	2.12007	2.15186	0.08607	0.00021
43.2	2.15719	2.13931	2.15719	0.08629	0.00021
43.3	2.16189	2.16467	2.16189	0.08648	0.00022
43.4	2.1668	2.1516	2.1668	0.08667	0.00022
43.5	2.1718	2.1987	2.1718	0.08687	0.00022
43.6	2.17686	2.16465	2.17686	0.08707	0.00022
43.7	2.18226	2.21219	2.18226	0.08729	0.00022
43.8	2.18656	2.21613	2.18656	0.08746	0.00022
43.9	2.19234	2.22477	2.19234	0.08769	0.00022
44	2.19708	2.21438	2.19708	0.08788	0.00022
44.1	2.20156	2.2627	2.20156	0.08806	0.00023
44.2	2.20683	2.25505	2.20683	0.08827	0.00023
44.3	2.21194	2.26697	2.21194	0.08848	0.00023
44.4	2.21684	2.27956	2.21684	0.08867	0.00023
44.5	2.22212	2.29259	2.22212	0.08888	0.00023
44.6	2.22693	2.29384	2.22693	0.08908	0.00023
44.7	2.23189	2.34561	2.23189	0.08928	0.00023
44.8	2.23677	2.34351	2.23677	0.08947	0.00023
44.9	2.24186	2.36066	2.24186	0.08967	0.00024
45	2.24725	2.32589	2.24725	0.08989	0.00023
45.1	2.25149	2.38201	2.25149	0.09006	0.00024
45.2	2.25738	2.37039	2.25738	0.0903	0.00024
45.3	2.26203	2.3945	2.26203	0.09048	0.00024
45.4	2.26655	2.39854	2.26655	0.09066	0.00024
45.5	2.27184	2.4456	2.27184	0.09087	0.00024
45.6	2.27693	2.42413	2.27693	0.09108	0.00024
45.7	2.28181	2.4595	2.28181	0.09127	0.00025
45.8	2.2871	2.48751	2.2871	0.09148	0.00025
45.9	2.29192	2.47714	2.29192	0.09168	0.00025
46	2.2969	2.4891	2.2969	0.09188	0.00025
46.1	2.30181	2.52227	2.30181	0.09207	0.00025
46.2	2.30677	2.53967	2.30677	0.09227	0.00025
46.3	2.31224	2.57184	2.31224	0.09249	0.00026
46.4	2.31659	2.55085	2.31659	0.09266	0.00026
46.5	2.32235	2.58592	2.32235	0.09289	0.00026
46.6	2.32693	2.59524	2.32693	0.09308	0.00026
46.7	2.33161	2.59133	2.33161	0.09326	0.00026
46.8	2.33684	2.61148	2.33684	0.09347	0.00026
46.9	2.34187	2.6478	2.34187	0.09367	0.00026
47	2.34693	2.67381	2.34693	0.09388	0.00027
47.1	2.35217	2.68119	2.35217	0.09409	0.00027
47.2	2.35692	2.67015	2.35692	0.09428	0.00027
47.3	2.36179	2.70912	2.36179	0.09447	0.00027
47.4	2.36683	2.70402	2.36683	0.09467	0.00027
47.5	2.37176	2.725	2.37176	0.09487	0.00027
47.6	2.37729	2.74825	2.37729	0.09509	0.00027
47.7	2.3816	2.7659	2.3816	0.09526	0.00028
47.8	2.38731	2.79631	2.38731	0.09549	0.00028
47.9	2.39194	2.78253	2.39194	0.09568	0.00028
48	2.39657	2.83687	2.39657	0.09586	0.00028
48.1	2.40184	2.82315	2.40184	0.09607	0.00028
48.2	2.40694	2.86041	2.40694	0.09628	0.00029
48.3	2.41192	2.85703	2.41192	0.09648	0.00029
48.4	2.41714	2.90608	2.41714	0.09669	0.00029
48.5	2.42193	2.89083	2.42193	0.09688	0.00029
48.6	2.42697	2.93618	2.42697	0.09708	0.00029
48.7	2.43175	2.95881	2.43175	0.09727	0.0003
48.8	2.43668	2.97681	2.43668	0.09747	0.0003
48.9	2.44231	2.99382	2.44231	0.09769	0.0003
49	2.44652	2.99091	2.44652	0.09786	0.0003
49.1	2.45236	3.00431	2.45236	0.09809	0.0003
49.2	2.45698	3.04288	2.45698	0.09828	0.0003
49.3	2.46155	3.02857	2.46155	0.09846	0.0003
49.4	2.46678	3.07223	2.46678	0.09867	0.00031
49.5	2.47193	3.08374	2.47193	0.09888	0.00031
49.6	2.47689	3.08886	2.47689	0.09908	0.00031
49.7	2.48217	3.10694	2.48217	0.09929	0.00031
49.8	2.48696	3.15737	2.48696	0.09948	0.00032
49.9	2.49192	3.16689	2.49192	0.09968	0.00032
50	2.49669	3.16346	2.49669	0.09987	0.00032
50.1	2.50174	3.21704	2.50174	0.10007	0.00032
50.2	2.5072	3.21478	2.5072	0.10029	0.00032
50.3	2.51154	3.26917	2.51154	0.10046	0.00033
50.4	2.51751	3.26754	2.51751	0.1007	0.00033
50.5	2.52198	3.27399	2.52198	0.10088	0.00033
50.6	2.52655	3.26244	2.52655	0.10106	0.00033
50.7	2.53184	3.32542	2.53184	0.10127	0.00033
50.8	2.53697	3.34588	2.53697	0.10148	0.00033
50.9	2.54184	3.36549	2.54184	0.10167	0.00034
51	2.54718	3.40691	2.54718	0.10189	0.00034
51.1	2.55194	3.41442	2.55194	0.10208	0.00034
51.2	2.55706	3.41362	2.55706	0.10228	0.00034
51.3	2.5617	3.45781	2.5617	0.10247	0.00035
51.4	2.56662	3.46185	2.56662	0.10266	0.00035
51.5	2.5722	3.51792	2.5722	0.10289	0.00035
51.6	2.5766	3.50416	2.5766	0.10306	0.00035
51.7	2.58245	3.57203	2.58245	0.1033	0.00036
51.8	2.58699	3.55551	2.58699	0.10348	0.00036
51.9	2.5916	3.59522	2.5916	0.10366	0.00036
52	2.59684	3.61331	2.59684	0.10387	0.00036
52.1	2.60188	3.65717	2.60188	0.10408	0.00037
52.2	2.60686	3.62544	2.60686	0.10427	0.00036
52.3	2.61211	3.68266	2.61211	0.10448	0.00037
52.4	2.61696	3.66424	2.61696	0.10468	0.00037
52.5	2.62206	3.69999	2.62206	0.10488	0.00037
52.6	2.62664	3.71969	2.62664	0.10507	0.00037
52.7	2.63161	3.76796	2.63161	0.10526	0.00038
52.8	2.63717	3.77379	2.63717	0.10549	0.00038
52.9	2.64164	3.80252	2.64164	0.10567	0.00038
53	2.64741	3.8116	2.64741	0.1059	0.00038
53.1	2.65202	3.86145	2.65202	0.10608	0.00039
53.2	2.65655	3.86837	2.65655	0.10626	0.00039
53.3	2.66181	3.92879	2.66181	0.10647	0.00039
53.4	2.6669	3.94455	2.6669	0.10668	0.00039
53.5	2.67189	3.95612	2.67189	0.10688	0.0004
53.6	2.67704	3.98685	2.67704	0.10708	0.0004
53.7	2.68199	3.99451	2.68199	0.10728	0.0004
53.8	2.6871	4.04172	2.6871	0.10748	0.0004
53.9	2.69166	4.02845	2.69166	0.10767	0.0004
54	2.69666	4.09206	2.69666	0.10787	0.00041
54.1	2.70221	4.1177	2.70221	0.10809	0.00041
54.2	2.70662	4.12551	2.70662	0.10826	0.00041
54.3	2.71244	4.1541	2.71244	0.1085	0.00042
54.4	2.71695	4.18511	2.71695	0.10868	0.00042
54.5	2.7216	4.21547	2.7216	0.10886	0.00042
54.6	2.72689	4.24771	2.72689	0.10908	0.00042
54.7	2.7319	4.27454	2.7319	0.10928	0.00043
54.8	2.73677	4.31567	2.73677	0.10947	0.00043
54.9	2.74211	4.31554	2.74211	0.10968	0.00043
55	2.74709	4.35434	2.74709	0.10988	0.00044
55.1	2.75197	4.36048	2.75197	0.11008	0.00044
55.2	2.75661	4.39918	2.75661	0.11026	0.00044
55.3	2.76173	4.40098	2.76173	0.11047	0.00044
55.4	2.76726	4.46351	2.76726	0.11069	0.00045
55.5	2.7716	4.45532	2.7716	0.11086	0.00045
55.6	2.77738	4.50689	2.77738	0.1111	0.00045
55.7	2.78189	4.49437	2.78189	0.11128	0.00045
55.8	2.78651	4.54475	2.78651	0.11146	0.00045
55.9	2.79197	4.57381	2.79197	0.11168	0.00046
56	2.79691	4.60173	2.79691	0.11188	0.00046
56.1	2.80184	4.63493	2.80184	0.11207	0.00046
56.2	2.80701	4.68034	2.80701	0.11228	0.00047
56.3	2.81205	4.6691	2.81205	0.11248	0.00047
56.4	2.81698	4.72246	2.81698	0.11268	0.00047
56.5	2.82165	4.72918	2.82165	0.11287	0.00047
56.6	2.82667	4.78907	2.82667	0.11307	0.00048
56.7	2.8322	4.81211	2.8322	0.11329	0.00048
56.8	2.83665	4.8486	2.83665	0.11347	0.00048
56.9	2.84237	4.85966	2.84237	0.11369	0.00049
57	2.84686	4.89709	2.84686	0.11387	0.00049
57.1	2.85158	4.91252	2.85158	0.11406	0.00049
57.2	2.85699	4.95072	2.85699	0.11428	0.0005
57.3	2.86193	4.98159	2.86193	0.11448	0.0005
57.4	2.86687	5.02516	2.86687	0.11467	0.0005
57.5	2.87195	5.03665	2.87195	0.11488	0.0005
57.6	2.87712	5.09636	2.87712	0.11508	0.00051
57.7	2.88196	5.07458	2.88196	0.11528	0.00051
57.8	2.88661	5.12008	2.88661	0.11546	0.00051
57.9	2.89173	5.157	2.89173	0.11567	0.00052
58	2.89728	5.20832	2.89728	0.11589	0.00052
58.1	2.90159	5.22807	2.90159	0.11606	0.00052
58.2	2.90733	5.23969	2.90733	0.11629	0.00052
58.3	2.91199	5.25218	2.91199	0.11648	0.00053
58.4	2.91663	5.29458	2.91663	0.11667	0.00053
58.5	2.92197	5.30936	2.92197	0.11688	0.00053
58.6	2.92694	5.38265	2.92694	0.11708	0.00054
58.7	2.93187	5.39022	2.93187	0.11727	0.00054
58.8	2.93694	5.41759	2.93694	0.11748	0.00054
58.9	2.94214	5.48256	2.94214	0.11769	0.00055
59	2.94691	5.50582	2.94691	0.11788	0.00055
59.1	2.95159	5.53109	2.95159	0.11806	0.00055
59.2	2.95666	5.55145	2.95666	0.11827	0.00056
59.3	2.9623	5.63048	2.9623	0.11849	0.00056
59.4	2.96656	5.59261	2.96656	0.11866	0.00056
59.5	2.97234	5.67672	2.97234	0.11889	0.00057
59.6	2.97691	5.68265	2.97691	0.11908	0.00057
59.7	2.98167	5.73692	2.98167	0.11927	0.00057
59.8	2.98691	5.75342	2.98691	0.11948	0.00058
59.9	2.99187	5.81313	2.99187	0.11967	0.00058
60	2.99688	5.82155	2.99688	0.11988	0.00058
60.1	3.00199	5.87776	3.00199	0.12008	0.00059
60.2	3.00704	5.90987	3.00704	0.12028	0.00059
60.3	3.01191	5.9776	3.01191	0.12048	0.0006
60.4	3.01668	5.97023	3.01668	0.12067	0.0006
60.5	3.02172	6.0512	3.02172	0.12087	0.00061
60.6	3.02728	6.05711	3.02728	0.12109	0.00061
60.7	3.03161	6.10736	3.03161	0.12126	0.00061
60.8	3.03737	6.10974	3.03737	0.12149	0.00061
60.9	3.04187	6.18054	3.04187	0.12167	0.00062
61	3.04663	6.17012	3.04663	0.12187	0.00062
61.1	3.05196	6.24162	3.05196	0.12208	0.00062
61.2	3.05686	6.25991	3.05686	0.12227	0.00063
61.3	3.06201	6.33276	3.06201	0.12248	0.00063
61.4	3.06703	6.35018	3.06703	0.12268	0.00064
61.5	3.07199	6.37718	3.07199	0.12288	0.00064
61.6	3.07693	6.41411	3.07693	0.12308	0.00064
61.7	3.08162	6.45879	3.08162	0.12326	0.00065
61.8	3.08676	6.50166	3.08676	0.12347	0.00065
61.9	3.09237	6.54586	3.09237	0.12369	0.00065
62	3.09658	6.55032	3.09658	0.12386	0.00066
62.1	3.10238	6.59906	3.10238	0.1241	0.00066
62.2	3.10691	6.64353	3.10691	0.12428	0.00066
62.3	3.11172	6.70572	3.11172	0.12447	0.00067
62.4	3.11687	6.741	3.11687	0.12467	0.00067
62.5	3.12176	6.76552	3.12176	0.12487	0.00068
62.6	3.12696	6.80516	3.12696	0.12508	0.00068
62.7	3.13197	6.8751	3.13197	0.12528	0.00069
62.8	3.137	6.84808	3.137	0.12548	0.00068
62.9	3.14197	6.92129	3.14197	0.12568	0.00069
63	3.14658	6.94938	3.14658	0.12586	0.00069
63.1	3.15175	6.9852	3.15175	0.12607	0.0007
63.2	3.15732	7.03364	3.15732	0.12629	0.0007
63.3	3.16155	7.084	3.16155	0.12646	0.00071
63.4	3.16737	7.14102	3.16737	0.12669	0.00071
63.5	3.17195	7.18575	3.17195	0.12688	0.00072
63.6	3.17667	7.18774	3.17667	0.12707	0.00072
63.7	3.18186	7.2543	3.18186	0.12727	0.00073
63.8	3.18677	7.28704	3.18677	0.12747	0.00073
63.9	3.19197	7.32648	3.19197	0.12768	0.00073
64	3.19705	7.37218	3.19705	0.12788	0.00074
64.1	3.20213	7.4244	3.20213	0.12809	0.00074
64.2	3.20697	7.46008	3.20697	0.12828	0.00075
64.3	3.21158	7.48424	3.21158	0.12846	0.00075
64.4	3.21674	7.53797	3.21674	0.12867	0.00075
64.5	3.2223	7.59714	3.2223	0.12889	0.00076
64.6	3.22653	7.63369	3.22653	0.12906	0.00076
64.7	3.23244	7.67577	3.23244	0.1293	0.00077
64.8	3.23697	7.70206	3.23697	0.12948	0.00077
64.9	3.24176	7.74439	3.24176	0.12967	0.00077
65	3.24683	7.79644	3.24683	0.12987	0.00078
65.1	3.25172	7.83036	3.25172	0.13007	0.00078
65.2	3.25699	7.86168	3.25699	0.13028	0.00079
65.3	3.26207	7.89995	3.26207	0.13048	0.00079
65.4	3.26704	7.98022	3.26704	0.13068	0.0008
65.5	3.27199	8.0137	3.27199	0.13088	0.0008
65.6	3.27659	8.05625	3.27659	0.13106	0.00081
65.7	3.28174	8.075	3.28174	0.13127	0.00081
65.8	3.28725	8.1597	3.28725	0.13149	0.00082
65.9	3.29152	8.18414	3.29152	0.13166	0.00082
66	3.29735	8.2284	3.29735	0.13189	0.00082
66.1	3.30202	8.26742	3.30202	0.13208	0.00083
66.2	3.3067	8.34664	3.3067	0.13227	0.00083
66.3	3.31177	8.36867	3.31177	0.13247	0.00084
66.4	3.31673	8.41945	3.31673	0.13267	0.00084
66.5	3.32199	8.47278	3.32199	0.13288	0.00085
66.6	3.32705	8.55588	3.32705	0.13308	0.00086
66.7	3.33207	8.54803	3.33207	0.13328	0.00085
66.8	3.33704	8.61896	3.33704	0.13348	0.00086
66.9	3.3415	8.65457	3.3415	0.13366	0.00087
67	3.34676	8.71025	3.34676	0.13387	0.00087
67.1	3.35222	8.76076	3.35222	0.13409	0.00088
67.2	3.35656	8.81465	3.35656	0.13426	0.00088
67.3	3.36238	8.87119	3.36238	0.1345	0.00089
67.4	3.36708	8.92618	3.36708	0.13468	0.00089
67.5	3.37175	8.9572	3.37175	0.13487	0.0009
67.6	3.37682	8.99681	3.37682	0.13507	0.0009
67.7	3.38177	9.06326	3.38177	0.13527	0.00091
67.8	3.38693	9.11745	3.38693	0.13548	0.00091
67.9	3.39203	9.15427	3.39203	0.13568	0.00092
68	3.39706	9.21396	3.39706	0.13588	0.00092
68.1	3.40201	9.25315	3.40201	0.13608	0.00093
68.2	3.40658	9.32156	3.40658	0.13626	0.00093
68.3	3.41179	9.34118	3.41179	0.13647	0.00093
68.4	3.41721	9.40966	3.41721	0.13669	0.00094
68.5	3.42147	9.44981	3.42147	0.13686	0.00094
68.6	3.42754	9.52146	3.42754	0.1371	0.00095
68.7	3.43203	9.54928	3.43203	0.13728	0.00095
68.8	3.43667	9.62186	3.43667	0.13747	0.00096
68.9	3.44184	9.65373	3.44184	0.13767	0.00097
69	3.44677	9.75125	3.44677	0.13787	0.00098
69.1	3.45205	9.78418	3.45205	0.13808	0.00098
69.2	3.45696	9.86577	3.45696	0.13828	0.00099
69.3	3.46205	9.87715	3.46205	0.13848	0.00099
69.4	3.46685	9.97192	3.46685	0.13867	0.001
69.5	3.47154	9.98797	3.47154	0.13886	0.001
69.6	3.4769	10.0517	3.4769	0.13908	0.00101
69.7	3.48216	10.1257	3.48216	0.13929	0.00101
69.8	3.48653	10.1454	3.48653	0.13946	0.00101
69.9	3.49239	10.2481	3.49239	0.1397	0.00102
70	3.49697	10.2775	3.49697	0.13988	0.00103
70.1	3.50169	10.3257	3.50169	0.14007	0.00103
70.2	3.5069	10.3839	3.5069	0.14028	0.00104
70.3	3.51174	10.4243	3.51174	0.14047	0.00104
70.4	3.51703	10.5077	3.51703	0.14068	0.00105
70.5	3.52194	10.5419	3.52194	0.14088	0.00105
70.6	3.52705	10.6309	3.52705	0.14108	0.00106
70.7	3.53187	10.6741	3.53187	0.14127	0.00107
70.8	3.53664	10.7204	3.53664	0.14147	0.00107
70.9	3.54193	10.8238	3.54193	0.14168	0.00108
71	3.5472	10.8755	3.5472	0.14189	0.00109
71.1	3.55154	10.8988	3.55154	0.14206	0.00109
71.2	3.55734	10.9932	3.55734	0.14229	0.0011
71.3	3.56206	11.0608	3.56206	0.14248	0.00111
71.4	3.56672	11.1174	3.56672	0.14267	0.00111
71.5	3.57182	11.2003	3.57182	0.14287	0.00112
71.6	3.57675	11.2729	3.57675	0.14307	0.00113
71.7	3.58209	11.3177	3.58209	0.14328	0.00113
71.8	3.58686	11.3829	3.58686	0.14347	0.00114
71.9	3.59207	11.4701	3.59207	0.14368	0.00115
72	3.59699	11.5073	3.59699	0.14388	0.00115
72.1	3.60163	11.5824	3.60163	0.14407	0.00116
72.2	3.6069	11.6656	3.6069	0.14428	0.00117
72.3	3.61225	11.7531	3.61225	0.14449	0.00118
72.4	3.6165	11.7911	3.6165	0.14466	0.00118
72.5	3.62239	11.8732	3.62239	0.1449	0.00119
72.6	3.62702	11.9424	3.62702	0.14508	0.00119
72.7	3.63162	12.0005	3.63162	0.14526	0.0012
72.8	3.63679	12.0791	3.63679	0.14547	0.00121
72.9	3.64174	12.1504	3.64174	0.14567	0.00122
73	3.6471	12.2215	3.6471	0.14588	0.00122
73.1	3.65184	12.2991	3.65184	0.14607	0.00123
73.2	3.65703	12.3634	3.65703	0.14628	0.00124
73.3	3.66189	12.444	3.66189	0.14648	0.00124
73.4	3.66666	12.5017	3.66666	0.14667	0.00125
73.5	3.67187	12.6044	3.67187	0.14687	0.00126
73.6	3.67719	12.6465	3.67719	0.14709	0.00126
73.7	3.68158	12.6903	3.68158	0.14726	0.00127
73.8	3.6874	12.7997	3.6874	0.1475	0.00128
73.9	3.69191	12.8903	3.69191	0.14768	0.00129
74	3.69667	12.9206	3.69667	0.14787	0.00129
74.1	3.70183	13.0268	3.70183	0.14807	0.0013
74.2	3.70667	13.0923	3.70667	0.14827	0.00131
74.3	3.71219	13.1827	3.71219	0.14849	0.00132
74.4	3.71691	13.2212	3.71691	0.14868	0.00132
74.5	3.72205	13.3479	3.72205	0.14888	0.00133
74.6	3.72687	13.3529	3.72687	0.14907	0.00134
74.7	3.73167	13.4437	3.73167	0.14927	0.00134
74.8	3.73686	13.5003	3.73686	0.14947	0.00135
74.9	3.74221	13.5959	3.74221	0.14969	0.00136
75	3.74662	13.64	3.74662	0.14986	0.00136
75.1	3.7524	13.7609	3.7524	0.1501	0.00138
75.2	3.75692	13.8045	3.75692	0.15028	0.00138
75.3	3.7617	13.9056	3.7617	0.15047	0.00139
75.4	3.7668	13.9981	3.7668	0.15067	0.0014
75.5	3.77179	14.0806	3.77179	0.15087	0.00141
75.6	3.77719	14.1374	3.77719	0.15109	0.00141
75.7	3.78183	14.2364	3.78183	0.15127	0.00142
75.8	3.78706	14.2736	3.78706	0.15148	0.00143
75.9	3.79199	14.3928	3.79199	0.15168	0.00144
76	3.79665	14.4722	3.79665	0.15187	0.00145
76.1	3.80179	14.5252	3.80179	0.15207	0.00145
76.2	3.80724	14.589	3.80724	0.15229	0.00146
76.3	3.81154	14.6945	3.81154	0.15246	0.00147
76.4	3.81741	14.8167	3.81741	0.1527	0.00148
76.5	3.82189	14.8729	3.82189	0.15288	0.00149
76.6	3.82671	14.9635	3.82671	0.15307	0.0015
76.7	3.83175	15.0737	3.83175	0.15327	0.00151
76.8	3.8368	15.1638	3.8368	0.15347	0.00152
76.9	3.84214	15.2617	3.84214	0.15369	0.00153
77	3.84682	15.3306	3.84682	0.15387	0.00153
77.1	3.85208	15.4411	3.85208	0.15408	0.00154
77.2	3.85698	15.5094	3.85698	0.15428	0.00155
77.3	3.86162	15.5825	3.86162	0.15446	0.00156
77.4	3.86685	15.6841	3.86685	0.15467	0.00157
77.5	3.87213	15.7475	3.87213	0.15489	0.00157
77.6	3.87656	15.8287	3.87656	0.15506	0.00158
77.7	3.88258	15.9198	3.88258	0.1553	0.00159
77.8	3.88696	15.9234	3.88696	0.15548	0.00159
77.9	3.89168	15.9542	3.89168	0.15567	0.0016
78	3.8968	16.0163	3.8968	0.15587	0.0016
78.1	3.90181	16.077	3.90181	0.15607	0.00161
78.2	3.90711	16.1135	3.90711	0.15628	0.00161
78.3	3.91182	16.1865	3.91182	0.15647	0.00162
78.4	3.91707	16.2112	3.91707	0.15668	0.00162
78.5	3.92208	16.2655	3.92208	0.15688	0.00163
78.6	3.92663	16.3232	3.92663	0.15707	0.00163
78.7	3.93173	16.4004	3.93173	0.15727	0.00164
78.8	3.93712	16.4848	3.93712	0.15748	0.00165
78.9	3.94163	16.5348	3.94163	0.15767	0.00165
79	3.94753	16.5942	3.94753	0.1579	0.00166
79.1	3.95192	16.6232	3.95192	0.15808	0.00166
79.2	3.95676	16.6719	3.95676	0.15827	0.00167
79.3	3.96179	16.7083	3.96179	0.15847	0.00167
79.4	3.96669	16.7842	3.96669	0.15867	0.00168
79.5	3.97212	16.8373	3.97212	0.15888	0.00168
79.6	3.9768	16.9041	3.9768	0.15907	0.00169
79.7	3.98206	16.9371	3.98206	0.15928	0.00169
79.8	3.98711	17.0233	3.98711	0.15948	0.0017
79.9	3.99156	17.0721	3.99156	0.15966	0.00171
80	3.99672	17.1465	3.99672	0.15987	0.00171
80.1	4.00212	17.2363	4.00212	0.16008	0.00172
80.2	4.00669	17.2941	4.00669	0.16027	0.00173
80.3	4.01247	17.2927	4.01247	0.1605	0.00173
80.4	4.01696	17.3442	4.01696	0.16068	0.00173
80.5	4.02174	17.3863	4.02174	0.16087	0.00174
80.6	4.02672	17.4368	4.02672	0.16107	0.00174
80.7	4.03174	17.4809	4.03174	0.16127	0.00175
80.8	4.03713	17.5646	4.03713	0.16149	0.00176
80.9	4.04173	17.6426	4.04173	0.16167	0.00176
81	4.0471	17.6981	4.0471	0.16188	0.00177
81.1	4.05222	17.7131	4.05222	0.16209	0.00177
81.2	4.05664	17.774	4.05664	0.16227	0.00178
81.3	4.06175	17.7579	4.06175	0.16247	0.00178
81.4	4.06712	17.8894	4.06712	0.16268	0.00179
81.5	4.07161	17.8907	4.07161	0.16286	0.00179
81.6	4.07752	18.0008	4.07752	0.1631	0.0018
81.7	4.0819	18.0507	4.0819	0.16328	0.00181
81.8	4.08675	18.1134	4.08675	0.16347	0.00181
81.9	4.09178	18.0865	4.09178	0.16367	0.00181
82	4.09674	18.1638	4.09674	0.16387	0.00182
82.1	4.10204	18.1791	4.10204	0.16408	0.00182
82.2	4.10673	18.222	4.10673	0.16427	0.00182
82.3	4.11227	18.2742	4.11227	0.16449	0.00183
82.4	4.11708	18.3541	4.11708	0.16468	0.00184
82.5	4.12156	18.3947	4.12156	0.16486	0.00184
82.6	4.12682	18.4405	4.12682	0.16507	0.00184
82.7	4.13212	18.5061	4.13212	0.16528	0.00185
82.8	4.13662	18.5346	4.13662	0.16546	0.00185
82.9	4.14238	18.564	4.14238	0.1657	0.00186
83	4.14688	18.6267	4.14688	0.16588	0.00186
83.1	4.15167	18.6775	4.15167	0.16607	0.00187
83.2	4.15686	18.7293	4.15686	0.16627	0.00187
83.3	4.1618	18.7474	4.1618	0.16647	0.00187
83.4	4.16707	18.8334	4.16707	0.16668	0.00188
83.5	4.17171	18.8306	4.17171	0.16687	0.00188
83.6	4.17723	18.9119	4.17723	0.16709	0.00189
83.7	4.18206	18.9371	4.18206	0.16728	0.00189
83.8	4.18655	18.9927	4.18655	0.16746	0.0019
83.9	4.19182	18.9455	4.19182	0.16767	0.00189
84	4.19707	18.9909	4.19707	0.16788	0.0019
84.1	4.2017	19.0416	4.2017	0.16807	0.0019
84.2	4.2074	19.0806	4.2074	0.1683	0.00191
84.3	4.21186	19.1591	4.21186	0.16847	0.00192
84.4	4.21666	19.1482	4.21666	0.16867	0.00191
84.5	4.22191	19.1921	4.22191	0.16888	0.00192
84.6	4.22682	19.2653	4.22682	0.16907	0.00193
84.7	4.23211	19.3007	4.23211	0.16928	0.00193
84.8	4.23666	19.3437	4.23666	0.16947	0.00193
84.9	4.24227	19.3918	4.24227	0.16969	0.00194
85	4.24708	19.4505	4.24708	0.16988	0.00195
85.1	4.25156	19.4204	4.25156	0.17006	0.00194
85.2	4.25679	19.4483	4.25679	0.17027	0.00194
85.3	4.26215	19.5717	4.26215	0.17049	0.00196
85.4	4.26667	19.5508	4.26667	0.17067	0.00196
85.5	4.27232	19.6242	4.27232	0.17089	0.00196
85.6	4.27692	19.6184	4.27692	0.17108	0.00196
85.7	4.28176	19.7027	4.28176	0.17127	0.00197
85.8	4.28686	19.7278	4.28686	0.17147	0.00197
85.9	4.2918	19.7975	4.2918	0.17167	0.00198
86	4.29715	19.7752	4.29715	0.17189	0.00198
86.1	4.30163	19.8308	4.30163	0.17207	0.00198
86.2	4.30729	19.8612	4.30729	0.17229	0.00199
86.3	4.31202	19.884	4.31202	0.17248	0.00199
86.4	4.31653	19.9095	4.31653	0.17266	0.00199
86.5	4.32176	19.9592	4.32176	0.17287	0.002
86.6	4.32715	19.9057	4.32715	0.17309	0.00199
86.7	4.33164	19.9993	4.33164	0.17327	0.002
86.8	4.33729	20.0302	4.33729	0.17349	0.002
86.9	4.34187	20.0702	4.34187	0.17367	0.00201
87	4.3468	20.1241	4.3468	0.17387	0.00201
87.1	4.35187	20.1793	4.35187	0.17407	0.00202
87.2	4.35674	20.1642	4.35674	0.17427	0.00202
87.3	4.36212	20.1943	4.36212	0.17448	0.00202
87.4	4.36672	20.2674	4.36672	0.17467	0.00203
87.5	4.37224	20.3561	4.37224	0.17489	0.00204
87.6	4.37697	20.3733	4.37697	0.17508	0.00204
87.7	4.38162	20.4421	4.38162	0.17526	0.00204
87.8	4.3868	20.4398	4.3868	0.17547	0.00204
87.9	4.39209	20.4879	4.39209	0.17568	0.00205
88	4.39676	20.5277	4.39676	0.17587	0.00205
88.1	4.40238	20.6062	4.40238	0.1761	0.00206
88.2	4.40687	20.5831	4.40687	0.17627	0.00206
88.3	4.41172	20.6099	4.41172	0.17647	0.00206
88.4	4.4169	20.6676	4.4169	0.17668	0.00207
88.5	4.42173	20.7112	4.42173	0.17687	0.00207
88.6	4.42723	20.7848	4.42723	0.17709	0.00208
88.7	4.43173	20.9365	4.43173	0.17727	0.00209
88.8	4.43719	21.1264	4.43719	0.17749	0.00211
88.9	4.442	21.2806	4.442	0.17768	0.00213
89	4.44654	21.4149	4.44654	0.17786	0.00214
89.1	4.45182	21.5932	4.45182	0.17807	0.00216
89.2	4.45721	21.7348	4.45721	0.17829	0.00217
89.3	4.4617	21.8396	4.4617	0.17847	0.00218
89.4	4.46735	22.031	4.46735	0.17869	0.0022
89.5	4.47189	22.1333	4.47189	0.17888	0.00221
89.6	4.47687	22.3224	4.47687	0.17907	0.00223
89.7	4.48179	22.475	4.48179	0.17927	0.00225
89.8	4.48663	22.6406	4.48663	0.17947	0.00226
89.9	4.49223	22.8458	4.49223	0.17969	0.00228
90	4.49664	23.0083	4.49664	0.17987	0.0023
90.1	4.5022	23.1479	4.5022	0.18009	0.00231
90.2	4.507	23.3739	4.507	0.18028	0.00234
90.3	4.5115	23.4729	4.5115	0.18046	0.00235
90.4	4.5168	23.6596	4.5168	0.18067	0.00237
90.5	4.52216	23.8568	4.52216	0.18089	0.00239
90.6	4.52668	23.9933	4.52668	0.18107	0.0024
90.7	4.53236	24.2064	4.53236	0.18129	0.00242
90.8	4.53692	24.3386	4.53692	0.18148	0.00243
90.9	4.5418	24.5512	4.5418	0.18167	0.00246
91	4.54676	24.6903	4.54676	0.18187	0.00247
91.1	4.55169	24.8343	4.55169	0.18207	0.00248
91.2	4.55715	25.0699	4.55715	0.18229	0.00251
91.3	4.56171	25.191	4.56171	0.18247	0.00252
91.4	4.56737	25.4204	4.56737	0.18269	0.00254
91.5	4.57199	25.5622	4.57199	0.18288	0.00256
91.6	4.57651	25.7283	4.57651	0.18306	0.00257
91.7	4.58181	25.9101	4.58181	0.18327	0.00259
91.8	4.5872	26.0885	4.5872	0.18349	0.00261
91.9	4.59163	26.2491	4.59163	0.18367	0.00262
92	4.5974	26.463	4.5974	0.1839	0.00265
92.1	4.60193	26.5802	4.60193	0.18408	0.00266
92.2	4.6069	26.7466	4.6069	0.18428	0.00267
92.3	4.61178	26.9121	4.61178	0.18447	0.00269
92.4	4.61659	27.1112	4.61659	0.18466	0.00271
92.5	4.62219	27.3316	4.62219	0.18489	0.00273
92.6	4.62674	27.4694	4.62674	0.18507	0.00275
92.7	4.63227	27.6576	4.63227	0.18529	0.00277
92.8	4.63706	27.8711	4.63706	0.18548	0.00279
92.9	4.64159	27.9873	4.64159	0.18566	0.0028
93	4.64682	28.1828	4.64682	0.18587	0.00282
93.1	4.65206	28.373	4.65206	0.18608	0.00284
93.2	4.65666	28.5381	4.65666	0.18627	0.00285
93.3	4.66232	28.7303	4.66232	0.18649	0.00287
93.4	4.66694	28.9148	4.66694	0.18668	0.00289
93.5	4.67187	29.082	4.67187	0.18687	0.00291
93.6	4.67669	29.2595	4.67669	0.18707	0.00293
93.7	4.68157	29.4161	4.68157	0.18726	0.00294
93.8	4.68716	29.6639	4.68716	0.18749	0.00297
93.9	4.69175	29.7942	4.69175	0.18767	0.00298
94	4.69726	30.0546	4.69726	0.18789	0.00301
94.1	4.70206	30.1973	4.70206	0.18808	0.00302
94.2	4.70651	30.3457	4.70651	0.18826	0.00303
94.3	4.71182	30.542	4.71182	0.18847	0.00305
94.4	4.71708	30.7997	4.71708	0.18868	0.00308
94.5	4.72169	30.9462	4.72169	0.18887	0.00309
94.6	4.72725	31.1878	4.72725	0.18909	0.00312
94.7	4.73194	31.3142	4.73194	0.18928	0.00313
94.8	4.73695	31.5427	4.73695	0.18948	0.00315
94.9	4.74172	31.6895	4.74172	0.18967	0.00317
95	4.74665	31.8751	4.74665	0.18987	0.00319
95.1	4.75218	32.1088	4.75218	0.19009	0.00321
95.2	4.75675	32.2912	4.75675	0.19027	0.00323
95.3	4.76229	32.5451	4.76229	0.19049	0.00325
95.4	4.76703	32.7196	4.76703	0.19068	0.00327
95.5	4.77159	32.8998	4.77159	0.19086	0.00329
95.6	4.77691	33.0918	4.77691	0.19108	0.00331
95.7	4.78209	33.3334	4.78209	0.19128	0.00333
95.8	4.78656	33.4725	4.78656	0.19146	0.00335
95.9	4.79235	33.7666	4.79235	0.19169	0.00338
96	4.79702	33.9394	4.79702	0.19188	0.00339
96.1	4.80186	34.1232	4.80186	0.19207	0.00341
96.2	4.80675	34.3356	4.80675	0.19227	0.00343
96.3	4.81167	34.533	4.81167	0.19247	0.00345
96.4	4.81724	34.787	4.81724	0.19269	0.00348
96.5	4.82167	34.9488	4.82167	0.19287	0.00349
96.6	4.82724	35.2115	4.82724	0.19309	0.00352
96.7	4.83188	35.38	4.83188	0.19328	0.00354
96.8	4.83645	35.5616	4.83645	0.19346	0.00356
96.9	4.84196	35.8549	4.84196	0.19368	0.00359
97	4.84698	36.071	4.84698	0.19388	0.00361
97.1	4.85163	36.2571	4.85163	0.19407	0.00363
97.2	4.8572	36.523	4.8572	0.19429	0.00365
97.3	4.86196	36.7234	4.86196	0.19448	0.00367
97.4	4.86684	36.9286	4.86684	0.19467	0.00369
97.5	4.87176	37.1278	4.87176	0.19487	0.00371
97.6	4.87664	37.3408	4.87664	0.19507	0.00373
97.7	4.88218	37.6156	4.88218	0.19529	0.00376
97.8	4.88667	37.792	4.88667	0.19547	0.00378
97.9	4.89222	38.089	4.89222	0.19569	0.00381
98	4.8969	38.2455	4.8969	0.19588	0.00382
98.1	4.90158	38.4661	4.90158	0.19606	0.00385
98.2	4.907	38.7288	4.907	0.19628	0.00387
98.3	4.91204	38.9546	4.91204	0.19648	0.0039
98.4	4.91667	39.1445	4.91667	0.19667	0.00391
98.5	4.92218	39.4603	4.92218	0.19689	0.00395
98.6	4.9271	39.6349	4.9271	0.19708	0.00396
98.7	4.93188	39.8526	4.93188	0.19728	0.00399
98.8	4.93672	40.0731	4.93672	0.19747	0.00401
98.9	4.94167	40.2977	4.94167	0.19767	0.00403
99	4.94726	40.5839	4.94726	0.19789	0.00406
99.1	4.95167	40.7728	4.95167	0.19807	0.00408
99.2	4.9572	41.039	4.9572	0.19829	0.0041
99.3	4.962	41.2993	4.962	0.19848	0.00413
99.4	4.9666	41.4877	4.9666	0.19866	0.00415
99.5	4.97201	41.7658	4.97201	0.19888	0.00418
99.6	4.97705	41.974	4.97705	0.19908	0.0042
99.7	4.98165	42.1807	4.98165	0.19927	0.00422
99.8	4.98718	42.4876	4.98718	0.19949	0.00425
99.9	4.99207	42.7091	4.99207	0.19968	0.00427
100	4.99681	42.9356	4.99681	0.19987	0.00429
100.1	5.00174	43.1472	5.00174	0.20007	0.00431
100.2	5.00663	43.3895	5.00663	0.20027	0.00434
100.3	5.01226	43.6903	5.01226	0.20049	0.00437
100.4	5.01661	43.867	5.01661	0.20066	0.00439
100.5	5.02221	44.1501	5.02221	0.20089	0.00442
100.6	5.02689	44.3426	5.02689	0.20108	0.00443
100.7	5.03163	44.5916	5.03163	0.20127	0.00446
100.8	5.0369	44.8516	5.0369	0.20148	0.00449
100.9	5.04197	45.0987	5.04197	0.20168	0.00451
101	5.04672	45.3088	5.04672	0.20187	0.00453
101.1	5.05227	45.6276	5.05227	0.20209	0.00456
101.2	5.05693	45.7914	5.05693	0.20228	0.00458
101.3	5.06184	46.0698	5.06184	0.20247	0.00461
101.4	5.0668	46.3014	5.0668	0.20267	0.00463
101.5	5.07164	46.5204	5.07164	0.20287	0.00465
101.6	5.07732	46.8446	5.07732	0.20309	0.00468
101.7	5.0817	47.0041	5.0817	0.20327	0.0047
101.8	5.08726	47.3137	5.08726	0.20349	0.00473
101.9	5.09187	47.5212	5.09187	0.20367	0.00475
102	5.09659	47.8007	5.09659	0.20386	0.00478
102.1	5.10195	48.0646	5.10195	0.20408	0.00481
102.2	5.107	48.3298	5.107	0.20428	0.00483
102.3	5.11179	48.5171	5.11179	0.20447	0.00485
102.4	5.11725	48.8381	5.11725	0.20469	0.00488
102.5	5.12193	49.0432	5.12193	0.20488	0.0049
102.6	5.12688	49.3314	5.12688	0.20508	0.00493
102.7	5.13172	49.5546	5.13172	0.20527	0.00496
102.8	5.13674	49.8404	5.13674	0.20547	0.00498
102.9	5.14236	50.1167	5.14236	0.20569	0.00501
103	5.14662	50.3157	5.14662	0.20586	0.00503
103.1	5.15223	50.6155	5.15223	0.20609	0.00506
103.2	5.15695	50.848	5.15695	0.20628	0.00508
103.3	5.16164	51.0777	5.16164	0.20647	0.00511
103.4	5.16682	51.3595	5.16682	0.20667	0.00514
103.5	5.17196	51.604	5.17196	0.20688	0.00516
103.6	5.17674	51.833	5.17674	0.20707	0.00518
103.7	5.18225	52.1487	5.18225	0.20729	0.00521
103.8	5.18693	52.3514	5.18693	0.20748	0.00524
103.9	5.19189	52.6055	5.19189	0.20768	0.00526
104	5.19667	52.8472	5.19667	0.20787	0.00528
104.1	5.20173	53.1019	5.20173	0.20807	0.00531
104.2	5.20737	53.4354	5.20737	0.20829	0.00534
104.3	5.21161	53.5551	5.21161	0.20846	0.00536
104.4	5.21722	53.8935	5.21722	0.20869	0.00539
104.5	5.22195	54.1161	5.22195	0.20888	0.00541
104.6	5.22663	54.3045	5.22663	0.20907	0.00543
104.7	5.23186	54.6204	5.23186	0.20927	0.00546
104.8	5.23691	54.8866	5.23691	0.20948	0.00549
104.9	5.24177	55.1108	5.24177	0.20967	0.00551
105	5.24732	55.3893	5.24732	0.20989	0.00554
105.1	5.25201	55.602	5.25201	0.21008	0.00556
105.2	5.25687	55.8293	5.25687	0.21027	0.00558
105.3	5.26166	56.0551	5.26166	0.21047	0.00561
105.4	5.2667	56.2848	5.2667	0.21067	0.00563
105.5	5.27229	56.6426	5.27229	0.21089	0.00566
105.6	5.27657	56.7779	5.27657	0.21106	0.00568
105.7	5.28231	57.0975	5.28231	0.21129	0.00571
105.8	5.28706	57.2818	5.28706	0.21148	0.00573
105.9	5.29163	57.4789	5.29163	0.21167	0.00575
106	5.29682	57.7207	5.29682	0.21187	0.00577
106.1	5.30193	57.9706	5.30193	0.21208	0.0058
106.2	5.3068	58.1239	5.3068	0.21227	0.00581
106.3	5.31234	58.426	5.31234	0.21249	0.00584
106.4	5.31695	58.5541	5.31695	0.21268	0.00586
106.5	5.32194	58.757	5.32194	0.21288	0.00588
106.6	5.3267	58.9276	5.3267	0.21307	0.00589
106.7	5.33171	59.1086	5.33171	0.21327	0.00591
106.8	5.33727	59.3505	5.33727	0.21349	0.00594
106.9	5.34156	59.4699	5.34156	0.21366	0.00595
107	5.34722	59.7077	5.34722	0.21389	0.00597
107.1	5.35203	59.8493	5.35203	0.21408	0.00598
107.2	5.35657	59.9378	5.35657	0.21426	0.00599
107.3	5.36181	60.1409	5.36181	0.21447	0.00601
107.4	5.36689	60.3273	5.36689	0.21468	0.00603
107.5	5.37185	60.4917	5.37185	0.21487	0.00605
107.6	5.37733	60.7245	5.37733	0.21509	0.00607
107.7	5.38196	60.8511	5.38196	0.21528	0.00609
107.8	5.38695	61.0236	5.38695	0.21548	0.0061
107.9	5.39163	61.1714	5.39163	0.21567	0.00612
108	5.39675	61.3138	5.39675	0.21587	0.00613
108.1	5.40226	61.522	5.40226	0.21609	0.00615
108.2	5.40654	61.5399	5.40654	0.21626	0.00615
108.3	5.41229	61.7447	5.41229	0.21649	0.00617
108.4	5.41716	61.839	5.41716	0.21669	0.00618
108.5	5.42166	61.8523	5.42166	0.21687	0.00619
108.6	5.42683	61.9835	5.42683	0.21707	0.0062
108.7	5.43193	62.0821	5.43193	0.21728	0.00621
108.8	5.4368	62.115	5.4368	0.21747	0.00621
108.9	5.44236	62.1987	5.44236	0.21769	0.00622
109	5.44694	62.213	5.44694	0.21788	0.00622
109.1	5.45192	62.2596	5.45192	0.21808	0.00623
109.2	5.45668	62.4296	5.45668	0.21827	0.00624
109.3	5.46174	62.6106	5.46174	0.21847	0.00626
109.4	5.46723	62.9387	5.46723	0.21869	0.00629
109.5	5.47149	63.1042	5.47149	0.21886	0.00631
109.6	5.47741	63.5215	5.47741	0.2191	0.00635
109.7	5.48205	63.6962	5.48205	0.21928	0.00637
109.8	5.48657	63.9636	5.48657	0.21946	0.0064
109.9	5.49187	64.2422	5.49187	0.21967	0.00642
110	5.49694	64.5663	5.49694	0.21988	0.00646
110.1	5.50186	64.7695	5.50186	0.22007	0.00648
110.2	5.50722	65.1571	5.50722	0.22029	0.00652
110.3	5.51194	65.3358	5.51194	0.22048	0.00653
110.4	5.5168	65.5651	5.5168	0.22067	0.00656
110.5	5.52167	65.8554	5.52167	0.22087	0.00659
110.6	5.52683	66.1143	5.52683	0.22107	0.00661
110.7	5.53221	66.3986	5.53221	0.22129	0.00664
110.8	5.5365	66.5467	5.5365	0.22146	0.00665
110.9	5.54233	66.8587	5.54233	0.22169	0.00669
111	5.54702	66.9476	5.54702	0.22188	0.00669
111.1	5.55158	66.859	5.55158	0.22206	0.00669
111.2	5.55691	58.0245	5.55691	0.22228	0.0058
111.3	5.5619	57.0842	5.5619	0.22248	0.00571
111.4	5.56688	57.8011	5.56688	0.22268	0.00578
111.5	5.57218	58.4883	5.57218	0.22289	0.00585
111.6	5.57695	59.0258	5.57695	0.22308	0.0059
111.7	5.5818	59.5312	5.5818	0.22327	0.00595
111.8	5.58674	60.0358	5.58674	0.22347	0.006
111.9	5.59187	60.5383	5.59187	0.22367	0.00605
112	5.59726	61.0506	5.59726	0.22389	0.00611
112.1	5.60152	61.4421	5.60152	0.22406	0.00614
112.2	5.60729	61.961	5.60729	0.22429	0.0062
112.3	5.61206	62.3427	5.61206	0.22448	0.00623
112.4	5.61659	62.6782	5.61659	0.22466	0.00627
112.5	5.62185	63.1452	5.62185	0.22487	0.00631
112.6	5.62693	63.5529	5.62693	0.22508	0.00636
112.7	5.63189	63.9395	5.63189	0.22528	0.00639
112.8	5.6371	64.3427	5.6371	0.22548	0.00643
112.9	5.64198	64.6804	5.64198	0.22568	0.00647
113	5.6469	65.0406	5.6469	0.22588	0.0065
113.1	5.65171	65.3803	5.65171	0.22607	0.00654
113.2	5.65683	65.7238	5.65683	0.22627	0.00657
113.3	5.66229	66.1638	5.66229	0.22649	0.00662
113.4	5.6665	66.3961	5.6665	0.22666	0.00664
113.5	5.67239	66.8116	5.67239	0.2269	0.00668
113.6	5.67701	67.1254	5.67701	0.22708	0.00671
113.7	5.68155	67.3562	5.68155	0.22726	0.00674
113.8	5.68685	67.6957	5.68685	0.22747	0.00677
113.9	5.69193	67.9961	5.69193	0.22768	0.0068
114	5.69685	68.276	5.69685	0.22787	0.00683
114.1	5.70207	68.635	5.70207	0.22808	0.00686
114.2	5.70695	68.8507	5.70695	0.22828	0.00689
114.3	5.71189	69.149	5.71189	0.22848	0.00691
114.4	5.71677	69.4277	5.71677	0.22867	0.00694
114.5	5.72179	69.6994	5.72179	0.22887	0.00697
114.6	5.7272	70.042	5.7272	0.22909	0.007
114.7	5.73154	70.2483	5.73154	0.22926	0.00702
114.8	5.73736	70.599	5.73736	0.22949	0.00706
114.9	5.74191	70.8405	5.74191	0.22968	0.00708
115	5.7466	71.1126	5.7466	0.22986	0.00711
115.1	5.75185	71.4006	5.75185	0.23007	0.00714
115.2	5.75684	71.7484	5.75684	0.23027	0.00717
115.3	5.76198	72.0563	5.76198	0.23048	0.00721
115.4	5.76714	72.4192	5.76714	0.23069	0.00724
115.5	5.77195	72.6737	5.77195	0.23088	0.00727
115.6	5.7768	73.024	5.7768	0.23107	0.0073
115.7	5.78178	73.3191	5.78178	0.23127	0.00733
115.8	5.78676	73.6509	5.78676	0.23147	0.00737
115.9	5.79223	74.0552	5.79223	0.23169	0.00741
116	5.79659	74.2811	5.79659	0.23186	0.00743
116.1	5.80234	74.7229	5.80234	0.23209	0.00747
116.2	5.80695	75.0367	5.80695	0.23228	0.0075
116.3	5.8116	75.321	5.8116	0.23246	0.00753
116.4	5.81685	75.6842	5.81685	0.23267	0.00757
116.5	5.82189	76.0454	5.82189	0.23288	0.0076
116.6	5.82695	76.3644	5.82695	0.23308	0.00764
116.7	5.83202	76.7242	5.83202	0.23328	0.00767
116.8	5.83694	77.0668	5.83694	0.23348	0.00771
116.9	5.84199	77.4357	5.84199	0.23368	0.00774
117	5.84675	77.7	5.84675	0.23387	0.00777
117.1	5.85168	78.0302	5.85168	0.23407	0.0078
117.2	5.85731	78.4677	5.85731	0.23429	0.00785
117.3	5.86155	78.6997	5.86155	0.23446	0.00787
117.4	5.86741	79.1495	5.86741	0.2347	0.00791
117.5	5.87198	79.4233	5.87198	0.23488	0.00794
117.6	5.87658	79.7107	5.87658	0.23506	0.00797
117.7	5.88179	80.1094	5.88179	0.23527	0.00801
117.8	5.88692	80.4665	5.88692	0.23548	0.00805
117.9	5.89195	80.8177	5.89195	0.23568	0.00808
118	5.8971	81.1749	5.8971	0.23588	0.00812
118.1	5.90198	81.4959	5.90198	0.23608	0.00815
118.2	5.90693	81.8115	5.90693	0.23628	0.00818
118.3	5.91166	82.1287	5.91166	0.23647	0.00821
118.4	5.91673	82.445	5.91673	0.23667	0.00824
118.5	5.9222	82.8586	5.9222	0.23689	0.00829
118.6	5.92653	83.0781	5.92653	0.23706	0.00831
118.7	5.93255	83.5609	5.93255	0.2373	0.00836
118.8	5.93699	83.8493	5.93699	0.23748	0.00838
118.9	5.94157	84.0808	5.94157	0.23766	0.00841
119	5.94683	84.4758	5.94683	0.23787	0.00845
119.1	5.95193	84.9037	5.95193	0.23808	0.00849
119.2	5.95689	85.1728	5.95689	0.23828	0.00852
119.3	5.96213	85.5663	5.96213	0.23849	0.00856
119.4	5.96697	85.8899	5.96697	0.23868	0.00859
119.5	5.97203	86.241	5.97203	0.23888	0.00862
119.6	5.97664	86.4759	5.97664	0.23907	0.00865
119.7	5.98165	86.8549	5.98165	0.23927	0.00869
119.8	5.98719	87.2918	5.98719	0.23949	0.00873
119.9	5.99164	87.534	5.99164	0.23967	0.00875
120	5.99747	88.0053	5.99747	0.2399	0.0088
120.1	6.00196	88.2385	6.00196	0.24008	0.00882
120.2	6.00664	88.5244	6.00664	0.24027	0.00885
120.3	6.01182	88.9009	6.01182	0.24047	0.00889
120.4	6.01685	89.2823	6.01685	0.24067	0.00893
120.5	6.0219	89.6198	6.0219	0.24088	0.00896
120.6	6.027	90.0001	6.027	0.24108	0.009
120.7	6.03195	90.3177	6.03195	0.24128	0.00903
120.8	6.03707	90.6762	6.03707	0.24148	0.00907
120.9	6.0416	90.9226	6.0416	0.24166	0.00909
121	6.0466	91.236	6.0466	0.24186	0.00912
121.1	6.05221	91.6564	6.05221	0.24209	0.00917
121.2	6.05664	91.9453	6.05664	0.24227	0.00919
121.3	6.06247	92.4095	6.06247	0.2425	0.00924
121.4	6.06703	92.6538	6.06703	0.24268	0.00927
121.5	6.07161	92.931	6.07161	0.24286	0.00929
121.6	6.0768	93.3058	6.0768	0.24307	0.00933
121.7	6.08187	93.6352	6.08187	0.24327	0.00936
121.8	6.08693	93.9681	6.08693	0.24348	0.0094
121.9	6.09197	94.3415	6.09197	0.24368	0.00943
122	6.09702	94.6799	6.09702	0.24388	0.00947
122.1	6.10213	94.9912	6.10213	0.24409	0.0095
122.2	6.10664	95.3017	6.10664	0.24427	0.00953
122.3	6.11166	95.6072	6.11166	0.24447	0.00956
122.4	6.1172	96.0224	6.1172	0.24469	0.0096
122.5	6.12162	96.2693	6.12162	0.24486	0.00963
122.6	6.12749	96.7737	6.12749	0.2451	0.00968
122.7	6.13191	97.0224	6.13191	0.24528	0.0097
122.8	6.13663	97.2838	6.13663	0.24547	0.00973
122.9	6.14191	97.6657	6.14191	0.24568	0.00977
123	6.1469	98.0206	6.1469	0.24588	0.0098
123.1	6.15182	98.3105	6.15182	0.24607	0.00983
123.2	6.15702	98.699	6.15702	0.24628	0.00987
123.3	6.16208	99.0354	6.16208	0.24648	0.0099
123.4	6.167	99.358	6.167	0.24668	0.00994
123.5	6.17161	99.648	6.17161	0.24686	0.00996
123.6	6.17675	99.9861	6.17675	0.24707	0.01
123.7	6.18221	100.424	6.18221	0.24729	0.01004
123.8	6.18659	100.621	6.18659	0.24746	0.01006
123.9	6.19239	101.099	6.19239	0.2477	0.01011
124	6.19689	101.311	6.19689	0.24788	0.01013
124.1	6.20155	101.628	6.20155	0.24806	0.01016
124.2	6.20696	102.023	6.20696	0.24828	0.0102
124.3	6.21184	102.32	6.21184	0.24847	0.01023
124.4	6.21687	102.617	6.21687	0.24867	0.01026
124.5	6.22191	102.993	6.22191	0.24888	0.0103
124.6	6.22703	103.292	6.22703	0.24908	0.01033
124.7	6.232	103.632	6.232	0.24928	0.01036
124.8	6.23668	103.917	6.23668	0.24947	0.01039
124.9	6.24173	104.245	6.24173	0.24967	0.01042
125	6.24725	104.637	6.24725	0.24989	0.01046
125.1	6.25167	104.88	6.25167	0.25007	0.01049
125.2	6.25735	105.327	6.25735	0.25029	0.01053
125.3	6.26189	105.592	6.26189	0.25048	0.01056
125.4	6.26663	105.843	6.26663	0.25067	0.01058
125.5	6.27198	106.258	6.27198	0.25088	0.01063
125.6	6.27689	106.566	6.27689	0.25108	0.01066
125.7	6.2819	106.856	6.2819	0.25128	0.01069
125.8	6.2869	107.251	6.2869	0.25148	0.01073
125.9	6.29215	107.592	6.29215	0.25169	0.01076
126	6.29701	107.912	6.29701	0.25188	0.01079
126.1	6.30162	108.149	6.30162	0.25206	0.01081
126.2	6.30674	108.51	6.30674	0.25227	0.01085
126.3	6.31228	108.919	6.31228	0.25249	0.01089
126.4	6.3166	109.147	6.3166	0.25266	0.01091
126.5	6.32233	109.566	6.32233	0.25289	0.01096
126.6	6.32696	109.882	6.32696	0.25308	0.01099
126.7	6.33163	110.168	6.33163	0.25327	0.01102
126.8	6.33694	110.536	6.33694	0.25348	0.01105
126.9	6.3419	110.826	6.3419	0.25368	0.01108
127	6.34692	111.126	6.34692	0.25388	0.01111
127.1	6.35187	111.439	6.35187	0.25407	0.01114
127.2	6.35716	111.816	6.35716	0.25429	0.01118
127.3	6.36193	112.1	6.36193	0.25448	0.01121
127.4	6.36659	112.389	6.36659	0.25466	0.01124
127.5	6.37169	112.708	6.37169	0.25487	0.01127
127.6	6.37728	113.208	6.37728	0.25509	0.01132
127.7	6.38155	113.329	6.38155	0.25526	0.01133
127.8	6.38734	113.814	6.38734	0.25549	0.01138
127.9	6.39186	114.05	6.39186	0.25567	0.0114
128	6.39668	114.323	6.39668	0.25587	0.01143
128.1	6.40194	114.656	6.40194	0.25608	0.01147
128.2	6.40684	114.997	6.40684	0.25627	0.0115
128.3	6.41191	115.3	6.41191	0.25648	0.01153
128.4	6.41692	115.642	6.41692	0.25668	0.01156
128.5	6.42208	115.951	6.42208	0.25688	0.0116
128.6	6.42697	116.267	6.42697	0.25708	0.01163
128.7	6.43171	116.532	6.43171	0.25727	0.01165
128.8	6.43671	116.832	6.43671	0.25747	0.01168
128.9	6.44225	117.263	6.44225	0.25769	0.01173
129	6.44666	117.479	6.44666	0.25787	0.01175
129.1	6.45239	117.905	6.45239	0.2581	0.01179
129.2	6.45684	118.158	6.45684	0.25827	0.01182
129.3	6.4616	118.43	6.4616	0.25846	0.01184
129.4	6.46696	118.799	6.46696	0.25868	0.01188
129.5	6.47183	119.093	6.47183	0.25887	0.01191
129.6	6.47701	119.45	6.47701	0.25908	0.01194
129.7	6.48193	119.779	6.48193	0.25928	0.01198
129.8	6.48705	120.047	6.48705	0.25948	0.012
129.9	6.49199	120.332	6.49199	0.25968	0.01203
130	6.49661	120.553	6.49661	0.25986	0.01206
130.1	6.50178	120.95	6.50178	0.26007	0.0121
130.2	6.50733	121.323	6.50733	0.26029	0.01213
130.3	6.51159	121.487	6.51159	0.26046	0.01215
130.4	6.51736	121.933	6.51736	0.26069	0.01219
130.5	6.5219	122.156	6.5219	0.26088	0.01222
130.6	6.52673	122.439	6.52673	0.26107	0.01224
130.7	6.53188	122.769	6.53188	0.26128	0.01228
130.8	6.53674	123.051	6.53674	0.26147	0.01231
130.9	6.54198	123.375	6.54198	0.26168	0.01234
131	6.54689	123.657	6.54689	0.26188	0.01237
131.1	6.55205	123.949	6.55204	0.26208	0.01239
131.2	6.55701	124.179	6.55701	0.26228	0.01242
131.3	6.5616	124.372	6.5616	0.26246	0.01244
131.4	6.56676	124.626	6.56676	0.26267	0.01246
131.5	6.57232	125.017	6.57232	0.26289	0.0125
131.6	6.57659	125.002	6.57659	0.26306	0.0125
131.7	6.58237	125.333	6.58238	0.26329	0.01253
131.8	6.58691	125.219	6.58691	0.26348	0.01252
131.9	6.59169	125.033	6.59169	0.26367	0.0125
132	6.59687	124.561	6.59687	0.26387	0.01246
132.1	6.60175	120.707	6.60175	0.26407	0.01207
132.2	6.60699	118.173	6.60699	0.26428	0.01182
132.3	6.61198	119.017	6.61198	0.26448	0.0119
132.4	6.61719	119.692	6.61719	0.26469	0.01197
132.5	6.62197	120.275	6.62197	0.26488	0.01203
132.6	6.62656	120.784	6.62656	0.26506	0.01208
132.7	6.63174	121.368	6.63174	0.26527	0.01214
132.8	6.63731	122.026	6.63731	0.26549	0.0122
132.9	6.64154	122.403	6.64154	0.26566	0.01224
133	6.64741	123.066	6.64741	0.2659	0.01231
133.1	6.65192	123.473	6.65192	0.26608	0.01235
133.2	6.65676	123.928	6.65676	0.26627	0.01239
133.3	6.66184	124.414	6.66184	0.26647	0.01244
133.4	6.66672	124.855	6.66672	0.26667	0.01249
133.5	6.67201	125.355	6.67201	0.26688	0.01254
133.6	6.67702	125.802	6.67702	0.26708	0.01258
133.7	6.68208	126.219	6.68208	0.26728	0.01262
133.8	6.68703	126.665	6.68703	0.26748	0.01267
133.9	6.69158	127.035	6.69158	0.26766	0.0127
134	6.69679	127.52	6.69679	0.26787	0.01275
134.1	6.70222	127.979	6.70222	0.26809	0.0128
134.2	6.70653	128.293	6.70653	0.26826	0.01283
134.3	6.71236	128.85	6.71236	0.26849	0.01289
134.4	6.71698	129.214	6.71698	0.26868	0.01292
134.5	6.72173	129.534	6.72173	0.26887	0.01295
134.6	6.72678	129.99	6.72678	0.26907	0.013
134.7	6.73169	130.366	6.73169	0.26927	0.01304
134.8	6.73698	130.815	6.73698	0.26948	0.01308
134.9	6.742	131.233	6.742	0.26968	0.01312
135	6.74712	131.623	6.74712	0.26988	0.01316
135.1	6.7521	132.02	6.7521	0.27008	0.0132
135.2	6.75652	132.333	6.75652	0.27026	0.01323
135.3	6.76179	132.755	6.76179	0.27047	0.01328
135.4	6.7672	133.217	6.7672	0.27069	0.01332
135.5	6.77155	133.485	6.77155	0.27086	0.01335
135.6	6.7773	134.035	6.7773	0.27109	0.0134
135.7	6.782	134.334	6.782	0.27128	0.01343
135.8	6.78679	134.658	6.78679	0.27147	0.01347
135.9	6.79181	135.05	6.79181	0.27167	0.0135
136	6.79671	135.423	6.79671	0.27187	0.01354
136.1	6.802	135.836	6.802	0.27208	0.01358
136.2	6.80702	136.244	6.80702	0.27228	0.01362
136.3	6.81208	136.591	6.81208	0.27248	0.01366
136.4	6.81701	136.938	6.81701	0.27268	0.01369
136.5	6.82159	137.266	6.82159	0.27286	0.01373
136.6	6.82683	137.697	6.82683	0.27307	0.01377
136.7	6.83218	138.16	6.83218	0.27329	0.01382
136.8	6.83648	138.396	6.83648	0.27346	0.01384
136.9	6.84245	138.957	6.84245	0.2737	0.0139
137	6.847	139.231	6.847	0.27388	0.01392
137.1	6.8517	139.521	6.8517	0.27407	0.01395
137.2	6.85683	139.944	6.85683	0.27427	0.01399
137.3	6.86176	140.293	6.86176	0.27447	0.01403
137.4	6.86711	140.736	6.86711	0.27468	0.01407
137.5	6.87188	141.052	6.87188	0.27488	0.01411
137.6	6.87707	141.438	6.87707	0.27508	0.01414
137.7	6.8819	141.795	6.8819	0.27528	0.01418
137.8	6.88656	142.107	6.88656	0.27546	0.01421
137.9	6.89191	142.562	6.89191	0.27568	0.01426
138	6.89713	142.959	6.89713	0.27589	0.0143
138.1	6.90155	143.23	6.90155	0.27606	0.01432
138.2	6.90735	143.746	6.90735	0.27629	0.01437
138.3	6.91196	144.028	6.91196	0.27648	0.0144
138.4	6.91671	144.339	6.91671	0.27667	0.01443
138.5	6.92188	144.754	6.92188	0.27688	0.01448
138.6	6.92671	145.063	6.92671	0.27707	0.01451
138.7	6.93209	145.531	6.93209	0.27728	0.01455
138.8	6.93687	145.817	6.93687	0.27747	0.01458
138.9	6.94208	146.225	6.94208	0.27768	0.01462
139	6.94686	146.527	6.94686	0.27787	0.01465
139.1	6.95162	146.853	6.95162	0.27806	0.01469
139.2	6.95695	147.278	6.95695	0.27828	0.01473
139.3	6.96219	147.669	6.96219	0.27849	0.01477
139.4	6.96653	147.932	6.96653	0.27866	0.01479
139.5	6.97229	148.398	6.97229	0.27889	0.01484
139.6	6.9771	148.732	6.9771	0.27908	0.01487
139.7	6.98172	149.012	6.98172	0.27927	0.0149
139.8	6.98681	149.397	6.98681	0.27947	0.01494
139.9	6.99175	149.744	6.99175	0.27967	0.01497
140	6.99714	150.19	6.99714	0.27989	0.01502
140.1	7.00182	150.471	7.00182	0.28007	0.01505
140.2	7.00711	150.857	7.00711	0.28028	0.01509
140.3	7.01201	151.198	7.01201	0.28048	0.01512
140.4	7.0166	151.505	7.0166	0.28066	0.01515
140.5	7.02189	151.924	7.02189	0.28088	0.01519
140.6	7.02719	152.372	7.02719	0.28109	0.01524
140.7	7.03153	152.511	7.03153	0.28126	0.01525
140.8	7.03734	153.078	7.03734	0.28149	0.01531
140.9	7.04202	153.34	7.04202	0.28168	0.01533
141	7.04665	153.649	7.04665	0.28187	0.01536
141.1	7.05182	154.012	7.05182	0.28207	0.0154
141.2	7.05671	154.362	7.05671	0.28227	0.01544
141.3	7.06213	154.752	7.06213	0.28249	0.01548
141.4	7.06678	155.068	7.06678	0.28267	0.01551
141.5	7.07206	155.447	7.07206	0.28288	0.01554
141.6	7.07692	155.788	7.07692	0.28308	0.01558
141.7	7.08166	156.078	7.08166	0.28327	0.01561
141.8	7.08686	156.453	7.08686	0.28347	0.01565
141.9	7.09215	156.885	7.09215	0.28369	0.01569
142	7.09659	157.095	7.09659	0.28386	0.01571
142.1	7.10237	157.605	7.10237	0.28409	0.01576
142.2	7.10691	157.847	7.10691	0.28428	0.01578
142.3	7.11177	158.162	7.11177	0.28447	0.01582
142.4	7.11688	158.573	7.11688	0.28468	0.01586
142.5	7.12169	158.89	7.12169	0.28487	0.01589
142.6	7.12721	159.297	7.12721	0.28509	0.01593
142.7	7.13186	159.622	7.13186	0.28527	0.01596
142.8	7.13707	159.981	7.13707	0.28548	0.016
142.9	7.14186	160.298	7.14186	0.28567	0.01603
143	7.14667	160.578	7.14667	0.28587	0.01606
143.1	7.15188	161.021	7.15188	0.28608	0.0161
143.2	7.15717	161.393	7.15717	0.28629	0.01614
143.3	7.16164	161.653	7.16164	0.28647	0.01617
143.4	7.16733	162.139	7.16734	0.28669	0.01621
143.5	7.17188	162.421	7.17188	0.28688	0.01624
143.6	7.17676	162.7	7.17676	0.28707	0.01627
143.7	7.18181	163.1	7.18181	0.28727	0.01631
143.8	7.18674	163.433	7.18674	0.28747	0.01634
143.9	7.19225	163.906	7.19225	0.28769	0.01639
144	7.19679	164.123	7.19679	0.28787	0.01641
144.1	7.20208	164.538	7.20208	0.28808	0.01645
144.2	7.207	164.828	7.207	0.28828	0.01648
144.3	7.21166	165.132	7.21166	0.28847	0.01651
144.4	7.21677	165.522	7.21677	0.28867	0.01655
144.5	7.22216	165.946	7.22216	0.28889	0.01659
144.6	7.22658	166.131	7.22658	0.28906	0.01661
144.7	7.23234	166.68	7.23234	0.28929	0.01667
144.8	7.23689	166.901	7.2369	0.28948	0.01669
144.9	7.24177	167.219	7.24177	0.28967	0.01672
145	7.24676	167.577	7.24676	0.28987	0.01676
145.1	7.25175	167.926	7.25175	0.29007	0.01679
145.2	7.2572	168.358	7.2572	0.29029	0.01684
145.3	7.26176	168.608	7.26176	0.29047	0.01686
145.4	7.26713	169.009	7.26713	0.29069	0.0169
145.5	7.27199	169.329	7.27199	0.29088	0.01693
145.6	7.27662	169.6	7.27662	0.29106	0.01696
145.7	7.28181	169.983	7.28181	0.29127	0.017
145.8	7.28707	170.412	7.28707	0.29148	0.01704
145.9	7.2916	170.619	7.2916	0.29166	0.01706
146	7.29751	171.207	7.29751	0.2919	0.01712
146.1	7.30196	171.37	7.30196	0.29208	0.01714
146.2	7.30674	171.715	7.30674	0.29227	0.01717
146.3	7.31178	172.072	7.31178	0.29247	0.01721
146.4	7.31678	172.403	7.31678	0.29267	0.01724
146.5	7.32215	172.858	7.32215	0.29289	0.01729
146.6	7.32677	173.11	7.32677	0.29307	0.01731
146.7	7.33213	173.524	7.33213	0.29329	0.01735
146.8	7.33712	173.856	7.33712	0.29348	0.01739
146.9	7.34161	174.08	7.34161	0.29366	0.01741
147	7.34671	174.445	7.34671	0.29387	0.01744
147.1	7.35208	174.868	7.35208	0.29408	0.01749
147.2	7.35666	175.141	7.35666	0.29427	0.01751
147.3	7.36249	175.663	7.36249	0.2945	0.01757
147.4	7.36695	175.85	7.36695	0.29468	0.01759
147.5	7.37182	176.172	7.37182	0.29487	0.01762
147.6	7.37679	176.53	7.37679	0.29507	0.01765
147.7	7.38172	176.846	7.38172	0.29527	0.01768
147.8	7.38716	177.29	7.38716	0.29549	0.01773
147.9	7.39171	177.546	7.39171	0.29567	0.01775
148	7.39709	177.905	7.39709	0.29588	0.01779
148.1	7.40213	178.302	7.40213	0.29609	0.01783
148.2	7.40657	178.52	7.40657	0.29626	0.01785
148.3	7.41171	178.893	7.41171	0.29647	0.01789
148.4	7.41707	179.308	7.41707	0.29668	0.01793
148.5	7.42167	179.551	7.42167	0.29687	0.01796
148.6	7.42747	180.055	7.42747	0.2971	0.01801
148.7	7.43197	180.323	7.43197	0.29728	0.01803
148.8	7.4368	180.59	7.4368	0.29747	0.01806
148.9	7.44175	180.978	7.44175	0.29767	0.0181
149	7.44676	181.281	7.44676	0.29787	0.01813
149.1	7.45214	181.74	7.45214	0.29809	0.01817
149.2	7.45667	181.976	7.45667	0.29827	0.0182
149.3	7.46214	182.404	7.46214	0.29849	0.01824
149.4	7.46719	182.761	7.46719	0.29869	0.01828
149.5	7.47162	183.002	7.47162	0.29886	0.0183
149.6	7.47675	183.346	7.47675	0.29907	0.01833
149.7	7.48206	183.768	7.48206	0.29928	0.01838
149.8	7.48664	183.975	7.48664	0.29947	0.0184
149.9	7.49253	184.525	7.49253	0.2997	0.01845
150	7.4969	184.721	7.4969	0.29988	0.01847
150.1	7.50178	185.02	7.50178	0.30007	0.0185
150.2	7.50679	185.387	7.50679	0.30027	0.01854
150.3	7.51173	185.692	7.51173	0.30047	0.01857
150.4	7.51708	186.13	7.51708	0.30068	0.01861
150.5	7.52169	186.392	7.52169	0.30087	0.01864
150.6	7.52728	186.857	7.52728	0.30109	0.01869
150.7	7.53207	187.123	7.53207	0.30128	0.01871
150.8	7.53655	187.38	7.53655	0.30146	0.01874
150.9	7.5418	187.754	7.5418	0.30167	0.01878
151	7.54704	188.19	7.54704	0.30188	0.01882
151.1	7.5517	188.394	7.5517	0.30207	0.01884
151.2	7.55741	188.927	7.55741	0.3023	0.01889
151.3	7.56189	189.156	7.56189	0.30248	0.01892
151.4	7.56671	189.466	7.56671	0.30267	0.01895
151.5	7.57183	189.856	7.57183	0.30287	0.01899
151.6	7.57678	190.168	7.57678	0.30307	0.01902
151.7	7.58208	190.557	7.58208	0.30328	0.01906
151.8	7.58665	190.825	7.58665	0.30347	0.01908
151.9	7.59223	191.273	7.59223	0.30369	0.01913
152	7.59705	191.587	7.59705	0.30388	0.01916
152.1	7.60157	191.826	7.60157	0.30406	0.01918
152.2	7.60683	192.228	7.60683	0.30427	0.01922
152.3	7.61208	192.653	7.61208	0.30448	0.01927
152.4	7.61676	192.903	7.61676	0.30467	0.01929
152.5	7.62238	193.373	7.62238	0.3049	0.01934
152.6	7.62688	193.603	7.62688	0.30508	0.01936
152.7	7.63175	193.906	7.63175	0.30527	0.01939
152.8	7.63689	194.277	7.6369	0.30548	0.01943
152.9	7.64181	194.627	7.64181	0.30567	0.01946
153	7.64715	195.005	7.64715	0.30589	0.0195
153.1	7.65164	195.242	7.65164	0.30607	0.01952
153.2	7.65723	195.705	7.65723	0.30629	0.01957
153.3	7.66205	195.996	7.66205	0.30648	0.0196
153.4	7.66655	196.201	7.66655	0.30666	0.01962
153.5	7.6718	196.666	7.6718	0.30687	0.01967
153.6	7.67711	197.04	7.67711	0.30708	0.0197
153.7	7.68176	197.277	7.68176	0.30727	0.01973
153.8	7.68727	197.76	7.68727	0.30749	0.01978
153.9	7.69192	198.026	7.69192	0.30768	0.0198
154	7.69679	198.329	7.69679	0.30787	0.01983
154.1	7.70185	198.733	7.70185	0.30807	0.01987
154.2	7.70681	199.027	7.70681	0.30827	0.0199
154.3	7.71216	199.409	7.71216	0.30849	0.01994
154.4	7.71659	199.644	7.71659	0.30866	0.01996
154.5	7.72226	200.133	7.72226	0.30889	0.02001
154.6	7.72701	200.413	7.72701	0.30908	0.02004
154.7	7.73155	200.638	7.73155	0.30926	0.02006
154.8	7.73677	201.062	7.73678	0.30947	0.02011
154.9	7.74214	201.45	7.74214	0.30969	0.02014
155	7.74673	201.684	7.74673	0.30987	0.02017
155.1	7.7523	202.186	7.7523	0.31009	0.02022
155.2	7.75687	202.441	7.75687	0.31027	0.02024
155.3	7.76182	202.719	7.76182	0.31047	0.02027
155.4	7.76686	203.101	7.76686	0.31067	0.02031
155.5	7.77176	203.447	7.77176	0.31087	0.02034
155.6	7.77713	203.856	7.77713	0.31109	0.02039
155.7	7.78166	204.069	7.78166	0.31127	0.02041
155.8	7.78721	204.55	7.78721	0.31149	0.02045
155.9	7.7919	204.744	7.7919	0.31168	0.02047
156	7.79662	205.09	7.79662	0.31186	0.02051
156.1	7.80182	205.451	7.80182	0.31207	0.02055
156.2	7.80706	205.888	7.80706	0.31228	0.02059
156.3	7.81182	206.13	7.81182	0.31247	0.02061
156.4	7.81734	206.659	7.81734	0.31269	0.02067
156.5	7.82185	206.843	7.82185	0.31287	0.02068
156.6	7.82672	207.167	7.82672	0.31307	0.02072
156.7	7.8319	207.532	7.8319	0.31328	0.02075
156.8	7.83673	207.87	7.83673	0.31347	0.02079
156.9	7.84222	208.248	7.84222	0.31369	0.02082
157	7.84669	208.508	7.84669	0.31387	0.02085
157.1	7.85217	208.945	7.85217	0.31409	0.02089
157.2	7.85694	209.23	7.85694	0.31428	0.02092
157.3	7.86157	209.521	7.86157	0.31446	0.02095
157.4	7.86684	209.919	7.86684	0.31467	0.02099
157.5	7.87214	210.311	7.87214	0.31489	0.02103
157.6	7.87677	210.573	7.87677	0.31507	0.02106
157.7	7.88226	211.061	7.88226	0.31529	0.02111
157.8	7.88686	211.278	7.88686	0.31547	0.02113
157.9	7.89189	211.626	7.89189	0.31568	0.02116
158	7.89683	211.937	7.89683	0.31587	0.02119
158.1	7.90165	212.274	7.90165	0.31607	0.02123
158.2	7.90721	212.723	7.90721	0.31629	0.02127
158.3	7.91161	212.942	7.91161	0.31646	0.02129
158.4	7.91723	213.355	7.91723	0.31669	0.02134
158.5	7.92198	213.649	7.92198	0.31688	0.02136
158.6	7.92653	213.915	7.92653	0.31706	0.02139
158.7	7.9318	214.348	7.9318	0.31727	0.02143
158.8	7.93717	214.75	7.93717	0.31749	0.02147
158.9	7.94173	214.979	7.94173	0.31767	0.0215
159	7.9473	215.476	7.9473	0.31789	0.02155
159.1	7.9519	215.689	7.9519	0.31808	0.02157
159.2	7.95684	216.002	7.95684	0.31827	0.0216
159.3	7.96178	216.372	7.96178	0.31847	0.02164
159.4	7.96668	216.672	7.96668	0.31867	0.02167
159.5	7.97217	217.085	7.97217	0.31889	0.02171
159.6	7.97662	217.332	7.97662	0.31906	0.02173
159.7	7.98234	217.849	7.98234	0.31929	0.02178
159.8	7.98697	218.103	7.98697	0.31948	0.02181
159.9	7.99158	218.337	7.99158	0.31966	0.02183
160	7.99686	218.737	7.99686	0.31987	0.02187
160.1	8.00216	219.182	8.00216	0.32009	0.02192
160.2	8.0067	219.376	8.0067	0.32027	0.02194
160.3	8.01233	219.905	8.01233	0.32049	0.02199
160.4	8.01689	220.117	8.01689	0.32068	0.02201
160.5	8.02194	220.519	8.02194	0.32088	0.02205
160.6	8.02679	220.816	8.02679	0.32107	0.02208
160.7	8.0316	221.092	8.0316	0.32126	0.02211
160.8	8.03715	221.561	8.03715	0.32149	0.02216
160.9	8.0417	221.805	8.0417	0.32167	0.02218
161	8.0473	222.271	8.0473	0.32189	0.02223
161.1	8.05203	222.548	8.05203	0.32208	0.02225
161.2	8.0566	222.79	8.0566	0.32226	0.02228
161.3	8.06186	223.201	8.06186	0.32247	0.02232
161.4	8.06702	223.622	8.06702	0.32268	0.02236
161.5	8.07168	223.846	8.07168	0.32287	0.02238
161.6	8.07721	224.351	8.07721	0.32309	0.02244
161.7	8.08191	224.585	8.08191	0.32328	0.02246
161.8	8.08693	224.944	8.08693	0.32348	0.02249
161.9	8.09172	225.25	8.09172	0.32367	0.02253
162	8.09657	225.537	8.09657	0.32386	0.02255
162.1	8.10214	226.04	8.10214	0.32409	0.0226
162.2	8.10669	226.269	8.10669	0.32427	0.02263
162.3	8.11229	226.699	8.11229	0.32449	0.02267
162.4	8.11711	227.055	8.11711	0.32468	0.02271
162.5	8.12156	227.234	8.12156	0.32486	0.02272
162.6	8.12681	227.648	8.12681	0.32507	0.02276
162.7	8.13201	228.044	8.13201	0.32528	0.0228
162.8	8.13676	228.314	8.13676	0.32547	0.02283
162.9	8.14225	228.796	8.14225	0.32569	0.02288
163	8.14699	229.069	8.14699	0.32588	0.02291
163.1	8.15197	229.428	8.15197	0.32608	0.02294
163.2	8.15672	229.732	8.15672	0.32627	0.02297
163.3	8.16162	230.036	8.16162	0.32646	0.023
163.4	8.16716	230.5	8.16716	0.32669	0.02305
163.5	8.17166	230.725	8.17166	0.32687	0.02307
163.6	8.17732	231.213	8.17732	0.32709	0.02312
163.7	8.18206	231.505	8.18206	0.32728	0.02315
163.8	8.1866	231.74	8.1866	0.32746	0.02317
163.9	8.19192	232.167	8.19192	0.32768	0.02322
164	8.19704	232.56	8.19704	0.32788	0.02326
164.1	8.20162	232.786	8.20162	0.32806	0.02328
164.2	8.20727	233.269	8.20727	0.32829	0.02333
164.3	8.21203	233.601	8.21203	0.32848	0.02336
164.4	8.21688	233.852	8.21688	0.32868	0.02339
164.5	8.22174	234.198	8.22174	0.32887	0.02342
164.6	8.22671	234.533	8.22671	0.32907	0.02345
164.7	8.23221	234.994	8.23221	0.32929	0.0235
164.8	8.23666	235.186	8.23666	0.32947	0.02352
164.9	8.24227	235.665	8.24227	0.32969	0.02357
165	8.24692	235.904	8.24692	0.32988	0.02359
165.1	8.2515	236.184	8.2515	0.33006	0.02362
165.2	8.25696	236.622	8.25696	0.33028	0.02366
165.3	8.26199	237.007	8.26199	0.33048	0.0237
165.4	8.26671	237.261	8.26671	0.33067	0.02373
165.5	8.27219	237.759	8.27219	0.33089	0.02378
165.6	8.27696	237.998	8.27696	0.33108	0.0238
165.7	8.28187	238.357	8.28187	0.33127	0.02384
165.8	8.28678	238.678	8.28678	0.33147	0.02387
165.9	8.29164	239	8.29164	0.33167	0.0239
166	8.29721	239.466	8.29721	0.33189	0.02395
166.1	8.30165	239.715	8.30165	0.33207	0.02397
166.2	8.3073	240.199	8.3073	0.33229	0.02402
166.3	8.31197	240.471	8.31197	0.33248	0.02405
166.4	8.31662	240.742	8.31662	0.33266	0.02407
166.5	8.322	241.179	8.322	0.33288	0.02412
166.6	8.32702	241.55	8.32702	0.33308	0.02416
166.7	8.33172	241.761	8.33172	0.33327	0.02418
166.8	8.33715	242.246	8.33715	0.33349	0.02422
166.9	8.34208	242.567	8.34208	0.33368	0.02426
167	8.34687	242.85	8.34687	0.33387	0.02428
167.1	8.35172	243.156	8.35172	0.33407	0.02432
167.2	8.35666	243.508	8.35666	0.33427	0.02435
167.3	8.36226	243.979	8.36226	0.33449	0.0244
167.4	8.36665	244.192	8.36665	0.33467	0.02442
167.5	8.37225	244.657	8.37225	0.33489	0.02447
167.6	8.37702	244.966	8.37702	0.33508	0.0245
167.7	8.3816	245.202	8.3816	0.33526	0.02452
167.8	8.38697	245.67	8.38697	0.33548	0.02457
167.9	8.39203	246.017	8.39203	0.33568	0.0246
168	8.3967	246.275	8.3967	0.33587	0.02463
168.1	8.40209	246.741	8.40209	0.33608	0.02467
168.2	8.40703	247.063	8.40703	0.33628	0.02471
168.3	8.41184	247.314	8.41184	0.33647	0.02473
168.4	8.4167	247.695	8.4167	0.33667	0.02477
168.5	8.4216	247.982	8.4216	0.33686	0.0248
168.6	8.4273	248.528	8.4273	0.33709	0.02485
168.7	8.43159	248.66	8.43159	0.33726	0.02487
168.8	8.43727	249.212	8.43727	0.33749	0.02492
168.9	8.44194	249.462	8.44194	0.33768	0.02495
169	8.44665	249.745	8.44665	0.33787	0.02497
169.1	8.45195	250.18	8.45195	0.33808	0.02502
169.2	8.457	250.543	8.457	0.33828	0.02505
169.3	8.46174	250.77	8.46174	0.33847	0.02508
169.4	8.46716	251.283	8.46716	0.33869	0.02513
169.5	8.47197	251.544	8.47197	0.33888	0.02515
169.6	8.47686	251.892	8.47686	0.33907	0.02519
169.7	8.48175	252.214	8.48175	0.33927	0.02522
169.8	8.48662	252.548	8.48662	0.33946	0.02525
169.9	8.49236	253.068	8.49236	0.33969	0.02531
170	8.4967	253.256	8.4967	0.33987	0.02533
170.1	8.50232	253.765	8.50232	0.34009	0.02538
170.2	8.50689	254.003	8.50689	0.34028	0.0254
170.3	8.51161	254.298	8.51161	0.34046	0.02543
170.4	8.51695	254.744	8.51695	0.34068	0.02547
170.5	8.52196	255.122	8.52196	0.34088	0.02551
170.6	8.52681	255.406	8.52681	0.34107	0.02554
170.7	8.53217	255.894	8.53217	0.34129	0.02559
170.8	8.53693	256.138	8.53693	0.34148	0.02561
170.9	8.54187	256.525	8.54187	0.34167	0.02565
171	8.54668	256.815	8.54668	0.34187	0.02568
171.1	8.55172	257.187	8.55172	0.34207	0.02572
171.2	8.55744	257.698	8.55744	0.3423	0.02577
171.3	8.56166	257.858	8.56166	0.34247	0.02579
171.4	8.56727	258.369	8.56727	0.34269	0.02584
171.5	8.57194	258.65	8.57194	0.34288	0.02586
171.6	8.57666	258.928	8.57666	0.34307	0.02589
171.7	8.58184	259.355	8.58184	0.34327	0.02594
171.8	8.58688	259.727	8.58688	0.34348	0.02597
171.9	8.59176	260.063	8.59176	0.34367	0.02601
172	8.5972	260.534	8.5972	0.34389	0.02605
172.1	8.60192	260.763	8.60192	0.34408	0.02608
172.2	8.60693	261.175	8.60693	0.34428	0.02612
172.3	8.61165	261.447	8.61165	0.34447	0.02614
172.4	8.61672	261.816	8.61672	0.34467	0.02618
172.5	8.62239	262.344	8.62239	0.3449	0.02623
172.6	8.62661	262.515	8.62661	0.34506	0.02625
172.7	8.6323	263.017	8.6323	0.34529	0.0263
172.8	8.63701	263.309	8.63701	0.34548	0.02633
172.9	8.64161	263.568	8.64161	0.34566	0.02636
173	8.64685	264.026	8.64685	0.34587	0.0264
173.1	8.65186	264.329	8.65186	0.34607	0.02643
173.2	8.6568	264.665	8.6568	0.34627	0.02647
173.3	8.66226	265.155	8.66226	0.34649	0.02652
173.4	8.667	265.417	8.667	0.34668	0.02654
173.5	8.67188	265.759	8.67188	0.34688	0.02658
173.6	8.67666	266.101	8.67666	0.34707	0.02661
173.7	8.68172	266.45	8.68172	0.34727	0.02665
173.8	8.68731	266.954	8.68731	0.34749	0.0267
173.9	8.69157	267.143	8.69157	0.34766	0.02671
174	8.69734	267.731	8.69734	0.34789	0.02677
174.1	8.70203	267.982	8.70203	0.34808	0.0268
174.2	8.70665	268.226	8.70665	0.34827	0.02682
174.3	8.71181	268.629	8.71181	0.34847	0.02686
174.4	8.71684	269.013	8.71684	0.34867	0.0269
174.5	8.72184	269.321	8.72184	0.34887	0.02693
174.6	8.72726	269.827	8.72726	0.34909	0.02698
174.7	8.73193	270.063	8.73193	0.34928	0.02701
174.8	8.73695	270.427	8.73695	0.34948	0.02704
174.9	8.7417	270.773	8.7417	0.34967	0.02708
175	8.74675	271.164	8.74675	0.34987	0.02712
175.1	8.75229	271.638	8.75229	0.35009	0.02716
175.2	8.75656	271.801	8.75656	0.35026	0.02718
175.3	8.76229	272.37	8.76229	0.35049	0.02724
175.4	8.76708	272.675	8.76708	0.35068	0.02727
175.5	8.77161	272.931	8.77161	0.35086	0.02729
175.6	8.77681	273.36	8.77681	0.35107	0.02734
175.7	8.78182	273.744	8.78182	0.35127	0.02737
175.8	8.78685	274.07	8.78685	0.35147	0.02741
175.9	8.79221	274.555	8.79221	0.35169	0.02746
176	8.79695	274.84	8.79695	0.35188	0.02748
176.1	8.80196	275.168	8.80196	0.35208	0.02752
176.2	8.80661	275.452	8.80661	0.35226	0.02755
176.3	8.81176	275.873	8.81176	0.35247	0.02759
176.4	8.81728	276.376	8.81728	0.35269	0.02764
176.5	8.82154	276.532	8.82154	0.35286	0.02765
176.6	8.82728	277.103	8.82728	0.35309	0.02771
176.7	8.83212	277.465	8.83212	0.35328	0.02775
176.8	8.83669	277.648	8.83669	0.35347	0.02776
176.9	8.84183	278.107	8.84183	0.35367	0.02781
177	8.84685	278.462	8.84685	0.35387	0.02785
177.1	8.8518	278.808	8.8518	0.35407	0.02788
177.2	8.85726	279.31	8.85726	0.35429	0.02793
177.3	8.86191	279.589	8.86191	0.35448	0.02796
177.4	8.86691	279.952	8.86691	0.35468	0.028
177.5	8.87173	280.294	8.87173	0.35487	0.02803
177.6	8.87682	280.66	8.87682	0.35507	0.02807
177.7	8.88221	281.172	8.88221	0.35529	0.02812
177.8	8.88648	281.301	8.88648	0.35546	0.02813
177.9	8.89244	281.95	8.89244	0.3557	0.0282
178	8.89705	282.19	8.89705	0.35588	0.02822
178.1	8.9016	282.427	8.9016	0.35606	0.02824
178.2	8.90687	282.915	8.90687	0.35627	0.02829
178.3	8.91186	283.284	8.91186	0.35647	0.02833
178.4	8.91687	283.603	8.91687	0.35667	0.02836
178.5	8.92213	284.105	8.92213	0.35689	0.02841
178.6	8.92691	284.392	8.92691	0.35708	0.02844
178.7	8.93179	284.731	8.93179	0.35727	0.02847
178.8	8.93666	285.076	8.93666	0.35747	0.02851
178.9	8.94185	285.521	8.94185	0.35767	0.02855
179	8.94721	285.984	8.94721	0.35789	0.0286
179.1	8.95152	286.163	8.95152	0.35806	0.02862
179.2	8.95735	286.799	8.95735	0.35829	0.02868
179.3	8.96199	287.028	8.96199	0.35848	0.0287
179.4	8.96663	287.319	8.96663	0.35867	0.02873
179.5	8.97192	287.764	8.97192	0.35888	0.02878
179.6	8.97684	288.144	8.97684	0.35907	0.02881
179.7	8.98189	288.509	8.98189	0.35928	0.02885
179.8	8.98708	288.994	8.98708	0.35948	0.0289
179.9	8.99197	289.269	8.99197	0.35968	0.02893
180	8.99686	289.642	8.99686	0.35987	0.02896
180.1	9.00174	289.979	9.00174	0.36007	0.029
180.2	9.00688	290.396	9.00688	0.36028	0.02904
180.3	9.01225	290.883	9.01225	0.36049	0.02909
180.4	9.0165	291.035	9.0165	0.36066	0.0291
180.5	9.02232	291.654	9.02232	0.36089	0.02917
180.6	9.0271	291.959	9.0271	0.36108	0.0292
180.7	9.03164	292.166	9.03164	0.36127	0.02922
180.8	9.03685	292.661	9.03685	0.36147	0.02927
180.9	9.04184	293.016	9.04184	0.36167	0.0293
181	9.04692	293.403	9.04692	0.36188	0.02934
181.1	9.05206	293.856	9.05206	0.36208	0.02939
181.2	9.057	294.211	9.057	0.36228	0.02942
181.3	9.06195	294.526	9.06195	0.36248	0.02945
181.4	9.06671	294.899	9.06671	0.36267	0.02949
181.5	9.07181	295.286	9.07181	0.36287	0.02953
181.6	9.07728	295.85	9.07728	0.36309	0.02958
181.7	9.0815	295.974	9.0815	0.36326	0.0296
181.8	9.08735	296.603	9.08735	0.36349	0.02966
181.9	9.09202	296.877	9.09202	0.36368	0.02969
182	9.09658	297.122	9.09658	0.36386	0.02971
182.1	9.10183	297.603	9.10183	0.36407	0.02976
182.2	9.1068	297.971	9.1068	0.36427	0.0298
182.3	9.1119	298.352	9.1119	0.36448	0.02984
182.4	9.11701	298.791	9.11701	0.36468	0.02988
182.5	9.12199	299.153	9.12199	0.36488	0.02992
182.6	9.12695	299.544	9.12695	0.36508	0.02995
182.7	9.13175	299.926	9.13175	0.36527	0.02999
182.8	9.13679	300.265	9.13679	0.36547	0.03003
182.9	9.14221	300.801	9.14221	0.36569	0.03008
183	9.14652	300.948	9.14652	0.36586	0.03009
183.1	9.15238	301.639	9.15238	0.3661	0.03016
183.2	9.15696	301.826	9.15696	0.36628	0.03018
183.3	9.16167	302.13	9.16167	0.36647	0.03021
183.4	9.16686	302.607	9.16686	0.36667	0.03026
183.5	9.1718	303.003	9.1718	0.36687	0.0303
183.6	9.17703	303.434	9.17703	0.36708	0.03034
183.7	9.18209	303.864	9.18209	0.36728	0.03039
183.8	9.18698	304.158	9.18698	0.36748	0.03042
183.9	9.19182	304.521	9.19182	0.36767	0.03045
184	9.19676	304.918	9.19676	0.36787	0.03049
184.1	9.2018	305.31	9.2018	0.36807	0.03053
184.2	9.20727	305.865	9.20727	0.36829	0.03059
184.3	9.21159	306.069	9.21159	0.36846	0.03061
184.4	9.21739	306.678	9.21739	0.3687	0.03067
184.5	9.22192	306.92	9.22192	0.36888	0.03069
184.6	9.22661	307.233	9.22661	0.36906	0.03072
184.7	9.23184	307.724	9.23184	0.36927	0.03077
184.8	9.23685	308.163	9.23685	0.36947	0.03082
184.9	9.24203	308.51	9.24203	0.36968	0.03085
185	9.24707	309.01	9.24707	0.36988	0.0309
185.1	9.25194	309.288	9.25194	0.37008	0.03093
185.2	9.25697	309.76	9.25697	0.37028	0.03098
185.3	9.26173	310.058	9.26173	0.37047	0.03101
185.4	9.26672	310.482	9.26672	0.37067	0.03105
185.5	9.27227	311.054	9.27227	0.37089	0.03111
185.6	9.27651	311.209	9.27651	0.37106	0.03112
185.7	9.28238	311.864	9.28238	0.3713	0.03119
185.8	9.28692	312.114	9.28692	0.37148	0.03121
185.9	9.29163	312.439	9.29163	0.37167	0.03124
186	9.29676	312.879	9.29676	0.37187	0.03129
186.1	9.30184	313.273	9.30184	0.37207	0.03133
186.2	9.307	313.711	9.307	0.37228	0.03137
186.3	9.31207	314.15	9.31207	0.37248	0.03141
186.4	9.317	314.507	9.317	0.37268	0.03145
186.5	9.32198	314.902	9.32198	0.37288	0.03149
186.6	9.3267	315.216	9.3267	0.37307	0.03152
186.7	9.33174	315.612	9.33174	0.37327	0.03156
186.8	9.3372	316.196	9.3372	0.37349	0.03162
186.9	9.34153	316.351	9.34153	0.37366	0.03164
187	9.34754	317.102	9.34754	0.3739	0.03171
187.1	9.35197	317.298	9.35197	0.37408	0.03173
187.2	9.35659	317.563	9.35659	0.37426	0.03176
187.3	9.36181	318.093	9.36181	0.37447	0.03181
187.4	9.36691	318.518	9.36691	0.37468	0.03185
187.5	9.37197	318.941	9.37197	0.37488	0.03189
187.6	9.37708	319.408	9.37708	0.37508	0.03194
187.7	9.382	319.772	9.382	0.37528	0.03198
187.8	9.38711	320.231	9.38711	0.37548	0.03202
187.9	9.39167	320.48	9.39167	0.37567	0.03205
188	9.39663	320.902	9.39663	0.37587	0.03209
188.1	9.40218	321.497	9.40218	0.37609	0.03215
188.2	9.40661	321.677	9.40661	0.37626	0.03217
188.3	9.41248	322.367	9.41248	0.3765	0.03224
188.4	9.41693	322.599	9.41693	0.37668	0.03226
188.5	9.42165	322.931	9.42165	0.37687	0.03229
188.6	9.42685	323.391	9.42685	0.37707	0.03234
188.7	9.43178	323.81	9.43178	0.37727	0.03238
188.8	9.43696	324.219	9.43696	0.37748	0.03242
188.9	9.44198	324.695	9.44198	0.37768	0.03247
189	9.44696	325.032	9.44696	0.37788	0.0325
189.1	9.45211	325.515	9.45211	0.37808	0.03255
189.2	9.45662	325.728	9.45662	0.37826	0.03257
189.3	9.46162	326.177	9.46162	0.37846	0.03262
189.4	9.46719	326.796	9.46719	0.37869	0.03268
189.5	9.47161	326.971	9.47161	0.37886	0.0327
189.6	9.47744	327.661	9.47744	0.3791	0.03277
189.7	9.482	327.935	9.482	0.37928	0.03279
189.8	9.48664	328.179	9.48664	0.37947	0.03282
189.9	9.4918	328.709	9.4918	0.37967	0.03287
190	9.49682	329.126	9.49682	0.37987	0.03291
190.1	9.50199	329.582	9.50199	0.38008	0.03296
190.2	9.50693	329.996	9.50693	0.38028	0.033
190.3	9.51205	330.432	9.51205	0.38048	0.03304
190.4	9.51714	330.858	9.51714	0.38069	0.03309
190.5	9.52166	331.133	9.52166	0.38087	0.03311
190.6	9.52667	331.536	9.52667	0.38107	0.03315
190.7	9.53219	332.188	9.53219	0.38129	0.03322
190.8	9.53658	332.371	9.53658	0.38146	0.03324
190.9	9.54247	333.116	9.54247	0.3817	0.03331
191	9.5469	333.322	9.5469	0.38188	0.03333
191.1	9.55166	333.641	9.55166	0.38207	0.03336
191.2	9.55692	334.2	9.55692	0.38228	0.03342
191.3	9.56186	334.625	9.56186	0.38247	0.03346
191.4	9.56687	335.06	9.56687	0.38267	0.03351
191.5	9.57195	335.56	9.57195	0.38288	0.03356
191.6	9.57714	336.023	9.57714	0.38309	0.0336
191.7	9.582	336.387	9.582	0.38328	0.03364
191.8	9.5866	336.7	9.5866	0.38346	0.03367
191.9	9.59173	337.192	9.59173	0.38367	0.03372
192	9.5972	337.784	9.5972	0.38389	0.03378
192.1	9.60161	337.974	9.60161	0.38406	0.0338
192.2	9.60738	338.71	9.60738	0.3843	0.03387
192.3	9.61188	338.945	9.61188	0.38448	0.03389
192.4	9.61661	339.291	9.61661	0.38466	0.03393
192.5	9.62192	339.835	9.62192	0.38488	0.03398
192.6	9.62679	340.257	9.62679	0.38507	0.03403
192.7	9.63192	340.67	9.63192	0.38528	0.03407
192.8	9.63688	341.188	9.63688	0.38548	0.03412
192.9	9.6421	341.63	9.6421	0.38568	0.03416
193	9.64702	342.071	9.64702	0.38588	0.03421
193.1	9.65162	342.395	9.65162	0.38606	0.03424
193.2	9.65671	342.868	9.65671	0.38627	0.03429
193.3	9.66219	343.461	9.66219	0.38649	0.03435
193.4	9.66662	343.702	9.66662	0.38666	0.03437
193.5	9.67235	344.409	9.67235	0.38689	0.03444
193.6	9.67692	344.699	9.67692	0.38708	0.03447
193.7	9.68165	345.007	9.68165	0.38727	0.0345
193.8	9.68701	345.58	9.68701	0.38748	0.03456
193.9	9.69184	345.957	9.69184	0.38767	0.0346
194	9.69693	346.449	9.69693	0.38788	0.03464
194.1	9.70183	346.886	9.70183	0.38807	0.03469
194.2	9.70716	347.405	9.70716	0.38829	0.03474
194.3	9.71201	347.757	9.71201	0.38848	0.03478
194.4	9.71662	348.106	9.71662	0.38866	0.03481
194.5	9.72173	348.569	9.72173	0.38887	0.03486
194.6	9.72724	349.229	9.72724	0.38909	0.03492
194.7	9.73161	349.42	9.73161	0.38926	0.03494
194.8	9.73731	350.11	9.73731	0.38949	0.03501
194.9	9.74199	350.417	9.74199	0.38968	0.03504
195	9.7467	350.776	9.7467	0.38987	0.03508
195.1	9.75196	351.33	9.75196	0.39008	0.03513
195.2	9.75689	351.759	9.75689	0.39028	0.03518
195.3	9.76196	352.265	9.76196	0.39048	0.03523
195.4	9.76678	352.658	9.76678	0.39067	0.03527
195.5	9.77216	353.174	9.77216	0.39089	0.03532
195.6	9.77698	353.601	9.77698	0.39108	0.03536
195.7	9.78162	353.897	9.78162	0.39126	0.03539
195.8	9.78669	354.394	9.78669	0.39147	0.03544
195.9	9.79226	355.084	9.79226	0.39169	0.03551
196	9.79656	355.229	9.79656	0.39186	0.03552
196.1	9.80232	355.989	9.80232	0.39209	0.0356
196.2	9.80687	356.255	9.80687	0.39227	0.03563
196.3	9.81172	356.659	9.81172	0.39247	0.03567
196.4	9.81692	357.179	9.81692	0.39268	0.03572
196.5	9.82178	357.586	9.82178	0.39287	0.03576
196.6	9.82699	358.101	9.82699	0.39308	0.03581
196.7	9.83188	358.547	9.83188	0.39328	0.03585
196.8	9.83706	359.007	9.83706	0.39348	0.0359
196.9	9.84194	359.427	9.84194	0.39368	0.03594
197	9.84668	359.761	9.84668	0.39387	0.03598
197.1	9.85174	360.219	9.85174	0.39407	0.03602
197.2	9.85727	360.871	9.85727	0.39429	0.03609
197.3	9.86166	361.05	9.86166	0.39447	0.03611
197.4	9.86739	361.767	9.86739	0.3947	0.03618
197.5	9.87188	362.057	9.87188	0.39488	0.03621
197.6	9.87666	362.4	9.87666	0.39507	0.03624
197.7	9.88196	363.038	9.88196	0.39528	0.0363
197.8	9.88677	363.377	9.88677	0.39547	0.03634
197.9	9.89206	363.965	9.89206	0.39568	0.0364
198	9.89687	364.332	9.89687	0.39587	0.03643
198.1	9.90204	364.874	9.90204	0.39608	0.03649
198.2	9.90698	365.31	9.90698	0.39628	0.03653
198.3	9.9116	365.651	9.9116	0.39646	0.03657
198.4	9.91676	366.196	9.91676	0.39667	0.03662
198.5	9.92231	366.899	9.92231	0.39689	0.03669
198.6	9.92663	367.053	9.92663	0.39707	0.03671
198.7	9.93238	367.885	9.93238	0.3973	0.03679
198.8	9.9369	368.175	9.9369	0.39748	0.03682
198.9	9.94178	368.611	9.94178	0.39767	0.03686
[truncated: 810 more rows]

## Sheet: Extension
0
0.00085
0.00512
0.01228
0.01696
0.02159
0.02685
0.03177
0.0369
0.04199
0.047
0.05182
0.05659
0.06185
0.06718
0.0715
0.07732
0.08195
0.08661
0.09192
0.09672
0.10194
0.10698
0.11201
0.11693
0.12167
0.12689
0.13224
0.13644
0.14234
0.14706
0.15166
0.15683
0.16174
0.167
0.17189
0.17707
0.182
0.18663
0.1919
0.19729
0.20145
0.2074
0.21202
0.21661
0.2218
0.22671
0.23203
0.23688
0.24204
0.24692
0.25166
0.25686
0.26226
0.26652
0.2724
0.27692
0.28166
0.28682
0.2917
0.29713
0.30195
0.30705
0.31187
0.31669
0.32183
0.32725
0.33156
0.33741
0.34189
0.34664
0.35182
0.35679
0.36215
0.36693
0.37205
0.37698
0.38164
0.38673
0.39225
0.39652
0.40243
0.40687
0.41164
0.41677
0.42181
0.42713
0.43191
0.4371
0.44202
0.44659
0.45179
0.45719
0.46152
0.46758
0.47197
0.47663
0.48179
0.48682
0.49205
0.4969
0.50209
0.50709
0.51163
0.5167
0.52214
0.52659
0.53251
0.53691
0.54173
0.54683
0.55173
0.5571
0.56183
0.56706
0.57214
0.57661
0.58166
0.58714
0.59163
0.59745
0.60192
0.6067
0.61175
0.6168
0.62213
0.62679
0.63208
0.6372
0.6416
0.64671
0.65212
0.65658
0.66252
0.66688
0.6717
0.67685
0.68181
0.68699
0.69182
0.69724
0.70204
0.70653
0.71181
0.71713
0.7216
0.72742
0.73186
0.7366
0.7419
0.74681
0.75203
0.75677
0.76216
0.76705
0.77159
0.7768
0.78211
0.78667
0.79238
0.79685
0.80167
0.80695
0.81184
0.81708
0.82172
0.8272
0.83205
0.83656
0.84179
0.84715
0.85165
0.85728
0.86195
0.86676
0.87188
0.87683
0.88211
0.8867
0.89226
0.89699
0.90153
0.90677
0.91218
0.91662
0.92232
0.92685
0.93175
0.93692
0.9418
0.94708
0.95175
0.95719
0.96197
0.96664
0.97178
0.97712
0.98171
0.9874
0.99184
0.99668
1.00194
1.00678
1.01216
1.01677
1.02216
1.02697
1.03155
1.0368
1.04221
1.04668
1.05234
1.05688
1.06184
1.06685
1.07168
1.0772
1.08171
1.08716
1.09197
1.09651
1.10179
1.10718
1.11164
1.11739
1.12191
1.12677
1.13181
1.13671
1.14211
1.14674
1.15232
1.15702
1.16149
1.1668
1.17223
1.17659
1.18242
1.18694
1.19188
1.19679
1.20161
1.20716
1.21179
1.21723
1.22204
1.22657
1.2318
1.23713
1.24159
1.24737
1.25195
1.25686
1.26173
1.26659
1.27213
1.27678
1.28224
1.28707
1.29149
1.29682
1.3021
1.30664
1.3123
1.31698
1.32192
1.32675
1.33163
1.33711
1.34178
1.34726
1.35204
1.35657
1.3619
1.3671
1.37155
1.37743
1.38202
1.3868
1.39176
1.39667
1.40222
1.4067
1.4122
1.41688
1.42146
1.42697
1.43207
1.43662
1.44227
1.44695
1.45182
1.4568
1.46167
1.46718
1.47173
1.47719
1.48187
1.48657
1.49202
1.49709
1.50163
1.50722
1.51207
1.51683
1.52172
1.52667
1.53224
1.53668
1.54217
1.54698
1.5516
1.55697
1.56213
1.56665
1.57223
1.57704
1.5818
1.58674
1.59162
1.59726
1.60162
1.60719
1.61193
1.61661
1.62192
1.62705
1.63166
1.63728
1.64198
1.64681
1.65177
1.65665
1.66231
1.66673
1.67225
1.67686
1.68157
1.68691
1.69207
1.69674
1.70231
1.70691
1.71184
1.71675
1.72171
1.72737
1.73166
1.73723
1.74197
1.74665
1.75182
1.757
1.76167
1.76726
1.77189
1.77687
1.78167
1.78671
1.79234
1.79666
1.80227
1.80703
1.81157
1.81683
1.82193
1.82669
1.83242
1.837
1.84183
1.84669
1.85171
1.85728
1.86165
1.86729
1.87207
1.87665
1.88179
1.88692
1.89176
1.8974
1.90193
1.90689
1.9117
1.91667
1.92226
1.9266
1.93224
1.93713
1.94158
1.94677
1.95193
1.9568
1.96237
1.96695
1.97193
1.97664
1.98173
1.98726
1.99156
1.99723
2.00219
2.00666
2.01181
2.01695
2.02174
2.02738
2.03188
2.03688
2.04172
2.04676
2.05219
2.05654
2.06242
2.06705
2.07155
2.07688
2.08195
2.08677
2.09224
2.0969
2.10177
2.10671
2.11183
2.11721
2.12155
2.12728
2.13198
2.13659
2.14191
2.14694
2.15186
2.15719
2.16189
2.1668
2.1718
2.17686
2.18226
2.18656
2.19234
2.19708
2.20156
2.20683
2.21194
2.21684
2.22212
2.22693
2.23189
2.23677
2.24186
2.24725
2.25149
2.25738
2.26203
2.26655
2.27184
2.27693
2.28181
2.2871
2.29192
2.2969
2.30181
2.30677
2.31224
2.31659
2.32235
2.32693
2.33161
2.33684
2.34187
2.34693
2.35217
2.35692
2.36179
2.36683
2.37176
2.37729
2.3816
2.38731
2.39194
2.39657
2.40184
2.40694
2.41192
2.41714
2.42193
2.42697
2.43175
2.43668
2.44231
2.44652
2.45236
2.45698
2.46155
2.46678
2.47193
2.47689
2.48217
2.48696
2.49192
2.49669
2.50174
2.5072
2.51154
2.51751
2.52198
2.52655
2.53184
2.53697
2.54184
2.54718
2.55194
2.55706
2.5617
2.56662
2.5722
2.5766
2.58245
2.58699
2.5916
2.59684
2.60188
2.60686
2.61211
2.61696
2.62206
2.62664
2.63161
2.63717
2.64164
2.64741
2.65202
2.65655
2.66181
2.6669
2.67189
2.67704
2.68199
2.6871
2.69166
2.69666
2.70221
2.70662
2.71244
2.71695
2.7216
2.72689
2.7319
2.73677
2.74211
2.74709
2.75197
2.75661
2.76173
2.76726
2.7716
2.77738
2.78189
2.78651
2.79197
2.79691
2.80184
2.80701
2.81205
2.81698
2.82165
2.82667
2.8322
2.83665
2.84237
2.84686
2.85158
2.85699
2.86193
2.86687
2.87195
2.87712
2.88196
2.88661
2.89173
2.89728
2.90159
2.90733
2.91199
2.91663
2.92197
2.92694
2.93187
2.93694
2.94214
2.94691
2.95159
2.95666
2.9623
2.96656
2.97234
2.97691
2.98167
2.98691
2.99187
2.99688
3.00199
3.00704
3.01191
3.01668
3.02172
3.02728
3.03161
3.03737
3.04187
3.04663
3.05196
3.05686
3.06201
3.06703
3.07199
3.07693
3.08162
3.08676
3.09237
3.09658
3.10238
3.10691
3.11172
3.11687
3.12176
3.12696
3.13197
3.137
3.14197
3.14658
3.15175
3.15732
3.16155
3.16737
3.17195
3.17667
3.18186
3.18677
3.19197
3.19705
3.20213
3.20697
3.21158
3.21674
3.2223
3.22653
3.23244
3.23697
3.24176
3.24683
3.25172
3.25699
3.26207
3.26704
3.27199
3.27659
3.28174
3.28725
3.29152
3.29735
3.30202
3.3067
3.31177
3.31673
3.32199
3.32705
3.33207
3.33704
3.3415
3.34676
3.35222
3.35656
3.36238
3.36708
3.37175
3.37682
3.38177
3.38693
3.39203
3.39706
3.40201
3.40658
3.41179
3.41721
3.42147
3.42754
3.43203
3.43667
3.44184
3.44677
3.45205
3.45696
3.46205
3.46685
3.47154
3.4769
3.48216
3.48653
3.49239
3.49697
3.50169
3.5069
3.51174
3.51703
3.52194
3.52705
3.53187
3.53664
3.54193
3.5472
3.55154
3.55734
3.56206
3.56672
3.57182
3.57675
3.58209
3.58686
3.59207
3.59699
3.60163
3.6069
3.61225
3.6165
3.62239
3.62702
3.63162
3.63679
3.64174
3.6471
3.65184
3.65703
3.66189
3.66666
3.67187
3.67719
3.68158
3.6874
3.69191
3.69667
3.70183
3.70667
3.71219
3.71691
3.72205
3.72687
3.73167
3.73686
3.74221
3.74662
3.7524
3.75692
3.7617
3.7668
3.77179
3.77719
3.78183
3.78706
3.79199
3.79665
3.80179
3.80724
3.81154
3.81741
3.82189
3.82671
3.83175
3.8368
3.84214
3.84682
3.85208
3.85698
3.86162
3.86685
3.87213
3.87656
3.88258
3.88696
3.89168
3.8968
3.90181
3.90711
3.91182
3.91707
3.92208
3.92663
3.93173
3.93712
3.94163
3.94753
3.95192
3.95676
3.96179
3.96669
3.97212
3.9768
3.98206
3.98711
3.99156
3.99672
4.00212
4.00669
4.01247
4.01696
4.02174
4.02672
4.03174
4.03713
4.04173
4.0471
4.05222
4.05664
4.06175
4.06712
4.07161
4.07752
4.0819
4.08675
4.09178
4.09674
4.10204
4.10673
4.11227
4.11708
4.12156
4.12682
4.13212
4.13662
4.14238
4.14688
4.15167
4.15686
4.1618
4.16707
4.17171
4.17723
4.18206
4.18655
4.19182
4.19707
4.2017
4.2074
4.21186
4.21666
4.22191
4.22682
4.23211
4.23666
4.24227
4.24708
4.25156
4.25679
4.26215
4.26667
4.27232
4.27692
4.28176
4.28686
4.2918
4.29715
4.30163
4.30729
4.31202
4.31653
4.32176
4.32715
4.33164
4.33729
4.34187
4.3468
4.35187
4.35674
4.36212
4.36672
4.37224
4.37697
4.38162
4.3868
4.39209
4.39676
4.40238
4.40687
4.41172
4.4169
4.42173
4.42723
4.43173
4.43719
4.442
4.44654
4.45182
4.45721
4.4617
4.46735
4.47189
4.47687
4.48179
4.48663
4.49223
4.49664
4.5022
4.507
4.5115
4.5168
4.52216
4.52668
4.53236
4.53692
4.5418
4.54676
4.55169
4.55715
4.56171
4.56737
4.57199
4.57651
4.58181
4.5872
4.59163
4.5974
4.60193
4.6069
4.61178
4.61659
4.62219
4.62674
4.63227
4.63706
4.64159
4.64682
4.65206
4.65666
4.66232
4.66694
4.67187
4.67669
4.68157
4.68716
4.69175
4.69726
4.70206
4.70651
4.71182
4.71708
4.72169
4.72725
4.73194
4.73695
4.74172
4.74665
4.75218
4.75675
4.76229
4.76703
4.77159
4.77691
4.78209
4.78656
4.79235
4.79702
4.80186
4.80675
4.81167
4.81724
4.82167
4.82724
4.83188
4.83645
4.84196
4.84698
4.85163
4.8572
4.86196
4.86684
4.87176
4.87664
4.88218
4.88667
4.89222
4.8969
4.90158
4.907
4.91204
4.91667
4.92218
4.9271
4.93188
4.93672
4.94167
4.94726
4.95167
4.9572
4.962
4.9666
4.97201
4.97705
4.98165
4.98718
4.99207
4.99681
5.00174
5.00663
5.01226
5.01661
5.02221
5.02689
5.03163
5.0369
5.04197
5.04672
5.05227
5.05693
5.06184
5.0668
5.07164
5.07732
5.0817
5.08726
5.09187
5.09659
5.10195
5.107
5.11179
5.11725
5.12193
5.12688
5.13172
5.13674
5.14236
5.14662
5.15223
5.15695
5.16164
5.16682
5.17196
5.17674
5.18225
5.18693
5.19189
5.19667
5.20173
5.20737
5.21161
5.21722
5.22195
5.22663
5.23186
5.23691
5.24177
5.24732
5.25201
5.25687
5.26166
5.2667
5.27229
5.27657
5.28231
5.28706
5.29163
5.29682
5.30193
5.3068
5.31234
5.31695
5.32194
5.3267
5.33171
5.33727
5.34156
5.34722
5.35203
5.35657
5.36181
5.36689
5.37185
5.37733
5.38196
5.38695
5.39163
5.39675
5.40226
5.40654
5.41229
5.41716
5.42166
5.42683
5.43193
5.4368
5.44236
5.44694
5.45192
5.45668
5.46174
5.46723
5.47149
5.47741
5.48205
5.48657
5.49187
5.49694
5.50186
5.50722
5.51194
5.5168
5.52167
5.52683
5.53221
5.5365
5.54233
5.54702
5.55158
5.55691
5.5619
5.56688
5.57218
5.57695
5.5818
5.58674
5.59187
5.59726
5.60152
5.60729
5.61206
5.61659
5.62185
5.62693
5.63189
5.6371
5.64198
5.6469
5.65171
5.65683
5.66229
5.6665
5.67239
5.67701
5.68155
5.68685
5.69193
5.69685
5.70207
5.70695
5.71189
5.71677
5.72179
5.7272
5.73154
5.73736
5.74191
5.7466
5.75185
5.75684
5.76198
5.76714
5.77195
5.7768
5.78178
5.78676
5.79223
5.79659
5.80234
5.80695
5.8116
5.81685
5.82189
5.82695
5.83202
5.83694
5.84199
5.84675
5.85168
5.85731
5.86155
5.86741
5.87198
5.87658
5.88179
5.88692
5.89195
5.8971
5.90198
5.90693
5.91166
5.91673
5.9222
5.92653
5.93255
5.93699
5.94157
5.94683
5.95193
5.95689
5.96213
5.96697
5.97203
5.97664
5.98165
5.98719
5.99164
5.99747
6.00196
6.00664
6.01182
6.01685
6.0219
6.027
6.03195
6.03707
6.0416
6.0466
6.05221
6.05664
6.06247
6.06703
6.07161
6.0768
6.08187
6.08693
6.09197
6.09702
6.10213
6.10664
6.11166
6.1172
6.12162
6.12749
6.13191
6.13663
6.14191
6.1469
6.15182
6.15702
6.16208
6.167
6.17161
6.17675
6.18221
6.18659
6.19239
6.19689
6.20155
6.20696
6.21184
6.21687
6.22191
6.22703
6.232
6.23668
6.24173
6.24725
6.25167
6.25735
6.26189
6.26663
6.27198
6.27689
6.2819
6.2869
6.29215
6.29701
6.30162
6.30674
6.31228
6.3166
6.32233
6.32696
6.33163
6.33694
6.3419
6.34692
6.35187
6.35716
6.36193
6.36659
6.37169
6.37728
6.38155
6.38734
6.39186
6.39668
6.40194
6.40684
6.41191
6.41692
6.42208
6.42697
6.43171
6.43671
6.44225
6.44666
6.45239
6.45684
6.4616
6.46696
6.47183
6.47701
6.48193
6.48705
6.49199
6.49661
6.50178
6.50733
6.51159
6.51736
6.5219
6.52673
6.53188
6.53674
6.54198
6.54689
6.55205
6.55701
6.5616
6.56676
6.57232
6.57659
6.58237
6.58691
6.59169
6.59687
6.60175
6.60699
6.61198
6.61719
6.62197
6.62656
6.63174
6.63731
6.64154
6.64741
6.65192
6.65676
6.66184
6.66672
6.67201
6.67702
6.68208
6.68703
6.69158
6.69679
6.70222
6.70653
6.71236
6.71698
6.72173
6.72678
6.73169
6.73698
6.742
6.74712
6.7521
6.75652
6.76179
6.7672
6.77155
6.7773
6.782
6.78679
6.79181
6.79671
6.802
6.80702
6.81208
6.81701
6.82159
6.82683
6.83218
6.83648
6.84245
6.847
6.8517
6.85683
6.86176
6.86711
6.87188
6.87707
6.8819
6.88656
6.89191
6.89713
6.90155
6.90735
6.91196
6.91671
6.92188
6.92671
6.93209
6.93687
6.94208
6.94686
6.95162
6.95695
6.96219
6.96653
6.97229
6.9771
6.98172
6.98681
6.99175
6.99714
7.00182
7.00711
7.01201
7.0166
7.02189
7.02719
7.03153
7.03734
7.04202
7.04665
7.05182
7.05671
7.06213
7.06678
7.07206
7.07692
7.08166
7.08686
7.09215
7.09659
7.10237
7.10691
7.11177
7.11688
7.12169
7.12721
7.13186
7.13707
7.14186
7.14667
7.15188
7.15717
7.16164
7.16733
7.17188
7.17676
7.18181
7.18674
7.19225
7.19679
7.20208
7.207
7.21166
7.21677
7.22216
7.22658
7.23234
7.23689
7.24177
7.24676
7.25175
7.2572
7.26176
7.26713
7.27199
7.27662
7.28181
7.28707
7.2916
7.29751
7.30196
7.30674
7.31178
7.31678
7.32215
7.32677
7.33213
7.33712
7.34161
7.34671
7.35208
7.35666
7.36249
7.36695
7.37182
7.37679
7.38172
7.38716
7.39171
7.39709
7.40213
7.40657
7.41171
7.41707
7.42167
7.42747
7.43197
7.4368
7.44175
7.44676
7.45214
7.45667
7.46214
7.46719
7.47162
7.47675
7.48206
7.48664
7.49253
7.4969
7.50178
7.50679
7.51173
7.51708
7.52169
7.52728
7.53207
7.53655
7.5418
7.54704
7.5517
7.55741
7.56189
7.56671
7.57183
7.57678
7.58208
7.58665
7.59223
7.59705
7.60157
7.60683
7.61208
7.61676
7.62238
7.62688
7.63175
7.63689
7.64181
7.64715
7.65164
7.65723
7.66205
7.66655
7.6718
7.67711
7.68176
7.68727
7.69192
7.69679
7.70185
7.70681
7.71216
7.71659
7.72226
7.72701
7.73155
7.73677
7.74214
7.74673
7.7523
7.75687
7.76182
7.76686
7.77176
7.77713
7.78166
7.78721
7.7919
7.79662
7.80182
7.80706
7.81182
7.81734
7.82185
7.82672
7.8319
7.83673
7.84222
7.84669
7.85217
7.85694
7.86157
7.86684
7.87214
7.87677
7.88226
7.88686
7.89189
7.89683
7.90165
7.90721
7.91161
7.91723
7.92198
7.92653
7.9318
7.93717
7.94173
7.9473
7.9519
7.95684
7.96178
7.96668
7.97217
7.97662
7.98234
7.98697
7.99158
7.99686
8.00216
8.0067
8.01233
8.01689
8.02194
8.02679
8.0316
8.03715
8.0417
8.0473
8.05203
8.0566
8.06186
8.06702
8.07168
8.07721
8.08191
8.08693
8.09172
8.09657
8.10214
8.10669
8.11229
8.11711
8.12156
8.12681
8.13201
8.13676
8.14225
8.14699
8.15197
8.15672
8.16162
8.16716
8.17166
8.17732
8.18206
8.1866
8.19192
8.19704
8.20162
8.20727
8.21203
8.21688
8.22174
8.22671
8.23221
8.23666
8.24227
8.24692
8.2515
8.25696
8.26199
8.26671
8.27219
8.27696
8.28187
8.28678
8.29164
8.29721
8.30165
8.3073
8.31197
8.31662
8.322
8.32702
8.33172
8.33715
8.34208
8.34687
8.35172
8.35666
8.36226
8.36665
8.37225
8.37702
8.3816
8.38697
8.39203
8.3967
8.40209
8.40703
8.41184
8.4167
8.4216
8.4273
8.43159
8.43727
8.44194
8.44665
8.45195
8.457
8.46174
8.46716
8.47197
8.47686
8.48175
8.48662
8.49236
8.4967
8.50232
8.50689
8.51161
8.51695
8.52196
8.52681
8.53217
8.53693
8.54187
8.54668
8.55172
8.55744
8.56166
8.56727
8.57194
8.57666
8.58184
8.58688
8.59176
8.5972
8.60192
8.60693
8.61165
8.61672
8.62239
8.62661
8.6323
8.63701
8.64161
8.64685
8.65186
8.6568
8.66226
8.667
8.67188
8.67666
8.68172
8.68731
8.69157
8.69734
8.70203
8.70665
8.71181
8.71684
8.72184
8.72726
8.73193
8.73695
8.7417
8.74675
8.75229
8.75656
8.76229
8.76708
8.77161
8.77681
8.78182
8.78685
8.79221
8.79695
8.80196
8.80661
8.81176
8.81728
8.82154
8.82728
8.83212
8.83669
8.84183
8.84685
8.8518
8.85726
8.86191
8.86691
8.87173
8.87682
8.88221
8.88648
8.89244
8.89705
8.9016
8.90687
8.91186
8.91687
8.92213
8.92691
8.93179
8.93666
8.94185
8.94721
8.95152
8.95735
8.96199
8.96663
8.97192
8.97684
8.98189
8.98708
8.99197
8.99686
9.00174
9.00688
9.01225
9.0165
9.02232
9.0271
9.03164
9.03685
9.04184
9.04692
9.05206
9.057
9.06195
9.06671
9.07181
9.07728
9.0815
9.08735
9.09202
9.09658
9.10183
9.1068
9.1119
9.11701
9.12199
9.12695
9.13175
9.13679
9.14221
9.14652
9.15238
9.15696
9.16167
9.16686
9.1718
9.17703
9.18209
9.18698
9.19182
9.19676
9.2018
9.20727
9.21159
9.21739
9.22192
9.22661
9.23184
9.23685
9.24203
9.24707
9.25194
9.25697
9.26173
9.26672
9.27227
9.27651
9.28238
9.28692
9.29163
9.29676
9.30184
9.307
9.31207
9.317
9.32198
9.3267
9.33174
9.3372
9.34153
9.34754
9.35197
9.35659
9.36181
9.36691
9.37197
9.37708
9.382
9.38711
9.39167
9.39663
9.40218
9.40661
9.41248
9.41693
9.42165
9.42685
9.43178
9.43696
9.44198
9.44696
9.45211
9.45662
9.46162
9.46719
9.47161
9.47744
9.482
9.48664
9.4918
9.49682
9.50199
9.50693
9.51205
9.51714
9.52166
9.52667
9.53219
9.53658
9.54247
9.5469
9.55166
9.55692
9.56186
9.56687
9.57195
9.57714
9.582
9.5866
9.59173
9.5972
9.60161
9.60738
9.61188
9.61661
9.62192
9.62679
9.63192
9.63688
9.6421
9.64702
9.65162
9.65671
9.66219
9.66662
9.67235
9.67692
9.68165
9.68701
9.69184
9.69693
9.70183
9.70716
9.71201
9.71662
9.72173
9.72724
9.73161
9.73731
9.74199
9.7467
9.75196
9.75689
9.76196
9.76678
9.77216
9.77698
9.78162
9.78669
9.79226
9.79656
9.80232
9.80687
9.81172
9.81692
9.82178
9.82699
9.83188
9.83706
9.84194
9.84668
9.85174
9.85727
9.86166
9.86739
9.87188
9.87666
9.88196
9.88677
9.89206
9.89687
9.90204
9.90698
9.9116
9.91676
9.92231
9.92663
9.93238
9.9369
9.94178
9.94685
9.95168
9.95705
9.96184
9.96708
9.972
9.97655
9.98176
9.98731
9.99159
[truncated: 800 more rows]

## Sheet: Load
0
0.0258
-0.00667
-0.01278
-0.00945
-0.01211
-0.016
0.04918
0.01464
-0.00545
-0.01454
0.02222
0.03592
0.01797
-0.01793
0.00721
-0.00507
0.0059
-0.01745
-0.00746
-0.03045
-0.00775
-0.03225
0.02865
-0.0229
0.01699
0.00416
0.00158
-0.02615
-0.00411
0.02617
-0.02027
-0.01834
-0.00251
-0.01365
0.0142
0.01217
-0.001
0.00482
0.01656
0.00074
0.00215
0.02778
0.0002
0.02729
0.01803
0.01458
-0.0102
0.0373
-0.02156
-0.01474
0.0361
0.02045
-0.02101
0.00483
-0.03309
0.01857
-0.0006
-0.01715
0.00132
-0.02249
-0.00528
-0.0018
-0.00949
0.01669
0.03045
0.01965
0.02343
0.00804
0.00283
0.01435
-0.00282
0.05619
0.03124
0.04608
0.01593
0.02979
0.01159
0.03386
0.02019
0.06863
0.01031
0.04379
0.01681
0.07072
0.02897
0.05074
0.0444
0.04735
0.03949
0.08905
0.03236
0.05363
0.03242
0.04289
0.0666
0.04768
0.06314
0.04625
0.04081
0.05018
0.03693
0.07681
0.05003
0.05031
0.03117
0.061
0.05793
0.08559
0.06585
0.05099
0.05602
0.06506
0.06415
0.10003
0.05516
0.08276
0.05716
0.09741
0.07242
0.05725
0.05782
0.08153
0.04058
0.05368
0.08638
0.0789
0.10153
0.13301
0.08162
0.09384
0.10012
0.13088
0.09857
0.13678
0.1024
0.13377
0.1467
0.13973
0.12579
0.15391
0.14384
0.15456
0.16714
0.16973
0.13232
0.15652
0.16476
0.1619
0.16185
0.17234
0.15213
0.15878
0.16727
0.17171
0.17435
0.195
0.19255
0.22313
0.22966
0.21936
0.19855
0.2339
0.22482
0.22444
0.22998
0.26793
0.28646
0.26779
0.2722
0.25448
0.26717
0.2566
0.25869
0.27468
0.27255
0.24472
0.25607
0.28033
0.25816
0.29503
0.28259
0.3015
0.31404
0.3186
0.32483
0.31005
0.29853
0.30938
0.33045
0.32402
0.35735
0.35383
0.32232
0.37845
0.35702
0.32593
0.36845
0.37669
0.40187
0.40095
0.38437
0.36829
0.44279
0.40235
0.42954
0.40153
0.41545
0.42291
0.44465
0.41112
0.4454
0.40333
0.44979
0.40515
0.42981
0.44489
0.45414
0.45541
0.44601
0.45622
0.45989
0.46878
0.46986
0.44617
0.48645
0.48785
0.51705
0.5041
0.53745
0.49583
0.48837
0.50111
0.52664
0.52582
0.54256
0.52531
0.52751
0.55319
0.53451
0.54121
0.56313
0.53348
0.56137
0.56094
0.55958
0.55713
0.56955
0.5689
0.59492
0.59026
0.60157
0.61093
0.61879
0.6214
0.59082
0.62797
0.59975
0.65632
0.66045
0.62781
0.64425
0.63838
0.6281
0.6705
0.63865
0.67994
0.69209
0.70023
0.66261
0.69847
0.68683
0.7025
0.70147
0.71221
0.72456
0.74035
0.72502
0.74299
0.74406
0.72032
0.68815
0.74157
0.71427
0.7561
0.77451
0.78129
0.76765
0.77453
0.78525
0.75389
0.75724
0.8262
0.77888
0.83111
0.83603
0.81135
0.81692
0.846
0.82991
0.82348
0.84704
0.85846
0.85452
0.83586
0.86903
0.86924
0.87639
0.90951
0.87571
0.89679
0.9043
0.88514
0.94542
0.90436
0.93874
0.93301
0.97028
0.95158
0.98886
0.95461
0.97727
0.97172
0.99429
0.9928
1.01494
0.99168
1.02301
1.00643
1.0141
1.03788
1.03754
1.02675
1.03361
1.0401
1.04405
1.06295
1.05909
1.07832
1.09881
1.11275
1.09114
1.1584
1.10245
1.14501
1.12081
1.17329
1.15427
1.14992
1.1712
1.21113
1.19265
1.22986
1.19653
1.20511
1.21836
1.21699
1.2105
1.26276
1.21897
1.24172
1.25221
1.24357
1.24682
1.28027
1.2749
1.28856
1.27302
1.30372
1.30247
1.32086
1.33687
1.3661
1.35944
1.38307
1.37778
1.37637
1.39863
1.39258
1.38966
1.41508
1.40599
1.44806
1.41698
1.48411
1.46961
1.49313
1.49793
1.53145
1.52414
1.5587
1.53682
1.54093
1.5526
1.58604
1.56006
1.59309
1.56949
1.64217
1.6327
1.65484
1.66746
1.6611
1.67041
1.67204
1.66346
1.74674
1.68461
1.7096
1.7343
1.76135
1.75065
1.78916
1.79576
1.79499
1.81124
1.82085
1.81303
1.81826
1.85178
1.8715
1.87252
1.88264
1.90516
1.90341
1.93809
1.94766
1.93531
1.95202
1.96089
1.9727
1.9845
2.00374
2.0291
2.01603
2.06313
2.02908
2.07662
2.08056
2.0892
2.07881
2.12713
2.11948
2.1314
2.14399
2.15702
2.15827
2.21004
2.20794
2.22509
2.19032
2.24644
2.23482
2.25893
2.26297
2.31003
2.28856
2.32393
2.35194
2.34157
2.35353
2.3867
2.4041
2.43627
2.41528
2.45035
2.45967
2.45576
2.47591
2.51223
2.53824
2.54562
2.53458
2.57355
2.56845
2.58943
2.61268
2.63033
2.66074
2.64696
2.7013
2.68758
2.72484
2.72146
2.77051
2.75526
2.80061
2.82324
2.84124
2.85825
2.85534
2.86874
2.90731
2.893
2.93666
2.94817
2.95329
2.97137
3.0218
3.03132
3.02789
3.08147
3.07921
3.1336
3.13197
3.13842
3.12687
3.18985
3.21031
3.22992
3.27134
3.27885
3.27805
3.32224
3.32628
3.38235
3.36859
3.43646
3.41994
3.45965
3.47774
3.5216
3.48987
3.54709
3.52867
3.56442
3.58412
3.63239
3.63822
3.66695
3.67603
3.72588
3.7328
3.79322
3.80898
3.82055
3.85128
3.85894
3.90615
3.89288
3.95649
3.98213
3.98994
4.01853
4.04954
4.0799
4.11214
4.13897
4.1801
4.17997
4.21877
4.22491
4.26361
4.26541
4.32794
4.31975
4.37132
4.3588
4.40918
4.43824
4.46616
4.49936
4.54477
4.53353
4.58689
4.59361
4.6535
4.67654
4.71303
4.72409
4.76152
4.77695
4.81515
4.84602
4.88959
4.90108
4.96079
4.93901
4.98451
5.02143
5.07275
5.0925
5.10412
5.11661
5.15901
5.17379
5.24708
5.25465
5.28202
5.34699
5.37025
5.39552
5.41588
5.49491
5.45704
5.54115
5.54708
5.60135
5.61785
5.67756
5.68598
5.74219
5.7743
5.84203
5.83466
5.91563
5.92154
5.97179
5.97417
6.04497
6.03455
6.10605
6.12434
6.19719
6.21461
6.24161
6.27854
6.32322
6.36609
6.41029
6.41475
6.46349
6.50796
6.57015
6.60543
6.62995
6.66959
6.73953
6.71251
6.78572
6.81381
6.84963
6.89807
6.94843
7.00545
7.05018
7.05217
7.11873
7.15147
7.19091
7.23661
7.28883
7.32451
7.34867
7.4024
7.46157
7.49812
7.5402
7.56649
7.60882
7.66087
7.69479
7.72611
7.76438
7.84465
7.87813
7.92068
7.93943
8.02413
8.04857
8.09283
8.13185
8.21107
8.2331
8.28388
8.33721
8.42031
8.41246
8.48339
8.519
8.57468
8.62519
8.67908
8.73562
8.79061
8.82163
8.86124
8.92769
8.98188
9.0187
9.07839
9.11758
9.18599
9.20561
9.27409
9.31424
9.38589
9.41371
9.48629
9.51816
9.61568
9.64861
9.7302
9.74158
9.83635
9.8524
9.91616
9.99015
10.0099
10.1125
10.1419
10.1902
10.2483
10.2887
10.3722
10.4064
10.4953
10.5385
10.5848
10.6882
10.7399
10.7632
10.8577
10.9253
10.9818
11.0647
11.1374
11.1821
11.2473
11.3345
11.3717
11.4468
11.53
11.6175
11.6556
11.7376
11.8069
11.8649
11.9436
12.0149
12.086
12.1635
12.2278
12.3084
12.3661
12.4688
12.5109
12.5548
12.6641
12.7547
12.7851
12.8912
12.9567
13.0472
13.0857
13.2123
13.2173
13.3081
13.3647
13.4603
13.5044
13.6253
13.669
13.7701
13.8625
13.9451
14.0018
14.1008
14.138
14.2572
14.3366
14.3896
14.4534
14.559
14.6811
14.7373
14.8279
14.9381
15.0283
15.1262
15.1951
15.3055
15.3738
15.4469
15.5485
15.6119
15.6932
15.7842
15.7878
15.8186
15.8808
15.9414
15.9779
16.0509
16.0757
16.1299
16.1876
16.2649
16.3492
16.3992
16.4586
16.4876
16.5363
16.5727
16.6486
16.7017
16.7686
16.8015
16.8877
16.9365
17.0109
17.1007
17.1586
17.1571
17.2086
17.2508
17.3012
17.3453
17.429
17.507
17.5625
17.5775
17.6384
17.6223
17.7538
17.7551
17.8652
17.9152
17.9779
17.951
18.0282
18.0435
18.0865
18.1386
18.2186
18.2591
18.305
18.3705
18.399
18.4284
18.4911
18.5419
18.5937
18.6118
18.6978
18.695
18.7764
18.8016
18.8571
18.8099
18.8553
18.9061
18.945
19.0235
19.0127
19.0565
19.1297
19.1651
19.2081
19.2562
19.315
19.2848
19.3127
19.4361
19.4152
19.4886
19.4829
19.5671
19.5922
19.6619
19.6396
19.6953
19.7256
19.7485
19.7739
19.8237
19.7701
19.8638
19.8947
19.9347
19.9886
20.0437
20.0286
20.0587
20.1318
20.2205
20.2377
20.3066
20.3042
20.3523
20.3921
20.4707
20.4475
20.4743
20.532
20.5756
20.6492
20.801
20.9908
21.1451
21.2794
21.4576
21.5992
21.7041
21.8954
21.9977
22.1869
22.3394
22.505
22.7102
22.8727
23.0123
23.2383
23.3373
23.5241
23.7212
23.8577
24.0709
24.2031
24.4156
24.5547
24.6987
24.9343
25.0554
25.2848
25.4266
25.5928
25.7745
25.9529
26.1136
26.3274
26.4446
26.6111
26.7766
26.9756
27.196
27.3338
27.5221
27.7355
27.8517
28.0472
28.2374
28.4025
28.5948
28.7792
28.9464
29.1239
29.2805
29.5283
29.6586
29.919
30.0618
30.2101
30.4064
30.6642
30.8106
31.0523
31.1786
31.4071
31.554
31.7395
31.9732
32.1556
32.4095
32.584
32.7642
32.9563
33.1978
33.3369
33.631
33.8039
33.9877
34.2
34.3974
34.6514
34.8132
35.0759
35.2444
35.426
35.7193
35.9354
36.1215
36.3874
36.5879
36.793
36.9922
37.2052
37.48
37.6564
37.9534
38.1099
38.3305
38.5932
38.819
39.0089
39.3247
39.4993
39.717
39.9376
40.1622
40.4483
40.6373
40.9034
41.1637
41.3521
41.6303
41.8385
42.0452
42.352
42.5736
42.8
43.0117
43.254
43.5547
43.7315
44.0145
44.207
44.456
44.716
44.9631
45.1732
45.4921
45.6558
45.9342
46.1658
46.3848
46.7091
46.8686
47.1781
47.3856
47.6651
47.929
48.1942
48.3815
48.7026
48.9077
49.1958
49.419
49.7049
49.9812
50.1801
50.4799
50.7124
50.9421
51.2239
51.4684
51.6975
52.0131
52.2158
52.47
52.7117
52.9663
53.2998
53.4195
53.758
53.9806
54.1689
54.4849
54.7511
54.9752
55.2537
55.4664
55.6937
55.9196
56.1492
56.507
56.6424
56.962
57.1462
57.3434
57.5852
57.8351
57.9883
58.2904
58.4186
58.6214
58.792
58.973
59.2149
59.3343
59.5721
59.7137
59.8023
60.0053
60.1917
60.3561
60.5889
60.7155
60.888
61.0359
61.1782
61.3864
61.4044
61.6091
61.7034
61.7167
61.8479
61.9466
61.9794
62.0631
62.0774
62.1241
62.294
62.475
62.8031
62.9686
63.3859
63.5607
63.828
64.1066
64.4307
64.6339
65.0215
65.2003
65.4295
65.7198
65.9787
66.263
66.4111
66.7231
66.8121
66.7234
57.8889
56.9486
57.6656
58.3527
58.8902
59.3956
59.9002
60.4027
60.9151
61.3065
61.8255
62.2072
62.5427
63.0096
63.4174
63.8039
64.2071
64.5449
64.9051
65.2448
65.5883
66.0282
66.2606
66.6761
66.9899
67.2206
67.5601
67.8605
68.1405
68.4994
68.7151
69.0134
69.2922
69.5638
69.9064
70.1127
70.4634
70.705
70.977
71.265
71.6128
71.9208
72.2836
72.5382
72.8884
73.1835
73.5153
73.9196
74.1455
74.5873
74.9012
75.1855
75.5486
75.9098
76.2289
76.5886
76.9313
77.3002
77.5644
77.8946
78.3321
78.5641
79.0139
79.2878
79.5751
79.9739
80.3309
80.6821
81.0393
81.3603
81.676
81.9931
82.3094
82.723
82.9425
83.4253
83.7137
83.9453
84.3402
84.7682
85.0372
85.4307
85.7543
86.1054
86.3404
86.7194
87.1563
87.3984
87.8697
88.1029
88.3888
88.7653
89.1467
89.4842
89.8645
90.1821
90.5407
90.787
91.1004
91.5208
91.8097
92.2739
92.5182
92.7955
93.1702
93.4996
93.8325
94.206
94.5443
94.8556
95.1662
95.4716
95.8868
96.1337
96.6381
96.8868
97.1482
97.5301
97.885
98.175
98.5634
98.8998
99.2224
99.5124
99.8505
100.288
100.486
100.964
101.176
101.493
101.887
102.184
102.482
102.858
103.157
103.496
103.781
104.109
104.501
104.744
105.191
105.456
105.708
106.122
106.43
106.721
107.116
107.456
107.776
108.013
108.375
108.783
109.012
109.43
109.747
110.032
110.4
110.69
110.99
111.304
111.681
111.965
112.253
112.573
113.073
113.194
113.678
113.914
114.188
114.521
114.862
115.164
115.507
115.816
116.131
116.396
116.697
117.127
117.344
117.769
118.023
118.294
118.663
118.958
119.314
119.643
119.911
120.197
120.417
120.815
121.188
121.351
121.797
122.02
122.303
122.633
122.915
123.239
123.521
123.813
124.043
124.236
124.491
124.881
124.867
125.197
125.083
124.897
124.425
120.572
118.038
118.882
119.556
120.14
120.648
121.232
121.89
122.268
122.93
123.338
123.793
124.278
124.719
125.219
125.666
126.083
126.529
126.899
127.385
127.843
128.157
128.715
129.079
129.398
129.854
130.23
130.679
131.097
131.487
131.884
132.197
132.62
133.082
133.35
133.899
134.199
134.522
134.914
135.288
135.701
136.109
136.455
136.802
137.131
137.562
138.025
138.261
138.822
139.095
139.386
139.808
140.157
140.601
140.916
141.303
141.66
141.971
142.426
142.823
143.095
143.611
143.893
144.203
144.618
144.928
145.395
145.682
146.089
146.392
146.718
147.142
147.534
147.796
148.262
148.596
148.877
149.262
149.609
150.054
150.335
150.722
151.062
151.369
151.788
152.237
152.375
152.943
153.205
153.513
153.876
154.226
154.616
154.932
155.312
155.653
155.942
156.317
156.75
156.96
157.469
157.712
158.026
158.437
158.754
159.162
159.486
159.845
160.163
160.442
160.885
161.258
161.518
162.003
162.285
162.564
162.965
163.298
163.77
163.987
164.402
164.693
164.996
165.387
165.811
165.995
166.544
166.766
167.083
167.442
167.79
168.222
168.473
168.873
169.193
169.464
169.848
170.276
170.484
171.072
171.235
171.58
171.937
172.267
172.722
172.974
173.388
173.72
173.945
174.309
174.732
175.006
175.528
175.715
176.036
176.394
176.711
177.155
177.411
177.769
178.166
178.384
178.757
179.173
179.415
179.92
180.188
180.454
180.843
181.146
181.604
181.84
182.269
182.626
182.867
183.211
183.632
183.84
184.389
184.585
184.884
185.251
185.556
185.995
186.256
186.721
186.987
187.245
187.619
188.054
188.259
188.791
189.02
189.331
189.721
190.033
190.421
190.69
191.138
191.451
191.69
192.093
192.517
192.768
193.238
193.468
193.771
194.141
194.491
194.87
195.107
195.57
195.86
196.066
196.53
196.904
197.142
197.624
197.89
198.194
198.598
198.891
199.273
199.508
199.997
200.277
200.503
200.926
201.314
201.549
202.05
202.305
202.583
202.965
203.312
203.721
203.934
204.414
204.609
204.954
205.316
205.752
205.994
206.524
206.707
207.031
207.396
207.734
208.112
208.373
208.81
209.095
209.385
209.784
210.175
210.438
210.925
211.143
211.491
211.801
212.138
212.588
212.807
213.219
213.514
213.779
214.213
214.614
214.843
215.34
215.553
215.866
216.236
216.537
216.95
217.197
217.713
217.967
218.202
218.602
219.047
219.24
219.769
219.981
220.383
220.681
220.956
221.425
221.67
222.135
222.412
222.654
223.066
223.487
223.71
224.216
224.45
224.809
225.115
225.402
225.904
226.134
226.564
226.92
227.099
227.512
227.909
228.179
228.661
228.933
229.293
229.596
229.9
230.364
230.59
231.077
231.37
231.604
232.031
232.424
232.65
233.133
233.465
233.717
234.063
234.397
234.858
235.05
235.529
235.768
236.048
236.487
236.872
237.126
237.623
237.862
238.221
238.542
238.864
239.33
239.579
240.064
240.335
240.606
241.044
241.415
241.625
242.111
242.432
242.714
243.02
243.373
243.843
244.056
244.521
244.831
245.066
245.535
245.882
246.14
246.606
246.927
247.178
247.559
247.846
248.393
248.524
249.076
249.326
249.609
250.045
250.407
250.634
251.148
251.408
251.756
252.078
252.412
252.932
253.121
253.629
253.867
254.162
254.608
254.987
255.27
255.758
256.002
256.389
256.68
257.051
257.563
257.722
258.234
258.514
258.793
259.22
259.592
259.928
260.399
260.627
261.04
261.311
261.68
262.208
262.38
262.882
263.173
263.432
263.89
264.194
264.53
265.02
265.281
265.623
265.965
266.315
266.818
267.007
267.596
267.846
268.09
268.493
268.877
269.186
269.692
269.927
270.291
270.638
271.028
271.503
271.666
272.234
272.539
272.796
273.225
273.609
273.935
274.42
274.705
275.032
275.316
275.737
276.241
276.397
276.968
277.329
277.513
277.972
278.326
278.672
279.174
279.453
279.817
280.158
280.525
281.036
281.165
281.815
282.055
282.292
282.779
283.149
283.468
283.97
284.256
284.596
284.94
285.386
285.849
286.027
286.663
286.892
287.184
287.628
288.008
288.374
288.858
289.134
289.506
289.844
290.26
290.748
290.899
291.519
291.824
292.031
292.526
292.881
293.268
293.721
294.076
294.39
294.764
295.151
295.714
295.839
296.467
296.741
296.986
297.467
297.835
298.217
298.655
299.017
299.408
299.79
300.129
300.665
300.813
301.503
301.691
301.994
302.471
302.867
303.298
303.728
304.022
304.386
304.783
305.174
305.729
305.934
306.542
306.784
307.097
307.588
308.027
308.374
308.875
309.153
309.625
309.923
310.347
310.919
311.073
311.728
311.979
312.303
312.743
313.138
313.576
314.014
314.371
314.766
315.081
315.476
316.061
316.216
316.967
317.162
317.428
317.957
318.382
318.806
319.272
319.637
320.096
320.344
320.767
321.361
321.541
322.231
322.464
322.795
323.256
323.675
324.083
324.559
324.897
325.379
325.593
326.041
326.661
326.836
327.525
327.8
328.043
328.574
328.99
329.447
329.861
330.297
330.722
330.998
331.401
332.052
332.235
332.98
333.187
333.505
334.064
334.489
334.925
335.425
335.888
336.251
336.564
337.056
337.649
337.838
338.574
338.809
339.155
339.699
340.121
340.535
341.052
341.495
341.935
342.26
342.732
343.326
343.566
344.273
344.564
344.872
345.445
345.821
346.313
346.751
347.27
347.622
347.97
348.433
349.093
349.284
349.974
350.281
350.64
351.194
351.623
352.129
352.523
353.038
353.465
353.761
354.259
354.949
355.093
355.853
356.119
356.523
357.044
357.45
357.965
358.411
358.872
359.292
359.626
360.083
360.735
360.915
361.631
361.921
362.265
362.902
363.242
363.829
364.196
364.738
365.174
365.516
366.061
366.764
366.918
367.749
368.04
368.475
369.011
369.455
370.06
370.485
371.06
371.53
371.881
372.454
373.214
373.326
[truncated: 800 more rows]
