# Supplementary material for: Sporosarcina pasteurii can clog and strengthen a porous medium mimic
Source: PLoS One. 2018 Nov 30;13(11):e0207489. doi: 10.1371/journal.pone.0207489 (PMC6267956; doi:10.1371/journal.pone.0207489)
Supplement: S1 Dataset — (ZIP) [file pone.0207489.s002.zip › Raw Data/(for Fig. 1) Compression test/Load test raw data/N3.xlsx]

## Sheet: Specimen_RawData_1
Compressive extension at Maximum Load	12.7615	mm
Compressive strain (Extension) at Maximum Load	0.51046	mm/mm
Compressive stress at Maximum Load	0.19879	MPa
Maximum Load	1987.93	N
Maximum Y-axis Slope (Young's 0 MPa - 0 MPa)		MPa/mm/mm
Modulus (Young's Compressive stress 0 MPa - 0 MPa)		MPa
Poisson's ratio (Chord)
Rate 1	3	mm/min
Time	Extension	Load	Compressive extension	Compressive strain (Extension)	Compressive stress
(s)	(mm)	(N)	(mm)	(mm/mm)	(MPa)
0	0	0.68623	0	0	7e-05
0.1	0.00049	0.68739	0.00049	2e-05	7e-05
0.2	0.00194	0.71262	0.00194	8e-05	7e-05
0.3	0.00819	0.73573	0.00819	0.00033	7e-05
0.4	0.01445	0.72175	0.01445	0.00058	7e-05
0.5	0.0196	0.75914	0.0196	0.00078	8e-05
0.6	0.02453	0.77064	0.02453	0.00098	8e-05
0.7	0.02948	0.77946	0.02948	0.00118	8e-05
0.8	0.03414	0.80572	0.03414	0.00137	8e-05
0.9	0.03927	0.77278	0.03927	0.00157	8e-05
1	0.04487	0.83015	0.04487	0.00179	8e-05
1.1	0.04912	0.83977	0.04912	0.00196	8e-05
1.2	0.05482	0.86238	0.05482	0.00219	9e-05
1.3	0.05944	0.85111	0.05944	0.00238	9e-05
1.4	0.06424	0.88448	0.06424	0.00257	9e-05
1.5	0.06942	0.84286	0.06942	0.00278	8e-05
1.6	0.07434	0.84537	0.07434	0.00297	8e-05
1.7	0.07946	0.86226	0.07946	0.00318	9e-05
1.8	0.08455	0.86187	0.08455	0.00338	9e-05
1.9	0.08956	0.86518	0.08956	0.00358	9e-05
2	0.09448	0.91948	0.09448	0.00378	9e-05
2.1	0.09905	0.86832	0.09905	0.00396	9e-05
2.2	0.10427	0.91731	0.10427	0.00417	9e-05
2.3	0.10989	0.90491	0.10989	0.0044	9e-05
2.4	0.11404	0.96904	0.11404	0.00456	0.0001
2.5	0.11992	0.93052	0.11992	0.0048	9e-05
2.6	0.12442	0.96859	0.12442	0.00498	0.0001
2.7	0.12909	0.97711	0.12909	0.00516	0.0001
2.8	0.13441	0.97768	0.13441	0.00538	0.0001
2.9	0.13935	1.01747	0.13935	0.00557	0.0001
3	0.14444	1.01663	0.14444	0.00578	0.0001
3.1	0.14962	1.03954	0.14962	0.00598	0.0001
3.2	0.15467	1.03358	0.15467	0.00619	0.0001
3.3	0.15945	1.04258	0.15945	0.00638	0.0001
3.4	0.16407	1.05887	0.16407	0.00656	0.00011
3.5	0.1693	1.07309	0.1693	0.00677	0.00011
3.6	0.17485	1.10603	0.17485	0.00699	0.00011
3.7	0.17905	1.10434	0.17905	0.00716	0.00011
3.8	0.18499	1.10795	0.18499	0.0074	0.00011
3.9	0.18946	1.1278	0.18946	0.00758	0.00011
4	0.19425	1.11485	0.19425	0.00777	0.00011
4.1	0.1994	1.14859	0.1994	0.00798	0.00011
4.2	0.2043	1.13922	0.2043	0.00817	0.00011
4.3	0.20952	1.15946	0.20952	0.00838	0.00012
4.4	0.21462	1.15384	0.21462	0.00858	0.00012
4.5	0.21958	1.19168	0.21958	0.00878	0.00012
4.6	0.22455	1.19647	0.22455	0.00898	0.00012
4.7	0.22917	1.22374	0.22917	0.00917	0.00012
4.8	0.23429	1.19621	0.23429	0.00937	0.00012
4.9	0.23976	1.22903	0.23976	0.00959	0.00012
5	0.24409	1.19693	0.24409	0.00976	0.00012
5.1	0.24987	1.26452	0.24987	0.00999	0.00013
5.2	0.25452	1.26583	0.25452	0.01018	0.00013
5.3	0.25926	1.27359	0.25926	0.01037	0.00013
5.4	0.26439	1.25949	0.26439	0.01058	0.00013
5.5	0.26925	1.30479	0.26925	0.01077	0.00013
5.6	0.27453	1.29408	0.27453	0.01098	0.00013
5.7	0.27959	1.29034	0.27959	0.01118	0.00013
5.8	0.28463	1.31043	0.28463	0.01139	0.00013
5.9	0.28961	1.32203	0.28961	0.01158	0.00013
6	0.2941	1.30918	0.2941	0.01176	0.00013
6.1	0.29931	1.32122	0.29931	0.01197	0.00013
6.2	0.30475	1.33153	0.30475	0.01219	0.00013
6.3	0.30908	1.36711	0.30908	0.01236	0.00014
6.4	0.31489	1.35475	0.31489	0.0126	0.00014
6.5	0.31961	1.41386	0.31961	0.01278	0.00014
6.6	0.32434	1.36981	0.32434	0.01297	0.00014
6.7	0.32939	1.38917	0.32939	0.01318	0.00014
6.8	0.33429	1.40292	0.33429	0.01337	0.00014
6.9	0.3395	1.38473	0.3395	0.01358	0.00014
7	0.34462	1.42372	0.34462	0.01378	0.00014
7.1	0.34958	1.41111	0.34958	0.01398	0.00014
7.2	0.35454	1.4645	0.35454	0.01418	0.00015
7.3	0.35914	1.42028	0.35914	0.01437	0.00014
7.4	0.36434	1.48702	0.36434	0.01457	0.00015
7.5	0.36975	1.47247	0.36975	0.01479	0.00015
7.6	0.374	1.51312	0.374	0.01496	0.00015
7.7	0.38004	1.51128	0.38004	0.0152	0.00015
7.8	0.38458	1.54518	0.38458	0.01538	0.00015
7.9	0.38922	1.53072	0.38922	0.01557	0.00015
8	0.39442	1.56067	0.39442	0.01578	0.00016
8.1	0.39935	1.58799	0.39935	0.01597	0.00016
8.2	0.40456	1.59339	0.40456	0.01618	0.00016
8.3	0.40949	1.61083	0.40949	0.01638	0.00016
8.4	0.4146	1.60447	0.4146	0.01658	0.00016
8.5	0.41938	1.58742	0.41938	0.01678	0.00016
8.6	0.42412	1.59494	0.42412	0.01696	0.00016
8.7	0.42946	1.68072	0.42946	0.01718	0.00017
8.8	0.4347	1.65942	0.4347	0.01739	0.00017
8.9	0.43909	1.66262	0.43909	0.01756	0.00017
9	0.44496	1.68543	0.44496	0.0178	0.00017
9.1	0.44951	1.69845	0.44951	0.01798	0.00017
9.2	0.45423	1.72467	0.45423	0.01817	0.00017
9.3	0.45947	1.73714	0.45947	0.01838	0.00017
9.4	0.46428	1.74895	0.46428	0.01857	0.00017
9.5	0.46956	1.73137	0.46956	0.01878	0.00017
9.6	0.47452	1.7562	0.47452	0.01898	0.00018
9.7	0.47962	1.74358	0.47962	0.01918	0.00017
9.8	0.48442	1.77316	0.48442	0.01938	0.00018
9.9	0.48917	1.78837	0.48917	0.01957	0.00018
10	0.49448	1.84048	0.49448	0.01978	0.00018
10.1	0.49977	1.81347	0.49977	0.01999	0.00018
10.2	0.50407	1.85713	0.50407	0.02016	0.00019
10.3	0.50993	1.8614	0.50993	0.0204	0.00019
10.4	0.51462	1.86502	0.51462	0.02058	0.00019
10.5	0.51924	1.88653	0.51924	0.02077	0.00019
10.6	0.52439	1.90004	0.52439	0.02098	0.00019
10.7	0.5293	1.89729	0.5293	0.02117	0.00019
10.8	0.53462	1.95645	0.53462	0.02138	0.0002
10.9	0.53942	1.93985	0.53942	0.02158	0.00019
11	0.54464	1.96106	0.54464	0.02179	0.0002
11.1	0.54954	1.95102	0.54954	0.02198	0.0002
11.2	0.55415	2.01499	0.55415	0.02217	0.0002
11.3	0.55943	1.99606	0.55943	0.02238	0.0002
11.4	0.56479	2.00887	0.56479	0.02259	0.0002
11.5	0.56907	2.0189	0.56907	0.02276	0.0002
11.6	0.57494	2.06293	0.57494	0.023	0.00021
11.7	0.57955	2.0544	0.57955	0.02318	0.00021
11.8	0.58418	2.06664	0.58418	0.02337	0.00021
11.9	0.58937	2.07986	0.58937	0.02357	0.00021
12	0.5943	2.10398	0.5943	0.02377	0.00021
12.1	0.59961	2.10068	0.59961	0.02398	0.00021
12.2	0.60435	2.11909	0.60435	0.02417	0.00021
12.3	0.60959	2.11086	0.60959	0.02438	0.00021
12.4	0.61451	2.1846	0.61451	0.02458	0.00022
12.5	0.61922	2.15794	0.61922	0.02477	0.00022
12.6	0.62442	2.18861	0.62442	0.02498	0.00022
12.7	0.62974	2.18867	0.62974	0.02519	0.00022
12.8	0.63409	2.2058	0.63409	0.02536	0.00022
12.9	0.63994	2.21118	0.63994	0.0256	0.00022
13	0.64449	2.23758	0.64449	0.02578	0.00022
13.1	0.64925	2.25904	0.64925	0.02597	0.00023
13.2	0.6544	2.28401	0.6544	0.02618	0.00023
13.3	0.65925	2.26479	0.65925	0.02637	0.00023
13.4	0.66473	2.33945	0.66473	0.02659	0.00023
13.5	0.66946	2.31699	0.66946	0.02678	0.00023
13.6	0.67466	2.37414	0.67466	0.02699	0.00024
13.7	0.67944	2.33633	0.67944	0.02718	0.00023
13.8	0.68422	2.38113	0.68422	0.02737	0.00024
13.9	0.68941	2.37913	0.68941	0.02758	0.00024
14	0.69477	2.39494	0.69477	0.02779	0.00024
14.1	0.69914	2.43893	0.69914	0.02797	0.00024
14.2	0.70495	2.45467	0.70495	0.0282	0.00025
14.3	0.70946	2.47026	0.70946	0.02838	0.00025
14.4	0.71426	2.50224	0.71426	0.02857	0.00025
14.5	0.71936	2.50167	0.71936	0.02877	0.00025
14.6	0.72432	2.50902	0.72432	0.02897	0.00025
14.7	0.72975	2.54748	0.72975	0.02919	0.00025
14.8	0.7344	2.55056	0.7344	0.02938	0.00026
14.9	0.73963	2.59301	0.73963	0.02959	0.00026
15	0.74456	2.63567	0.74456	0.02978	0.00026
15.1	0.74918	2.61309	0.74918	0.02997	0.00026
15.2	0.75426	2.64513	0.75426	0.03017	0.00026
15.3	0.75972	2.65782	0.75972	0.03039	0.00027
15.4	0.76408	2.6932	0.76408	0.03056	0.00027
15.5	0.77	2.69901	0.77	0.0308	0.00027
15.6	0.77447	2.73526	0.77447	0.03098	0.00027
15.7	0.77924	2.76513	0.77924	0.03117	0.00028
15.8	0.7843	2.76888	0.7843	0.03137	0.00028
15.9	0.78933	2.77962	0.78933	0.03157	0.00028
16	0.79473	2.8276	0.79473	0.03179	0.00028
16.1	0.7994	2.82561	0.7994	0.03198	0.00028
16.2	0.80465	2.89398	0.80465	0.03219	0.00029
16.3	0.80957	2.88649	0.80957	0.03238	0.00029
16.4	0.81412	2.94	0.81412	0.03256	0.00029
16.5	0.81933	2.95633	0.81933	0.03277	0.0003
16.6	0.82465	2.98233	0.82465	0.03299	0.0003
16.7	0.82911	2.9818	0.82911	0.03316	0.0003
16.8	0.83515	3.0037	0.83515	0.03341	0.0003
16.9	0.83953	3.04647	0.83953	0.03358	0.0003
17	0.84424	3.09924	0.84424	0.03377	0.00031
17.1	0.84935	3.07231	0.84935	0.03397	0.00031
17.2	0.85434	3.13158	0.85434	0.03417	0.00031
17.3	0.85969	3.1307	0.85969	0.03439	0.00031
17.4	0.86437	3.19873	0.86437	0.03457	0.00032
17.5	0.86966	3.19709	0.86966	0.03479	0.00032
17.6	0.87463	3.22575	0.87463	0.03499	0.00032
17.7	0.87917	3.23852	0.87917	0.03517	0.00032
17.8	0.88425	3.2819	0.88425	0.03537	0.00033
17.9	0.88966	3.28501	0.88966	0.03559	0.00033
18	0.89414	3.3286	0.89414	0.03577	0.00033
18.1	0.90009	3.34903	0.90009	0.036	0.00033
18.2	0.90449	3.36879	0.90449	0.03618	0.00034
18.3	0.90932	3.38212	0.90932	0.03637	0.00034
18.4	0.91437	3.40908	0.91437	0.03657	0.00034
18.5	0.91924	3.43327	0.91924	0.03677	0.00034
18.6	0.92468	3.45841	0.92468	0.03699	0.00035
18.7	0.92934	3.48622	0.92934	0.03717	0.00035
18.8	0.93461	3.51507	0.93461	0.03738	0.00035
18.9	0.93961	3.52302	0.93961	0.03758	0.00035
19	0.94409	3.52314	0.94409	0.03776	0.00035
19.1	0.94922	3.55534	0.94922	0.03797	0.00036
19.2	0.95465	3.63121	0.95465	0.03819	0.00036
19.3	0.95921	3.61978	0.95921	0.03837	0.00036
19.4	0.96502	3.69728	0.96502	0.0386	0.00037
19.5	0.9695	3.70152	0.9695	0.03878	0.00037
19.6	0.97431	3.72302	0.97431	0.03897	0.00037
19.7	0.97929	3.74981	0.97929	0.03917	0.00037
19.8	0.9843	3.79569	0.9843	0.03937	0.00038
19.9	0.98968	3.78592	0.98968	0.03959	0.00038
20	0.99429	3.85001	0.99429	0.03977	0.00039
20.1	0.99967	3.8764	0.99967	0.03999	0.00039
20.2	1.00474	3.93652	1.00474	0.04019	0.00039
20.3	1.00916	3.94665	1.00916	0.04037	0.00039
20.4	1.01426	3.99711	1.01426	0.04057	0.0004
20.5	1.01967	3.99451	1.01967	0.04079	0.0004
20.6	1.02417	4.01301	1.02417	0.04097	0.0004
20.7	1.0301	4.05071	1.0301	0.0412	0.00041
20.8	1.03447	4.11175	1.03447	0.04138	0.00041
20.9	1.0393	4.12256	1.0393	0.04157	0.00041
21	1.04436	4.15424	1.04436	0.04177	0.00042
21.1	1.04928	4.18922	1.04928	0.04197	0.00042
21.2	1.05459	4.21213	1.05459	0.04218	0.00042
21.3	1.0593	4.26538	1.0593	0.04237	0.00043
21.4	1.06481	4.29071	1.06481	0.04259	0.00043
21.5	1.06959	4.28155	1.06959	0.04278	0.00043
21.6	1.07409	4.35764	1.07409	0.04296	0.00044
21.7	1.07937	4.38249	1.07937	0.04317	0.00044
21.8	1.08471	4.41402	1.08471	0.04339	0.00044
21.9	1.08917	4.45612	1.08917	0.04357	0.00045
22	1.09499	4.48679	1.09499	0.0438	0.00045
22.1	1.09942	4.51473	1.09942	0.04398	0.00045
22.2	1.10418	4.51414	1.10418	0.04417	0.00045
22.3	1.1094	4.5568	1.1094	0.04438	0.00046
22.4	1.1143	4.58868	1.1143	0.04457	0.00046
22.5	1.11958	4.64764	1.11958	0.04478	0.00046
22.6	1.12424	4.67768	1.12424	0.04497	0.00047
22.7	1.12976	4.72933	1.12976	0.04519	0.00047
22.8	1.13458	4.72234	1.13458	0.04538	0.00047
22.9	1.1391	4.74862	1.1391	0.04556	0.00047
23	1.14436	4.80235	1.14436	0.04577	0.00048
23.1	1.1496	4.83766	1.1496	0.04598	0.00048
23.2	1.15425	4.8532	1.15425	0.04617	0.00049
23.3	1.15991	4.8852	1.15991	0.0464	0.00049
23.4	1.1644	4.93787	1.1644	0.04658	0.00049
23.5	1.16922	4.97831	1.16922	0.04677	0.0005
23.6	1.17445	5.01338	1.17445	0.04698	0.0005
23.7	1.17937	5.04151	1.17937	0.04717	0.0005
23.8	1.18464	5.05911	1.18464	0.04739	0.00051
23.9	1.18918	5.10715	1.18918	0.04757	0.00051
24	1.19476	5.15384	1.19476	0.04779	0.00052
24.1	1.19965	5.17593	1.19965	0.04799	0.00052
24.2	1.20412	5.23222	1.20412	0.04816	0.00052
24.3	1.20936	5.26136	1.20936	0.04837	0.00053
24.4	1.21469	5.28877	1.21469	0.04859	0.00053
24.5	1.21923	5.34915	1.21923	0.04877	0.00053
24.6	1.22485	5.36129	1.22485	0.04899	0.00054
24.7	1.22947	5.41921	1.22947	0.04918	0.00054
24.8	1.23431	5.45212	1.23431	0.04937	0.00055
24.9	1.23942	5.5255	1.23942	0.04958	0.00055
25	1.24436	5.54856	1.24436	0.04977	0.00055
25.1	1.24966	5.57481	1.24966	0.04999	0.00056
25.2	1.25422	5.623	1.25422	0.05017	0.00056
25.3	1.25984	5.6809	1.25984	0.05039	0.00057
25.4	1.26455	5.68999	1.26455	0.05058	0.00057
25.5	1.2691	5.76512	1.2691	0.05076	0.00058
25.6	1.27431	5.76806	1.27431	0.05097	0.00058
25.7	1.2797	5.81779	1.2797	0.05119	0.00058
25.8	1.28424	5.84818	1.28424	0.05137	0.00058
25.9	1.28985	5.91482	1.28985	0.05159	0.00059
26	1.29438	5.94422	1.29438	0.05178	0.00059
26.1	1.2993	6.02108	1.2993	0.05197	0.0006
26.2	1.30442	6.04047	1.30442	0.05218	0.0006
26.3	1.30929	6.09477	1.30929	0.05237	0.00061
26.4	1.31466	6.13322	1.31466	0.05259	0.00061
26.5	1.31927	6.17241	1.31927	0.05277	0.00062
26.6	1.32476	6.19838	1.32476	0.05299	0.00062
26.7	1.32953	6.27803	1.32953	0.05318	0.00063
26.8	1.3342	6.28196	1.3342	0.05337	0.00063
26.9	1.33932	6.32305	1.33932	0.05357	0.00063
27	1.34465	6.4015	1.34465	0.05379	0.00064
27.1	1.34933	6.45914	1.34933	0.05397	0.00065
27.2	1.35489	6.45525	1.35489	0.0542	0.00065
27.3	1.35939	6.51943	1.35939	0.05438	0.00065
27.4	1.36424	6.55349	1.36424	0.05457	0.00066
27.5	1.36946	6.59462	1.36946	0.05478	0.00066
27.6	1.37426	6.6246	1.37426	0.05497	0.00066
27.7	1.37972	6.71345	1.37972	0.05519	0.00067
27.8	1.38431	6.73854	1.38431	0.05537	0.00067
27.9	1.3897	6.77616	1.3897	0.05559	0.00068
28	1.39449	6.80762	1.39449	0.05578	0.00068
28.1	1.3991	6.79871	1.3991	0.05596	0.00068
28.2	1.40437	6.80641	1.40437	0.05617	0.00068
28.3	1.40973	6.89906	1.40973	0.05639	0.00069
28.4	1.41427	6.91976	1.41427	0.05657	0.00069
28.5	1.41985	6.99359	1.41985	0.05679	0.0007
28.6	1.42444	7.01871	1.42444	0.05698	0.0007
28.7	1.42942	7.10235	1.42942	0.05718	0.00071
28.8	1.43437	7.13268	1.43437	0.05737	0.00071
28.9	1.43921	7.19312	1.43921	0.05757	0.00072
29	1.44476	7.27089	1.44476	0.05779	0.00073
29.1	1.44924	7.31774	1.44924	0.05797	0.00073
29.2	1.45476	7.35505	1.45476	0.05819	0.00074
29.3	1.45952	7.40636	1.45952	0.05838	0.00074
29.4	1.46408	7.45539	1.46408	0.05856	0.00075
29.5	1.46935	7.52853	1.46935	0.05877	0.00075
29.6	1.47472	7.61719	1.47472	0.05899	0.00076
29.7	1.47924	7.63366	1.47924	0.05917	0.00076
29.8	1.4849	7.70469	1.4849	0.0594	0.00077
29.9	1.48943	7.75499	1.48943	0.05958	0.00078
30	1.49434	7.81348	1.49434	0.05977	0.00078
30.1	1.49934	7.82851	1.49934	0.05997	0.00078
30.2	1.50422	7.91153	1.50422	0.06017	0.00079
30.3	1.50972	7.98312	1.50972	0.06039	0.0008
30.4	1.51427	8.03463	1.51427	0.06057	0.0008
30.5	1.51988	8.11554	1.51988	0.0608	0.00081
30.6	1.52454	8.17848	1.52454	0.06098	0.00082
30.7	1.52908	8.20083	1.52908	0.06116	0.00082
30.8	1.53438	8.26177	1.53438	0.06138	0.00083
30.9	1.53971	8.31512	1.53971	0.06159	0.00083
31	1.54418	8.39246	1.54418	0.06177	0.00084
31.1	1.54991	8.44597	1.54991	0.062	0.00084
31.2	1.55447	8.52523	1.55447	0.06218	0.00085
31.3	1.55944	8.55996	1.55944	0.06238	0.00086
31.4	1.56433	8.64585	1.56433	0.06257	0.00086
31.5	1.56918	8.70035	1.56918	0.06277	0.00087
31.6	1.57473	8.77137	1.57473	0.06299	0.00088
31.7	1.57934	8.81668	1.57934	0.06317	0.00088
31.8	1.58484	8.90506	1.58484	0.06339	0.00089
31.9	1.58959	8.95674	1.58959	0.06358	0.0009
32	1.59409	9.03188	1.59409	0.06376	0.0009
32.1	1.5994	9.0738	1.5994	0.06398	0.00091
32.2	1.60461	9.18022	1.60461	0.06418	0.00092
32.3	1.60918	9.19176	1.60918	0.06437	0.00092
32.4	1.61483	9.29145	1.61483	0.06459	0.00093
32.5	1.61945	9.34984	1.61945	0.06478	0.00093
32.6	1.62444	9.39087	1.62444	0.06498	0.00094
32.7	1.62932	9.46393	1.62932	0.06517	0.00095
32.8	1.63415	9.5262	1.63415	0.06537	0.00095
32.9	1.63968	9.58622	1.63968	0.06559	0.00096
33	1.64435	9.64965	1.64435	0.06577	0.00096
33.1	1.64979	9.74002	1.64979	0.06599	0.00097
33.2	1.6546	9.81888	1.6546	0.06618	0.00098
33.3	1.65906	9.87483	1.65906	0.06636	0.00099
33.4	1.66438	9.97263	1.66438	0.06658	0.001
33.5	1.66961	10.0327	1.66961	0.06678	0.001
33.6	1.67424	10.1194	1.67424	0.06697	0.00101
33.7	1.67978	10.1967	1.67978	0.06719	0.00102
33.8	1.68448	10.2457	1.68448	0.06738	0.00102
33.9	1.68949	10.291	1.68949	0.06758	0.00103
34	1.6943	10.3891	1.6943	0.06777	0.00104
34.1	1.69919	10.4639	1.69919	0.06797	0.00105
34.2	1.70471	10.545	1.70471	0.06819	0.00105
34.3	1.70932	10.5911	1.70932	0.06837	0.00106
34.4	1.71484	10.7089	1.71484	0.06859	0.00107
34.5	1.71959	10.7885	1.71959	0.06878	0.00108
34.6	1.72411	10.8637	1.72411	0.06896	0.00109
34.7	1.72944	10.9519	1.72944	0.06918	0.0011
34.8	1.73462	11.028	1.73462	0.06938	0.0011
34.9	1.73911	11.0782	1.73911	0.06956	0.00111
35	1.74488	11.1951	1.74488	0.0698	0.00112
35.1	1.74957	11.2647	1.74957	0.06998	0.00113
35.2	1.7544	11.3352	1.7544	0.07018	0.00113
35.3	1.75925	11.4179	1.75925	0.07037	0.00114
35.4	1.76426	11.4875	1.76426	0.07057	0.00115
35.5	1.7698	11.6088	1.7698	0.07079	0.00116
35.6	1.77421	11.6854	1.77421	0.07097	0.00117
35.7	1.77979	11.7815	1.77979	0.07119	0.00118
35.8	1.78447	11.8185	1.78447	0.07138	0.00118
35.9	1.78903	11.9111	1.78903	0.07156	0.00119
36	1.7945	12.0109	1.7945	0.07178	0.0012
36.1	1.79956	12.0675	1.79956	0.07198	0.00121
36.2	1.80419	12.1791	1.80419	0.07217	0.00122
36.3	1.80977	12.2699	1.80977	0.07239	0.00123
36.4	1.81452	12.3569	1.81452	0.07258	0.00124
36.5	1.81939	12.4252	1.81939	0.07278	0.00124
36.6	1.8243	12.5298	1.8243	0.07297	0.00125
36.7	1.82923	12.6009	1.82923	0.07317	0.00126
36.8	1.83472	12.6982	1.83472	0.07339	0.00127
36.9	1.83926	12.7832	1.83926	0.07357	0.00128
37	1.84482	12.8841	1.84482	0.07379	0.00129
37.1	1.84947	12.9638	1.84947	0.07398	0.0013
37.2	1.8541	13.0579	1.8541	0.07416	0.00131
37.3	1.85954	13.1712	1.85954	0.07438	0.00132
37.4	1.8646	13.2642	1.8646	0.07458	0.00133
37.5	1.86921	13.3391	1.86921	0.07477	0.00133
37.6	1.8747	13.4598	1.8747	0.07499	0.00135
37.7	1.87961	13.5332	1.87961	0.07518	0.00135
37.8	1.8844	13.6408	1.8844	0.07538	0.00136
37.9	1.88927	13.7115	1.88927	0.07557	0.00137
38	1.89425	13.815	1.89425	0.07577	0.00138
38.1	1.89983	13.9386	1.89983	0.07599	0.00139
38.2	1.90422	13.9952	1.90422	0.07617	0.0014
38.3	1.90978	14.1291	1.90978	0.07639	0.00141
38.4	1.91455	14.2385	1.91455	0.07658	0.00142
38.5	1.91913	14.316	1.91913	0.07677	0.00143
38.6	1.92451	14.4059	1.92451	0.07698	0.00144
38.7	1.92962	14.5211	1.92962	0.07718	0.00145
38.8	1.93418	14.6098	1.93418	0.07737	0.00146
38.9	1.93976	14.729	1.93976	0.07759	0.00147
39	1.94462	14.7738	1.94462	0.07778	0.00148
39.1	1.94935	14.869	1.94935	0.07797	0.00149
39.2	1.95427	14.8861	1.95427	0.07817	0.00149
39.3	1.95919	14.9441	1.95919	0.07837	0.00149
39.4	1.96486	15.0711	1.96486	0.07859	0.00151
39.5	1.96917	15.1484	1.96917	0.07877	0.00151
39.6	1.97478	15.2041	1.97478	0.07899	0.00152
39.7	1.97945	15.3036	1.97945	0.07918	0.00153
39.8	1.98415	15.3403	1.98415	0.07937	0.00153
39.9	1.98947	15.4771	1.98947	0.07958	0.00155
40	1.99455	15.5659	1.99455	0.07978	0.00156
40.1	1.99924	15.6227	1.99924	0.07997	0.00156
40.2	2.00479	15.7465	2.00479	0.08019	0.00157
40.3	2.0095	15.8089	2.0095	0.08038	0.00158
40.4	2.01438	15.8468	2.01438	0.08058	0.00158
40.5	2.01932	15.9812	2.01932	0.08077	0.0016
40.6	2.02421	16.0012	2.02421	0.08097	0.0016
40.7	2.02988	16.1382	2.02988	0.0812	0.00161
40.8	2.03424	16.1638	2.03424	0.08137	0.00162
40.9	2.03981	16.1996	2.03981	0.08159	0.00162
41	2.04439	16.2722	2.04439	0.08178	0.00163
41.1	2.04914	16.3087	2.04914	0.08197	0.00163
41.2	2.05448	16.2811	2.05448	0.08218	0.00163
41.3	2.05956	16.4527	2.05956	0.08238	0.00165
41.4	2.06433	16.5261	2.06433	0.08257	0.00165
41.5	2.06979	16.6567	2.06979	0.08279	0.00167
41.6	2.07445	16.7095	2.07445	0.08298	0.00167
41.7	2.07944	16.7881	2.07944	0.08318	0.00168
41.8	2.08427	16.854	2.08427	0.08337	0.00169
41.9	2.08926	16.9348	2.08926	0.08357	0.00169
42	2.09495	16.977	2.09495	0.0838	0.0017
42.1	2.09919	17.0289	2.09919	0.08397	0.0017
42.2	2.1048	17.0822	2.1048	0.08419	0.00171
42.3	2.10952	17.1731	2.10952	0.08438	0.00172
42.4	2.11419	17.1665	2.11419	0.08457	0.00172
42.5	2.11936	17.2389	2.11936	0.08477	0.00172
42.6	2.1245	17.3194	2.1245	0.08498	0.00173
42.7	2.12928	17.328	2.12928	0.08517	0.00173
42.8	2.13478	17.3869	2.13478	0.08539	0.00174
42.9	2.13946	17.4075	2.13946	0.08558	0.00174
43	2.14444	17.4728	2.14444	0.08578	0.00175
43.1	2.14921	17.5255	2.14921	0.08597	0.00175
43.2	2.15426	17.578	2.15426	0.08617	0.00176
43.3	2.15991	17.6145	2.15991	0.0864	0.00176
43.4	2.16416	17.6217	2.16416	0.08657	0.00176
43.5	2.16982	17.7005	2.16982	0.08679	0.00177
43.6	2.17452	17.7492	2.17452	0.08698	0.00177
43.7	2.17915	17.7959	2.17915	0.08717	0.00178
43.8	2.18441	17.8461	2.18441	0.08738	0.00178
43.9	2.18947	17.9152	2.18947	0.08758	0.00179
44	2.19429	17.9557	2.19429	0.08777	0.0018
44.1	2.19992	18.0655	2.19992	0.088	0.00181
44.2	2.20457	18.0609	2.20457	0.08818	0.00181
44.3	2.20942	18.1136	2.20942	0.08838	0.00181
44.4	2.21423	18.1962	2.21423	0.08857	0.00182
44.5	2.21926	18.2561	2.21926	0.08877	0.00183
44.6	2.22486	18.2915	2.22486	0.08899	0.00183
44.7	2.22914	18.3493	2.22914	0.08917	0.00183
44.8	2.23484	18.4242	2.23484	0.08939	0.00184
44.9	2.23952	18.4555	2.23952	0.08958	0.00185
45	2.24415	18.4516	2.24415	0.08977	0.00185
45.1	2.24935	18.5188	2.24935	0.08997	0.00185
45.2	2.25448	18.5529	2.25448	0.09018	0.00186
45.3	2.25936	18.6826	2.25936	0.09037	0.00187
45.4	2.2649	18.7325	2.2649	0.0906	0.00187
45.5	2.26948	18.7943	2.26948	0.09078	0.00188
45.6	2.27449	18.8046	2.27449	0.09098	0.00188
45.7	2.27924	18.8678	2.27924	0.09117	0.00189
45.8	2.28426	18.8922	2.28426	0.09137	0.00189
45.9	2.28981	18.915	2.28981	0.09159	0.00189
46	2.2941	19.0071	2.2941	0.09176	0.0019
46.1	2.29976	18.9779	2.29976	0.09199	0.0019
46.2	2.30459	19.0355	2.30459	0.09218	0.0019
46.3	2.30912	19.1136	2.30912	0.09236	0.00191
46.4	2.31435	19.0866	2.31435	0.09257	0.00191
46.5	2.31948	19.1601	2.31948	0.09278	0.00192
46.6	2.32437	19.211	2.32437	0.09297	0.00192
46.7	2.32989	19.2938	2.32989	0.0932	0.00193
46.8	2.33452	19.3169	2.33452	0.09338	0.00193
46.9	2.3395	19.3123	2.3395	0.09358	0.00193
47	2.34416	19.3483	2.34416	0.09377	0.00193
47.1	2.34929	19.4126	2.34929	0.09397	0.00194
47.2	2.3548	19.4213	2.3548	0.09419	0.00194
47.3	2.35908	19.4736	2.35908	0.09436	0.00195
47.4	2.36486	19.5027	2.36486	0.09459	0.00195
47.5	2.36969	19.517	2.36969	0.09479	0.00195
47.6	2.37419	19.6247	2.37419	0.09497	0.00196
47.7	2.37939	19.6314	2.37939	0.09518	0.00196
47.8	2.38447	19.6851	2.38447	0.09538	0.00197
47.9	2.38932	19.7193	2.38932	0.09557	0.00197
48	2.3949	19.8054	2.3949	0.0958	0.00198
48.1	2.39946	19.7935	2.39946	0.09598	0.00198
48.2	2.40445	19.8197	2.40445	0.09618	0.00198
48.3	2.40928	19.8858	2.40928	0.09637	0.00199
48.4	2.41434	19.9381	2.41434	0.09657	0.00199
48.5	2.41976	19.9662	2.41976	0.09679	0.002
48.6	2.42404	20.0283	2.42404	0.09696	0.002
48.7	2.42997	20.0313	2.42997	0.0972	0.002
48.8	2.4346	20.0905	2.4346	0.09738	0.00201
48.9	2.43912	20.1393	2.43912	0.09756	0.00201
49	2.44442	20.1534	2.44442	0.09778	0.00202
49.1	2.44948	20.1704	2.44948	0.09798	0.00202
49.2	2.45438	20.2641	2.45438	0.09818	0.00203
49.3	2.45977	20.3339	2.45977	0.09839	0.00203
49.4	2.46446	20.4653	2.46446	0.09858	0.00205
49.5	2.46932	20.6057	2.46932	0.09877	0.00206
49.6	2.47427	20.7508	2.47427	0.09897	0.00208
49.7	2.47937	20.7891	2.47937	0.09917	0.00208
49.8	2.48476	20.9749	2.48476	0.09939	0.0021
49.9	2.48908	21.0895	2.48908	0.09956	0.00211
50	2.49487	21.2675	2.49487	0.09979	0.00213
50.1	2.49955	21.3873	2.49955	0.09998	0.00214
50.2	2.50413	21.5196	2.50413	0.10017	0.00215
50.3	2.50946	21.6518	2.50946	0.10038	0.00217
50.4	2.51445	21.7904	2.51445	0.10058	0.00218
50.5	2.51945	21.9223	2.51945	0.10078	0.00219
50.6	2.52473	22.0495	2.52473	0.10099	0.0022
50.7	2.52948	22.1703	2.52948	0.10118	0.00222
50.8	2.53438	22.3505	2.53438	0.10138	0.00224
50.9	2.53929	22.5112	2.53929	0.10157	0.00225
51	2.54439	22.6707	2.54439	0.10178	0.00227
51.1	2.5498	22.9021	2.5498	0.10199	0.00229
51.2	2.55404	22.9951	2.55404	0.10216	0.0023
51.3	2.55984	23.2172	2.55984	0.10239	0.00232
51.4	2.56462	23.4135	2.56462	0.10258	0.00234
51.5	2.56916	23.519	2.56916	0.10277	0.00235
51.6	2.57444	23.7327	2.57444	0.10298	0.00237
51.7	2.57948	23.9131	2.57948	0.10318	0.00239
51.8	2.58442	24.0966	2.58442	0.10338	0.00241
51.9	2.58966	24.304	2.58966	0.10359	0.00243
52	2.59453	24.4821	2.59453	0.10378	0.00245
52.1	2.59946	24.6251	2.59946	0.10398	0.00246
52.2	2.60425	24.8055	2.60425	0.10417	0.00248
52.3	2.60937	24.9994	2.60937	0.10437	0.0025
52.4	2.61483	25.206	2.61483	0.10459	0.00252
52.5	2.61906	25.3386	2.61906	0.10476	0.00253
52.6	2.62495	25.5999	2.62495	0.105	0.00256
52.7	2.62957	25.7378	2.62957	0.10518	0.00257
52.8	2.63409	25.9003	2.63409	0.10536	0.00259
52.9	2.63938	26.081	2.63938	0.10558	0.00261
53	2.64447	26.27	2.64447	0.10578	0.00263
53.1	2.64942	26.4148	2.64942	0.10598	0.00264
53.2	2.65461	26.6817	2.65461	0.10618	0.00267
53.3	2.65947	26.7838	2.65947	0.10638	0.00268
53.4	2.66443	26.9788	2.66443	0.10658	0.0027
53.5	2.6693	27.0907	2.6693	0.10677	0.00271
53.6	2.67433	27.321	2.67433	0.10697	0.00273
53.7	2.67978	27.4974	2.67978	0.10719	0.00275
53.8	2.6841	27.6126	2.6841	0.10736	0.00276
53.9	2.6899	27.8325	2.6899	0.1076	0.00278
54	2.69447	27.9987	2.69447	0.10778	0.0028
54.1	2.6992	28.1733	2.6992	0.10797	0.00282
54.2	2.70443	28.3767	2.70443	0.10818	0.00284
54.3	2.7094	28.5633	2.7094	0.10838	0.00286
54.4	2.71452	28.7477	2.71452	0.10858	0.00287
54.5	2.71964	28.959	2.71964	0.10879	0.0029
54.6	2.72449	29.1859	2.72449	0.10898	0.00292
54.7	2.72936	29.3229	2.72936	0.10917	0.00293
54.8	2.73434	29.5433	2.73434	0.10937	0.00295
54.9	2.73932	29.7364	2.73932	0.10957	0.00297
55	2.74483	29.9894	2.74483	0.10979	0.003
55.1	2.74913	30.1085	2.74913	0.10997	0.00301
55.2	2.75488	30.3922	2.75488	0.1102	0.00304
55.3	2.7595	30.5626	2.7595	0.11038	0.00306
55.4	2.76414	30.7552	2.76414	0.11057	0.00308
55.5	2.7694	30.9605	2.7694	0.11078	0.0031
55.6	2.77448	31.2147	2.77448	0.11098	0.00312
55.7	2.77951	31.3767	2.77951	0.11118	0.00314
55.8	2.78462	31.6418	2.78462	0.11138	0.00316
55.9	2.78951	31.8494	2.78951	0.11158	0.00318
56	2.79453	32.0537	2.79453	0.11178	0.00321
56.1	2.79925	32.2287	2.79925	0.11197	0.00322
56.2	2.80423	32.4077	2.80423	0.11217	0.00324
56.3	2.80983	32.6905	2.80983	0.11239	0.00327
56.4	2.81406	32.8715	2.81406	0.11256	0.00329
56.5	2.81995	33.1944	2.81995	0.1128	0.00332
56.6	2.82446	33.3647	2.82446	0.11298	0.00334
56.7	2.82916	33.5194	2.82916	0.11317	0.00335
56.8	2.83436	33.774	2.83436	0.11337	0.00338
56.9	2.83946	33.9873	2.83946	0.11358	0.0034
57	2.8445	34.1895	2.8445	0.11378	0.00342
57.1	2.84966	34.4346	2.84966	0.11399	0.00344
57.2	2.8545	34.6506	2.8545	0.11418	0.00347
57.3	2.85947	34.8549	2.85947	0.11438	0.00349
57.4	2.86424	35.0808	2.86424	0.11457	0.00351
57.5	2.86929	35.2934	2.86929	0.11477	0.00353
57.6	2.87474	35.5868	2.87474	0.11499	0.00356
57.7	2.87909	35.7557	2.87909	0.11516	0.00358
57.8	2.8851	36.0712	2.8851	0.1154	0.00361
57.9	2.88951	36.2346	2.88951	0.11558	0.00362
58	2.89411	36.423	2.89411	0.11576	0.00364
58.1	2.8994	36.6809	2.8994	0.11598	0.00367
58.2	2.9045	36.937	2.9045	0.11618	0.00369
58.3	2.90944	37.1226	2.90944	0.11638	0.00371
58.4	2.91466	37.3766	2.91466	0.11659	0.00374
58.5	2.91951	37.5924	2.91951	0.11678	0.00376
58.6	2.92461	37.8582	2.92461	0.11698	0.00379
58.7	2.9292	38.0664	2.9292	0.11717	0.00381
58.8	2.93418	38.3121	2.93418	0.11737	0.00383
58.9	2.93975	38.5825	2.93975	0.11759	0.00386
59	2.94415	38.7783	2.94415	0.11777	0.00388
59.1	2.95001	39.0659	2.95001	0.118	0.00391
59.2	2.95453	39.3122	2.95453	0.11818	0.00393
59.3	2.9592	39.4705	2.9592	0.11837	0.00395
59.4	2.96441	39.7513	2.96441	0.11858	0.00398
59.5	2.9694	39.969	2.9694	0.11878	0.004
59.6	2.97444	40.1908	2.97444	0.11898	0.00402
59.7	2.9796	40.4696	2.9796	0.11918	0.00405
59.8	2.98453	40.6993	2.98453	0.11938	0.00407
59.9	2.98959	40.9322	2.98959	0.11958	0.00409
60	2.99414	41.1386	2.99414	0.11977	0.00411
60.1	2.99915	41.3965	2.99915	0.11997	0.00414
60.2	3.00472	41.6921	3.00472	0.12019	0.00417
60.3	3.0092	41.868	3.0092	0.12037	0.00419
60.4	3.015	42.1974	3.015	0.1206	0.00422
60.5	3.01955	42.4064	3.01955	0.12078	0.00424
60.6	3.02413	42.5943	3.02413	0.12097	0.00426
60.7	3.02934	42.8428	3.02934	0.12117	0.00428
60.8	3.03443	43.0952	3.03443	0.12138	0.00431
60.9	3.0395	43.301	3.0395	0.12158	0.00433
61	3.04453	43.5628	3.04453	0.12178	0.00436
61.1	3.0495	43.7758	3.0495	0.12198	0.00438
61.2	3.05465	44.0189	3.05465	0.12219	0.0044
61.3	3.05919	44.1466	3.05919	0.12237	0.00441
61.4	3.0642	44.4014	3.0642	0.12257	0.00444
61.5	3.06977	44.6537	3.06977	0.12279	0.00447
61.6	3.07419	44.8422	3.07419	0.12297	0.00448
61.7	3.08006	45.0811	3.08006	0.1232	0.00451
61.8	3.08449	45.2609	3.08449	0.12338	0.00453
61.9	3.08918	45.4122	3.08918	0.12357	0.00454
62	3.09444	45.6782	3.09444	0.12378	0.00457
62.1	3.09942	45.8792	3.09942	0.12398	0.00459
62.2	3.10436	46.0963	3.10436	0.12417	0.00461
62.3	3.10958	46.3147	3.10958	0.12438	0.00463
62.4	3.11464	46.5123	3.11464	0.12459	0.00465
62.5	3.11955	46.6676	3.11955	0.12478	0.00467
62.6	3.12413	46.8408	3.12413	0.12497	0.00468
62.7	3.12928	47.0584	3.12928	0.12517	0.00471
62.8	3.13482	47.3076	3.13482	0.12539	0.00473
62.9	3.13916	47.3575	3.13916	0.12557	0.00474
63	3.14496	47.5928	3.14496	0.1258	0.00476
63.1	3.14941	47.6239	3.14941	0.12598	0.00476
63.2	3.15407	47.5662	3.15407	0.12616	0.00476
63.3	3.1595	46.8559	3.1595	0.12638	0.00469
63.4	3.16439	45.8126	3.16439	0.12658	0.00458
63.5	3.16941	45.9712	3.16941	0.12678	0.0046
63.6	3.1745	46.2808	3.1745	0.12698	0.00463
63.7	3.17961	46.5099	3.17961	0.12718	0.00465
63.8	3.18455	46.7546	3.18455	0.12738	0.00468
63.9	3.1892	46.9542	3.1892	0.12757	0.0047
64	3.19427	47.231	3.19427	0.12777	0.00472
64.1	3.19975	47.5252	3.19975	0.12799	0.00475
64.2	3.20416	47.7225	3.20416	0.12817	0.00477
64.3	3.20992	48.0403	3.20992	0.1284	0.0048
64.4	3.21442	48.2426	3.21442	0.12858	0.00482
64.5	3.21915	48.4415	3.21915	0.12877	0.00484
64.6	3.22453	48.7418	3.22453	0.12898	0.00487
64.7	3.22946	48.9879	3.22946	0.12918	0.0049
64.8	3.23447	49.2324	3.23447	0.12938	0.00492
64.9	3.23944	49.4858	3.23944	0.12958	0.00495
65	3.2447	49.7667	3.2447	0.12979	0.00498
65.1	3.24955	50.0082	3.24955	0.12998	0.005
65.2	3.25415	50.1992	3.25415	0.13017	0.00502
65.3	3.25929	50.4612	3.25929	0.13037	0.00505
65.4	3.26484	50.7615	3.26484	0.13059	0.00508
65.5	3.26916	50.8803	3.26916	0.13077	0.00509
65.6	3.27488	51.2398	3.27488	0.131	0.00512
65.7	3.27949	51.386	3.27949	0.13118	0.00514
65.8	3.28416	51.5474	3.28416	0.13137	0.00515
65.9	3.28951	51.7815	3.28951	0.13158	0.00518
66	3.29446	51.9484	3.29446	0.13178	0.00519
66.1	3.29943	52.1035	3.29943	0.13198	0.00521
66.2	3.30442	52.2302	3.30442	0.13218	0.00522
66.3	3.30969	52.2486	3.30969	0.13239	0.00522
66.4	3.31448	49.9209	3.31448	0.13258	0.00499
66.5	3.31916	45.9176	3.31916	0.13277	0.00459
66.6	3.32426	46.4848	3.32426	0.13297	0.00465
66.7	3.32985	46.6581	3.32985	0.13319	0.00467
66.8	3.33412	46.314	3.33412	0.13336	0.00463
66.9	3.33987	46.5599	3.33987	0.13359	0.00466
67	3.34439	46.8273	3.34439	0.13378	0.00468
67.1	3.34923	47.2146	3.34923	0.13397	0.00472
67.2	3.35447	47.6669	3.35447	0.13418	0.00477
67.3	3.35938	48.0116	3.35938	0.13438	0.0048
67.4	3.36447	48.373	3.36447	0.13458	0.00484
67.5	3.36951	48.7257	3.36951	0.13478	0.00487
67.6	3.37459	49.0787	3.37459	0.13498	0.00491
67.7	3.3795	49.3746	3.3795	0.13518	0.00494
67.8	3.38427	49.686	3.38427	0.13537	0.00497
67.9	3.38929	50.0419	3.38929	0.13557	0.005
68	3.39481	50.4112	3.39481	0.13579	0.00504
68.1	3.39921	50.6583	3.39921	0.13597	0.00507
68.2	3.40491	51.0478	3.40491	0.1362	0.0051
68.3	3.40937	51.3068	3.40937	0.13637	0.00513
68.4	3.41419	51.5834	3.41419	0.13657	0.00516
68.5	3.41953	51.9509	3.41953	0.13678	0.0052
68.6	3.42436	52.1572	3.42436	0.13697	0.00522
68.7	3.42953	52.5147	3.42953	0.13718	0.00525
68.8	3.43449	52.7434	3.43449	0.13738	0.00527
68.9	3.43956	53.0042	3.43956	0.13758	0.0053
69	3.44454	53.2408	3.44454	0.13778	0.00532
69.1	3.44919	53.4422	3.44919	0.13797	0.00534
69.2	3.4543	53.316	3.4543	0.13817	0.00533
69.3	3.45988	53.7569	3.45988	0.1384	0.00538
69.4	3.46416	53.9009	3.46416	0.13857	0.00539
69.5	3.46988	54.2891	3.46988	0.1388	0.00543
69.6	3.47445	54.4623	3.47445	0.13898	0.00545
69.7	3.47929	54.705	3.47929	0.13917	0.00547
69.8	3.4844	55.0079	3.4844	0.13938	0.0055
69.9	3.48931	55.2619	3.48931	0.13957	0.00553
70	3.49455	55.5365	3.49455	0.13978	0.00555
70.1	3.49946	55.8217	3.49946	0.13998	0.00558
70.2	3.5046	56.0934	3.5046	0.14018	0.00561
70.3	3.50957	56.3914	3.50957	0.14038	0.00564
70.4	3.51412	56.6786	3.51412	0.14056	0.00567
70.5	3.5193	56.9737	3.5193	0.14077	0.0057
70.6	3.52489	57.301	3.52489	0.141	0.00573
70.7	3.52912	57.5081	3.52912	0.14116	0.00575
70.8	3.53494	57.9322	3.53494	0.1414	0.00579
70.9	3.53949	58.156	3.5395	0.14158	0.00582
71	3.54422	58.3828	3.54422	0.14177	0.00584
71.1	3.5494	58.7531	3.5494	0.14198	0.00588
71.2	3.55427	58.9892	3.55427	0.14217	0.0059
71.3	3.55951	59.3594	3.55951	0.14238	0.00594
71.4	3.56452	59.6638	3.56452	0.14258	0.00597
71.5	3.56974	59.9844	3.56974	0.14279	0.006
71.6	3.57454	60.2486	3.57454	0.14298	0.00602
71.7	3.5791	60.5575	3.5791	0.14316	0.00606
71.8	3.58431	60.8628	3.58431	0.14337	0.00609
71.9	3.58986	61.2549	3.58986	0.14359	0.00613
72	3.59408	61.4787	3.59408	0.14376	0.00615
72.1	3.60002	61.9021	3.60002	0.144	0.00619
72.2	3.60451	62.1313	3.60451	0.14418	0.00621
72.3	3.60929	62.4567	3.60929	0.14437	0.00625
72.4	3.61433	62.7633	3.61433	0.14457	0.00628
72.5	3.61925	63.0907	3.61925	0.14477	0.00631
72.6	3.62454	63.4525	3.62454	0.14498	0.00635
72.7	3.62956	63.7688	3.62956	0.14518	0.00638
72.8	3.63464	64.0518	3.63464	0.14539	0.00641
72.9	3.6396	64.4014	3.6396	0.14558	0.00644
73	3.64416	64.652	3.64416	0.14577	0.00647
73.1	3.64932	65.0233	3.64932	0.14597	0.0065
73.2	3.65477	65.4004	3.65477	0.14619	0.00654
73.3	3.6591	65.6132	3.6591	0.14636	0.00656
73.4	3.6649	66.018	3.6649	0.1466	0.0066
73.5	3.66953	66.3152	3.66953	0.14678	0.00663
73.6	3.67426	66.5885	3.67426	0.14697	0.00666
73.7	3.6793	66.929	3.6793	0.14717	0.00669
73.8	3.6842	67.224	3.6842	0.14737	0.00672
73.9	3.68955	67.6096	3.68955	0.14758	0.00676
74	3.69453	67.912	3.69453	0.14778	0.00679
74.1	3.69969	68.2535	3.69969	0.14799	0.00683
74.2	3.70464	68.551	3.70464	0.14819	0.00686
74.3	3.70909	68.8125	3.70909	0.14836	0.00688
74.4	3.71434	69.1664	3.71434	0.14857	0.00692
74.5	3.71974	69.5628	3.71974	0.14879	0.00696
74.6	3.72412	69.8049	3.72412	0.14896	0.00698
74.7	3.7299	70.2432	3.7299	0.1492	0.00702
74.8	3.73453	70.4942	3.73453	0.14938	0.00705
74.9	3.73931	70.8201	3.73931	0.14957	0.00708
75	3.74435	71.1272	3.74435	0.14977	0.00711
75.1	3.74926	71.4342	3.74926	0.14997	0.00714
75.2	3.75454	71.7798	3.75454	0.15018	0.00718
75.3	3.75957	72.127	3.75957	0.15038	0.00721
75.4	3.76463	72.4423	3.76463	0.15059	0.00724
75.5	3.76956	72.7601	3.76956	0.15078	0.00728
75.6	3.77416	73.039	3.77416	0.15097	0.0073
75.7	3.77937	73.4098	3.77937	0.15117	0.00734
75.8	3.78476	73.7761	3.78476	0.15139	0.00738
75.9	3.78905	73.9877	3.78905	0.15156	0.0074
76	3.79502	74.4198	3.79502	0.1518	0.00744
76.1	3.79954	74.704	3.79954	0.15198	0.00747
76.2	3.80423	74.9645	3.80423	0.15217	0.0075
76.3	3.80935	75.3101	3.80935	0.15237	0.00753
76.4	3.81431	75.6689	3.81431	0.15257	0.00757
76.5	3.81963	76.006	3.81963	0.15279	0.0076
76.6	3.82447	76.3389	3.82447	0.15298	0.00763
76.7	3.82965	76.6438	3.82965	0.15319	0.00766
76.8	3.83446	76.9402	3.83446	0.15338	0.00769
76.9	3.83909	77.1958	3.83909	0.15356	0.00772
77	3.84446	77.5542	3.84446	0.15378	0.00776
77.1	3.84967	77.9435	3.84967	0.15399	0.00779
77.2	3.85408	78.1708	3.85408	0.15416	0.00782
77.3	3.8599	78.5972	3.8599	0.1544	0.00786
77.4	3.86452	78.8347	3.86452	0.15458	0.00788
77.5	3.86926	79.1215	3.86926	0.15477	0.00791
77.6	3.87445	79.4867	3.87445	0.15498	0.00795
77.7	3.87925	79.82	3.87925	0.15517	0.00798
77.8	3.8846	80.1282	3.8846	0.15538	0.00801
77.9	3.88947	80.4451	3.88947	0.15558	0.00804
78	3.89465	80.8197	3.89465	0.15579	0.00808
78.1	3.89944	81.0879	3.89944	0.15598	0.00811
78.2	3.90419	81.3962	3.90419	0.15617	0.00814
78.3	3.9095	81.7581	3.9095	0.15638	0.00818
78.4	3.91475	82.1225	3.91475	0.15659	0.00821
78.5	3.9191	82.3015	3.9191	0.15676	0.00823
78.6	3.92486	82.7486	3.92486	0.15699	0.00827
78.7	3.92958	83.0201	3.92958	0.15718	0.0083
78.8	3.93424	83.2542	3.93424	0.15737	0.00833
78.9	3.93935	83.6395	3.93935	0.15757	0.00836
79	3.94429	83.949	3.94429	0.15777	0.00839
79.1	3.9497	84.3162	3.9497	0.15799	0.00843
79.2	3.95439	84.6024	3.95439	0.15818	0.00846
79.3	3.95964	84.9179	3.95964	0.15839	0.00849
79.4	3.96457	85.2545	3.96457	0.15858	0.00853
79.5	3.96915	85.465	3.96915	0.15877	0.00855
79.6	3.97444	85.8714	3.97444	0.15898	0.00859
79.7	3.97979	86.2162	3.97979	0.15919	0.00862
79.8	3.98408	86.4017	3.98408	0.15936	0.00864
79.9	3.98988	86.8313	3.98988	0.1596	0.00868
80	3.99454	87.1336	3.99454	0.15978	0.00871
80.1	3.9992	87.3427	3.9992	0.15997	0.00873
80.2	4.00435	87.6501	4.00435	0.16017	0.00877
80.3	4.00925	87.9845	4.00925	0.16037	0.0088
80.4	4.01471	88.3195	4.01471	0.16059	0.00883
80.5	4.01934	88.5852	4.01934	0.16077	0.00886
80.6	4.02466	88.9762	4.02466	0.16099	0.0089
80.7	4.0295	89.2302	4.0295	0.16118	0.00892
80.8	4.03419	89.5225	4.03419	0.16137	0.00895
80.9	4.0394	89.8324	4.0394	0.16158	0.00898
81	4.04469	90.2392	4.04469	0.16179	0.00902
81.1	4.04912	90.459	4.04912	0.16196	0.00905
81.2	4.05491	90.8926	4.05491	0.1622	0.00909
81.3	4.05944	91.1193	4.05944	0.16238	0.00911
81.4	4.06426	91.4081	4.06426	0.16257	0.00914
81.5	4.0694	91.7401	4.0694	0.16278	0.00917
81.6	4.07421	92.0464	4.07421	0.16297	0.0092
81.7	4.07976	92.4127	4.07976	0.16319	0.00924
81.8	4.08441	92.6869	4.08441	0.16338	0.00927
81.9	4.08967	92.994	4.08967	0.16359	0.0093
82	4.09441	93.2795	4.09441	0.16378	0.00933
82.1	4.0992	93.5248	4.0992	0.16397	0.00935
82.2	4.10443	93.9367	4.10443	0.16418	0.00939
82.3	4.10972	94.2402	4.10972	0.16439	0.00942
82.4	4.11418	94.4798	4.11418	0.16457	0.00945
82.5	4.1199	94.8762	4.1199	0.1648	0.00949
82.6	4.12443	95.1417	4.12443	0.16498	0.00951
82.7	4.12928	95.4187	4.12928	0.16517	0.00954
82.8	4.13436	95.7352	4.13436	0.16537	0.00957
82.9	4.13927	95.9934	4.13927	0.16557	0.0096
83	4.14478	96.3811	4.14478	0.16579	0.00964
83.1	4.14937	96.5764	4.14937	0.16597	0.00966
83.2	4.15464	96.8727	4.15464	0.16619	0.00969
83.3	4.15954	97.1394	4.15954	0.16638	0.00971
83.4	4.16424	97.3738	4.16424	0.16657	0.00974
83.5	4.16932	97.5844	4.16932	0.16677	0.00976
83.6	4.17469	97.8695	4.17469	0.16699	0.00979
83.7	4.1791	97.8252	4.1791	0.16716	0.00978
83.8	4.18492	97.8967	4.18492	0.1674	0.00979
83.9	4.18942	94.9026	4.18942	0.16758	0.00949
84	4.1943	90.5073	4.1943	0.16777	0.00905
84.1	4.1993	91.3498	4.1993	0.16797	0.00913
84.2	4.2043	92.0515	4.2043	0.16817	0.00921
84.3	4.20979	92.7116	4.20979	0.16839	0.00927
84.4	4.21435	93.2187	4.21435	0.16857	0.00932
84.5	4.21964	93.7239	4.21964	0.16879	0.00937
84.6	4.22457	94.2225	4.22457	0.16898	0.00942
84.7	4.22914	94.6563	4.22914	0.16917	0.00947
84.8	4.23436	95.179	4.23436	0.16937	0.00952
84.9	4.23965	95.6582	4.23965	0.16959	0.00957
85	4.24414	96.0347	4.24414	0.16977	0.0096
85.1	4.25009	96.6139	4.25009	0.17	0.00966
85.2	4.25448	96.9334	4.25448	0.17018	0.00969
85.3	4.25925	97.3815	4.25925	0.17037	0.00974
85.4	4.26434	97.7876	4.26434	0.17057	0.00978
85.5	4.2693	98.1818	4.2693	0.17077	0.00982
85.6	4.27472	98.6921	4.27472	0.17099	0.00987
85.7	4.27934	99.0482	4.27934	0.17117	0.0099
85.8	4.28466	99.4904	4.28466	0.17139	0.00995
85.9	4.28961	99.8827	4.28961	0.17158	0.00999
86	4.29417	100.212	4.29417	0.17177	0.01002
86.1	4.2993	100.612	4.2993	0.17197	0.01006
86.2	4.30463	101.072	4.30463	0.17219	0.01011
86.3	4.30918	101.389	4.30918	0.17237	0.01014
86.4	4.31504	101.89	4.31504	0.1726	0.01019
86.5	4.31946	102.184	4.31946	0.17278	0.01022
86.6	4.32435	102.533	4.32435	0.17297	0.01025
86.7	4.32937	102.948	4.32937	0.17317	0.01029
86.8	4.33427	103.288	4.33427	0.17337	0.01033
86.9	4.3397	103.735	4.3397	0.17359	0.01037
87	4.34425	104.022	4.34425	0.17377	0.0104
87.1	4.34961	104.444	4.34961	0.17398	0.01044
87.2	4.35466	104.81	4.35466	0.17419	0.01048
87.3	4.35913	105.081	4.35913	0.17437	0.01051
87.4	4.36428	105.472	4.36428	0.17457	0.01055
87.5	4.36964	105.942	4.36964	0.17479	0.01059
87.6	4.37422	106.23	4.37422	0.17497	0.01062
87.7	4.37999	106.732	4.37999	0.1752	0.01067
87.8	4.38451	106.99	4.38451	0.17538	0.0107
87.9	4.38935	107.332	4.38935	0.17557	0.01073
88	4.39427	107.697	4.39427	0.17577	0.01077
88.1	4.39927	108.085	4.39927	0.17597	0.01081
88.2	4.40473	108.491	4.40473	0.17619	0.01085
88.3	4.40926	108.818	4.40926	0.17637	0.01088
88.4	4.41468	109.202	4.41468	0.17659	0.01092
88.5	4.41974	109.585	4.41974	0.17679	0.01096
88.6	4.42415	109.831	4.42415	0.17697	0.01098
88.7	4.42929	110.22	4.42929	0.17717	0.01102
88.8	4.43464	110.663	4.43464	0.17739	0.01107
88.9	4.43918	110.919	4.43918	0.17757	0.01109
89	4.44508	111.413	4.44508	0.1778	0.01114
89.1	4.44946	111.698	4.44946	0.17798	0.01117
89.2	4.45434	111.999	4.45434	0.17817	0.0112
89.3	4.45936	112.369	4.45936	0.17837	0.01124
89.4	4.4643	112.744	4.4643	0.17857	0.01127
89.5	4.4696	113.13	4.4696	0.17878	0.01131
89.6	4.47423	113.414	4.47423	0.17897	0.01134
89.7	4.47984	113.888	4.47984	0.17919	0.01139
89.8	4.48462	114.181	4.48462	0.17938	0.01142
89.9	4.4891	114.455	4.4891	0.17956	0.01145
90	4.49438	114.857	4.49438	0.17978	0.01149
90.1	4.49964	115.276	4.49964	0.17999	0.01153
90.2	4.50421	115.511	4.50421	0.18017	0.01155
90.3	4.50995	116.007	4.50995	0.1804	0.0116
90.4	4.51443	116.269	4.51443	0.18058	0.01163
90.5	4.51924	116.576	4.51924	0.18077	0.01166
90.6	4.5244	116.966	4.5244	0.18098	0.0117
90.7	4.52932	117.31	4.52932	0.18117	0.01173
90.8	4.53465	117.665	4.53465	0.18139	0.01177
90.9	4.53923	117.997	4.53923	0.18157	0.0118
91	4.54477	118.395	4.54477	0.18179	0.01184
91.1	4.54958	118.721	4.54958	0.18198	0.01187
91.2	4.5541	118.988	4.5541	0.18216	0.0119
91.3	4.55938	119.382	4.55938	0.18238	0.01194
91.4	4.5646	119.757	4.5646	0.18258	0.01198
91.5	4.56928	120.051	4.56928	0.18277	0.01201
91.6	4.57492	120.523	4.57492	0.183	0.01205
91.7	4.57942	120.759	4.57942	0.18318	0.01208
91.8	4.58427	121.056	4.58427	0.18337	0.01211
91.9	4.58944	121.467	4.58944	0.18358	0.01215
92	4.59438	121.787	4.59438	0.18378	0.01218
92.1	4.59969	122.174	4.59969	0.18399	0.01222
92.2	4.60416	122.44	4.60416	0.18417	0.01224
92.3	4.60979	122.897	4.60979	0.18439	0.01229
92.4	4.61461	123.187	4.61461	0.18458	0.01232
92.5	4.61911	123.423	4.61911	0.18476	0.01234
92.6	4.62435	123.838	4.62435	0.18497	0.01238
92.7	4.62964	124.237	4.62964	0.18519	0.01242
92.8	4.63429	124.494	4.63429	0.18537	0.01245
92.9	4.63985	124.936	4.63985	0.18559	0.01249
93	4.6445	125.216	4.6445	0.18578	0.01252
93.1	4.64931	125.53	4.64931	0.18597	0.01255
93.2	4.65438	125.888	4.65438	0.18618	0.01259
93.3	4.65935	126.219	4.65935	0.18637	0.01262
93.4	4.66471	126.616	4.66471	0.18659	0.01266
93.5	4.66917	126.877	4.66917	0.18677	0.01269
93.6	4.67481	127.323	4.67481	0.18699	0.01273
93.7	4.67957	127.617	4.67957	0.18718	0.01276
93.8	4.68408	127.884	4.68408	0.18736	0.01279
93.9	4.68932	128.264	4.68932	0.18757	0.01283
94	4.6947	128.693	4.6947	0.18779	0.01287
94.1	4.69927	128.921	4.69927	0.18797	0.01289
94.2	4.70488	129.387	4.70488	0.1882	0.01294
94.3	4.70943	129.644	4.70943	0.18838	0.01296
94.4	4.71438	129.985	4.71438	0.18858	0.013
94.5	4.71941	130.311	4.71941	0.18878	0.01303
94.6	4.72431	130.655	4.72431	0.18897	0.01307
94.7	4.72969	131.053	4.72969	0.18919	0.01311
94.8	4.73419	131.314	4.73419	0.18937	0.01313
94.9	4.73977	131.711	4.73977	0.18959	0.01317
95	4.74451	132.017	4.74451	0.18978	0.0132
95.1	4.74918	132.304	4.74918	0.18997	0.01323
95.2	4.75433	132.698	4.75433	0.19017	0.01327
95.3	4.75959	133.025	4.75959	0.19038	0.0133
95.4	4.76438	133.336	4.76438	0.19058	0.01333
95.5	4.76992	133.787	4.76992	0.1908	0.01338
95.6	4.77443	134.036	4.77443	0.19098	0.0134
95.7	4.77928	134.331	4.77928	0.19117	0.01343
95.8	4.78444	134.725	4.78444	0.19138	0.01347
95.9	4.78926	135.021	4.78926	0.19157	0.0135
96	4.79474	135.473	4.79474	0.19179	0.01355
96.1	4.79921	135.7	4.79921	0.19197	0.01357
96.2	4.80472	136.147	4.80472	0.19219	0.01361
96.3	4.80947	136.388	4.80947	0.19238	0.01364
96.4	4.8141	136.747	4.8141	0.19256	0.01367
96.5	4.81938	137.073	4.81938	0.19278	0.01371
96.6	4.8247	137.469	4.8247	0.19299	0.01375
96.7	4.82934	137.725	4.82934	0.19317	0.01377
96.8	4.83485	138.217	4.83485	0.19339	0.01382
96.9	4.83945	138.422	4.83945	0.19358	0.01384
97	4.84445	138.78	4.84445	0.19378	0.01388
97.1	4.84935	139.098	4.84935	0.19397	0.01391
97.2	4.85419	139.433	4.85419	0.19417	0.01394
97.3	4.85977	139.848	4.85977	0.19439	0.01398
97.4	4.86418	140.077	4.86418	0.19457	0.01401
97.5	4.86977	140.499	4.86977	0.19479	0.01405
97.6	4.87449	140.801	4.87449	0.19498	0.01408
97.7	4.87908	141.077	4.87908	0.19516	0.01411
97.8	4.88436	141.49	4.88436	0.19537	0.01415
97.9	4.88972	141.896	4.88972	0.19559	0.01419
98	4.89431	142.157	4.89431	0.19577	0.01422
98.1	4.8999	142.617	4.8999	0.196	0.01426
98.2	4.90446	142.856	4.90446	0.19618	0.01429
98.3	4.90939	143.194	4.90939	0.19638	0.01432
98.4	4.91433	143.527	4.91433	0.19657	0.01435
98.5	4.91924	143.817	4.91924	0.19677	0.01438
98.6	4.92469	144.261	4.92469	0.19699	0.01443
98.7	4.92919	144.492	4.92919	0.19717	0.01445
98.8	4.93489	144.944	4.93489	0.1974	0.01449
98.9	4.93951	145.237	4.93951	0.19758	0.01452
99	4.94408	145.495	4.94408	0.19776	0.01455
99.1	4.94938	145.856	4.94938	0.19798	0.01459
99.2	4.95473	146.301	4.95473	0.19819	0.01463
99.3	4.95924	146.539	4.95924	0.19837	0.01465
99.4	4.96492	147.028	4.96492	0.1986	0.0147
99.5	4.96945	147.262	4.96945	0.19878	0.01473
99.6	4.9745	147.625	4.9745	0.19898	0.01476
99.7	4.97931	147.941	4.97931	0.19917	0.01479
99.8	4.98416	148.263	4.98416	0.19937	0.01483
99.9	4.98968	148.696	4.98968	0.19959	0.01487
100	4.99426	148.938	4.99426	0.19977	0.01489
100.1	4.99984	149.344	4.99984	0.19999	0.01493
100.2	5.00456	149.669	5.00456	0.20018	0.01497
100.3	5.00912	149.893	5.00912	0.20036	0.01499
100.4	5.01441	150.32	5.01441	0.20058	0.01503
100.5	5.01959	150.685	5.01959	0.20078	0.01507
100.6	5.02425	150.958	5.02425	0.20097	0.0151
100.7	5.02984	151.401	5.02984	0.20119	0.01514
100.8	5.03447	151.665	5.03447	0.20138	0.01517
100.9	5.03946	151.995	5.03946	0.20158	0.0152
101	5.04425	152.313	5.04425	0.20177	0.01523
101.1	5.04914	152.638	5.04914	0.20197	0.01526
101.2	5.05465	153.085	5.05465	0.20219	0.01531
101.3	5.05925	153.358	5.05925	0.20237	0.01534
101.4	5.06485	153.798	5.06485	0.20259	0.01538
101.5	5.06961	154.103	5.06961	0.20278	0.01541
101.6	5.07406	154.299	5.07406	0.20296	0.01543
101.7	5.07939	154.732	5.07939	0.20318	0.01547
101.8	5.0846	155.115	5.0846	0.20338	0.01551
101.9	5.08929	155.387	5.08929	0.20357	0.01554
102	5.09475	155.813	5.09475	0.20379	0.01558
102.1	5.09948	156.11	5.09948	0.20398	0.01561
102.2	5.10455	156.434	5.10455	0.20418	0.01564
102.3	5.10929	156.738	5.10929	0.20437	0.01567
102.4	5.11416	157.077	5.11416	0.20457	0.01571
102.5	5.11969	157.499	5.11969	0.20479	0.01575
102.6	5.12424	157.752	5.12424	0.20497	0.01578
102.7	5.12985	158.232	5.12985	0.20519	0.01582
102.8	5.13457	158.503	5.13457	0.20538	0.01585
102.9	5.13916	158.766	5.13916	0.20557	0.01588
103	5.14447	159.195	5.14447	0.20578	0.01592
103.1	5.14957	159.564	5.14957	0.20598	0.01596
103.2	5.15416	159.779	5.15416	0.20617	0.01598
103.3	5.15986	160.291	5.15986	0.20639	0.01603
103.4	5.16458	160.545	5.16458	0.20658	0.01605
103.5	5.16944	160.881	5.16944	0.20678	0.01609
103.6	5.17426	161.176	5.17426	0.20697	0.01612
103.7	5.17925	161.48	5.17925	0.20717	0.01615
103.8	5.18475	161.965	5.18475	0.20739	0.0162
103.9	5.18919	162.155	5.18919	0.20757	0.01622
104	5.1948	162.62	5.1948	0.20779	0.01626
104.1	5.19943	162.929	5.19943	0.20798	0.01629
104.2	5.20405	163.199	5.20405	0.20816	0.01632
104.3	5.20954	163.674	5.20954	0.20838	0.01637
104.4	5.21455	163.992	5.21455	0.20858	0.0164
104.5	5.21923	164.257	5.21923	0.20877	0.01643
104.6	5.22473	164.721	5.22473	0.20899	0.01647
104.7	5.22954	165.001	5.22954	0.20918	0.0165
104.8	5.23444	165.319	5.23444	0.20938	0.01653
104.9	5.23932	165.656	5.23932	0.20957	0.01657
105	5.24421	165.913	5.24421	0.20977	0.01659
105.1	5.24973	166.391	5.24973	0.20999	0.01664
105.2	5.2542	166.637	5.2542	0.21017	0.01666
105.3	5.25982	167.106	5.25982	0.21039	0.01671
105.4	5.26441	167.305	5.26441	0.21058	0.01673
105.5	5.26913	167.619	5.26913	0.21077	0.01676
105.6	5.27455	168.046	5.27455	0.21098	0.0168
105.7	5.27957	168.406	5.27957	0.21118	0.01684
105.8	5.28427	168.623	5.28427	0.21137	0.01686
105.9	5.28968	169.12	5.28968	0.21159	0.01691
106	5.29465	169.403	5.29465	0.21179	0.01694
106.1	5.29945	169.746	5.29945	0.21198	0.01697
106.2	5.30428	170.032	5.30428	0.21217	0.017
106.3	5.30922	170.365	5.30922	0.21237	0.01704
106.4	5.3148	170.808	5.3148	0.21259	0.01708
106.5	5.31918	171.032	5.31918	0.21277	0.0171
106.6	5.3248	171.471	5.3248	0.21299	0.01715
106.7	5.32957	171.792	5.32957	0.21318	0.01718
106.8	5.33413	172.04	5.33413	0.21337	0.0172
106.9	5.33949	172.499	5.33949	0.21358	0.01725
107	5.34459	172.82	5.34459	0.21378	0.01728
107.1	5.34927	173.121	5.34927	0.21397	0.01731
107.2	5.35468	173.534	5.35468	0.21419	0.01735
107.3	5.35961	173.891	5.35961	0.21438	0.01739
107.4	5.36437	174.148	5.36437	0.21457	0.01741
107.5	5.36922	174.491	5.36922	0.21477	0.01745
107.6	5.37418	174.835	5.37418	0.21497	0.01748
107.7	5.37986	175.299	5.37986	0.21519	0.01753
107.8	5.38412	175.466	5.38412	0.21536	0.01755
107.9	5.38981	175.961	5.38981	0.21559	0.0176
108	5.39451	176.226	5.39451	0.21578	0.01762
108.1	5.39919	176.573	5.39919	0.21597	0.01766
108.2	5.40445	176.892	5.40445	0.21618	0.01769
108.3	5.4095	177.285	5.4095	0.21638	0.01773
108.4	5.41429	177.55	5.41429	0.21657	0.01776
108.5	5.41976	178.019	5.41976	0.21679	0.0178
108.6	5.42456	178.257	5.42456	0.21698	0.01783
108.7	5.4294	178.596	5.4294	0.21718	0.01786
108.8	5.4343	178.925	5.4343	0.21737	0.01789
108.9	5.43919	179.229	5.43919	0.21757	0.01792
109	5.44487	179.719	5.44487	0.21779	0.01797
109.1	5.44924	179.973	5.44924	0.21797	0.018
109.2	5.45485	180.381	5.45485	0.21819	0.01804
109.3	5.45939	180.694	5.45939	0.21838	0.01807
109.4	5.46416	180.984	5.46416	0.21857	0.0181
109.5	5.4695	181.367	5.4695	0.21878	0.01814
109.6	5.47452	181.713	5.47452	0.21898	0.01817
109.7	5.47938	182.025	5.47938	0.21918	0.0182
109.8	5.48478	182.437	5.48478	0.21939	0.01824
109.9	5.48948	182.738	5.48948	0.21958	0.01827
110	5.4944	183.023	5.4944	0.21978	0.0183
110.1	5.49924	183.35	5.49924	0.21997	0.01834
110.2	5.50426	183.698	5.50426	0.22017	0.01837
110.3	5.50991	184.206	5.50991	0.2204	0.01842
110.4	5.51417	184.387	5.51417	0.22057	0.01844
110.5	5.51979	184.845	5.51979	0.22079	0.01848
110.6	5.5245	185.142	5.5245	0.22098	0.01851
110.7	5.52922	185.453	5.52922	0.22117	0.01855
110.8	5.5344	185.803	5.5344	0.22138	0.01858
110.9	5.53948	186.217	5.53948	0.22158	0.01862
111	5.54432	186.479	5.54432	0.22177	0.01865
111.1	5.54971	186.935	5.54971	0.22199	0.01869
111.2	5.55447	187.216	5.55447	0.22218	0.01872
111.3	5.55947	187.552	5.55947	0.22238	0.01876
111.4	5.5642	187.839	5.5642	0.22257	0.01878
111.5	5.56925	188.168	5.56925	0.22277	0.01882
111.6	5.57494	188.687	5.57494	0.223	0.01887
111.7	5.57915	188.86	5.57915	0.22317	0.01889
111.8	5.58483	189.34	5.58483	0.22339	0.01893
111.9	5.58951	189.622	5.58951	0.22358	0.01896
112	5.59417	189.889	5.59417	0.22377	0.01899
112.1	5.59942	190.299	5.59942	0.22398	0.01903
112.2	5.60443	190.683	5.60443	0.22418	0.01907
112.3	5.60934	190.954	5.60934	0.22437	0.0191
112.4	5.61482	191.428	5.61482	0.22459	0.01914
112.5	5.61958	191.712	5.61958	0.22478	0.01917
112.6	5.62445	192.029	5.62445	0.22498	0.0192
112.7	5.62921	192.329	5.62921	0.22517	0.01923
112.8	5.63425	192.691	5.63425	0.22537	0.01927
112.9	5.63988	193.192	5.63988	0.2256	0.01932
113	5.64411	193.353	5.64411	0.22576	0.01934
113.1	5.64991	193.872	5.64991	0.226	0.01939
113.2	5.65459	194.169	5.65459	0.22618	0.01942
113.3	5.65919	194.397	5.65919	0.22637	0.01944
113.4	5.66436	194.836	5.66436	0.22657	0.01948
113.5	5.66943	195.191	5.66943	0.22678	0.01952
113.6	5.67438	195.504	5.67438	0.22698	0.01955
113.7	5.67981	195.95	5.67981	0.22719	0.01959
113.8	5.68449	196.233	5.68449	0.22738	0.01962
113.9	5.68951	196.583	5.68951	0.22758	0.01966
114	5.69421	196.89	5.69421	0.22777	0.01969
114.1	5.69926	197.262	5.69926	0.22797	0.01973
114.2	5.70483	197.718	5.70483	0.22819	0.01977
114.3	5.70911	197.916	5.70911	0.22836	0.01979
114.4	5.71482	198.433	5.71482	0.22859	0.01984
114.5	5.71962	198.712	5.71962	0.22878	0.01987
114.6	5.72414	198.966	5.72414	0.22897	0.0199
114.7	5.72934	199.386	5.72934	0.22917	0.01994
114.8	5.73442	199.723	5.73442	0.22938	0.01997
114.9	5.7394	200.042	5.7394	0.22958	0.02
115	5.74478	200.492	5.74478	0.22979	0.02005
115.1	5.74951	200.752	5.74951	0.22998	0.02008
115.2	5.75453	201.137	5.75453	0.23018	0.02011
115.3	5.7592	201.441	5.7592	0.23037	0.02014
115.4	5.76429	201.816	5.76429	0.23057	0.02018
115.5	5.76981	202.259	5.76981	0.23079	0.02023
115.6	5.77407	202.488	5.77407	0.23096	0.02025
115.7	5.77983	202.994	5.77983	0.23119	0.0203
115.8	5.78469	203.339	5.78469	0.23139	0.02033
115.9	5.78922	203.535	5.78922	0.23157	0.02035
116	5.79438	203.954	5.79438	0.23178	0.0204
116.1	5.79942	204.336	5.79942	0.23198	0.02043
116.2	5.80433	204.615	5.80433	0.23217	0.02046
116.3	5.80981	205.109	5.80981	0.23239	0.02051
116.4	5.81449	205.351	5.81449	0.23258	0.02054
116.5	5.81951	205.699	5.81951	0.23278	0.02057
116.6	5.82425	206.033	5.82425	0.23297	0.0206
116.7	5.82932	206.401	5.82932	0.23317	0.02064
116.8	5.83476	206.827	5.83476	0.23339	0.02068
116.9	5.83904	207.032	5.83904	0.23356	0.0207
117	5.84502	207.622	5.84502	0.2338	0.02076
117.1	5.84958	207.869	5.84958	0.23398	0.02079
117.2	5.85413	208.115	5.85413	0.23417	0.02081
117.3	5.85941	208.565	5.85941	0.23438	0.02086
117.4	5.86445	208.914	5.86445	0.23458	0.02089
117.5	5.86942	209.236	5.86942	0.23478	0.02092
117.6	5.8747	209.681	5.8747	0.23499	0.02097
117.7	5.87951	209.965	5.87951	0.23518	0.021
117.8	5.88438	210.257	5.88438	0.23538	0.02103
117.9	5.88922	210.625	5.88922	0.23557	0.02106
118	5.89437	210.998	5.89437	0.23577	0.0211
118.1	5.89975	211.444	5.89975	0.23599	0.02114
118.2	5.90407	211.616	5.90407	0.23616	0.02116
118.3	5.9099	212.161	5.9099	0.2364	0.02122
118.4	5.91453	212.415	5.91453	0.23658	0.02124
118.5	5.91914	212.727	5.91914	0.23677	0.02127
118.6	5.92446	213.153	5.92446	0.23698	0.02132
118.7	5.92943	213.52	5.92943	0.23718	0.02135
118.8	5.93445	213.832	5.93445	0.23738	0.02138
118.9	5.93965	214.306	5.93965	0.23759	0.02143
119	5.9445	214.575	5.9445	0.23778	0.02146
119.1	5.94939	214.908	5.94939	0.23798	0.02149
119.2	5.95428	215.257	5.95428	0.23817	0.02153
119.3	5.95942	215.636	5.95942	0.23838	0.02156
119.4	5.96478	216.09	5.96478	0.23859	0.02161
119.5	5.96906	216.303	5.96906	0.23876	0.02163
119.6	5.97487	216.84	5.97487	0.23899	0.02168
119.7	5.97962	217.156	5.97962	0.23918	0.02172
119.8	5.98418	217.435	5.98418	0.23937	0.02174
119.9	5.98939	217.854	5.98939	0.23958	0.02179
120	5.9944	218.215	5.9944	0.23978	0.02182
120.1	5.99946	218.564	5.99946	0.23998	0.02186
120.2	6.0046	218.972	6.0046	0.24018	0.0219
120.3	6.00958	219.297	6.00958	0.24038	0.02193
120.4	6.01451	219.649	6.01451	0.24058	0.02196
120.5	6.01926	219.962	6.01926	0.24077	0.022
120.6	6.02437	220.372	6.02437	0.24097	0.02204
120.7	6.02982	220.831	6.02982	0.24119	0.02208
120.8	6.03405	221.004	6.03405	0.24136	0.0221
120.9	6.03991	221.587	6.03991	0.2416	0.02216
121	6.04456	221.843	6.04456	0.24178	0.02218
121.1	6.0491	222.127	6.0491	0.24196	0.02221
121.2	6.05438	222.582	6.05438	0.24218	0.02226
121.3	6.0594	222.924	6.0594	0.24238	0.02229
121.4	6.06447	223.316	6.06447	0.24258	0.02233
121.5	6.06957	223.709	6.06957	0.24278	0.02237
121.6	6.07448	224.022	6.07448	0.24298	0.0224
121.7	6.07943	224.381	6.07943	0.24318	0.02244
121.8	6.08429	224.733	6.08429	0.24337	0.02247
121.9	6.08931	225.074	6.08931	0.24357	0.02251
122	6.09477	225.601	6.09477	0.24379	0.02256
122.1	6.09909	225.776	6.09909	0.24396	0.02258
122.2	6.10489	226.344	6.10489	0.2442	0.02263
122.3	6.10949	226.644	6.10949	0.24438	0.02266
122.4	6.11425	226.941	6.11425	0.24457	0.02269
122.5	6.11942	227.341	6.11942	0.24478	0.02273
122.6	6.12435	227.708	6.12435	0.24497	0.02277
122.7	6.12957	228.097	6.12957	0.24518	0.02281
122.8	6.13465	228.52	6.13465	0.24539	0.02285
122.9	6.13951	228.793	6.13951	0.24558	0.02288
123	6.14439	229.186	6.14439	0.24578	0.02292
123.1	6.14933	229.551	6.14933	0.24597	0.02296
123.2	6.15429	229.908	6.15429	0.24617	0.02299
123.3	6.1598	230.39	6.1598	0.24639	0.02304
123.4	6.16414	230.571	6.16414	0.24657	0.02306
123.5	6.1699	231.127	6.1699	0.2468	0.02311
123.6	6.17447	231.429	6.17447	0.24698	0.02314
123.7	6.17917	231.709	6.17917	0.24717	0.02317
123.8	6.18435	232.165	6.18435	0.24737	0.02322
123.9	6.18943	232.538	6.18943	0.24758	0.02325
124	6.19457	232.929	6.19457	0.24778	0.02329
124.1	6.19959	233.32	6.19959	0.24798	0.02333
124.2	6.20453	233.667	6.20453	0.24818	0.02337
124.3	6.20956	234.061	6.20956	0.24838	0.02341
124.4	6.21427	234.367	6.21427	0.24857	0.02344
124.5	6.21925	234.741	6.21925	0.24877	0.02347
124.6	6.22484	235.305	6.22484	0.24899	0.02353
124.7	6.22905	235.457	6.22905	0.24916	0.02355
124.8	6.23492	236.072	6.23492	0.2494	0.02361
124.9	6.23949	236.313	6.23949	0.24958	0.02363
125	6.24416	236.61	6.24416	0.24977	0.02366
125.1	6.24931	237.08	6.24931	0.24997	0.02371
125.2	6.25445	237.482	6.25445	0.25018	0.02375
125.3	6.25957	237.871	6.25957	0.25038	0.02379
125.4	6.26462	238.267	6.26462	0.25058	0.02383
125.5	6.26952	238.61	6.26952	0.25078	0.02386
125.6	6.27452	239.004	6.27452	0.25098	0.0239
125.7	6.27923	239.304	6.27923	0.25117	0.02393
125.8	6.2843	239.695	6.2843	0.25137	0.02397
125.9	6.28974	240.197	6.28974	0.25159	0.02402
126	6.29407	240.393	6.29407	0.25176	0.02404
126.1	6.30007	241.044	6.30007	0.252	0.0241
126.2	6.30447	241.235	6.30447	0.25218	0.02412
126.3	6.30917	241.547	6.30917	0.25237	0.02415
126.4	6.3144	241.992	6.3144	0.25258	0.0242
126.5	6.31941	242.379	6.31941	0.25278	0.02424
126.6	6.32451	242.765	6.32451	0.25298	0.02428
126.7	6.32963	243.219	6.32963	0.25319	0.02432
126.8	6.33453	243.549	6.33453	0.25338	0.02435
126.9	6.33962	243.999	6.33962	0.25358	0.0244
127	6.34424	244.263	6.34424	0.25377	0.02443
127.1	6.34918	244.61	6.34918	0.25397	0.02446
127.2	6.35475	245.167	6.35475	0.25419	0.02452
127.3	6.35914	245.396	6.35914	0.25437	0.02454
127.4	6.36498	245.983	6.36498	0.2546	0.0246
127.5	6.36949	246.249	6.36949	0.25478	0.02462
127.6	6.3742	246.555	6.3742	0.25497	0.02466
127.7	6.37938	247.008	6.37938	0.25518	0.0247
127.8	6.3844	247.404	6.3844	0.25538	0.02474
127.9	6.38951	247.803	6.38951	0.25558	0.02478
128	6.39455	248.228	6.39455	0.25578	0.02482
128.1	6.3995	248.602	6.3995	0.25598	0.02486
128.2	6.40463	249.015	6.40463	0.25619	0.0249
128.3	6.40918	249.34	6.40918	0.25637	0.02493
128.4	6.41417	249.691	6.41417	0.25657	0.02497
128.5	6.41976	250.288	6.41976	0.25679	0.02503
128.6	6.42414	250.484	6.42414	0.25697	0.02505
128.7	6.42996	251.097	6.42996	0.2572	0.02511
128.8	6.43453	251.352	6.43453	0.25738	0.02514
128.9	6.43918	251.665	6.43918	0.25757	0.02517
129	6.44435	252.1	6.44435	0.25777	0.02521
129.1	6.4494	252.477	6.4494	0.25798	0.02525
129.2	6.45455	252.872	6.45455	0.25818	0.02529
129.3	6.45948	253.325	6.45948	0.25838	0.02533
129.4	6.46457	253.693	6.46457	0.25858	0.02537
129.5	6.46971	254.139	6.46971	0.25879	0.02541
129.6	6.47421	254.449	6.47421	0.25897	0.02544
129.7	6.47919	254.811	6.47919	0.25917	0.02548
129.8	6.48474	255.379	6.48474	0.25939	0.02554
129.9	6.48913	255.585	6.48913	0.25957	0.02556
130	6.49506	256.229	6.49506	0.2598	0.02562
130.1	6.49945	256.483	6.49945	0.25998	0.02565
130.2	6.5042	256.792	6.5042	0.26017	0.02568
130.3	6.50948	257.32	6.50948	0.26038	0.02573
130.4	6.51442	257.666	6.51442	0.26058	0.02577
130.5	6.5194	258.082	6.5194	0.26078	0.02581
130.6	6.52454	258.563	6.52454	0.26098	0.02586
130.7	6.5297	258.987	6.5297	0.26119	0.0259
130.8	6.53457	259.327	6.53457	0.26138	0.02593
130.9	6.53915	259.627	6.53915	0.26157	0.02596
131	6.54432	260.109	6.54432	0.26177	0.02601
131.1	6.54973	260.584	6.54973	0.26199	0.02606
131.2	6.55413	260.842	6.55413	0.26217	0.02608
131.3	6.55994	261.46	6.55994	0.2624	0.02615
131.4	6.5644	261.686	6.5644	0.26258	0.02617
131.5	6.56911	262.021	6.56911	0.26276	0.0262
131.6	6.5745	262.611	6.5745	0.26298	0.02626
131.7	6.57937	262.956	6.57937	0.26317	0.0263
131.8	6.58448	263.425	6.58448	0.26338	0.02634
131.9	6.58946	263.8	6.58946	0.26358	0.02638
132	6.59464	264.226	6.59464	0.26379	0.02642
132.1	6.59956	264.632	6.59956	0.26398	0.02646
132.2	6.60417	264.908	6.60417	0.26417	0.02649
132.3	6.60924	265.323	6.60924	0.26437	0.02653
132.4	6.61474	265.922	6.61474	0.26459	0.02659
132.5	6.61913	266.146	6.61913	0.26477	0.02661
132.6	6.62491	266.775	6.62491	0.265	0.02668
132.7	6.62945	267.061	6.62945	0.26518	0.02671
132.8	6.63419	267.412	6.63419	0.26537	0.02674
132.9	6.63956	267.94	6.63956	0.26558	0.02679
133	6.64442	268.297	6.64442	0.26578	0.02683
133.1	6.64951	268.723	6.64951	0.26598	0.02687
133.2	6.65439	269.186	6.65439	0.26618	0.02692
133.3	6.65971	269.622	6.65971	0.26639	0.02696
133.4	6.6646	270.056	6.6646	0.26658	0.02701
133.5	6.66917	270.352	6.66917	0.26677	0.02704
133.6	6.67428	270.778	6.67428	0.26697	0.02708
133.7	6.6798	271.322	6.6798	0.26719	0.02713
133.8	6.68416	271.552	6.68416	0.26737	0.02716
133.9	6.68985	272.187	6.68985	0.26759	0.02722
134	6.6945	272.498	6.6945	0.26778	0.02725
134.1	6.69926	272.844	6.69926	0.26797	0.02728
134.2	6.7045	273.373	6.7045	0.26818	0.02734
134.3	6.70942	273.778	6.70942	0.26838	0.02738
134.4	6.7145	274.224	6.7145	0.26858	0.02742
134.5	6.71938	274.612	6.71938	0.26878	0.02746
134.6	6.72472	275.126	6.72472	0.26899	0.02751
134.7	6.72949	275.442	6.72949	0.26918	0.02754
134.8	6.73415	275.828	6.73415	0.26937	0.02758
134.9	6.73924	276.222	6.73924	0.26957	0.02762
135	6.7448	276.84	6.7448	0.26979	0.02768
135.1	6.7491	277.028	6.7491	0.26996	0.0277
135.2	6.75486	277.72	6.75486	0.27019	0.02777
135.3	6.75943	277.967	6.75943	0.27038	0.0278
135.4	6.7643	278.368	6.7643	0.27057	0.02784
135.5	6.76949	278.864	6.76949	0.27078	0.02789
135.6	6.77433	279.29	6.77433	0.27097	0.02793
135.7	6.77953	279.754	6.77953	0.27118	0.02798
135.8	6.78446	280.189	6.78446	0.27138	0.02802
135.9	6.78961	280.64	6.78961	0.27158	0.02806
136	6.7945	281.07	6.7945	0.27178	0.02811
136.1	6.79923	281.381	6.79923	0.27197	0.02814
136.2	6.8043	281.847	6.8043	0.27217	0.02818
136.3	6.8098	282.443	6.8098	0.27239	0.02824
136.4	6.8142	282.683	6.8142	0.27257	0.02827
136.5	6.81991	283.326	6.81991	0.2728	0.02833
136.6	6.82447	283.651	6.82447	0.27298	0.02837
136.7	6.82927	284.017	6.82927	0.27317	0.0284
136.8	6.83451	284.578	6.83451	0.27338	0.02846
136.9	6.83931	284.924	6.83931	0.27357	0.02849
137	6.84461	285.491	6.84461	0.27378	0.02855
137.1	6.84948	285.886	6.84948	0.27398	0.02859
137.2	6.85459	286.392	6.85459	0.27418	0.02864
137.3	6.85947	286.774	6.85947	0.27438	0.02868
137.4	6.86413	287.127	6.86413	0.27457	0.02871
137.5	6.86932	287.629	6.86932	0.27477	0.02876
137.6	6.87484	288.258	6.87484	0.27499	0.02883
137.7	6.87918	288.465	6.87918	0.27517	0.02885
137.8	6.8849	289.148	6.8849	0.2754	0.02891
137.9	6.88943	289.433	6.88943	0.27558	0.02894
138	6.89432	289.838	6.89432	0.27577	0.02898
138.1	6.89941	290.332	6.89941	0.27598	0.02903
138.2	6.90427	290.739	6.90427	0.27617	0.02907
138.3	6.90959	291.272	6.90959	0.27638	0.02913
138.4	6.9144	291.683	6.9144	0.27658	0.02917
138.5	6.91959	292.18	6.91959	0.27678	0.02922
138.6	6.92452	292.613	6.92452	0.27698	0.02926
138.7	6.92912	292.921	6.92912	0.27716	0.02929
138.8	6.93427	293.427	6.93427	0.27737	0.02934
138.9	6.93985	294.059	6.93985	0.27759	0.02941
139	6.94414	294.211	6.94414	0.27777	0.02942
139.1	6.94993	294.973	6.94993	0.278	0.0295
139.2	6.95448	295.266	6.95448	0.27818	0.02953
139.3	6.95929	295.644	6.95929	0.27837	0.02956
139.4	6.96438	296.187	6.96438	0.27858	0.02962
139.5	6.96925	296.613	6.96925	0.27877	0.02966
139.6	6.97456	297.143	6.97456	0.27898	0.02971
139.7	6.97944	297.599	6.97944	0.27918	0.02976
139.8	6.98474	298.107	6.98474	0.27939	0.02981
139.9	6.98955	298.531	6.98955	0.27958	0.02985
140	6.99411	298.85	6.99411	0.27976	0.02988
140.1	6.9993	299.361	6.9993	0.27997	0.02994
140.2	7.00484	299.997	7.00484	0.28019	0.03
140.3	7.00914	300.207	7.00914	0.28037	0.03002
140.4	7.01502	300.979	7.01502	0.2806	0.0301
140.5	7.01945	301.265	7.01945	0.28078	0.03013
140.6	7.02433	301.691	7.02433	0.28097	0.03017
140.7	7.02937	302.226	7.02937	0.28117	0.03022
140.8	7.03421	302.574	7.03421	0.28137	0.03026
140.9	7.03962	303.194	7.03962	0.28158	0.03032
141	7.04448	303.625	7.04448	0.28178	0.03036
141.1	7.04965	304.126	7.04965	0.28199	0.03041
141.2	7.05459	304.535	7.05459	0.28218	0.03045
141.3	7.05914	304.908	7.05914	0.28237	0.03049
141.4	7.06431	305.425	7.06431	0.28257	0.03054
141.5	7.06973	306.041	7.06973	0.28279	0.0306
141.6	7.07413	306.284	7.07413	0.28297	0.03063
141.7	7.07991	307.06	7.07991	0.2832	0.03071
141.8	7.08454	307.381	7.08454	0.28338	0.03074
141.9	7.08932	307.786	7.08932	0.28357	0.03078
142	7.09433	308.296	7.09433	0.28377	0.03083
142.1	7.09919	308.729	7.09919	0.28397	0.03087
142.2	7.1046	309.319	7.1046	0.28418	0.03093
142.3	7.10945	309.753	7.10945	0.28438	0.03098
142.4	7.11466	310.25	7.11465	0.28459	0.03102
142.5	7.11963	310.752	7.11963	0.28479	0.03108
142.6	7.12408	311.053	7.12408	0.28496	0.03111
142.7	7.12934	311.611	7.12934	0.28517	0.03116
142.8	7.13477	312.264	7.13477	0.28539	0.03123
142.9	7.13916	312.505	7.13916	0.28557	0.03125
143	7.14488	313.287	7.14488	0.2858	0.03133
143.1	7.14955	313.615	7.14955	0.28598	0.03136
143.2	7.15436	314.044	7.15436	0.28617	0.0314
143.3	7.15935	314.559	7.15935	0.28637	0.03146
143.4	7.16422	314.972	7.16422	0.28657	0.0315
143.5	7.16956	315.564	7.16956	0.28678	0.03156
143.6	7.17449	316.074	7.17449	0.28698	0.03161
143.7	7.17967	316.546	7.17967	0.28719	0.03165
143.8	7.18456	317.002	7.18456	0.28738	0.0317
143.9	7.18915	317.388	7.18915	0.28757	0.03174
144	7.19437	317.937	7.19437	0.28777	0.03179
144.1	7.19968	318.562	7.19968	0.28799	0.03186
144.2	7.20401	318.808	7.20401	0.28816	0.03188
144.3	7.21001	319.687	7.21001	0.2884	0.03197
144.4	7.21458	320.001	7.21458	0.28858	0.032
144.5	7.21931	320.401	7.21931	0.28877	0.03204
144.6	7.22437	320.944	7.22437	0.28897	0.03209
144.7	7.22929	321.382	7.22929	0.28917	0.03214
144.8	7.23468	322.03	7.23468	0.28939	0.0322
144.9	7.23941	322.454	7.23941	0.28958	0.03225
145	7.24462	323.005	7.24462	0.28978	0.0323
145.1	7.2494	323.46	7.2494	0.28998	0.03235
145.2	7.25408	323.86	7.25408	0.29016	0.03239
145.3	7.2595	324.505	7.2595	0.29038	0.03245
145.4	7.26468	325.082	7.26468	0.29059	0.03251
145.5	7.2691	325.342	7.2691	0.29076	0.03253
145.6	7.27491	326.219	7.27491	0.291	0.03262
145.7	7.27953	326.512	7.27953	0.29118	0.03265
145.8	7.28433	326.997	7.28433	0.29137	0.0327
145.9	7.28944	327.537	7.28944	0.29158	0.03275
146	7.29421	327.971	7.29421	0.29177	0.0328
146.1	7.29965	328.634	7.29965	0.29199	0.03286
146.2	7.30438	329.104	7.30438	0.29218	0.03291
146.3	7.30965	329.641	7.30965	0.29239	0.03296
146.4	7.31443	330.094	7.31443	0.29258	0.03301
146.5	7.31912	330.506	7.31912	0.29276	0.03305
146.6	7.32452	331.165	7.32452	0.29298	0.03312
146.7	7.32976	331.757	7.32976	0.29319	0.03318
146.8	7.33413	332.041	7.33413	0.29337	0.0332
146.9	7.33987	332.859	7.33987	0.29359	0.03329
147	7.3446	333.291	7.3446	0.29378	0.03333
147.1	7.34929	333.661	7.34929	0.29397	0.03337
147.2	7.35434	334.239	7.35434	0.29417	0.03342
147.3	7.35921	334.719	7.35921	0.29437	0.03347
147.4	7.3647	335.426	7.3647	0.29459	0.03354
147.5	7.36931	335.78	7.36931	0.29477	0.03358
147.6	7.37466	336.457	7.37466	0.29499	0.03365
147.7	7.37958	336.937	7.37958	0.29518	0.03369
147.8	7.38419	337.343	7.38419	0.29537	0.03373
147.9	7.38949	337.992	7.38949	0.29558	0.0338
148	7.39473	338.629	7.39473	0.29579	0.03386
148.1	7.39913	338.903	7.39913	0.29597	0.03389
148.2	7.4049	339.774	7.4049	0.2962	0.03398
148.3	7.40956	340.116	7.40956	0.29638	0.03401
148.4	7.41422	340.519	7.41422	0.29657	0.03405
148.5	7.41933	341.144	7.41933	0.29677	0.03411
148.6	7.42418	341.596	7.42418	0.29697	0.03416
148.7	7.42969	342.319	7.42969	0.29719	0.03423
148.8	7.43425	342.69	7.43425	0.29737	0.03427
148.9	7.43964	343.328	7.43964	0.29759	0.03433
149	7.4445	343.804	7.4445	0.29778	0.03438
149.1	7.44921	344.248	7.44921	0.29797	0.03442
149.2	7.45444	344.867	7.45444	0.29818	0.03449
149.3	7.45968	345.542	7.45968	0.29839	0.03455
149.4	7.46414	345.831	7.46414	0.29857	0.03458
149.5	7.46994	346.707	7.46994	0.2988	0.03467
149.6	7.47449	347.049	7.47449	0.29898	0.0347
149.7	7.47932	347.547	7.47932	0.29917	0.03475
149.8	7.48436	348.1	7.48436	0.29937	0.03481
149.9	7.48921	348.626	7.48921	0.29957	0.03486
150	7.49478	349.34	7.49478	0.29979	0.03493
150.1	7.49933	349.766	7.49933	0.29997	0.03498
150.2	7.50467	350.411	7.50467	0.30019	0.03504
150.3	7.50943	350.878	7.50944	0.30038	0.03509
150.4	7.51418	351.353	7.51418	0.30057	0.03514
150.5	7.51945	352.035	7.51946	0.30078	0.0352
150.6	7.5247	352.704	7.5247	0.30099	0.03527
150.7	7.52921	353.04	7.52921	0.30117	0.0353
150.8	7.53491	353.906	7.53491	0.3014	0.03539
150.9	7.53945	354.24	7.53945	0.30158	0.03542
151	7.54433	354.725	7.54433	0.30177	0.03547
151.1	7.54931	355.342	7.54931	0.30197	0.03553
151.2	7.55428	355.87	7.55428	0.30217	0.03559
151.3	7.5598	356.65	7.5598	0.30239	0.03566
151.4	7.56427	356.997	7.56427	0.30257	0.0357
151.5	7.56965	357.696	7.56965	0.30279	0.03577
151.6	7.57455	358.193	7.57455	0.30298	0.03582
151.7	7.57924	358.684	7.57924	0.30317	0.03587
151.8	7.58433	359.299	7.58433	0.30337	0.03593
151.9	7.58963	359.983	7.58963	0.30359	0.036
152	7.59415	360.337	7.59415	0.30377	0.03603
152.1	7.59992	361.265	7.59992	0.304	0.03613
152.2	7.60447	361.611	7.60447	0.30418	0.03616
152.3	7.60934	362.08	7.60934	0.30437	0.03621
152.4	7.61423	362.656	7.61423	0.30457	0.03627
152.5	7.61926	363.223	7.61926	0.30477	0.03632
152.6	7.62481	364.023	7.62481	0.30499	0.0364
152.7	7.62929	364.444	7.62929	0.30517	0.03644
152.8	7.6347	365.152	7.6347	0.30539	0.03652
152.9	7.63955	365.667	7.63955	0.30558	0.03657
153	7.64412	366.125	7.64412	0.30576	0.03661
153.1	7.64938	366.822	7.64938	0.30598	0.03668
153.2	7.65464	367.545	7.65464	0.30619	0.03675
153.3	7.65917	367.869	7.65917	0.30637	0.03679
153.4	7.66505	368.907	7.66505	0.3066	0.03689
153.5	7.66953	369.169	7.66953	0.30678	0.03692
153.6	7.67431	369.708	7.67431	0.30697	0.03697
153.7	7.67927	370.308	7.67927	0.30717	0.03703
153.8	7.6843	370.927	7.6843	0.30737	0.03709
153.9	7.68977	371.715	7.68977	0.30759	0.03717
154	7.69429	372.144	7.69429	0.30777	0.03721
154.1	7.69971	372.845	7.69971	0.30799	0.03728
154.2	7.70462	373.471	7.70462	0.30818	0.03735
154.3	7.70921	373.883	7.70921	0.30837	0.03739
154.4	7.71428	374.561	7.71428	0.30857	0.03746
154.5	7.71962	375.32	7.71962	0.30878	0.03753
154.6	7.72422	375.715	7.72422	0.30897	0.03757
154.7	7.72997	376.678	7.72997	0.3092	0.03767
154.8	7.73445	376.998	7.73445	0.30938	0.0377
154.9	7.73937	377.582	7.73937	0.30957	0.03776
155	7.74434	378.235	7.74434	0.30977	0.03782
155.1	7.74921	378.774	7.74921	0.30997	0.03788
155.2	7.75473	379.632	7.75473	0.31019	0.03796
155.3	7.75925	380.06	7.75925	0.31037	0.03801
155.4	7.76467	380.837	7.76467	0.31059	0.03808
155.5	7.76965	381.455	7.76965	0.31079	0.03815
155.6	7.77417	381.861	7.77417	0.31097	0.03819
155.7	7.77928	382.561	7.77928	0.31117	0.03826
155.8	7.78463	383.337	7.78463	0.31139	0.03833
155.9	7.78926	383.758	7.78926	0.31157	0.03838
156	7.79496	384.689	7.79496	0.3118	0.03847
156.1	7.7995	385.079	7.7995	0.31198	0.03851
156.2	7.80437	385.644	7.80437	0.31217	0.03856
156.3	7.80922	386.241	7.80922	0.31237	0.03862
156.4	7.81431	386.855	7.81431	0.31257	0.03869
156.5	7.81977	387.718	7.81977	0.31279	0.03877
156.6	7.82417	388.104	7.82417	0.31297	0.03881
156.7	7.82971	388.927	7.82971	0.31319	0.03889
156.8	7.8347	389.584	7.8347	0.31339	0.03896
156.9	7.83921	389.961	7.83921	0.31357	0.039
157	7.84431	390.673	7.84431	0.31377	0.03907
157.1	7.8496	391.486	7.8496	0.31398	0.03915
157.2	7.85419	391.854	7.85419	0.31417	0.03919
157.3	7.86002	392.962	7.86002	0.3144	0.0393
157.4	7.86446	393.28	7.86446	0.31458	0.03933
157.5	7.86937	393.916	7.86937	0.31477	0.03939
157.6	7.87436	394.559	7.87436	0.31497	0.03946
157.7	7.87927	395.163	7.87927	0.31517	0.03952
157.8	7.88464	395.988	7.88464	0.31539	0.0396
157.9	7.88918	396.441	7.88918	0.31557	0.03964
158	7.89485	397.34	7.89485	0.31579	0.03973
158.1	7.89962	397.943	7.89962	0.31598	0.03979
158.2	7.90414	398.366	7.90414	0.31617	0.03984
158.3	7.9094	399.133	7.9094	0.31638	0.03991
158.4	7.91463	399.935	7.91463	0.31659	0.03999
158.5	7.91925	400.354	7.91925	0.31677	0.04004
158.6	7.92489	401.339	7.92489	0.317	0.04013
158.7	7.92942	401.729	7.92942	0.31718	0.04017
158.8	7.93425	402.299	7.93425	0.31737	0.04023
158.9	7.93933	403.077	7.93933	0.31757	0.04031
159	7.94432	403.674	7.94432	0.31777	0.04037
159.1	7.94969	404.551	7.94969	0.31799	0.04046
159.2	7.95419	404.956	7.95419	0.31817	0.0405
159.3	7.95982	405.936	7.95982	0.31839	0.04059
159.4	7.96457	406.486	7.96457	0.31858	0.04065
159.5	7.96911	406.936	7.96911	0.31876	0.04069
159.6	7.97441	407.697	7.97441	0.31898	0.04077
159.7	7.97959	408.538	7.97959	0.31918	0.04085
159.8	7.98428	408.974	7.98428	0.31937	0.0409
159.9	7.98988	409.984	7.98988	0.3196	0.041
160	7.99443	410.396	7.99443	0.31978	0.04104
160.1	7.99928	411.006	7.99928	0.31997	0.0411
160.2	8.0044	411.77	8.0044	0.32018	0.04118
160.3	8.00933	412.399	8.00933	0.32037	0.04124
160.4	8.01473	413.242	8.01473	0.32059	0.04132
160.5	8.01914	413.687	8.01914	0.32077	0.04137
160.6	8.02481	414.694	8.02481	0.32099	0.04147
160.7	8.02961	415.28	8.02961	0.32118	0.04153
160.8	8.03415	415.697	8.03415	0.32137	0.04157
160.9	8.03936	416.511	8.03936	0.32157	0.04165
161	8.04461	417.329	8.04461	0.32178	0.04173
161.1	8.04931	417.807	8.04931	0.32197	0.04178
161.2	8.05482	418.782	8.05482	0.32219	0.04188
161.3	8.05949	419.264	8.05949	0.32238	0.04193
161.4	8.06439	419.882	8.06439	0.32258	0.04199
161.5	8.06939	420.65	8.06939	0.32278	0.04206
161.6	8.07434	421.304	8.07434	0.32297	0.04213
161.7	8.07969	422.155	8.07969	0.32319	0.04222
161.8	8.08409	422.547	8.08409	0.32336	0.04225
161.9	8.08983	423.605	8.08983	0.32359	0.04236
162	8.09457	424.166	8.09457	0.32378	0.04242
162.1	8.09913	424.635	8.09913	0.32397	0.04246
162.2	8.10435	425.459	8.10435	0.32417	0.04255
162.3	8.10963	426.349	8.10963	0.32439	0.04263
162.4	8.11427	426.798	8.11427	0.32457	0.04268
162.5	8.11979	427.865	8.11979	0.32479	0.04279
162.6	8.12442	428.312	8.12442	0.32498	0.04283
162.7	8.12934	429.023	8.12934	0.32517	0.0429
162.8	8.13437	429.81	8.13437	0.32537	0.04298
162.9	8.13931	430.514	8.13931	0.32557	0.04305
163	8.14474	431.445	8.14474	0.32579	0.04314
163.1	8.14919	431.923	8.14919	0.32597	0.04319
163.2	8.1548	432.96	8.1548	0.32619	0.0433
163.3	8.15952	433.554	8.15952	0.32638	0.04336
163.4	8.16419	434.08	8.16419	0.32657	0.04341
163.5	8.16939	434.943	8.16939	0.32678	0.04349
163.6	8.17455	435.76	8.17455	0.32698	0.04358
163.7	8.17936	436.349	8.17936	0.32717	0.04363
163.8	8.18484	437.411	8.18484	0.32739	0.04374
163.9	8.18943	437.888	8.18943	0.32758	0.04379
164	8.19429	438.563	8.19429	0.32777	0.04386
164.1	8.19943	439.429	8.19943	0.32798	0.04394
164.2	8.20427	440.049	8.20427	0.32817	0.044
164.3	8.20978	441.12	8.20978	0.32839	0.04411
164.4	8.21419	441.551	8.21419	0.32857	0.04416
164.5	8.21976	442.611	8.21976	0.32879	0.04426
164.6	8.22451	443.24	8.22451	0.32898	0.04432
164.7	8.22912	443.809	8.22912	0.32916	0.04438
164.8	8.23437	444.741	8.23437	0.32937	0.04447
164.9	8.23965	445.614	8.23965	0.32959	0.04456
165	8.24435	446.174	8.24435	0.32977	0.04462
165.1	8.24977	447.27	8.24977	0.32999	0.04473
165.2	8.25446	447.823	8.25446	0.33018	0.04478
165.3	8.25948	448.605	8.25948	0.33038	0.04486
165.4	8.26437	449.355	8.26437	0.33057	0.04494
165.5	8.26919	450.037	8.26919	0.33077	0.045
165.6	8.27483	451.23	8.27483	0.33099	0.04512
165.7	8.27913	451.621	8.27913	0.33117	0.04516
165.8	8.28477	452.74	8.28477	0.33139	0.04527
165.9	8.28954	453.349	8.28954	0.33158	0.04533
166	8.2941	453.947	8.2941	0.33176	0.04539
166.1	8.29933	454.843	8.29933	0.33197	0.04548
166.2	8.3046	455.827	8.3046	0.33218	0.04558
166.3	8.3093	456.392	8.3093	0.33237	0.04564
166.4	8.31483	457.534	8.31483	0.33259	0.04575
166.5	8.31948	458.048	8.31948	0.33278	0.0458
166.6	8.32443	458.848	8.32443	0.33298	0.04588
166.7	8.32931	459.61	8.32931	0.33317	0.04596
166.8	8.33426	460.405	8.33426	0.33337	0.04604
166.9	8.33975	461.538	8.33975	0.33359	0.04615
167	8.34411	461.951	8.34411	0.33376	0.0462
167.1	8.34996	463.197	8.34996	0.334	0.04632
167.2	8.35454	463.773	8.35454	0.33418	0.04638
167.3	8.35905	464.284	8.35905	0.33436	0.04643
167.4	8.36438	465.373	8.36438	0.33458	0.04654
167.5	8.36966	466.364	8.36966	0.33479	0.04664
167.6	8.37427	466.88	8.37427	0.33497	0.04669
167.7	8.37989	468.113	8.37989	0.3352	0.04681
167.8	8.3845	468.604	8.3845	0.33538	0.04686
167.9	8.38951	469.445	8.38951	0.33558	0.04694
168	8.3943	470.216	8.3943	0.33577	0.04702
168.1	8.39913	470.969	8.39913	0.33597	0.0471
168.2	8.40476	472.195	8.40476	0.33619	0.04722
168.3	8.40921	472.721	8.40921	0.33637	0.04727
168.4	8.41486	473.884	8.41486	0.33659	0.04739
168.5	8.41954	474.531	8.41954	0.33678	0.04745
168.6	8.42417	475.156	8.42417	0.33697	0.04752
168.7	8.4294	476.118	8.4294	0.33718	0.04761
168.8	8.43451	477.091	8.43451	0.33738	0.04771
168.9	8.43929	477.723	8.43929	0.33757	0.04777
169	8.44477	478.924	8.44477	0.33779	0.04789
169.1	8.44947	479.522	8.44947	0.33798	0.04795
169.2	8.4545	480.383	8.4545	0.33818	0.04804
169.3	8.45926	481.121	8.45926	0.33837	0.04811
169.4	8.46409	481.842	8.46409	0.33856	0.04818
169.5	8.46973	483.138	8.46973	0.33879	0.04831
169.6	8.47423	483.657	8.47423	0.33897	0.04837
169.7	8.47986	484.896	8.47986	0.33919	0.04849
169.8	8.4846	485.556	8.4846	0.33938	0.04856
169.9	8.48909	486.09	8.48909	0.33956	0.04861
170	8.49438	487.192	8.49438	0.33978	0.04872
170.1	8.49954	488.172	8.49954	0.33998	0.04882
170.2	8.50432	488.816	8.50432	0.34017	0.04888
170.3	8.50972	490.04	8.50972	0.34039	0.049
170.4	8.51453	490.677	8.51453	0.34058	0.04907
170.5	8.51956	491.572	8.51956	0.34078	0.04916
170.6	8.52427	492.262	8.52427	0.34097	0.04923
170.7	8.52915	493.121	8.52915	0.34117	0.04931
170.8	8.53477	494.35	8.53477	0.34139	0.04943
170.9	8.53922	494.916	8.53922	0.34157	0.04949
171	8.54488	496.157	8.54488	0.3418	0.04962
171.1	8.54953	496.851	8.54953	0.34198	0.04969
171.2	8.55412	497.418	8.55412	0.34216	0.04974
171.3	8.55944	498.582	8.55944	0.34238	0.04986
171.4	8.56456	499.538	8.56456	0.34258	0.04995
171.5	8.56921	500.134	8.56921	0.34277	0.05001
171.6	8.57483	501.519	8.57483	0.34299	0.05015
171.7	8.57959	502.187	8.57959	0.34318	0.05022
171.8	8.58444	502.983	8.58444	0.34338	0.0503
171.9	8.58922	503.78	8.58922	0.34357	0.05038
172	8.59425	504.714	8.59425	0.34377	0.05047
172.1	8.59983	506.006	8.59983	0.34399	0.0506
172.2	8.60418	506.449	8.60418	0.34417	0.05064
172.3	8.60982	507.768	8.60982	0.34439	0.05078
172.4	8.61447	508.429	8.61447	0.34458	0.05084
172.5	8.61906	509.023	8.61906	0.34476	0.0509
172.6	8.62452	510.312	8.62452	0.34498	0.05103
172.7	8.6295	511.197	8.6295	0.34518	0.05112
172.8	8.63426	511.883	8.63426	0.34537	0.05119
172.9	8.63973	513.248	8.63973	0.34559	0.05132
173	8.64457	513.952	8.64457	0.34578	0.0514
173.1	8.64944	514.799	8.64944	0.34598	0.05148
173.2	8.65427	515.653	8.65427	0.34617	0.05157
173.3	8.65921	516.536	8.65921	0.34637	0.05165
173.4	8.66481	517.903	8.66481	0.34659	0.05179
173.5	8.6692	518.397	8.6692	0.34677	0.05184
173.6	8.67484	519.778	8.67484	0.34699	0.05198
173.7	8.67944	520.39	8.67944	0.34718	0.05204
173.8	8.68409	521.099	8.68409	0.34736	0.05211
173.9	8.68955	522.376	8.68955	0.34758	0.05224
174	8.69455	523.317	8.69455	0.34778	0.05233
174.1	8.69929	524	8.69929	0.34797	0.0524
174.2	8.70466	525.328	8.70466	0.34819	0.05253
174.3	8.70962	526.12	8.70962	0.34838	0.05261
174.4	8.71446	526.982	8.71446	0.34858	0.0527
174.5	8.71924	527.875	8.71924	0.34877	0.05279
174.6	8.72422	528.798	8.72422	0.34897	0.05288
174.7	8.72985	530.211	8.72985	0.34919	0.05302
174.8	8.73416	530.678	8.73416	0.34937	0.05307
174.9	8.7398	532.097	8.7398	0.34959	0.05321
175	8.74456	532.865	8.74456	0.34978	0.05329
175.1	8.74914	533.537	8.74914	0.34997	0.05335
175.2	8.75453	534.871	8.75453	0.35018	0.05349
175.3	8.75957	535.856	8.75957	0.35038	0.05359
175.4	8.7643	536.588	8.7643	0.35057	0.05366
175.5	8.76967	537.993	8.76967	0.35079	0.0538
175.6	8.7746	538.83	8.7746	0.35098	0.05388
175.7	8.77941	539.727	8.77941	0.35118	0.05397
175.8	8.78424	540.651	8.78424	0.35137	0.05407
175.9	8.78916	541.55	8.78916	0.35157	0.05416
176	8.79486	543.063	8.79486	0.35179	0.05431
176.1	8.79909	543.488	8.79909	0.35196	0.05435
176.2	8.80482	544.998	8.80482	0.35219	0.0545
176.3	8.80948	545.733	8.80948	0.35238	0.05457
176.4	8.81421	546.535	8.81421	0.35257	0.05465
176.5	8.81946	547.77	8.81946	0.35278	0.05478
176.6	8.82447	548.787	8.82447	0.35298	0.05488
176.7	8.82933	549.638	8.82933	0.35317	0.05496
176.8	8.83474	551.085	8.83474	0.35339	0.05511
176.9	8.83954	551.855	8.83954	0.35358	0.05519
177	8.84443	552.808	8.84443	0.35378	0.05528
177.1	8.8493	553.811	8.8493	0.35397	0.05538
177.2	8.85421	554.739	8.85421	0.35417	0.05547
177.3	8.8599	556.354	8.8599	0.3544	0.05564
177.4	8.86416	556.763	8.86416	0.35457	0.05568
177.5	8.86983	558.319	8.86983	0.35479	0.05583
177.6	8.87442	559.005	8.87442	0.35498	0.0559
177.7	8.87913	559.862	8.87913	0.35517	0.05599
177.8	8.88454	561.247	8.88454	0.35538	0.05612
177.9	8.8895	562.306	8.8895	0.35558	0.05623
178	8.8944	563.149	8.8944	0.35578	0.05631
178.1	8.8997	564.593	8.8997	0.35599	0.05646
178.2	8.9045	565.345	8.9045	0.35618	0.05653
178.3	8.90948	566.47	8.90948	0.35638	0.05665
178.4	8.91422	567.341	8.91422	0.35657	0.05673
178.5	8.91928	568.447	8.91928	0.35677	0.05684
178.6	8.92493	570.012	8.92493	0.357	0.057
178.7	8.92913	570.428	8.92913	0.35717	0.05704
178.8	8.93484	572.059	8.93484	0.35739	0.05721
178.9	8.93949	572.853	8.93949	0.35758	0.05729
179	8.94423	573.705	8.94423	0.35777	0.05737
179.1	8.94941	574.973	8.94941	0.35798	0.0575
179.2	8.95442	576.099	8.95442	0.35818	0.05761
179.3	8.95935	577.053	8.95935	0.35837	0.05771
179.4	8.96467	578.493	8.96467	0.35859	0.05785
179.5	8.96951	579.345	8.96951	0.35878	0.05793
179.6	8.9745	580.45	8.9745	0.35898	0.05805
179.7	8.97916	581.316	8.97916	0.35917	0.05813
179.8	8.98424	582.433	8.98424	0.35937	0.05824
179.9	8.98992	584.138	8.98992	0.3596	0.05841
180	8.99409	584.482	8.99409	0.35976	0.05845
180.1	8.99989	586.251	8.99989	0.36	0.05863
180.2	9.00453	587.047	9.00453	0.36018	0.0587
180.3	9.00916	587.877	9.00916	0.36037	0.05879
180.4	9.01442	589.24	9.01442	0.36058	0.05892
180.5	9.01936	590.322	9.01936	0.36077	0.05903
180.6	9.02438	591.358	9.02438	0.36098	0.05914
180.7	9.02974	592.948	9.02974	0.36119	0.05929
180.8	9.03459	593.73	9.03459	0.36138	0.05937
180.9	9.03947	594.812	9.03947	0.36158	0.05948
181	9.0442	595.733	9.0442	0.36177	0.05957
181.1	9.04924	596.936	9.04924	0.36197	0.05969
181.2	9.05491	598.665	9.05491	0.3622	0.05987
181.3	9.05908	599.025	9.05908	0.36236	0.0599
181.4	9.06493	600.893	9.06493	0.3626	0.06009
181.5	9.06958	601.711	9.06958	0.36278	0.06017
181.6	9.07425	602.522	9.07425	0.36297	0.06025
181.7	9.07938	603.878	9.07938	0.36318	0.06039
181.8	9.08438	605.057	9.08438	0.36338	0.06051
181.9	9.08943	606.168	9.08943	0.36358	0.06062
182	9.09479	607.741	9.09479	0.36379	0.06077
182.1	9.09952	608.503	9.09952	0.36398	0.06085
182.2	9.10451	609.702	9.10451	0.36418	0.06097
182.3	9.10921	610.677	9.10921	0.36437	0.06107
182.4	9.11428	611.88	9.11428	0.36457	0.06119
182.5	9.1198	613.542	9.1198	0.36479	0.06135
182.6	9.12407	613.997	9.12407	0.36496	0.0614
182.7	9.12985	615.844	9.12985	0.36519	0.06158
182.8	9.1346	616.828	9.1346	0.36538	0.06168
182.9	9.13918	617.618	9.13918	0.36557	0.06176
183	9.14436	619.038	9.14436	0.36577	0.0619
183.1	9.14935	620.275	9.14935	0.36597	0.06203
183.2	9.15443	621.422	9.15443	0.36618	0.06214
183.3	9.15976	623.012	9.15976	0.36639	0.0623
183.4	9.16455	623.895	9.16455	0.36658	0.06239
183.5	9.16955	625.123	9.16955	0.36678	0.06251
183.6	9.17415	626.002	9.17415	0.36697	0.0626
183.7	9.17925	627.286	9.17925	0.36717	0.06273
183.8	9.18482	629.055	9.18482	0.36739	0.06291
183.9	9.18909	629.466	9.18909	0.36756	0.06295
184	9.19489	631.425	9.19489	0.3678	0.06314
184.1	9.19965	632.399	9.19965	0.36799	0.06324
184.2	9.20425	633.228	9.20425	0.36817	0.06332
184.3	9.20938	634.691	9.20938	0.36838	0.06347
184.4	9.21439	635.941	9.21439	0.36858	0.06359
184.5	9.21942	637.115	9.21942	0.36878	0.06371
184.6	9.22479	638.812	9.22479	0.36899	0.06388
184.7	9.22952	639.589	9.22952	0.36918	0.06396
184.8	9.23451	640.862	9.23451	0.36938	0.06409
184.9	9.2392	641.835	9.2392	0.36957	0.06418
185	9.24428	643.155	9.24428	0.36977	0.06432
185.1	9.24977	644.898	9.24977	0.36999	0.06449
185.2	9.25399	645.355	9.25399	0.37016	0.06454
185.3	9.26003	647.63	9.26003	0.3704	0.06476
185.4	9.26456	648.33	9.26456	0.37058	0.06483
185.5	9.26918	649.262	9.26918	0.37077	0.06493
185.6	9.27442	650.834	9.27442	0.37098	0.06508
185.7	9.27941	652.146	9.27941	0.37118	0.06521
185.8	9.28448	653.369	9.28448	0.37138	0.06534
185.9	9.28965	654.909	9.28965	0.37159	0.06549
186	9.29454	655.931	9.29454	0.37178	0.06559
186.1	9.29941	657.126	9.29941	0.37198	0.06571
186.2	9.30415	658.219	9.30415	0.37217	0.06582
186.3	9.30936	659.655	9.30936	0.37237	0.06597
186.4	9.31477	661.349	9.31477	0.37259	0.06613
186.5	9.31905	661.895	9.31905	0.37276	0.06619
186.6	9.32496	664.132	9.32496	0.373	0.06641
186.7	9.32954	664.95	9.32954	0.37318	0.06649
186.8	9.33415	665.834	9.33415	0.37337	0.06658
186.9	9.33948	667.61	9.33948	0.37358	0.06676
187	9.34438	668.852	9.34438	0.37378	0.06689
187.1	9.3495	670.202	9.3495	0.37398	0.06702
187.2	9.35464	671.74	9.35464	0.37419	0.06717
187.3	9.35951	672.794	9.35951	0.37438	0.06728
187.4	9.36436	673.966	9.36436	0.37457	0.0674
187.5	9.36924	675.269	9.36924	0.37477	0.06753
187.6	9.37442	676.703	9.37442	0.37498	0.06767
187.7	9.37982	678.447	9.37982	0.37519	0.06784
187.8	9.38402	678.907	9.38402	0.37536	0.06789
187.9	9.38991	681.233	9.38991	0.3756	0.06812
188	9.39462	682.176	9.39462	0.37578	0.06822
188.1	9.39918	683.091	9.39918	0.37597	0.06831
188.2	9.40438	684.746	9.40438	0.37618	0.06847
188.3	9.40933	686.072	9.40933	0.37637	0.06861
188.4	9.41453	687.502	9.41453	0.37658	0.06875
188.5	9.41956	689.035	9.41956	0.37678	0.0689
188.6	9.42453	690.177	9.42453	0.37698	0.06902
188.7	9.42949	691.543	9.42949	0.37718	0.06915
188.8	9.43423	692.673	9.43423	0.37737	0.06927
188.9	9.4394	694.204	9.4394	0.37758	0.06942
189	9.44484	696.044	9.44484	0.37779	0.0696
189.1	9.44904	696.536	9.44904	0.37796	0.06965
189.2	9.45498	699.005	9.45498	0.3782	0.0699
189.3	9.45956	699.871	9.45956	0.37838	0.06999
189.4	9.46413	700.812	9.46413	0.37857	0.07008
189.5	9.46938	702.654	9.46938	0.37878	0.07027
189.6	9.47434	704.043	9.47434	0.37897	0.0704
189.7	9.47951	705.489	9.47951	0.37918	0.07055
189.8	9.48452	707.048	9.48452	0.37938	0.0707
189.9	9.48949	708.264	9.48949	0.37958	0.07083
190	9.49445	709.682	9.49445	0.37978	0.07097
190.1	9.49926	710.964	9.49926	0.37997	0.0711
190.2	9.50437	712.447	9.50437	0.38017	0.07124
190.3	9.50981	714.414	9.50981	0.38039	0.07144
190.4	9.51406	714.935	9.51406	0.38056	0.07149
190.5	9.51992	717.406	9.51992	0.3808	0.07174
190.6	9.52447	718.31	9.52447	0.38098	0.07183
190.7	9.52927	719.586	9.52927	0.38117	0.07196
190.8	9.53442	721.255	9.53442	0.38138	0.07213
190.9	9.53929	722.526	9.53929	0.38157	0.07225
191	9.54463	724.294	9.54463	0.38179	0.07243
191.1	9.54958	725.803	9.54958	0.38198	0.07258
191.2	9.55452	727.029	9.55452	0.38218	0.0727
191.3	9.55938	728.354	9.55938	0.38238	0.07284
191.4	9.56429	729.769	9.56429	0.38257	0.07298
191.5	9.56932	731.217	9.56932	0.38277	0.07312
191.6	9.57484	733.35	9.57484	0.38299	0.07333
191.7	9.57912	733.92	9.57912	0.38316	0.07339
191.8	9.5849	736.342	9.5849	0.3834	0.07363
191.9	9.58943	737.255	9.58943	0.38358	0.07373
192	9.59416	738.452	9.59416	0.38377	0.07385
192.1	9.59937	740.29	9.59937	0.38397	0.07403
192.2	9.6044	741.846	9.6044	0.38418	0.07418
192.3	9.60963	743.455	9.60963	0.38439	0.07435
192.4	9.61453	744.98	9.61453	0.38458	0.0745
192.5	9.61954	746.355	9.61954	0.38478	0.07464
192.6	9.62457	747.964	9.62457	0.38498	0.0748
192.7	9.62926	749.134	9.62926	0.38517	0.07491
192.8	9.63424	750.603	9.63424	0.38537	0.07506
192.9	9.63985	752.984	9.63985	0.38559	0.0753
193	9.64403	753.422	9.64403	0.38576	0.07534
193.1	9.64995	756.128	9.64995	0.386	0.07561
193.2	9.65443	756.99	9.65443	0.38618	0.0757
193.3	9.65917	758.199	9.65917	0.38637	0.07582
193.4	9.66432	760.05	9.66432	0.38657	0.07601
193.5	9.66939	761.707	9.66939	0.38678	0.07617
193.6	9.67461	763.371	9.67461	0.38698	0.07634
193.7	9.67957	764.997	9.67957	0.38718	0.0765
193.8	9.68454	766.37	9.68454	0.38738	0.07664
193.9	9.68954	767.963	9.68954	0.38758	0.0768
194	9.69422	769.229	9.69422	0.38777	0.07692
194.1	9.69931	770.91	9.69931	0.38797	0.07709
194.2	9.70475	773.155	9.70475	0.38819	0.07732
194.3	9.70905	773.74	9.70905	0.38836	0.07737
194.4	9.71511	776.783	9.71511	0.3886	0.07768
194.5	9.71947	777.433	9.71947	0.38878	0.07774
194.6	9.72417	778.698	9.72417	0.38897	0.07787
194.7	9.72938	780.701	9.72938	0.38918	0.07807
194.8	9.73444	782.376	9.73444	0.38938	0.07824
194.9	9.73954	783.923	9.73954	0.38958	0.07839
195	9.74456	785.758	9.74456	0.38978	0.07858
195.1	9.74953	787.122	9.74953	0.38998	0.07871
195.2	9.75464	788.954	9.75464	0.39019	0.0789
195.3	9.7592	790.001	9.7592	0.39037	0.079
195.4	9.76417	791.662	9.76417	0.39057	0.07917
195.5	9.76977	794.232	9.76977	0.39079	0.07942
195.6	9.77412	794.888	9.77412	0.39096	0.07949
195.7	9.78005	797.814	9.78005	0.3912	0.07978
195.8	9.78444	798.589	9.78444	0.39138	0.07986
195.9	9.78923	799.982	9.78923	0.39157	0.08
196	9.79441	801.998	9.79441	0.39178	0.0802
196.1	9.79932	803.539	9.79932	0.39197	0.08035
196.2	9.80455	805.378	9.80455	0.39218	0.08054
196.3	9.8095	807.199	9.8095	0.39238	0.08072
196.4	9.81454	808.717	9.81454	0.39258	0.08087
196.5	9.81967	810.667	9.81967	0.39279	0.08107
196.6	9.82416	811.7	9.82416	0.39297	0.08117
196.7	9.82915	813.464	9.82915	0.39317	0.08135
196.8	9.83474	816.1	9.83474	0.39339	0.08161
196.9	9.83916	816.867	9.83916	0.39357	0.08169
197	9.84499	819.791	9.84499	0.3938	0.08198
197.1	9.8495	820.757	9.8495	0.39398	0.08208
197.2	9.85422	822.021	9.85422	0.39417	0.0822
197.3	9.85935	824.127	9.85935	0.39437	0.08241
197.4	9.86434	825.785	9.86434	0.39457	0.08258
197.5	9.86959	827.78	9.86959	0.39478	0.08278
197.6	9.87444	829.414	9.87444	0.39498	0.08294
197.7	9.87958	831.194	9.87958	0.39518	0.08312
197.8	9.88471	833.137	9.88471	0.39539	0.08331
197.9	9.88918	834.163	9.88918	0.39557	0.08342
198	9.89419	836.012	9.89419	0.39577	0.0836
198.1	9.89976	838.7	9.89976	0.39599	0.08387
198.2	9.90412	839.447	9.90412	0.39616	0.08394
198.3	9.91006	842.627	9.91006	0.3964	0.08426
198.4	9.91445	843.392	9.91445	0.39658	0.08434
198.5	9.91926	844.89	9.91926	0.39677	0.08449
198.6	9.92446	847.077	9.92446	0.39698	0.08471
198.7	9.92936	848.686	9.92936	0.39717	0.08487
198.8	9.93446	850.482	9.93446	0.39738	0.08505
198.9	9.93947	852.542	9.93947	0.39758	0.08525
[truncated: 565 more rows]

## Sheet: Extension
0
0.00049
0.00194
0.00819
0.01445
0.0196
0.02453
0.02948
0.03414
0.03927
0.04487
0.04912
0.05482
0.05944
0.06424
0.06942
0.07434
0.07946
0.08455
0.08956
0.09448
0.09905
0.10427
0.10989
0.11404
0.11992
0.12442
0.12909
0.13441
0.13935
0.14444
0.14962
0.15467
0.15945
0.16407
0.1693
0.17485
0.17905
0.18499
0.18946
0.19425
0.1994
0.2043
0.20952
0.21462
0.21958
0.22455
0.22917
0.23429
0.23976
0.24409
0.24987
0.25452
0.25926
0.26439
0.26925
0.27453
0.27959
0.28463
0.28961
0.2941
0.29931
0.30475
0.30908
0.31489
0.31961
0.32434
0.32939
0.33429
0.3395
0.34462
0.34958
0.35454
0.35914
0.36434
0.36975
0.374
0.38004
0.38458
0.38922
0.39442
0.39935
0.40456
0.40949
0.4146
0.41938
0.42412
0.42946
0.4347
0.43909
0.44496
0.44951
0.45423
0.45947
0.46428
0.46956
0.47452
0.47962
0.48442
0.48917
0.49448
0.49977
0.50407
0.50993
0.51462
0.51924
0.52439
0.5293
0.53462
0.53942
0.54464
0.54954
0.55415
0.55943
0.56479
0.56907
0.57494
0.57955
0.58418
0.58937
0.5943
0.59961
0.60435
0.60959
0.61451
0.61922
0.62442
0.62974
0.63409
0.63994
0.64449
0.64925
0.6544
0.65925
0.66473
0.66946
0.67466
0.67944
0.68422
0.68941
0.69477
0.69914
0.70495
0.70946
0.71426
0.71936
0.72432
0.72975
0.7344
0.73963
0.74456
0.74918
0.75426
0.75972
0.76408
0.77
0.77447
0.77924
0.7843
0.78933
0.79473
0.7994
0.80465
0.80957
0.81412
0.81933
0.82465
0.82911
0.83515
0.83953
0.84424
0.84935
0.85434
0.85969
0.86437
0.86966
0.87463
0.87917
0.88425
0.88966
0.89414
0.90009
0.90449
0.90932
0.91437
0.91924
0.92468
0.92934
0.93461
0.93961
0.94409
0.94922
0.95465
0.95921
0.96502
0.9695
0.97431
0.97929
0.9843
0.98968
0.99429
0.99967
1.00474
1.00916
1.01426
1.01967
1.02417
1.0301
1.03447
1.0393
1.04436
1.04928
1.05459
1.0593
1.06481
1.06959
1.07409
1.07937
1.08471
1.08917
1.09499
1.09942
1.10418
1.1094
1.1143
1.11958
1.12424
1.12976
1.13458
1.1391
1.14436
1.1496
1.15425
1.15991
1.1644
1.16922
1.17445
1.17937
1.18464
1.18918
1.19476
1.19965
1.20412
1.20936
1.21469
1.21923
1.22485
1.22947
1.23431
1.23942
1.24436
1.24966
1.25422
1.25984
1.26455
1.2691
1.27431
1.2797
1.28424
1.28985
1.29438
1.2993
1.30442
1.30929
1.31466
1.31927
1.32476
1.32953
1.3342
1.33932
1.34465
1.34933
1.35489
1.35939
1.36424
1.36946
1.37426
1.37972
1.38431
1.3897
1.39449
1.3991
1.40437
1.40973
1.41427
1.41985
1.42444
1.42942
1.43437
1.43921
1.44476
1.44924
1.45476
1.45952
1.46408
1.46935
1.47472
1.47924
1.4849
1.48943
1.49434
1.49934
1.50422
1.50972
1.51427
1.51988
1.52454
1.52908
1.53438
1.53971
1.54418
1.54991
1.55447
1.55944
1.56433
1.56918
1.57473
1.57934
1.58484
1.58959
1.59409
1.5994
1.60461
1.60918
1.61483
1.61945
1.62444
1.62932
1.63415
1.63968
1.64435
1.64979
1.6546
1.65906
1.66438
1.66961
1.67424
1.67978
1.68448
1.68949
1.6943
1.69919
1.70471
1.70932
1.71484
1.71959
1.72411
1.72944
1.73462
1.73911
1.74488
1.74957
1.7544
1.75925
1.76426
1.7698
1.77421
1.77979
1.78447
1.78903
1.7945
1.79956
1.80419
1.80977
1.81452
1.81939
1.8243
1.82923
1.83472
1.83926
1.84482
1.84947
1.8541
1.85954
1.8646
1.86921
1.8747
1.87961
1.8844
1.88927
1.89425
1.89983
1.90422
1.90978
1.91455
1.91913
1.92451
1.92962
1.93418
1.93976
1.94462
1.94935
1.95427
1.95919
1.96486
1.96917
1.97478
1.97945
1.98415
1.98947
1.99455
1.99924
2.00479
2.0095
2.01438
2.01932
2.02421
2.02988
2.03424
2.03981
2.04439
2.04914
2.05448
2.05956
2.06433
2.06979
2.07445
2.07944
2.08427
2.08926
2.09495
2.09919
2.1048
2.10952
2.11419
2.11936
2.1245
2.12928
2.13478
2.13946
2.14444
2.14921
2.15426
2.15991
2.16416
2.16982
2.17452
2.17915
2.18441
2.18947
2.19429
2.19992
2.20457
2.20942
2.21423
2.21926
2.22486
2.22914
2.23484
2.23952
2.24415
2.24935
2.25448
2.25936
2.2649
2.26948
2.27449
2.27924
2.28426
2.28981
2.2941
2.29976
2.30459
2.30912
2.31435
2.31948
2.32437
2.32989
2.33452
2.3395
2.34416
2.34929
2.3548
2.35908
2.36486
2.36969
2.37419
2.37939
2.38447
2.38932
2.3949
2.39946
2.40445
2.40928
2.41434
2.41976
2.42404
2.42997
2.4346
2.43912
2.44442
2.44948
2.45438
2.45977
2.46446
2.46932
2.47427
2.47937
2.48476
2.48908
2.49487
2.49955
2.50413
2.50946
2.51445
2.51945
2.52473
2.52948
2.53438
2.53929
2.54439
2.5498
2.55404
2.55984
2.56462
2.56916
2.57444
2.57948
2.58442
2.58966
2.59453
2.59946
2.60425
2.60937
2.61483
2.61906
2.62495
2.62957
2.63409
2.63938
2.64447
2.64942
2.65461
2.65947
2.66443
2.6693
2.67433
2.67978
2.6841
2.6899
2.69447
2.6992
2.70443
2.7094
2.71452
2.71964
2.72449
2.72936
2.73434
2.73932
2.74483
2.74913
2.75488
2.7595
2.76414
2.7694
2.77448
2.77951
2.78462
2.78951
2.79453
2.79925
2.80423
2.80983
2.81406
2.81995
2.82446
2.82916
2.83436
2.83946
2.8445
2.84966
2.8545
2.85947
2.86424
2.86929
2.87474
2.87909
2.8851
2.88951
2.89411
2.8994
2.9045
2.90944
2.91466
2.91951
2.92461
2.9292
2.93418
2.93975
2.94415
2.95001
2.95453
2.9592
2.96441
2.9694
2.97444
2.9796
2.98453
2.98959
2.99414
2.99915
3.00472
3.0092
3.015
3.01955
3.02413
3.02934
3.03443
3.0395
3.04453
3.0495
3.05465
3.05919
3.0642
3.06977
3.07419
3.08006
3.08449
3.08918
3.09444
3.09942
3.10436
3.10958
3.11464
3.11955
3.12413
3.12928
3.13482
3.13916
3.14496
3.14941
3.15407
3.1595
3.16439
3.16941
3.1745
3.17961
3.18455
3.1892
3.19427
3.19975
3.20416
3.20992
3.21442
3.21915
3.22453
3.22946
3.23447
3.23944
3.2447
3.24955
3.25415
3.25929
3.26484
3.26916
3.27488
3.27949
3.28416
3.28951
3.29446
3.29943
3.30442
3.30969
3.31448
3.31916
3.32426
3.32985
3.33412
3.33987
3.34439
3.34923
3.35447
3.35938
3.36447
3.36951
3.37459
3.3795
3.38427
3.38929
3.39481
3.39921
3.40491
3.40937
3.41419
3.41953
3.42436
3.42953
3.43449
3.43956
3.44454
3.44919
3.4543
3.45988
3.46416
3.46988
3.47445
3.47929
3.4844
3.48931
3.49455
3.49946
3.5046
3.50957
3.51412
3.5193
3.52489
3.52912
3.53494
3.53949
3.54422
3.5494
3.55427
3.55951
3.56452
3.56974
3.57454
3.5791
3.58431
3.58986
3.59408
3.60002
3.60451
3.60929
3.61433
3.61925
3.62454
3.62956
3.63464
3.6396
3.64416
3.64932
3.65477
3.6591
3.6649
3.66953
3.67426
3.6793
3.6842
3.68955
3.69453
3.69969
3.70464
3.70909
3.71434
3.71974
3.72412
3.7299
3.73453
3.73931
3.74435
3.74926
3.75454
3.75957
3.76463
3.76956
3.77416
3.77937
3.78476
3.78905
3.79502
3.79954
3.80423
3.80935
3.81431
3.81963
3.82447
3.82965
3.83446
3.83909
3.84446
3.84967
3.85408
3.8599
3.86452
3.86926
3.87445
3.87925
3.8846
3.88947
3.89465
3.89944
3.90419
3.9095
3.91475
3.9191
3.92486
3.92958
3.93424
3.93935
3.94429
3.9497
3.95439
3.95964
3.96457
3.96915
3.97444
3.97979
3.98408
3.98988
3.99454
3.9992
4.00435
4.00925
4.01471
4.01934
4.02466
4.0295
4.03419
4.0394
4.04469
4.04912
4.05491
4.05944
4.06426
4.0694
4.07421
4.07976
4.08441
4.08967
4.09441
4.0992
4.10443
4.10972
4.11418
4.1199
4.12443
4.12928
4.13436
4.13927
4.14478
4.14937
4.15464
4.15954
4.16424
4.16932
4.17469
4.1791
4.18492
4.18942
4.1943
4.1993
4.2043
4.20979
4.21435
4.21964
4.22457
4.22914
4.23436
4.23965
4.24414
4.25009
4.25448
4.25925
4.26434
4.2693
4.27472
4.27934
4.28466
4.28961
4.29417
4.2993
4.30463
4.30918
4.31504
4.31946
4.32435
4.32937
4.33427
4.3397
4.34425
4.34961
4.35466
4.35913
4.36428
4.36964
4.37422
4.37999
4.38451
4.38935
4.39427
4.39927
4.40473
4.40926
4.41468
4.41974
4.42415
4.42929
4.43464
4.43918
4.44508
4.44946
4.45434
4.45936
4.4643
4.4696
4.47423
4.47984
4.48462
4.4891
4.49438
4.49964
4.50421
4.50995
4.51443
4.51924
4.5244
4.52932
4.53465
4.53923
4.54477
4.54958
4.5541
4.55938
4.5646
4.56928
4.57492
4.57942
4.58427
4.58944
4.59438
4.59969
4.60416
4.60979
4.61461
4.61911
4.62435
4.62964
4.63429
4.63985
4.6445
4.64931
4.65438
4.65935
4.66471
4.66917
4.67481
4.67957
4.68408
4.68932
4.6947
4.69927
4.70488
4.70943
4.71438
4.71941
4.72431
4.72969
4.73419
4.73977
4.74451
4.74918
4.75433
4.75959
4.76438
4.76992
4.77443
4.77928
4.78444
4.78926
4.79474
4.79921
4.80472
4.80947
4.8141
4.81938
4.8247
4.82934
4.83485
4.83945
4.84445
4.84935
4.85419
4.85977
4.86418
4.86977
4.87449
4.87908
4.88436
4.88972
4.89431
4.8999
4.90446
4.90939
4.91433
4.91924
4.92469
4.92919
4.93489
4.93951
4.94408
4.94938
4.95473
4.95924
4.96492
4.96945
4.9745
4.97931
4.98416
4.98968
4.99426
4.99984
5.00456
5.00912
5.01441
5.01959
5.02425
5.02984
5.03447
5.03946
5.04425
5.04914
5.05465
5.05925
5.06485
5.06961
5.07406
5.07939
5.0846
5.08929
5.09475
5.09948
5.10455
5.10929
5.11416
5.11969
5.12424
5.12985
5.13457
5.13916
5.14447
5.14957
5.15416
5.15986
5.16458
5.16944
5.17426
5.17925
5.18475
5.18919
5.1948
5.19943
5.20405
5.20954
5.21455
5.21923
5.22473
5.22954
5.23444
5.23932
5.24421
5.24973
5.2542
5.25982
5.26441
5.26913
5.27455
5.27957
5.28427
5.28968
5.29465
5.29945
5.30428
5.30922
5.3148
5.31918
5.3248
5.32957
5.33413
5.33949
5.34459
5.34927
5.35468
5.35961
5.36437
5.36922
5.37418
5.37986
5.38412
5.38981
5.39451
5.39919
5.40445
5.4095
5.41429
5.41976
5.42456
5.4294
5.4343
5.43919
5.44487
5.44924
5.45485
5.45939
5.46416
5.4695
5.47452
5.47938
5.48478
5.48948
5.4944
5.49924
5.50426
5.50991
5.51417
5.51979
5.5245
5.52922
5.5344
5.53948
5.54432
5.54971
5.55447
5.55947
5.5642
5.56925
5.57494
5.57915
5.58483
5.58951
5.59417
5.59942
5.60443
5.60934
5.61482
5.61958
5.62445
5.62921
5.63425
5.63988
5.64411
5.64991
5.65459
5.65919
5.66436
5.66943
5.67438
5.67981
5.68449
5.68951
5.69421
5.69926
5.70483
5.70911
5.71482
5.71962
5.72414
5.72934
5.73442
5.7394
5.74478
5.74951
5.75453
5.7592
5.76429
5.76981
5.77407
5.77983
5.78469
5.78922
5.79438
5.79942
5.80433
5.80981
5.81449
5.81951
5.82425
5.82932
5.83476
5.83904
5.84502
5.84958
5.85413
5.85941
5.86445
5.86942
5.8747
5.87951
5.88438
5.88922
5.89437
5.89975
5.90407
5.9099
5.91453
5.91914
5.92446
5.92943
5.93445
5.93965
5.9445
5.94939
5.95428
5.95942
5.96478
5.96906
5.97487
5.97962
5.98418
5.98939
5.9944
5.99946
6.0046
6.00958
6.01451
6.01926
6.02437
6.02982
6.03405
6.03991
6.04456
6.0491
6.05438
6.0594
6.06447
6.06957
6.07448
6.07943
6.08429
6.08931
6.09477
6.09909
6.10489
6.10949
6.11425
6.11942
6.12435
6.12957
6.13465
6.13951
6.14439
6.14933
6.15429
6.1598
6.16414
6.1699
6.17447
6.17917
6.18435
6.18943
6.19457
6.19959
6.20453
6.20956
6.21427
6.21925
6.22484
6.22905
6.23492
6.23949
6.24416
6.24931
6.25445
6.25957
6.26462
6.26952
6.27452
6.27923
6.2843
6.28974
6.29407
6.30007
6.30447
6.30917
6.3144
6.31941
6.32451
6.32963
6.33453
6.33962
6.34424
6.34918
6.35475
6.35914
6.36498
6.36949
6.3742
6.37938
6.3844
6.38951
6.39455
6.3995
6.40463
6.40918
6.41417
6.41976
6.42414
6.42996
6.43453
6.43918
6.44435
6.4494
6.45455
6.45948
6.46457
6.46971
6.47421
6.47919
6.48474
6.48913
6.49506
6.49945
6.5042
6.50948
6.51442
6.5194
6.52454
6.5297
6.53457
6.53915
6.54432
6.54973
6.55413
6.55994
6.5644
6.56911
6.5745
6.57937
6.58448
6.58946
6.59464
6.59956
6.60417
6.60924
6.61474
6.61913
6.62491
6.62945
6.63419
6.63956
6.64442
6.64951
6.65439
6.65971
6.6646
6.66917
6.67428
6.6798
6.68416
6.68985
6.6945
6.69926
6.7045
6.70942
6.7145
6.71938
6.72472
6.72949
6.73415
6.73924
6.7448
6.7491
6.75486
6.75943
6.7643
6.76949
6.77433
6.77953
6.78446
6.78961
6.7945
6.79923
6.8043
6.8098
6.8142
6.81991
6.82447
6.82927
6.83451
6.83931
6.84461
6.84948
6.85459
6.85947
6.86413
6.86932
6.87484
6.87918
6.8849
6.88943
6.89432
6.89941
6.90427
6.90959
6.9144
6.91959
6.92452
6.92912
6.93427
6.93985
6.94414
6.94993
6.95448
6.95929
6.96438
6.96925
6.97456
6.97944
6.98474
6.98955
6.99411
6.9993
7.00484
7.00914
7.01502
7.01945
7.02433
7.02937
7.03421
7.03962
7.04448
7.04965
7.05459
7.05914
7.06431
7.06973
7.07413
7.07991
7.08454
7.08932
7.09433
7.09919
7.1046
7.10945
7.11466
7.11963
7.12408
7.12934
7.13477
7.13916
7.14488
7.14955
7.15436
7.15935
7.16422
7.16956
7.17449
7.17967
7.18456
7.18915
7.19437
7.19968
7.20401
7.21001
7.21458
7.21931
7.22437
7.22929
7.23468
7.23941
7.24462
7.2494
7.25408
7.2595
7.26468
7.2691
7.27491
7.27953
7.28433
7.28944
7.29421
7.29965
7.30438
7.30965
7.31443
7.31912
7.32452
7.32976
7.33413
7.33987
7.3446
7.34929
7.35434
7.35921
7.3647
7.36931
7.37466
7.37958
7.38419
7.38949
7.39473
7.39913
7.4049
7.40956
7.41422
7.41933
7.42418
7.42969
7.43425
7.43964
7.4445
7.44921
7.45444
7.45968
7.46414
7.46994
7.47449
7.47932
7.48436
7.48921
7.49478
7.49933
7.50467
7.50943
7.51418
7.51945
7.5247
7.52921
7.53491
7.53945
7.54433
7.54931
7.55428
7.5598
7.56427
7.56965
7.57455
7.57924
7.58433
7.58963
7.59415
7.59992
7.60447
7.60934
7.61423
7.61926
7.62481
7.62929
7.6347
7.63955
7.64412
7.64938
7.65464
7.65917
7.66505
7.66953
7.67431
7.67927
7.6843
7.68977
7.69429
7.69971
7.70462
7.70921
7.71428
7.71962
7.72422
7.72997
7.73445
7.73937
7.74434
7.74921
7.75473
7.75925
7.76467
7.76965
7.77417
7.77928
7.78463
7.78926
7.79496
7.7995
7.80437
7.80922
7.81431
7.81977
7.82417
7.82971
7.8347
7.83921
7.84431
7.8496
7.85419
7.86002
7.86446
7.86937
7.87436
7.87927
7.88464
7.88918
7.89485
7.89962
7.90414
7.9094
7.91463
7.91925
7.92489
7.92942
7.93425
7.93933
7.94432
7.94969
7.95419
7.95982
7.96457
7.96911
7.97441
7.97959
7.98428
7.98988
7.99443
7.99928
8.0044
8.00933
8.01473
8.01914
8.02481
8.02961
8.03415
8.03936
8.04461
8.04931
8.05482
8.05949
8.06439
8.06939
8.07434
8.07969
8.08409
8.08983
8.09457
8.09913
8.10435
8.10963
8.11427
8.11979
8.12442
8.12934
8.13437
8.13931
8.14474
8.14919
8.1548
8.15952
8.16419
8.16939
8.17455
8.17936
8.18484
8.18943
8.19429
8.19943
8.20427
8.20978
8.21419
8.21976
8.22451
8.22912
8.23437
8.23965
8.24435
8.24977
8.25446
8.25948
8.26437
8.26919
8.27483
8.27913
8.28477
8.28954
8.2941
8.29933
8.3046
8.3093
8.31483
8.31948
8.32443
8.32931
8.33426
8.33975
8.34411
8.34996
8.35454
8.35905
8.36438
8.36966
8.37427
8.37989
8.3845
8.38951
8.3943
8.39913
8.40476
8.40921
8.41486
8.41954
8.42417
8.4294
8.43451
8.43929
8.44477
8.44947
8.4545
8.45926
8.46409
8.46973
8.47423
8.47986
8.4846
8.48909
8.49438
8.49954
8.50432
8.50972
8.51453
8.51956
8.52427
8.52915
8.53477
8.53922
8.54488
8.54953
8.55412
8.55944
8.56456
8.56921
8.57483
8.57959
8.58444
8.58922
8.59425
8.59983
8.60418
8.60982
8.61447
8.61906
8.62452
8.6295
8.63426
8.63973
8.64457
8.64944
8.65427
8.65921
8.66481
8.6692
8.67484
8.67944
8.68409
8.68955
8.69455
8.69929
8.70466
8.70962
8.71446
8.71924
8.72422
8.72985
8.73416
8.7398
8.74456
8.74914
8.75453
8.75957
8.7643
8.76967
8.7746
8.77941
8.78424
8.78916
8.79486
8.79909
8.80482
8.80948
8.81421
8.81946
8.82447
8.82933
8.83474
8.83954
8.84443
8.8493
8.85421
8.8599
8.86416
8.86983
8.87442
8.87913
8.88454
8.8895
8.8944
8.8997
8.9045
8.90948
8.91422
8.91928
8.92493
8.92913
8.93484
8.93949
8.94423
8.94941
8.95442
8.95935
8.96467
8.96951
8.9745
8.97916
8.98424
8.98992
8.99409
8.99989
9.00453
9.00916
9.01442
9.01936
9.02438
9.02974
9.03459
9.03947
9.0442
9.04924
9.05491
9.05908
9.06493
9.06958
9.07425
9.07938
9.08438
9.08943
9.09479
9.09952
9.10451
9.10921
9.11428
9.1198
9.12407
9.12985
9.1346
9.13918
9.14436
9.14935
9.15443
9.15976
9.16455
9.16955
9.17415
9.17925
9.18482
9.18909
9.19489
9.19965
9.20425
9.20938
9.21439
9.21942
9.22479
9.22952
9.23451
9.2392
9.24428
9.24977
9.25399
9.26003
9.26456
9.26918
9.27442
9.27941
9.28448
9.28965
9.29454
9.29941
9.30415
9.30936
9.31477
9.31905
9.32496
9.32954
9.33415
9.33948
9.34438
9.3495
9.35464
9.35951
9.36436
9.36924
9.37442
9.37982
9.38402
9.38991
9.39462
9.39918
9.40438
9.40933
9.41453
9.41956
9.42453
9.42949
9.43423
9.4394
9.44484
9.44904
9.45498
9.45956
9.46413
9.46938
9.47434
9.47951
9.48452
9.48949
9.49445
9.49926
9.50437
9.50981
9.51406
9.51992
9.52447
9.52927
9.53442
9.53929
9.54463
9.54958
9.55452
9.55938
9.56429
9.56932
9.57484
9.57912
9.5849
9.58943
9.59416
9.59937
9.6044
9.60963
9.61453
9.61954
9.62457
9.62926
9.63424
9.63985
9.64403
9.64995
9.65443
9.65917
9.66432
9.66939
9.67461
9.67957
9.68454
9.68954
9.69422
9.69931
9.70475
9.70905
9.71511
9.71947
9.72417
9.72938
9.73444
9.73954
9.74456
9.74953
9.75464
9.7592
9.76417
9.76977
9.77412
9.78005
9.78444
9.78923
9.79441
9.79932
9.80455
9.8095
9.81454
9.81967
9.82416
9.82915
9.83474
9.83916
9.84499
9.8495
9.85422
9.85935
9.86434
9.86959
9.87444
9.87958
9.88471
9.88918
9.89419
9.89976
9.90412
9.91006
9.91445
9.91926
9.92446
9.92936
9.93446
9.93947
9.9447
9.94958
9.95413
9.95931
9.96478
9.96913
9.97498
9.97941
9.98415
9.98947
[truncated: 555 more rows]

## Sheet: Load
0
0.00116
0.02639
0.0495
0.03552
0.07291
0.08441
0.09323
0.11949
0.08655
0.14392
0.15354
0.17615
0.16488
0.19825
0.15663
0.15914
0.17603
0.17564
0.17895
0.23325
0.18209
0.23108
0.21868
0.28281
0.24429
0.28236
0.29088
0.29145
0.33124
0.3304
0.35331
0.34735
0.35635
0.37264
0.38686
0.4198
0.41811
0.42172
0.44157
0.42862
0.46236
0.45299
0.47323
0.46761
0.50545
0.51024
0.53751
0.50998
0.5428
0.5107
0.57829
0.5796
0.58736
0.57326
0.61856
0.60785
0.60411
0.6242
0.6358
0.62295
0.63499
0.6453
0.68088
0.66852
0.72763
0.68358
0.70294
0.71669
0.6985
0.73749
0.72488
0.77827
0.73405
0.80079
0.78624
0.82689
0.82505
0.85895
0.84449
0.87444
0.90176
0.90716
0.9246
0.91824
0.90119
0.90871
0.99449
0.97319
0.97639
0.9992
1.01222
1.03844
1.05091
1.06272
1.04514
1.06997
1.05735
1.08693
1.10214
1.15425
1.12724
1.1709
1.17517
1.17879
1.2003
1.21381
1.21106
1.27022
1.25362
1.27483
1.26479
1.32876
1.30983
1.32264
1.33267
1.3767
1.36817
1.38041
1.39363
1.41775
1.41445
1.43286
1.42463
1.49837
1.47171
1.50238
1.50244
1.51957
1.52495
1.55135
1.57281
1.59778
1.57856
1.65322
1.63076
1.68791
1.6501
1.6949
1.6929
1.70871
1.7527
1.76844
1.78403
1.81601
1.81544
1.82279
1.86125
1.86433
1.90678
1.94944
1.92686
1.9589
1.97159
2.00697
2.01278
2.04903
2.0789
2.08265
2.09339
2.14137
2.13938
2.20775
2.20026
2.25377
2.2701
2.2961
2.29557
2.31747
2.36024
2.41301
2.38608
2.44535
2.44447
2.5125
2.51086
2.53952
2.55229
2.59567
2.59878
2.64237
2.6628
2.68256
2.69589
2.72285
2.74704
2.77218
2.79999
2.82884
2.83679
2.83691
2.86911
2.94498
2.93355
3.01105
3.01529
3.03679
3.06358
3.10946
3.09969
3.16378
3.19017
3.25029
3.26042
3.31088
3.30828
3.32678
3.36448
3.42552
3.43633
3.46801
3.50299
3.5259
3.57915
3.60448
3.59532
3.67141
3.69626
3.72779
3.76989
3.80056
3.8285
3.82791
3.87057
3.90245
3.96141
3.99145
4.0431
4.03611
4.06239
4.11612
4.15143
4.16697
4.19897
4.25164
4.29208
4.32715
4.35528
4.37288
4.42092
4.46761
4.4897
4.54599
4.57513
4.60254
4.66292
4.67506
4.73298
4.76589
4.83927
4.86233
4.88858
4.93677
4.99467
5.00376
5.07889
5.08183
5.13156
5.16195
5.22859
5.25799
5.33485
5.35424
5.40854
5.44699
5.48618
5.51215
5.5918
5.59573
5.63682
5.71527
5.77291
5.76902
5.8332
5.86726
5.90839
5.93837
6.02722
6.05231
6.08993
6.12139
6.11248
6.12018
6.21283
6.23353
6.30736
6.33248
6.41612
6.44645
6.50689
6.58466
6.63151
6.66882
6.72013
6.76916
6.8423
6.93096
6.94743
7.01846
7.06876
7.12725
7.14228
7.2253
7.29689
7.3484
7.42931
7.49225
7.5146
7.57554
7.62889
7.70623
7.75974
7.839
7.87373
7.95962
8.01412
8.08514
8.13045
8.21883
8.27051
8.34565
8.38757
8.49399
8.50553
8.60522
8.66361
8.70464
8.7777
8.83997
8.89999
8.96342
9.05379
9.13265
9.1886
9.2864
9.34645
9.43312
9.51044
9.55947
9.60479
9.70289
9.77769
9.85878
9.9049
10.0226
10.1022
10.1774
10.2656
10.3417
10.392
10.5089
10.5785
10.649
10.7317
10.8012
10.9226
10.9992
11.0953
11.1322
11.2249
11.3246
11.3813
11.4929
11.5837
11.6707
11.7389
11.8435
11.9147
12.012
12.097
12.1979
12.2775
12.3717
12.4849
12.578
12.6529
12.7736
12.8469
12.9546
13.0253
13.1288
13.2523
13.309
13.4428
13.5522
13.6298
13.7197
13.8348
13.9236
14.0428
14.0876
14.1827
14.1999
14.2579
14.3848
14.4622
14.5179
14.6174
14.6541
14.7909
14.8797
14.9364
15.0602
15.1227
15.1605
15.295
15.315
15.452
15.4776
15.5134
15.586
15.6224
15.5948
15.7664
15.8399
15.9705
16.0233
16.1018
16.1678
16.2486
16.2907
16.3426
16.396
16.4868
16.4803
16.5527
16.6332
16.6418
16.7007
16.7213
16.7865
16.8392
16.8917
16.9283
16.9355
17.0143
17.063
17.1097
17.1599
17.229
17.2695
17.3793
17.3747
17.4274
17.51
17.5699
17.6052
17.6631
17.738
17.7693
17.7654
17.8325
17.8667
17.9964
18.0463
18.1081
18.1183
18.1816
18.206
18.2288
18.3209
18.2917
18.3493
18.4274
18.4004
18.4739
18.5247
18.6076
18.6307
18.6261
18.6621
18.7264
18.735
18.7873
18.8165
18.8307
18.9385
18.9452
18.9989
19.033
19.1192
19.1072
19.1335
19.1995
19.2519
19.2799
19.3421
19.345
19.4043
19.4531
19.4672
19.4842
19.5779
19.6477
19.779
19.9194
20.0645
20.1028
20.2886
20.4033
20.5813
20.701
20.8334
20.9656
21.1042
21.236
21.3633
21.4841
21.6642
21.8249
21.9845
22.2159
22.3089
22.531
22.7273
22.8327
23.0465
23.2269
23.4104
23.6178
23.7958
23.9389
24.1193
24.3132
24.5198
24.6523
24.9137
25.0515
25.2141
25.3947
25.5837
25.7286
25.9955
26.0975
26.2926
26.4045
26.6348
26.8112
26.9264
27.1462
27.3125
27.487
27.6905
27.8771
28.0615
28.2728
28.4996
28.6367
28.8571
29.0501
29.3032
29.4223
29.706
29.8763
30.069
30.2743
30.5285
30.6904
30.9555
31.1632
31.3674
31.5424
31.7215
32.0043
32.1853
32.5082
32.6785
32.8332
33.0877
33.301
33.5033
33.7484
33.9644
34.1687
34.3945
34.6072
34.9005
35.0695
35.385
35.5484
35.7368
35.9946
36.2507
36.4364
36.6904
36.9062
37.1719
37.3802
37.6259
37.8962
38.0921
38.3797
38.6259
38.7842
39.0651
39.2828
39.5046
39.7834
40.0131
40.246
40.4523
40.7103
41.0059
41.1817
41.5112
41.7201
41.9081
42.1566
42.409
42.6148
42.8766
43.0895
43.3326
43.4604
43.7151
43.9674
44.156
44.3949
44.5747
44.726
44.9919
45.193
45.4101
45.6284
45.8261
45.9813
46.1545
46.3722
46.6214
46.6713
46.9065
46.9376
46.88
46.1697
45.1264
45.285
45.5946
45.8236
46.0683
46.268
46.5448
46.839
47.0362
47.354
47.5563
47.7553
48.0555
48.3016
48.5462
48.7996
49.0805
49.3219
49.513
49.7749
50.0753
50.194
50.5536
50.6998
50.8612
51.0952
51.2621
51.4172
51.544
51.5624
49.2346
45.2314
45.7986
45.9719
45.6278
45.8737
46.141
46.5283
46.9807
47.3253
47.6868
48.0394
48.3925
48.6883
48.9997
49.3557
49.725
49.972
50.3616
50.6205
50.8972
51.2646
51.471
51.8284
52.0572
52.318
52.5546
52.756
52.6298
53.0706
53.2147
53.6029
53.7761
54.0187
54.3217
54.5756
54.8502
55.1355
55.4072
55.7051
55.9923
56.2875
56.6148
56.8218
57.2459
57.4698
57.6965
58.0669
58.303
58.6732
58.9776
59.2981
59.5624
59.8713
60.1766
60.5687
60.7924
61.2159
61.4451
61.7704
62.0771
62.4044
62.7663
63.0826
63.3655
63.7152
63.9658
64.3371
64.7142
64.927
65.3318
65.629
65.9023
66.2428
66.5378
66.9234
67.2257
67.5673
67.8647
68.1262
68.4801
68.8765
69.1187
69.557
69.8079
70.1339
70.4409
70.748
71.0936
71.4408
71.756
72.0739
72.3527
72.7236
73.0899
73.3014
73.7336
74.0178
74.2782
74.6239
74.9827
75.3198
75.6526
75.9576
76.254
76.5096
76.868
77.2573
77.4846
77.911
78.1484
78.4353
78.8005
79.1338
79.442
79.7589
80.1335
80.4017
80.71
81.0719
81.4363
81.6153
82.0624
82.3339
82.5679
82.9532
83.2628
83.63
83.9162
84.2317
84.5683
84.7788
85.1852
85.5299
85.7155
86.1451
86.4473
86.6565
86.9639
87.2982
87.6333
87.899
88.29
88.544
88.8363
89.1461
89.553
89.7727
90.2064
90.433
90.7219
91.0539
91.3602
91.7265
92.0006
92.3077
92.5933
92.8386
93.2505
93.5539
93.7936
94.1899
94.4555
94.7325
95.049
95.3071
95.6949
95.8902
96.1865
96.4532
96.6876
96.8982
97.1832
97.139
97.2104
94.2164
89.8211
90.6635
91.3653
92.0253
92.5324
93.0376
93.5362
93.9701
94.4928
94.9719
95.3484
95.9277
96.2472
96.6953
97.1014
97.4956
98.0059
98.362
98.8041
99.1965
99.5253
99.9255
100.385
100.703
101.204
101.498
101.846
102.262
102.602
103.049
103.336
103.758
104.123
104.394
104.786
105.255
105.544
106.046
106.304
106.646
107.01
107.398
107.805
108.132
108.516
108.898
109.145
109.533
109.976
110.232
110.726
111.011
111.313
111.683
112.058
112.444
112.728
113.202
113.495
113.768
114.171
114.59
114.825
115.32
115.583
115.889
116.28
116.623
116.979
117.31
117.708
118.034
118.302
118.695
119.071
119.364
119.837
120.073
120.37
120.781
121.1
121.488
121.754
122.211
122.5
122.737
123.152
123.551
123.808
124.25
124.53
124.844
125.202
125.532
125.929
126.191
126.637
126.931
127.197
127.578
128.006
128.235
128.701
128.958
129.299
129.625
129.969
130.367
130.628
131.025
131.331
131.618
132.012
132.339
132.649
133.101
133.35
133.644
134.039
134.335
134.787
135.014
135.461
135.702
136.061
136.387
136.783
137.039
137.531
137.736
138.094
138.411
138.747
139.161
139.391
139.813
140.115
140.39
140.804
141.21
141.471
141.931
142.17
142.508
142.841
143.131
143.575
143.805
144.258
144.551
144.808
145.17
145.615
145.853
146.342
146.576
146.939
147.254
147.576
148.01
148.252
148.658
148.982
149.206
149.634
149.998
150.272
150.714
150.978
151.309
151.627
151.951
152.399
152.672
153.111
153.417
153.613
154.046
154.429
154.701
155.127
155.424
155.748
156.052
156.391
156.812
157.066
157.546
157.817
158.079
158.509
158.878
159.092
159.604
159.859
160.194
160.49
160.794
161.279
161.469
161.934
162.243
162.513
162.988
163.306
163.571
164.035
164.315
164.633
164.97
165.227
165.705
165.951
166.42
166.618
166.933
167.36
167.72
167.936
168.434
168.716
169.06
169.346
169.679
170.122
170.346
170.784
171.106
171.354
171.812
172.134
172.434
172.848
173.204
173.462
173.805
174.149
174.613
174.779
175.275
175.539
175.887
176.206
176.599
176.864
177.333
177.571
177.91
178.238
178.543
179.033
179.286
179.695
180.008
180.298
180.681
181.027
181.338
181.751
182.051
182.337
182.664
183.011
183.519
183.701
184.159
184.456
184.766
185.117
185.53
185.793
186.248
186.529
186.866
187.153
187.482
188.001
188.174
188.654
188.936
189.203
189.613
189.996
190.268
190.742
191.025
191.343
191.643
192.004
192.506
192.667
193.186
193.483
193.711
194.149
194.505
194.818
195.263
195.547
195.897
196.204
196.576
197.032
197.229
197.747
198.026
198.28
198.7
199.037
199.356
199.805
200.066
200.451
200.755
201.13
201.573
201.802
202.308
202.653
202.848
203.267
203.649
203.929
204.423
204.664
205.012
205.347
205.715
206.14
206.346
206.936
207.183
207.429
207.879
208.227
208.549
208.995
209.279
209.571
209.939
210.312
210.758
210.93
211.474
211.729
212.04
212.467
212.833
213.146
213.619
213.889
214.222
214.571
214.95
215.404
215.617
216.153
216.47
216.749
217.168
217.529
217.878
218.286
218.61
218.963
219.276
219.686
220.145
220.318
220.901
221.157
221.441
221.896
222.238
222.629
223.023
223.336
223.695
224.047
224.388
224.915
225.089
225.658
225.958
226.255
226.655
227.022
227.411
227.834
228.106
228.5
228.865
229.222
229.704
229.885
230.441
230.743
231.023
231.479
231.852
232.243
232.633
232.981
233.375
233.681
234.055
234.618
234.771
235.386
235.627
235.924
236.394
236.796
237.185
237.581
237.924
238.318
238.617
239.009
239.511
239.706
240.358
240.549
240.861
241.306
241.692
242.078
242.532
242.863
243.313
243.576
243.924
244.481
244.71
245.297
245.563
245.869
246.322
246.718
247.116
247.541
247.916
248.329
248.654
249.004
249.602
249.798
250.411
250.666
250.979
251.414
251.791
252.185
252.639
253.007
253.453
253.763
254.124
254.693
254.899
255.542
255.797
256.106
256.633
256.98
257.396
257.876
258.301
258.641
258.941
259.423
259.897
260.156
260.774
261
261.335
261.924
262.269
262.739
263.114
263.539
263.946
264.222
264.637
265.235
265.46
266.089
266.374
266.726
267.254
267.611
268.037
268.5
268.935
269.37
269.665
270.092
270.636
270.866
271.501
271.811
272.158
272.687
273.092
273.538
273.926
274.44
274.756
275.142
275.536
276.153
276.342
277.034
277.281
277.682
278.178
278.604
279.067
279.503
279.954
280.384
280.695
281.161
281.757
281.997
282.639
282.964
283.33
283.891
284.238
284.805
285.2
285.706
286.088
286.441
286.943
287.571
287.779
288.462
288.747
289.152
289.646
290.053
290.586
290.997
291.494
291.927
292.235
292.741
293.373
293.525
294.287
294.58
294.958
295.501
295.927
296.457
296.913
297.421
297.845
298.163
298.675
299.311
299.521
300.293
300.579
301.005
301.54
301.888
302.508
302.939
303.44
303.849
304.222
304.739
305.355
305.598
306.374
306.694
307.1
307.609
308.043
308.633
309.067
309.563
310.066
310.366
310.925
311.578
311.819
312.601
312.929
313.358
313.872
314.285
314.878
315.388
315.86
316.316
316.701
317.251
317.876
318.122
319.001
319.315
319.714
320.258
320.695
321.344
321.767
322.319
322.773
323.174
323.819
324.396
324.656
325.533
325.826
326.311
326.85
327.285
327.948
328.418
328.955
329.408
329.819
330.479
331.071
331.355
332.172
332.605
332.974
333.553
334.033
334.74
335.094
335.771
336.251
336.657
337.306
337.943
338.217
339.088
339.43
339.833
340.458
340.91
341.633
342.003
342.642
343.118
343.562
344.181
344.856
345.144
346.021
346.363
346.861
347.413
347.94
348.654
349.08
349.725
350.191
350.666
351.349
352.017
352.354
353.22
353.554
354.039
354.656
355.184
355.963
356.31
357.01
357.507
357.997
358.613
359.296
359.651
360.579
360.925
361.394
361.97
362.536
363.337
363.758
364.466
364.98
365.439
366.136
366.859
367.182
368.221
368.482
369.022
369.622
370.241
371.029
371.458
372.159
372.785
373.197
373.874
374.634
375.029
375.991
376.312
376.895
377.549
378.088
378.946
379.374
380.15
380.768
381.175
381.875
382.651
383.071
384.003
384.393
384.958
385.554
386.169
387.032
387.418
388.241
388.898
389.275
389.987
390.8
391.168
392.276
392.594
393.229
393.872
394.476
395.302
395.754
396.654
397.257
397.68
398.447
399.249
399.668
400.652
401.043
401.613
402.391
402.988
403.864
404.27
405.25
405.799
406.249
407.011
407.852
408.288
409.298
409.71
410.319
411.084
411.713
412.556
413.001
414.008
414.594
415.011
415.824
416.642
417.121
418.095
418.578
419.196
419.963
420.618
421.468
421.861
422.919
423.48
423.949
424.773
425.663
426.111
427.179
427.625
428.337
429.124
429.828
430.759
431.237
432.274
432.868
433.393
434.256
435.074
435.663
436.724
437.201
437.876
438.743
439.363
440.433
440.865
441.925
442.554
443.123
444.055
444.928
445.488
446.583
447.137
447.918
448.669
449.351
450.543
450.935
452.054
452.663
453.26
454.157
455.141
455.706
456.848
457.362
458.161
458.923
459.719
460.851
461.265
462.511
463.087
463.598
464.686
465.677
466.193
467.426
467.918
468.759
469.53
470.282
471.508
472.035
473.197
473.845
474.47
475.432
476.405
477.037
478.237
478.836
479.697
480.435
481.155
482.451
482.971
484.209
484.869
485.404
486.505
487.486
488.129
489.354
489.991
490.886
491.576
492.435
493.664
494.229
495.471
496.165
496.731
497.896
498.852
499.448
500.833
501.501
502.297
503.094
504.028
505.319
505.763
507.081
507.743
508.336
509.625
510.511
511.196
512.562
513.266
514.113
514.967
515.85
517.217
517.711
519.092
519.704
520.413
521.69
522.631
523.314
524.641
525.434
526.296
527.189
528.112
529.525
529.992
531.411
532.179
532.851
534.185
535.17
535.901
537.307
538.144
539.041
539.965
540.864
542.377
542.802
544.312
545.047
545.849
547.084
548.101
548.952
550.399
551.169
552.122
553.125
554.053
555.668
556.077
557.633
558.319
559.176
560.561
561.62
562.462
563.907
564.659
565.784
566.655
567.761
569.326
569.742
571.372
572.167
573.019
574.287
575.413
576.366
577.807
578.659
579.764
580.63
581.746
583.452
583.796
585.565
586.361
587.191
588.554
589.636
590.672
592.261
593.044
594.125
595.047
596.25
597.978
598.339
600.207
601.025
601.836
603.192
604.371
605.481
607.055
607.816
609.016
609.99
611.194
612.856
613.311
615.158
616.142
616.932
618.352
619.589
620.736
622.326
623.209
624.437
625.315
626.6
628.369
628.78
630.739
631.713
632.542
634.005
635.255
636.429
638.126
638.903
640.176
641.149
642.469
644.212
644.668
646.943
647.644
648.576
650.148
651.459
652.682
654.223
655.245
656.44
657.533
658.968
660.663
661.209
663.446
664.263
665.148
666.923
668.166
669.516
671.054
672.108
673.28
674.583
676.016
677.76
678.221
680.547
681.489
682.404
684.06
685.386
686.816
688.348
689.491
690.857
691.987
693.518
695.358
695.85
698.318
699.185
700.126
701.968
703.356
704.803
706.362
707.578
708.995
710.278
711.761
713.728
714.248
716.72
717.624
718.9
720.568
721.84
723.608
725.117
726.342
727.668
729.083
730.53
732.664
733.234
735.656
736.569
737.766
739.603
741.16
742.768
744.293
745.669
747.278
748.448
749.916
752.298
752.736
755.442
756.304
757.513
759.364
761.021
762.685
764.311
765.684
767.277
768.542
770.223
772.469
773.054
776.096
776.747
778.012
780.015
781.69
783.237
785.072
786.435
788.268
789.315
790.975
793.546
794.201
797.128
797.903
799.296
801.311
802.853
804.691
806.513
808.031
809.981
811.014
812.778
815.414
816.18
819.105
820.071
821.335
823.441
825.099
827.094
828.728
830.508
832.451
833.476
835.325
838.014
838.761
841.94
842.705
844.204
846.391
848
849.796
851.855
853.703
855.392
856.619
858.765
861.391
862.058
865.273
866.142
867.564
870.068
[truncated: 555 more rows]
