# Supplementary material for: Sporosarcina pasteurii can clog and strengthen a porous medium mimic
Source: PLoS One. 2018 Nov 30;13(11):e0207489. doi: 10.1371/journal.pone.0207489 (PMC6267956; doi:10.1371/journal.pone.0207489)
Supplement: S1 Dataset — (ZIP) [file pone.0207489.s002.zip › Raw Data/(for Fig. 1) Compression test/Load test raw data/N4.xlsx]

## Sheet: READ
Compressive extension at Maximum Load	18.6206	mm
Compressive strain (Extension) at Maximum Load	0.74483	mm/mm
Compressive stress at Maximum Load	0.1	MPa
Maximum Load	1000.01	N
Maximum Y-axis Slope (Young's 0 MPa - 0 MPa)		MPa/mm/mm
Modulus (Young's Compressive stress 0 MPa - 0 MPa)		MPa
Poisson's ratio (Chord)
Rate 1	6	mm/min
Time	Extension	Load	Compressive extension	Compressive strain (Extension)	Compressive stress
(s)	(mm)	(N)	(mm)	(mm/mm)	(MPa)
0	0	-0.07464	0	0	-1e-05
0.1	0.00192	-0.08633	0.00192	8e-05	-1e-05
0.2	0.00949	-0.07416	0.00949	0.00038	-1e-05
0.3	0.02145	-0.07036	0.02145	0.00086	-1e-05
0.4	0.03219	-0.04688	0.03219	0.00129	0
0.5	0.04159	-0.0667	0.04159	0.00166	-1e-05
0.6	0.05194	-0.03703	0.05194	0.00208	0
0.7	0.06222	-0.05552	0.06222	0.00249	-1e-05
0.8	0.0719	-0.06312	0.0719	0.00288	-1e-05
0.9	0.0817	-0.0788	0.0817	0.00327	-1e-05
1	0.0918	-0.05455	0.0918	0.00367	-1e-05
1.1	0.10233	-0.05326	0.10233	0.00409	-1e-05
1.2	0.1117	-0.0687	0.1117	0.00447	-1e-05
1.3	0.1221	-0.06178	0.1221	0.00488	-1e-05
1.4	0.13243	-0.07973	0.13243	0.0053	-1e-05
1.5	0.14165	-0.08427	0.14165	0.00567	-1e-05
1.6	0.15209	-0.09868	0.15209	0.00608	-1e-05
1.7	0.16253	-0.10798	0.16253	0.0065	-1e-05
1.8	0.17174	-0.06916	0.17174	0.00687	-1e-05
1.9	0.18195	-0.04997	0.18195	0.00728	0
2	0.19208	-0.0447	0.19208	0.00768	0
2.1	0.20209	-0.06601	0.20209	0.00808	-1e-05
2.2	0.21159	-0.07535	0.21159	0.00846	-1e-05
2.3	0.22183	-0.04231	0.22183	0.00887	0
2.4	0.2323	-0.05937	0.2323	0.00929	-1e-05
2.5	0.24173	-0.07526	0.24173	0.00967	-1e-05
2.6	0.25202	-0.06152	0.25202	0.01008	-1e-05
2.7	0.26244	-0.06781	0.26244	0.0105	-1e-05
2.8	0.2717	-0.06811	0.2717	0.01087	-1e-05
2.9	0.28205	-0.06939	0.28205	0.01128	-1e-05
3	0.29252	-0.07588	0.29252	0.0117	-1e-05
3.1	0.30171	-0.03283	0.30171	0.01207	0
3.2	0.31199	-0.05044	0.31199	0.01248	-1e-05
3.3	0.32202	-0.05951	0.32202	0.01288	-1e-05
3.4	0.3321	-0.09547	0.3321	0.01328	-1e-05
3.5	0.34176	-0.07794	0.34176	0.01367	-1e-05
3.6	0.35182	-0.04417	0.35182	0.01407	0
3.7	0.36219	-0.07095	0.36219	0.01449	-1e-05
3.8	0.37184	-0.04493	0.37184	0.01487	0
3.9	0.38194	-0.05028	0.38194	0.01528	-1e-05
4	0.39245	-0.06142	0.39245	0.0157	-1e-05
4.1	0.40163	-0.0879	0.40163	0.01607	-1e-05
4.2	0.41207	-0.08169	0.41207	0.01648	-1e-05
4.3	0.42241	-0.06926	0.42241	0.0169	-1e-05
4.4	0.43166	-0.07054	0.43166	0.01727	-1e-05
4.5	0.44207	-0.05256	0.44207	0.01768	-1e-05
4.6	0.4519	-0.0336	0.45191	0.01808	0
4.7	0.46208	-0.03309	0.46208	0.01848	0
4.8	0.4717	-0.06712	0.4717	0.01887	-1e-05
4.9	0.4819	-0.06374	0.4819	0.01928	-1e-05
5	0.49226	-0.05957	0.49226	0.01969	-1e-05
5.1	0.50176	-0.04662	0.50176	0.02007	0
5.2	0.51203	-0.0621	0.51203	0.02048	-1e-05
5.3	0.52253	-0.06308	0.52253	0.0209	-1e-05
5.4	0.5315	-0.06496	0.5315	0.02126	-1e-05
5.5	0.54216	-0.08646	0.54216	0.02169	-1e-05
5.6	0.55239	-0.09258	0.55239	0.0221	-1e-05
5.7	0.56165	-0.0498	0.56165	0.02247	0
5.8	0.57207	-0.04003	0.57207	0.02288	0
5.9	0.582	-0.06442	0.582	0.02328	-1e-05
6	0.59198	-0.04631	0.59198	0.02368	0
6.1	0.60168	-0.07068	0.60168	0.02407	-1e-05
6.2	0.612	-0.06761	0.612	0.02448	-1e-05
6.3	0.62219	-0.05996	0.62219	0.02489	-1e-05
6.4	0.63187	-0.06522	0.63187	0.02527	-1e-05
6.5	0.6421	-0.05377	0.6421	0.02568	-1e-05
6.6	0.65239	-0.08041	0.65239	0.0261	-1e-05
6.7	0.66156	-0.04112	0.66156	0.02646	0
6.8	0.67225	-0.06083	0.67225	0.02689	-1e-05
6.9	0.68241	-0.07991	0.68241	0.0273	-1e-05
7	0.6918	-0.09242	0.6918	0.02767	-1e-05
7.1	0.70182	-0.04721	0.70182	0.02807	0
7.2	0.71199	-0.01554	0.71199	0.02848	0
7.3	0.72197	-0.03667	0.72197	0.02888	0
7.4	0.73163	-0.04789	0.73163	0.02927	0
7.5	0.74199	-0.04384	0.74199	0.02968	0
7.6	0.75219	-0.06254	0.75219	0.03009	-1e-05
7.7	0.76178	-0.0944	0.76178	0.03047	-1e-05
7.8	0.772	-0.06421	0.772	0.03088	-1e-05
7.9	0.78261	-0.03638	0.78261	0.0313	0
8	0.79154	-0.06661	0.79154	0.03166	-1e-05
8.1	0.80228	-0.07996	0.80228	0.03209	-1e-05
8.2	0.81244	-0.05773	0.81244	0.0325	-1e-05
8.3	0.82183	-0.0448	0.82183	0.03287	0
8.4	0.83179	-0.08832	0.83179	0.03327	-1e-05
8.5	0.84208	-0.09277	0.84208	0.03368	-1e-05
8.6	0.85205	-0.06454	0.85205	0.03408	-1e-05
8.7	0.86173	-0.09382	0.86173	0.03447	-1e-05
8.8	0.87174	-0.04963	0.87174	0.03487	0
8.9	0.88233	-0.06226	0.88233	0.03529	-1e-05
9	0.89168	-0.0397	0.89168	0.03567	0
9.1	0.90201	-0.08152	0.90201	0.03608	-1e-05
9.2	0.91251	-0.05855	0.91251	0.0365	-1e-05
9.3	0.92154	-0.05077	0.92154	0.03686	-1e-05
9.4	0.93212	-0.05353	0.93212	0.03728	-1e-05
9.5	0.94236	-0.08603	0.94236	0.03769	-1e-05
9.6	0.95195	-0.08013	0.95196	0.03808	-1e-05
9.7	0.96179	-0.0729	0.96179	0.03847	-1e-05
9.8	0.97212	-0.06062	0.97212	0.03888	-1e-05
9.9	0.98204	-0.03648	0.98204	0.03928	0
10	0.99183	-0.05363	0.99183	0.03967	-1e-05
10.1	1.00166	-0.05294	1.00166	0.04007	-1e-05
10.2	1.01248	-0.07196	1.01248	0.0405	-1e-05
10.3	1.02176	-0.05687	1.02176	0.04087	-1e-05
10.4	1.03209	-0.08885	1.03209	0.04128	-1e-05
10.5	1.04242	-0.06517	1.04242	0.0417	-1e-05
10.6	1.05157	-0.05732	1.05157	0.04206	-1e-05
10.7	1.0621	-0.06664	1.0621	0.04248	-1e-05
10.8	1.0723	-0.08376	1.0723	0.04289	-1e-05
10.9	1.08178	-0.07855	1.08178	0.04327	-1e-05
11	1.09181	-0.06198	1.09181	0.04367	-1e-05
11.1	1.10205	-0.07145	1.10205	0.04408	-1e-05
11.2	1.11197	-0.06293	1.11197	0.04448	-1e-05
11.3	1.12193	-0.08095	1.12193	0.04488	-1e-05
11.4	1.13175	-0.08388	1.13175	0.04527	-1e-05
11.5	1.14243	-0.0676	1.14243	0.0457	-1e-05
11.6	1.15173	-0.05162	1.15173	0.04607	-1e-05
11.7	1.16213	-0.08999	1.16213	0.04649	-1e-05
11.8	1.17238	-0.09423	1.17238	0.0469	-1e-05
11.9	1.18168	-0.01127	1.18168	0.04727	0
12	1.19222	-0.07976	1.19222	0.04769	-1e-05
12.1	1.20225	-0.09656	1.20225	0.04809	-1e-05
12.2	1.21173	-0.08057	1.21173	0.04847	-1e-05
12.3	1.22181	-0.05491	1.22181	0.04887	-1e-05
12.4	1.23189	-0.07008	1.23189	0.04928	-1e-05
12.5	1.2421	-0.1056	1.2421	0.04968	-1e-05
12.6	1.25186	-0.0505	1.25186	0.05007	-1e-05
12.7	1.26177	-0.02356	1.26177	0.05047	0
12.8	1.27232	-0.05835	1.27232	0.05089	-1e-05
12.9	1.28169	-0.07585	1.28169	0.05127	-1e-05
13	1.29222	-0.05036	1.29222	0.05169	-1e-05
13.1	1.3024	-0.09231	1.3024	0.0521	-1e-05
13.2	1.31172	-0.07569	1.31172	0.05247	-1e-05
13.3	1.32216	-0.06551	1.32216	0.05289	-1e-05
13.4	1.33231	-0.07934	1.33231	0.05329	-1e-05
13.5	1.34176	-0.09235	1.34176	0.05367	-1e-05
13.6	1.35179	-0.05254	1.35179	0.05407	-1e-05
13.7	1.36203	-0.06188	1.36203	0.05448	-1e-05
13.8	1.37209	-0.04892	1.37209	0.05488	0
13.9	1.38168	-0.0675	1.38168	0.05527	-1e-05
14	1.39181	-0.01868	1.39181	0.05567	0
14.1	1.40228	-0.01228	1.40228	0.05609	0
14.2	1.41161	-0.03729	1.41161	0.05646	0
14.3	1.42225	-0.07061	1.42225	0.05689	-1e-05
14.4	1.43245	-0.0595	1.43245	0.0573	-1e-05
14.5	1.44167	-0.03202	1.44167	0.05767	0
14.6	1.452	0.0169	1.452	0.05808	0
14.7	1.4625	0.03415	1.4625	0.0585	0
14.8	1.47175	0.08605	1.47175	0.05887	1e-05
14.9	1.48185	0.06483	1.48185	0.05927	1e-05
15	1.49199	0.0996	1.49199	0.05968	1e-05
15.1	1.50215	0.13102	1.50215	0.06009	1e-05
15.2	1.51167	0.16852	1.51167	0.06047	2e-05
15.3	1.52188	0.19972	1.52188	0.06088	2e-05
15.4	1.53239	0.23998	1.53239	0.0613	2e-05
15.5	1.54165	0.25759	1.54165	0.06167	3e-05
15.6	1.55213	0.25906	1.55213	0.06209	3e-05
15.7	1.56242	0.30875	1.56242	0.0625	3e-05
15.8	1.57166	0.35543	1.57166	0.06287	4e-05
15.9	1.58193	0.35879	1.58193	0.06328	4e-05
16	1.5924	0.4011	1.5924	0.0637	4e-05
16.1	1.60186	0.42242	1.60186	0.06407	4e-05
16.2	1.61177	0.48258	1.61177	0.06447	5e-05
16.3	1.62189	0.51237	1.62189	0.06488	5e-05
16.4	1.63226	0.49448	1.63226	0.06529	5e-05
16.5	1.6417	0.54257	1.6417	0.06567	5e-05
16.6	1.65185	0.6446	1.65185	0.06607	6e-05
16.7	1.66238	0.65049	1.66238	0.0665	7e-05
16.8	1.67175	0.67143	1.67175	0.06687	7e-05
16.9	1.68207	0.69866	1.68207	0.06728	7e-05
17	1.69257	0.73728	1.69257	0.0677	7e-05
17.1	1.70162	0.76759	1.70162	0.06806	8e-05
17.2	1.7121	0.82022	1.7121	0.06848	8e-05
17.3	1.72232	0.82736	1.72232	0.06889	8e-05
17.4	1.7317	0.85064	1.7317	0.06927	9e-05
17.5	1.74194	0.86428	1.74194	0.06968	9e-05
17.6	1.7518	0.93199	1.7518	0.07007	9e-05
17.7	1.76216	0.96933	1.76216	0.07049	0.0001
17.8	1.77179	0.99514	1.77179	0.07087	0.0001
17.9	1.78191	1.01993	1.78191	0.07128	0.0001
18	1.79228	1.07226	1.79228	0.07169	0.00011
18.1	1.8018	1.08703	1.8018	0.07207	0.00011
18.2	1.81217	1.10501	1.81217	0.07249	0.00011
18.3	1.82243	1.15422	1.82243	0.0729	0.00012
18.4	1.83165	1.18726	1.83165	0.07327	0.00012
18.5	1.84204	1.23262	1.84204	0.07368	0.00012
18.6	1.85226	1.27388	1.85226	0.07409	0.00013
18.7	1.86185	1.30462	1.86185	0.07447	0.00013
18.8	1.87199	1.34974	1.87199	0.07488	0.00013
18.9	1.88174	1.36237	1.88174	0.07527	0.00014
19	1.89218	1.41363	1.89218	0.07569	0.00014
19.1	1.9017	1.47261	1.9017	0.07607	0.00015
19.2	1.91192	1.51164	1.91192	0.07648	0.00015
19.3	1.92228	1.54328	1.92228	0.07689	0.00015
19.4	1.9317	1.55903	1.9317	0.07727	0.00016
19.5	1.94214	1.59037	1.94214	0.07769	0.00016
19.6	1.95245	1.63999	1.95245	0.0781	0.00016
19.7	1.96165	1.65282	1.96165	0.07847	0.00017
19.8	1.97205	1.71836	1.97205	0.07888	0.00017
19.9	1.98237	1.72501	1.98237	0.07929	0.00017
20	1.9918	1.75482	1.9918	0.07967	0.00018
20.1	2.0018	1.80178	2.0018	0.08007	0.00018
20.2	2.01189	1.87153	2.01189	0.08048	0.00019
20.3	2.02209	1.84605	2.02209	0.08088	0.00018
20.4	2.03173	1.86447	2.03173	0.08127	0.00019
20.5	2.04203	1.90924	2.04203	0.08168	0.00019
20.6	2.0523	1.98377	2.0523	0.08209	0.0002
20.7	2.06169	2.01523	2.06169	0.08247	0.0002
20.8	2.07216	2.01335	2.07216	0.08289	0.0002
20.9	2.08248	2.04677	2.08248	0.0833	0.0002
21	2.09161	2.05894	2.09161	0.08366	0.00021
21.1	2.10206	2.11827	2.10206	0.08408	0.00021
21.2	2.11234	2.1706	2.11234	0.08449	0.00022
21.3	2.12189	2.20031	2.12189	0.08488	0.00022
21.4	2.13171	2.22704	2.13171	0.08527	0.00022
21.5	2.14186	2.26364	2.14186	0.08567	0.00023
21.6	2.15219	2.29473	2.15219	0.08609	0.00023
21.7	2.1617	2.34307	2.1617	0.08647	0.00023
21.8	2.17195	2.37914	2.17195	0.08688	0.00024
21.9	2.18237	2.3922	2.18237	0.08729	0.00024
22	2.19168	2.46089	2.19168	0.08767	0.00025
22.1	2.20212	2.46942	2.20212	0.08808	0.00025
22.2	2.21257	2.49533	2.21257	0.0885	0.00025
22.3	2.22166	2.50676	2.22166	0.08887	0.00025
22.4	2.23205	2.56048	2.23205	0.08928	0.00026
22.5	2.24226	2.61225	2.24226	0.08969	0.00026
22.6	2.25198	2.61229	2.25198	0.09008	0.00026
22.7	2.26165	2.66918	2.26165	0.09047	0.00027
22.8	2.27186	2.68716	2.27186	0.09087	0.00027
22.9	2.28222	2.71965	2.28222	0.09129	0.00027
23	2.29168	2.76557	2.29168	0.09167	0.00028
23.1	2.3019	2.80339	2.3019	0.09208	0.00028
23.2	2.31241	2.86452	2.31241	0.0925	0.00029
23.3	2.32173	2.89337	2.32173	0.09287	0.00029
23.4	2.33207	2.96278	2.33207	0.09328	0.0003
23.5	2.34254	3.00064	2.34254	0.0937	0.0003
23.6	2.35163	2.9948	2.35163	0.09407	0.0003
23.7	2.3621	3.04775	2.3621	0.09448	0.0003
23.8	2.37218	3.10322	2.37218	0.09489	0.00031
23.9	2.382	3.15325	2.382	0.09528	0.00032
24	2.39178	3.22032	2.39178	0.09567	0.00032
24.1	2.40185	3.24154	2.40185	0.09607	0.00032
24.2	2.41209	3.31661	2.41209	0.09648	0.00033
24.3	2.42186	3.32152	2.42186	0.09687	0.00033
24.4	2.43183	3.35637	2.43183	0.09727	0.00034
24.5	2.44239	3.44096	2.44239	0.0977	0.00034
24.6	2.45165	3.50928	2.45165	0.09807	0.00035
24.7	2.4621	3.5492	2.4621	0.09848	0.00035
24.8	2.47247	3.58252	2.47247	0.0989	0.00036
24.9	2.48162	3.58642	2.48162	0.09926	0.00036
25	2.49215	3.63764	2.49215	0.09969	0.00036
25.1	2.50204	3.71866	2.50204	0.10008	0.00037
25.2	2.51198	3.75164	2.51198	0.10048	0.00038
25.3	2.52174	3.79847	2.52174	0.10087	0.00038
25.4	2.53189	3.80926	2.53189	0.10128	0.00038
25.5	2.54219	3.87811	2.54219	0.10169	0.00039
25.6	2.55188	3.95023	2.55188	0.10208	0.0004
25.7	2.56188	3.9859	2.56188	0.10248	0.0004
25.8	2.57243	4.01687	2.57243	0.1029	0.0004
25.9	2.58156	4.05189	2.58156	0.10326	0.00041
26	2.59224	4.15465	2.59224	0.10369	0.00042
26.1	2.60242	4.22065	2.60242	0.1041	0.00042
26.2	2.61155	4.20742	2.61155	0.10446	0.00042
26.3	2.62215	4.25452	2.62215	0.10489	0.00043
26.4	2.63212	4.30583	2.63212	0.10528	0.00043
26.5	2.64191	4.40391	2.64191	0.10568	0.00044
26.6	2.65169	4.44966	2.65169	0.10607	0.00044
26.7	2.66195	4.46139	2.66195	0.10648	0.00045
26.8	2.67211	4.4952	2.67211	0.10688	0.00045
26.9	2.68187	4.52807	2.68187	0.10727	0.00045
27	2.69198	4.63046	2.69198	0.10768	0.00046
27.1	2.70231	4.66414	2.70231	0.10809	0.00047
27.2	2.71163	4.71619	2.71163	0.10847	0.00047
27.3	2.72233	4.76975	2.72233	0.10889	0.00048
27.4	2.73242	4.80155	2.73242	0.1093	0.00048
27.5	2.74175	4.86184	2.74175	0.10967	0.00049
27.6	2.75195	4.91638	2.75195	0.11008	0.00049
27.7	2.76213	4.95654	2.76213	0.11049	0.0005
27.8	2.77189	5.01278	2.77189	0.11088	0.0005
27.9	2.78169	5.07759	2.78169	0.11127	0.00051
28	2.79193	5.10426	2.79193	0.11168	0.00051
28.1	2.80215	5.16866	2.80215	0.11209	0.00052
28.2	2.81175	5.21574	2.81175	0.11247	0.00052
28.3	2.82189	5.27926	2.82189	0.11288	0.00053
28.4	2.83258	5.3031	2.83258	0.1133	0.00053
28.5	2.84159	5.36644	2.84159	0.11366	0.00054
28.6	2.85227	5.42354	2.85227	0.11409	0.00054
28.7	2.86253	5.44781	2.86253	0.1145	0.00054
28.8	2.87171	5.51	2.87171	0.11487	0.00055
28.9	2.88181	5.56733	2.88181	0.11527	0.00056
29	2.89227	5.59564	2.89227	0.11569	0.00056
29.1	2.90202	5.6657	2.90202	0.11608	0.00057
29.2	2.91178	5.7342	2.91178	0.11647	0.00057
29.3	2.92185	5.78859	2.92185	0.11687	0.00058
29.4	2.93229	5.79338	2.93229	0.11729	0.00058
29.5	2.94161	5.84202	2.94161	0.11766	0.00058
29.6	2.95191	5.92705	2.95191	0.11808	0.00059
29.7	2.96246	5.97351	2.96246	0.1185	0.0006
29.8	2.97161	5.98571	2.97161	0.11886	0.0006
29.9	2.98221	6.05508	2.98221	0.11929	0.00061
30	2.99239	6.10225	2.99239	0.1197	0.00061
30.1	3.00185	6.165	3.00185	0.12007	0.00062
30.2	3.01187	6.21544	3.01187	0.12047	0.00062
30.3	3.02223	6.27328	3.02223	0.12089	0.00063
30.4	3.03197	6.28553	3.03197	0.12128	0.00063
30.5	3.04182	6.35002	3.04182	0.12167	0.00064
30.6	3.05171	6.3874	3.05171	0.12207	0.00064
30.7	3.06238	6.44092	3.06238	0.1225	0.00064
30.8	3.07173	6.50588	3.07173	0.12287	0.00065
30.9	3.08195	6.5462	3.08195	0.12328	0.00065
31	3.09231	6.61834	3.09231	0.12369	0.00066
31.1	3.1016	6.65769	3.1016	0.12406	0.00067
31.2	3.1122	6.72498	3.1122	0.12449	0.00067
31.3	3.12236	6.79559	3.12236	0.12489	0.00068
31.4	3.13172	6.83141	3.13172	0.12527	0.00068
31.5	3.1419	6.87866	3.1419	0.12568	0.00069
31.6	3.15217	6.93034	3.15217	0.12609	0.00069
31.7	3.16187	6.9729	3.16187	0.12647	0.0007
31.8	3.17197	7.03938	3.17197	0.12688	0.0007
31.9	3.18165	7.11181	3.18165	0.12727	0.00071
32	3.19241	7.16234	3.19241	0.1277	0.00072
32.1	3.20174	7.14986	3.20174	0.12807	0.00071
32.2	3.21205	7.24989	3.21205	0.12848	0.00072
32.3	3.22236	7.29919	3.22236	0.12889	0.00073
32.4	3.23168	7.32984	3.23168	0.12927	0.00073
32.5	3.24221	7.38031	3.24221	0.12969	0.00074
32.6	3.25241	7.43456	3.25241	0.1301	0.00074
32.7	3.26162	7.48833	3.26162	0.13046	0.00075
32.8	3.27195	7.5857	3.27195	0.13088	0.00076
32.9	3.28202	7.56983	3.28202	0.13128	0.00076
33	3.29191	7.59737	3.29191	0.13168	0.00076
33.1	3.30193	7.69816	3.30193	0.13208	0.00077
33.2	3.31173	7.73946	3.31173	0.13247	0.00077
33.3	3.32226	7.82544	3.32226	0.13289	0.00078
33.4	3.33172	7.84009	3.33172	0.13327	0.00078
33.5	3.34213	7.87212	3.34213	0.13369	0.00079
33.6	3.35238	7.9259	3.35238	0.1341	0.00079
33.7	3.36177	7.97235	3.36177	0.13447	0.0008
33.8	3.37221	8.02533	3.37221	0.13489	0.0008
33.9	3.38247	8.06353	3.38247	0.1353	0.00081
34	3.39164	8.1423	3.39164	0.13567	0.00081
34.1	3.40188	8.18389	3.40188	0.13608	0.00082
34.2	3.41214	8.2261	3.41214	0.13649	0.00082
34.3	3.42206	8.29659	3.42206	0.13688	0.00083
34.4	3.43168	8.34425	3.43168	0.13727	0.00083
34.5	3.44181	8.3808	3.44181	0.13767	0.00084
34.6	3.4522	8.42083	3.4522	0.13809	0.00084
34.7	3.46158	8.46959	3.46158	0.13846	0.00085
34.8	3.47213	8.55697	3.47213	0.13889	0.00086
34.9	3.48239	8.60996	3.48239	0.1393	0.00086
35	3.49169	8.64584	3.49169	0.13967	0.00086
35.1	3.5021	8.68783	3.5021	0.14008	0.00087
35.2	3.51264	8.78425	3.51264	0.14051	0.00088
35.3	3.52164	8.78182	3.52164	0.14087	0.00088
35.4	3.53199	8.87725	3.53199	0.14128	0.00089
35.5	3.54208	8.89492	3.54208	0.14168	0.00089
35.6	3.55209	8.94951	3.55209	0.14208	0.00089
35.7	3.56164	8.96584	3.56164	0.14247	0.0009
35.8	3.57183	9.06555	3.57183	0.14287	0.00091
35.9	3.58228	9.13379	3.58228	0.14329	0.00091
36	3.59171	9.16983	3.59171	0.14367	0.00092
36.1	3.60198	9.21495	3.60198	0.14408	0.00092
36.2	3.61239	9.28931	3.61239	0.1445	0.00093
36.3	3.62163	9.30856	3.62163	0.14487	0.00093
36.4	3.63202	9.40536	3.63202	0.14528	0.00094
36.5	3.64246	9.47425	3.64246	0.1457	0.00095
36.6	3.65172	9.51594	3.65172	0.14607	0.00095
36.7	3.66187	9.55731	3.66187	0.14647	0.00096
36.8	3.67202	9.59698	3.67202	0.14688	0.00096
36.9	3.68227	9.65902	3.68227	0.14729	0.00097
37	3.69168	9.71861	3.69168	0.14767	0.00097
37.1	3.70183	9.74021	3.70183	0.14807	0.00097
37.2	3.71229	9.82058	3.71229	0.14849	0.00098
37.3	3.72176	9.86252	3.72176	0.14887	0.00099
37.4	3.73196	9.89131	3.73196	0.14928	0.00099
37.5	3.74256	9.94209	3.74256	0.1497	0.00099
37.6	3.75166	9.99703	3.75166	0.15007	0.001
37.7	3.76212	10.0832	3.76212	0.15048	0.00101
37.8	3.77238	10.1004	3.77238	0.1509	0.00101
37.9	3.7816	10.171	3.7816	0.15126	0.00102
38	3.79198	10.2274	3.79198	0.15168	0.00102
38.1	3.80198	10.2537	3.80198	0.15208	0.00103
38.2	3.81206	10.3015	3.81206	0.15248	0.00103
38.3	3.82176	10.3492	3.82176	0.15287	0.00103
38.4	3.83185	10.411	3.83185	0.15327	0.00104
38.5	3.8422	10.4379	3.8422	0.15369	0.00104
38.6	3.85186	10.4973	3.85186	0.15407	0.00105
38.7	3.86206	10.5472	3.86206	0.15448	0.00105
38.8	3.87246	10.6132	3.87246	0.1549	0.00106
38.9	3.88166	10.6307	3.88166	0.15527	0.00106
39	3.89213	10.6816	3.89213	0.15569	0.00107
39.1	3.90231	10.7657	3.90231	0.15609	0.00108
39.2	3.91173	10.8024	3.91173	0.15647	0.00108
39.3	3.92206	10.8802	3.92206	0.15688	0.00109
39.4	3.93191	10.9117	3.93191	0.15728	0.00109
39.5	3.94206	10.9803	3.94206	0.15768	0.0011
39.6	3.9517	11.0149	3.9517	0.15807	0.0011
39.7	3.9618	11.0802	3.9618	0.15847	0.00111
39.8	3.97222	11.1435	3.97222	0.15889	0.00111
39.9	3.98181	11.1725	3.98181	0.15927	0.00112
40	3.99205	11.254	3.99205	0.15968	0.00113
40.1	4.00244	11.3186	4.00244	0.1601	0.00113
40.2	4.01167	11.3412	4.01167	0.16047	0.00113
40.3	4.02216	11.4164	4.02216	0.16089	0.00114
40.4	4.03245	11.4485	4.03245	0.1613	0.00114
40.5	4.0417	11.5148	4.0417	0.16167	0.00115
40.6	4.05193	11.5854	4.05193	0.16208	0.00116
40.7	4.06201	11.6462	4.06201	0.16248	0.00116
40.8	4.07204	11.682	4.07204	0.16288	0.00117
40.9	4.08168	11.7411	4.08168	0.16327	0.00117
41	4.09196	11.8044	4.09196	0.16368	0.00118
41.1	4.10226	11.8371	4.10226	0.16409	0.00118
41.2	4.11175	11.9175	4.11175	0.16447	0.00119
41.3	4.12209	11.9811	4.12209	0.16488	0.0012
41.4	4.13246	12.0016	4.13246	0.1653	0.0012
41.5	4.14157	12.0591	4.14157	0.16566	0.00121
41.6	4.1522	12.1455	4.1522	0.16609	0.00121
41.7	4.16239	12.2089	4.16239	0.1665	0.00122
41.8	4.17179	12.2348	4.17179	0.16687	0.00122
41.9	4.18181	12.3165	4.18181	0.16727	0.00123
42	4.19203	12.3957	4.19203	0.16768	0.00124
42.1	4.2021	12.4265	4.2021	0.16808	0.00124
42.2	4.21173	12.4548	4.21173	0.16847	0.00125
42.3	4.22181	12.5086	4.22181	0.16887	0.00125
42.4	4.23232	12.5707	4.23232	0.16929	0.00126
42.5	4.24172	12.6184	4.24172	0.16967	0.00126
42.6	4.25203	12.6835	4.25203	0.17008	0.00127
42.7	4.26255	12.7826	4.26255	0.1705	0.00128
42.8	4.2716	12.7668	4.2716	0.17086	0.00128
42.9	4.28212	12.8397	4.28212	0.17128	0.00128
43	4.29235	12.908	4.29235	0.17169	0.00129
43.1	4.30183	13.0034	4.30183	0.17207	0.0013
43.2	4.31168	13.056	4.31168	0.17247	0.00131
43.3	4.32206	13.0939	4.32206	0.17288	0.00131
43.4	4.33216	13.1399	4.33216	0.17329	0.00131
43.5	4.34168	13.2444	4.34168	0.17367	0.00132
43.6	4.35179	13.2623	4.35179	0.17407	0.00133
43.7	4.36243	13.3406	4.36243	0.1745	0.00133
43.8	4.37175	13.3576	4.37175	0.17487	0.00134
43.9	4.38202	13.4248	4.38202	0.17528	0.00134
44	4.39254	13.5138	4.39254	0.1757	0.00135
44.1	4.40165	13.5571	4.40165	0.17607	0.00136
44.2	4.41216	13.6215	4.41216	0.17649	0.00136
44.3	4.42231	13.7019	4.42231	0.17689	0.00137
44.4	4.43187	13.7036	4.43187	0.17727	0.00137
44.5	4.44186	13.8245	4.44186	0.17767	0.00138
44.6	4.45194	13.8955	4.45194	0.17808	0.00139
44.7	4.462	13.9484	4.462	0.17848	0.00139
44.8	4.47185	14.0123	4.47185	0.17887	0.0014
44.9	4.48169	14.0808	4.48169	0.17927	0.00141
45	4.49237	14.1329	4.49237	0.17969	0.00141
45.1	4.50172	14.1797	4.50172	0.18007	0.00142
45.2	4.51211	14.2365	4.51211	0.18048	0.00142
45.3	4.52245	14.3253	4.52245	0.1809	0.00143
45.4	4.53163	14.3804	4.53163	0.18127	0.00144
45.5	4.54218	14.4505	4.54218	0.18169	0.00145
45.6	4.55226	14.5389	4.55226	0.18209	0.00145
45.7	4.56188	14.5314	4.56188	0.18248	0.00145
45.8	4.5718	14.6336	4.5718	0.18287	0.00146
45.9	4.58193	14.7028	4.58193	0.18328	0.00147
46	4.59211	14.7711	4.59211	0.18368	0.00148
46.1	4.60188	14.8029	4.60188	0.18408	0.00148
46.2	4.61175	14.8112	4.61175	0.18447	0.00148
46.3	4.62245	14.9034	4.62245	0.1849	0.00149
46.4	4.6316	14.9866	4.6316	0.18526	0.0015
46.5	4.64216	15.0601	4.64216	0.18569	0.00151
46.6	4.65245	15.1143	4.65245	0.1861	0.00151
46.7	4.66152	15.1704	4.66152	0.18646	0.00152
46.8	4.67219	15.2205	4.67219	0.18689	0.00152
46.9	4.68233	15.3023	4.68233	0.18729	0.00153
47	4.69178	15.3669	4.69178	0.18767	0.00154
47.1	4.70174	15.4094	4.70174	0.18807	0.00154
47.2	4.71204	15.4579	4.71204	0.18848	0.00155
47.3	4.72195	15.5241	4.72195	0.18888	0.00155
47.4	4.73186	15.6091	4.73186	0.18927	0.00156
47.5	4.7419	15.6752	4.7419	0.18968	0.00157
47.6	4.75231	15.722	4.75231	0.19009	0.00157
47.7	4.76165	15.7682	4.76165	0.19047	0.00158
47.8	4.77231	15.8849	4.77231	0.19089	0.00159
47.9	4.78242	15.9565	4.78242	0.1913	0.0016
48	4.7917	16.0006	4.7917	0.19167	0.0016
48.1	4.80213	16.0633	4.80213	0.19209	0.00161
48.2	4.81233	16.1476	4.81233	0.19249	0.00161
48.3	4.82176	16.2129	4.82176	0.19287	0.00162
48.4	4.83172	16.3002	4.83172	0.19327	0.00163
48.5	4.842	16.4085	4.842	0.19368	0.00164
48.6	4.8521	16.4564	4.8521	0.19408	0.00165
48.7	4.86169	16.5107	4.86169	0.19447	0.00165
48.8	4.87182	16.5971	4.87182	0.19487	0.00166
48.9	4.88249	16.7092	4.88249	0.1953	0.00167
49	4.89163	16.7478	4.89163	0.19567	0.00167
49.1	4.90218	16.7917	4.90218	0.19609	0.00168
49.2	4.91247	16.8478	4.91247	0.1965	0.00168
49.3	4.9217	16.9469	4.9217	0.19687	0.00169
49.4	4.93201	17.0444	4.93201	0.19728	0.0017
49.5	4.94247	17.1015	4.94247	0.1977	0.00171
49.6	4.95185	17.1245	4.95185	0.19807	0.00171
49.7	4.96177	17.2377	4.96177	0.19847	0.00172
49.8	4.97188	17.3096	4.97188	0.19888	0.00173
49.9	4.9822	17.4062	4.9822	0.19929	0.00174
50	4.99166	17.4671	4.99166	0.19967	0.00175
50.1	5.00189	17.5133	5.00189	0.20008	0.00175
50.2	5.01237	17.5859	5.01237	0.20049	0.00176
50.3	5.0216	17.6718	5.0216	0.20086	0.00177
50.4	5.03213	17.7716	5.03213	0.20129	0.00178
50.5	5.04244	17.8183	5.04244	0.2017	0.00178
50.6	5.05177	17.8728	5.05177	0.20207	0.00179
50.7	5.06204	17.935	5.06204	0.20248	0.00179
50.8	5.07242	18.0726	5.07242	0.2029	0.00181
50.9	5.08183	18.1152	5.08183	0.20327	0.00181
51	5.09187	18.1785	5.09187	0.20367	0.00182
51.1	5.10172	18.2412	5.10172	0.20407	0.00182
51.2	5.11235	18.3252	5.11235	0.20449	0.00183
51.3	5.12176	18.4454	5.12176	0.20487	0.00184
51.4	5.13192	18.508	5.13192	0.20528	0.00185
51.5	5.14223	18.5913	5.14223	0.20569	0.00186
51.6	5.15168	18.618	5.15168	0.20607	0.00186
51.7	5.16206	18.7349	5.16206	0.20648	0.00187
51.8	5.17244	18.8949	5.17244	0.2069	0.00189
51.9	5.18165	18.8844	5.18165	0.20727	0.00189
52	5.19199	18.9474	5.19199	0.20768	0.00189
52.1	5.20232	19.0474	5.20232	0.20809	0.0019
52.2	5.21172	19.0849	5.21172	0.20847	0.00191
52.3	5.22198	19.1393	5.22198	0.20888	0.00191
52.4	5.23176	19.2395	5.23176	0.20927	0.00192
52.5	5.2423	19.3252	5.2423	0.20969	0.00193
52.6	5.25176	19.3765	5.25176	0.21007	0.00194
52.7	5.26195	19.4362	5.26195	0.21048	0.00194
52.8	5.27232	19.5329	5.27232	0.21089	0.00195
52.9	5.28171	19.5049	5.28171	0.21127	0.00195
53	5.29218	19.6384	5.29218	0.21169	0.00196
53.1	5.30252	19.7491	5.30252	0.2121	0.00197
53.2	5.31157	19.7588	5.31157	0.21246	0.00198
53.3	5.32205	19.8726	5.32205	0.21288	0.00199
53.4	5.33216	19.9473	5.33216	0.21329	0.00199
53.5	5.3418	19.9916	5.3418	0.21367	0.002
53.6	5.35194	20.0805	5.35194	0.21408	0.00201
53.7	5.36184	20.1444	5.36184	0.21447	0.00201
53.8	5.37213	20.2457	5.37213	0.21489	0.00202
53.9	5.38175	20.3621	5.38175	0.21527	0.00204
54	5.39205	20.4223	5.39205	0.21568	0.00204
54.1	5.40229	20.4827	5.40229	0.21609	0.00205
54.2	5.4118	20.5178	5.4118	0.21647	0.00205
54.3	5.42221	20.6214	5.42221	0.21689	0.00206
54.4	5.43246	20.786	5.43246	0.2173	0.00208
54.5	5.44163	20.8417	5.44163	0.21767	0.00208
54.6	5.45204	20.9774	5.45204	0.21808	0.0021
54.7	5.46228	21.0486	5.46228	0.21849	0.0021
54.8	5.47191	21.1008	5.47191	0.21888	0.00211
54.9	5.48169	21.2029	5.48169	0.21927	0.00212
55	5.49182	21.3093	5.49182	0.21967	0.00213
55.1	5.50216	21.4051	5.50216	0.22009	0.00214
55.2	5.5116	21.4217	5.5116	0.22046	0.00214
55.3	5.52203	21.5771	5.52203	0.22088	0.00216
55.4	5.53233	21.6994	5.53233	0.22129	0.00217
55.5	5.54167	21.7852	5.54167	0.22167	0.00218
55.6	5.5521	21.8955	5.5521	0.22208	0.00219
55.7	5.56273	21.9905	5.56273	0.22251	0.0022
55.8	5.57159	22.0217	5.57159	0.22286	0.0022
55.9	5.58207	22.1622	5.58207	0.22328	0.00222
56	5.59226	22.2424	5.59226	0.22369	0.00222
56.1	5.60196	22.3162	5.60196	0.22408	0.00223
56.2	5.61163	22.3462	5.61163	0.22447	0.00223
56.3	5.62196	22.4829	5.62196	0.22488	0.00225
56.4	5.63224	22.5699	5.63224	0.22529	0.00226
56.5	5.64172	22.6869	5.64172	0.22567	0.00227
56.6	5.6519	22.7221	5.6519	0.22608	0.00227
56.7	5.66234	22.8449	5.66234	0.22649	0.00228
56.8	5.67162	22.9186	5.67162	0.22686	0.00229
56.9	5.68208	23.0473	5.68208	0.22728	0.0023
57	5.69252	23.132	5.69252	0.2277	0.00231
57.1	5.70164	23.1836	5.70164	0.22807	0.00232
57.2	5.71198	23.3372	5.71198	0.22848	0.00233
57.3	5.72215	23.4526	5.72215	0.22889	0.00235
57.4	5.73211	23.5272	5.73211	0.22928	0.00235
57.5	5.7417	23.592	5.7417	0.22967	0.00236
57.6	5.75185	23.7068	5.75185	0.23007	0.00237
57.7	5.76223	23.8023	5.76223	0.23049	0.00238
57.8	5.77179	23.8649	5.77179	0.23087	0.00239
57.9	5.78183	23.9853	5.78183	0.23127	0.0024
58	5.79252	24.1028	5.79252	0.2317	0.00241
58.1	5.80165	24.1462	5.80165	0.23207	0.00241
58.2	5.81217	24.2861	5.81217	0.23249	0.00243
58.3	5.82244	24.3736	5.82244	0.2329	0.00244
58.4	5.83153	24.457	5.83153	0.23326	0.00245
58.5	5.84206	24.5788	5.84206	0.23368	0.00246
58.6	5.85207	24.6931	5.85207	0.23408	0.00247
58.7	5.86196	24.7477	5.86196	0.23448	0.00247
58.8	5.87175	24.8603	5.87175	0.23487	0.00249
58.9	5.8819	24.9626	5.8819	0.23528	0.0025
59	5.89207	25.0626	5.89207	0.23568	0.00251
59.1	5.90191	25.1388	5.90191	0.23608	0.00251
59.2	5.9119	25.252	5.9119	0.23648	0.00253
59.3	5.92249	25.3559	5.92249	0.2369	0.00254
59.4	5.93167	25.4656	5.93167	0.23727	0.00255
59.5	5.94224	25.5946	5.94224	0.23769	0.00256
59.6	5.95238	25.6842	5.95238	0.2381	0.00257
59.7	5.96165	25.7381	5.96165	0.23847	0.00257
59.8	5.97213	25.8878	5.97213	0.23889	0.00259
59.9	5.98201	25.9774	5.98201	0.23928	0.0026
60	5.99195	26.0357	5.99195	0.23968	0.0026
60.1	6.00175	26.1595	6.00175	0.24007	0.00262
60.2	6.01178	26.24	6.01178	0.24047	0.00262
60.3	6.02219	26.3663	6.02219	0.24089	0.00264
60.4	6.03184	26.4965	6.03184	0.24127	0.00265
60.5	6.04189	26.5583	6.04189	0.24168	0.00266
60.6	6.05241	26.6454	6.05241	0.2421	0.00266
60.7	6.06168	26.7216	6.06168	0.24247	0.00267
60.8	6.07224	26.8742	6.07224	0.24289	0.00269
60.9	6.08249	26.9948	6.08249	0.2433	0.0027
61	6.09166	27.0435	6.09166	0.24367	0.0027
61.1	6.10199	27.1429	6.10199	0.24408	0.00271
61.2	6.11216	27.2566	6.11216	0.24449	0.00273
61.3	6.1219	27.3368	6.1219	0.24488	0.00273
61.4	6.13173	27.4536	6.13173	0.24527	0.00275
61.5	6.14197	27.5505	6.14197	0.24568	0.00276
61.6	6.15219	27.6325	6.15219	0.24609	0.00276
61.7	6.16169	27.7145	6.16169	0.24647	0.00277
61.8	6.17197	27.8479	6.17197	0.24688	0.00278
61.9	6.1824	27.9746	6.1824	0.2473	0.0028
62	6.19159	28.0303	6.19159	0.24766	0.0028
62.1	6.20224	28.1757	6.20224	0.24809	0.00282
62.2	6.21247	28.2504	6.21247	0.2485	0.00283
62.3	6.22169	28.3228	6.22169	0.24887	0.00283
62.4	6.23186	28.4125	6.23186	0.24927	0.00284
62.5	6.24226	28.5672	6.24226	0.24969	0.00286
62.6	6.25197	28.6192	6.25197	0.25008	0.00286
62.7	6.26176	28.7436	6.26176	0.25047	0.00287
62.8	6.27183	28.837	6.27183	0.25087	0.00288
62.9	6.28231	28.976	6.28231	0.25129	0.0029
63	6.29167	29.0581	6.29167	0.25167	0.00291
63.1	6.30196	29.1353	6.30196	0.25208	0.00291
63.2	6.3125	29.2575	6.3125	0.2525	0.00293
63.3	6.32163	29.3347	6.32164	0.25287	0.00293
63.4	6.33216	29.4835	6.33216	0.25329	0.00295
63.5	6.34241	29.6079	6.34241	0.2537	0.00296
63.6	6.35173	29.6407	6.35173	0.25407	0.00296
63.7	6.36179	29.7592	6.36179	0.25447	0.00298
63.8	6.37221	29.8706	6.37221	0.25489	0.00299
63.9	6.38203	29.964	6.38203	0.25528	0.003
64	6.39171	30.0559	6.39171	0.25567	0.00301
64.1	6.40179	30.1454	6.40179	0.25607	0.00301
64.2	6.41234	30.2565	6.41234	0.25649	0.00303
64.3	6.42173	30.3184	6.42174	0.25687	0.00303
64.4	6.43196	30.4761	6.43196	0.25728	0.00305
64.5	6.44249	30.5958	6.44249	0.2577	0.00306
64.6	6.45163	30.6339	6.45163	0.25807	0.00306
64.7	6.46217	30.7254	6.46217	0.25849	0.00307
64.8	6.47248	30.8846	6.47248	0.2589	0.00309
64.9	6.48171	30.9428	6.48171	0.25927	0.00309
65	6.49194	31.0601	6.49194	0.25968	0.00311
65.1	6.50214	31.1744	6.50214	0.26009	0.00312
65.2	6.51187	31.2372	6.51187	0.26047	0.00312
65.3	6.52185	31.3409	6.52185	0.26087	0.00313
65.4	6.53173	31.4375	6.53173	0.26127	0.00314
65.5	6.54229	31.5697	6.54229	0.26169	0.00316
65.6	6.55179	31.6776	6.55179	0.26207	0.00317
65.7	6.562	31.775	6.562	0.26248	0.00318
65.8	6.57235	31.885	6.57235	0.26289	0.00319
65.9	6.58165	31.9537	6.58165	0.26327	0.0032
66	6.59224	32.105	6.59224	0.26369	0.00321
66.1	6.60233	32.1976	6.60233	0.26409	0.00322
66.2	6.61178	32.3013	6.61179	0.26447	0.00323
66.3	6.62191	32.4177	6.62191	0.26488	0.00324
66.4	6.63204	32.5297	6.63204	0.26528	0.00325
66.5	6.64198	32.5963	6.64198	0.26568	0.00326
66.6	6.6519	32.7379	6.6519	0.26608	0.00327
66.7	6.66167	32.8641	6.66167	0.26647	0.00329
66.8	6.67236	32.9493	6.67236	0.26689	0.00329
66.9	6.68167	33.0668	6.68167	0.26727	0.00331
67	6.69206	33.1933	6.69206	0.26768	0.00332
67.1	6.70237	33.3255	6.70237	0.26809	0.00333
67.2	6.71157	33.3768	6.71157	0.26846	0.00334
67.3	6.72221	33.529	6.72221	0.26889	0.00335
67.4	6.73242	33.625	6.73242	0.2693	0.00336
67.5	6.74176	33.6803	6.74176	0.26967	0.00337
67.6	6.75183	33.8373	6.75183	0.27007	0.00338
67.7	6.76218	33.9668	6.76218	0.27049	0.0034
67.8	6.77191	34.0358	6.77191	0.27088	0.0034
67.9	6.78183	34.1723	6.78183	0.27127	0.00342
68	6.79179	34.3159	6.7918	0.27167	0.00343
68.1	6.80223	34.4334	6.80223	0.27209	0.00344
68.2	6.81174	34.5559	6.81174	0.27247	0.00346
68.3	6.82221	34.6588	6.82221	0.27289	0.00347
68.4	6.83234	34.7682	6.83235	0.27329	0.00348
68.5	6.84173	34.9306	6.84173	0.27367	0.00349
68.6	6.85216	35.0385	6.85216	0.27409	0.0035
68.7	6.86241	35.1686	6.86241	0.2745	0.00352
68.8	6.8717	35.2451	6.8717	0.27487	0.00352
68.9	6.88182	35.4118	6.88182	0.27527	0.00354
69	6.8921	35.5424	6.89209	0.27568	0.00355
69.1	6.90202	35.6611	6.90202	0.27608	0.00357
69.2	6.91172	35.7448	6.91172	0.27647	0.00357
69.3	6.9218	35.9004	6.9218	0.27687	0.00359
69.4	6.93242	36.0378	6.93242	0.2773	0.0036
69.5	6.94166	36.1518	6.94166	0.27767	0.00362
69.6	6.95208	36.3071	6.95208	0.27808	0.00363
69.7	6.96241	36.4427	6.96241	0.2785	0.00364
69.8	6.97168	36.5206	6.97168	0.27887	0.00365
69.9	6.98203	36.6757	6.98203	0.27928	0.00367
70	6.99259	36.818	6.99259	0.2797	0.00368
70.1	7.00178	36.913	7.00178	0.28007	0.00369
70.2	7.01188	37.0687	7.01188	0.28048	0.00371
70.3	7.02198	37.2201	7.02198	0.28088	0.00372
70.4	7.03212	37.3185	7.03212	0.28128	0.00373
70.5	7.04161	37.4486	7.04161	0.28166	0.00374
70.6	7.05185	37.607	7.05185	0.28207	0.00376
70.7	7.06238	37.7403	7.06238	0.2825	0.00377
70.8	7.07167	37.7774	7.07167	0.28287	0.00378
70.9	7.08202	37.959	7.08202	0.28328	0.0038
71	7.09243	38.1475	7.09243	0.2837	0.00381
71.1	7.10172	38.1978	7.10172	0.28407	0.00382
71.2	7.11208	38.3428	7.11208	0.28448	0.00383
71.3	7.12256	38.5156	7.12256	0.2849	0.00385
71.4	7.13172	38.6136	7.13172	0.28527	0.00386
71.5	7.1419	38.7696	7.1419	0.28568	0.00388
71.6	7.15194	38.8979	7.15194	0.28608	0.00389
71.7	7.16215	39.0538	7.16215	0.28649	0.00391
71.8	7.17174	39.1277	7.17174	0.28687	0.00391
71.9	7.18187	39.267	7.18187	0.28727	0.00393
72	7.19221	39.4262	7.19221	0.28769	0.00394
72.1	7.20176	39.5743	7.20176	0.28807	0.00396
72.2	7.21199	39.7055	7.21199	0.28848	0.00397
72.3	7.22243	39.8499	7.22243	0.2889	0.00398
72.4	7.23161	39.913	7.23161	0.28926	0.00399
72.5	7.24208	40.0938	7.24208	0.28968	0.00401
72.6	7.25242	40.2381	7.25242	0.2901	0.00402
72.7	7.26165	40.2874	7.26165	0.29047	0.00403
72.8	7.27205	40.4775	7.27205	0.29088	0.00405
72.9	7.28185	40.6193	7.28185	0.29127	0.00406
73	7.29218	40.7099	7.29218	0.29169	0.00407
73.1	7.30174	40.8058	7.30174	0.29207	0.00408
73.2	7.31192	40.9473	7.31192	0.29248	0.00409
73.3	7.32227	41.0751	7.32227	0.29289	0.00411
73.4	7.33176	41.1945	7.33176	0.29327	0.00412
73.5	7.3421	41.3825	7.3421	0.29368	0.00414
73.6	7.35248	41.5453	7.35248	0.2941	0.00415
73.7	7.36154	41.5852	7.36154	0.29446	0.00416
73.8	7.37221	41.7513	7.37221	0.29489	0.00418
73.9	7.38235	41.8965	7.38235	0.29529	0.00419
74	7.39165	41.9819	7.39165	0.29567	0.0042
74.1	7.40201	42.1408	7.40201	0.29608	0.00421
74.2	7.4119	42.2272	7.4119	0.29648	0.00422
74.3	7.42206	42.3618	7.42206	0.29688	0.00424
74.4	7.43167	42.5046	7.43167	0.29727	0.00425
74.5	7.44202	42.6344	7.44202	0.29768	0.00426
74.6	7.45218	42.7589	7.45218	0.29809	0.00428
74.7	7.46182	42.8925	7.46182	0.29847	0.00429
74.8	7.4721	43.0258	7.4721	0.29888	0.0043
74.9	7.48239	43.1878	7.48239	0.2993	0.00432
75	7.4916	43.2652	7.4916	0.29966	0.00433
75.1	7.50227	43.4216	7.50227	0.30009	0.00434
75.2	7.51239	43.5379	7.51239	0.3005	0.00435
75.3	7.5218	43.6323	7.5218	0.30087	0.00436
75.4	7.53179	43.7938	7.53179	0.30127	0.00438
75.5	7.54191	43.907	7.54191	0.30168	0.00439
75.6	7.55209	44.0221	7.55209	0.30208	0.0044
75.7	7.56164	44.1724	7.56164	0.30247	0.00442
75.8	7.57198	44.3407	7.57198	0.30288	0.00443
75.9	7.58224	44.459	7.58224	0.30329	0.00445
76	7.5917	44.5361	7.5917	0.30367	0.00445
76.1	7.60202	44.6952	7.60203	0.30408	0.00447
76.2	7.6127	44.8743	7.6127	0.30451	0.00449
76.3	7.62157	44.9253	7.62157	0.30486	0.00449
76.4	7.63225	45.1144	7.63225	0.30529	0.00451
76.5	7.64239	45.2317	7.64239	0.3057	0.00452
76.6	7.65188	45.3331	7.65188	0.30608	0.00453
76.7	7.66167	45.4761	7.66167	0.30647	0.00455
76.8	7.67206	45.6472	7.67206	0.30688	0.00456
76.9	7.68215	45.7828	7.68215	0.30729	0.00458
77	7.69175	45.8406	7.69175	0.30767	0.00458
77.1	7.70176	45.9685	7.70176	0.30807	0.0046
77.2	7.7123	46.1624	7.7123	0.30849	0.00462
77.3	7.7216	46.2818	7.7216	0.30886	0.00463
77.4	7.73198	46.4252	7.73198	0.30928	0.00464
77.5	7.74248	46.5735	7.74248	0.3097	0.00466
77.6	7.75161	46.6657	7.75161	0.31006	0.00467
77.7	7.76205	46.8337	7.76205	0.31048	0.00468
77.8	7.77228	46.9903	7.77228	0.31089	0.0047
77.9	7.78205	47.0856	7.78205	0.31128	0.00471
78	7.79168	47.1903	7.79168	0.31167	0.00472
78.1	7.80204	47.3323	7.80204	0.31208	0.00473
78.2	7.81212	47.4635	7.81212	0.31248	0.00475
78.3	7.82181	47.6045	7.82181	0.31287	0.00476
78.4	7.83168	47.7226	7.83168	0.31327	0.00477
78.5	7.84253	47.8995	7.84253	0.3137	0.00479
78.6	7.85166	47.9699	7.85166	0.31407	0.0048
78.7	7.8621	48.1742	7.86211	0.31448	0.00482
78.8	7.87246	48.289	7.87246	0.3149	0.00483
78.9	7.88154	48.3825	7.88154	0.31526	0.00484
79	7.89209	48.5346	7.89209	0.31568	0.00485
79.1	7.90226	48.6765	7.90226	0.31609	0.00487
79.2	7.91181	48.7847	7.91181	0.31647	0.00488
79.3	7.92176	48.9412	7.92176	0.31687	0.00489
79.4	7.93202	49.1052	7.93202	0.31728	0.00491
79.5	7.94204	49.1938	7.94204	0.31768	0.00492
79.6	7.95191	49.2801	7.95191	0.31808	0.00493
79.7	7.96181	49.4325	7.96181	0.31847	0.00494
79.8	7.97238	49.6045	7.97238	0.3189	0.00496
79.9	7.98169	49.6881	7.98169	0.31927	0.00497
80	7.99227	49.8528	7.99227	0.31969	0.00499
80.1	8.00236	49.9847	8.00236	0.32009	0.005
80.2	8.0116	50.0604	8.0116	0.32046	0.00501
80.3	8.02223	50.2304	8.02223	0.32089	0.00502
80.4	8.03226	50.3876	8.03226	0.32129	0.00504
80.5	8.04175	50.4179	8.04175	0.32167	0.00504
80.6	8.05183	50.5851	8.05183	0.32207	0.00506
80.7	8.06187	50.7109	8.06187	0.32247	0.00507
80.8	8.07207	50.8749	8.07207	0.32288	0.00509
80.9	8.08186	51.0052	8.08186	0.32327	0.0051
81	8.0918	51.0836	8.0918	0.32367	0.00511
81.1	8.10227	51.2594	8.10227	0.32409	0.00513
81.2	8.11177	51.3869	8.11177	0.32447	0.00514
81.3	8.12227	51.5536	8.12227	0.32489	0.00516
81.4	8.13239	51.6843	8.13239	0.3253	0.00517
81.5	8.1417	51.7818	8.1417	0.32567	0.00518
81.6	8.15217	51.9604	8.15217	0.32609	0.0052
81.7	8.1623	52.0746	8.1623	0.32649	0.00521
81.8	8.17182	52.1543	8.17182	0.32687	0.00522
81.9	8.18182	52.2956	8.18182	0.32727	0.00523
82	8.19202	52.432	8.19202	0.32768	0.00524
82.1	8.20212	52.5744	8.20212	0.32808	0.00526
82.2	8.21172	52.6708	8.21172	0.32847	0.00527
82.3	8.22184	52.8372	8.22184	0.32887	0.00528
82.4	8.23233	52.963	8.23233	0.32929	0.0053
82.5	8.24161	53.039	8.24161	0.32966	0.0053
82.6	8.25228	53.2474	8.25228	0.33009	0.00532
82.7	8.26242	53.3893	8.26242	0.3305	0.00534
82.8	8.27164	53.4491	8.27164	0.33087	0.00534
82.9	8.28203	53.6206	8.28203	0.33128	0.00536
83	8.29238	53.8	8.29238	0.3317	0.00538
83.1	8.30187	53.8537	8.30187	0.33207	0.00539
83.2	8.31182	54.0115	8.31182	0.33247	0.0054
83.3	8.32184	54.1643	8.32184	0.33287	0.00542
83.4	8.33227	54.3067	8.33227	0.33329	0.00543
83.5	8.34167	54.4039	8.34167	0.33367	0.00544
83.6	8.35183	54.5553	8.35183	0.33407	0.00546
83.7	8.36246	54.7347	8.36246	0.3345	0.00547
83.8	8.37172	54.7852	8.37172	0.33487	0.00548
83.9	8.38215	54.9431	8.38215	0.33529	0.00549
84	8.3924	55.0981	8.3924	0.3357	0.00551
84.1	8.40165	55.2121	8.40165	0.33607	0.00552
84.2	8.41187	55.3796	8.41187	0.33647	0.00554
84.3	8.42234	55.6027	8.42234	0.33689	0.00556
84.4	8.43196	55.6853	8.43196	0.33728	0.00557
84.5	8.44175	55.8586	8.44175	0.33767	0.00559
84.6	8.45183	55.9881	8.45183	0.33807	0.0056
84.7	8.4623	56.191	8.4623	0.33849	0.00562
84.8	8.47167	56.3136	8.47167	0.33887	0.00563
84.9	8.48184	56.4558	8.48184	0.33927	0.00565
85	8.49246	56.629	8.49246	0.3397	0.00566
85.1	8.50176	56.7546	8.50176	0.34007	0.00568
85.2	8.51209	56.9149	8.51209	0.34048	0.00569
85.3	8.5225	57.0716	8.5225	0.3409	0.00571
85.4	8.53164	57.1425	8.53164	0.34127	0.00571
85.5	8.542	57.3616	8.542	0.34168	0.00574
85.6	8.5523	57.5279	8.5523	0.34209	0.00575
85.7	8.56184	57.5631	8.56184	0.34247	0.00576
85.8	8.5719	57.7352	8.5719	0.34288	0.00577
85.9	8.58172	57.8475	8.58172	0.34327	0.00578
86	8.59221	58.0165	8.59221	0.34369	0.0058
86.1	8.60173	58.1232	8.60173	0.34407	0.00581
86.2	8.61195	58.2732	8.61195	0.34448	0.00583
86.3	8.62234	58.4311	8.62234	0.34489	0.00584
86.4	8.63178	58.532	8.63178	0.34527	0.00585
86.5	8.64219	58.674	8.64219	0.34569	0.00587
86.6	8.65238	58.8549	8.65238	0.3461	0.00589
86.7	8.66168	58.9226	8.66168	0.34647	0.00589
86.8	8.67196	59.0717	8.67196	0.34688	0.00591
86.9	8.68227	59.2224	8.68227	0.34729	0.00592
87	8.69189	59.3182	8.69189	0.34768	0.00593
87.1	8.70195	59.4882	8.70195	0.34808	0.00595
87.2	8.7117	59.5817	8.7117	0.34847	0.00596
87.3	8.72222	59.7527	8.72222	0.34889	0.00598
87.4	8.73167	59.8414	8.73167	0.34927	0.00598
87.5	8.74196	59.9824	8.74196	0.34968	0.006
87.6	8.75233	60.1192	8.75233	0.35009	0.00601
87.7	8.76166	60.2217	8.76166	0.35047	0.00602
87.8	8.77216	60.3682	8.77216	0.35089	0.00604
87.9	8.78244	60.5121	8.78244	0.3513	0.00605
88	8.79164	60.5978	8.79164	0.35167	0.00606
88.1	8.80199	60.772	8.80199	0.35208	0.00608
88.2	8.81233	60.9115	8.81233	0.35249	0.00609
88.3	8.82182	60.9755	8.82182	0.35287	0.0061
88.4	8.83189	61.1154	8.83189	0.35328	0.00611
88.5	8.84186	61.2358	8.84186	0.35367	0.00612
88.6	8.85206	61.3621	8.85206	0.35408	0.00614
88.7	8.86168	61.5095	8.86168	0.35447	0.00615
88.8	8.8721	61.6672	8.8721	0.35488	0.00617
88.9	8.88231	61.7794	8.88231	0.35529	0.00618
89	8.89172	61.8334	8.89172	0.35567	0.00618
89.1	8.90221	62.0306	8.90221	0.35609	0.0062
89.2	8.91244	62.1802	8.91244	0.3565	0.00622
89.3	8.92161	62.2232	8.92161	0.35686	0.00622
89.4	8.932	62.3824	8.932	0.35728	0.00624
89.5	8.94231	62.5421	8.94231	0.35769	0.00625
89.6	8.95187	62.6409	8.95187	0.35807	0.00626
89.7	8.96176	62.7407	8.96176	0.35847	0.00627
89.8	8.97181	62.8479	8.97181	0.35887	0.00628
89.9	8.98229	63.0011	8.98229	0.35929	0.0063
90	8.99167	63.1026	8.99167	0.35967	0.00631
90.1	9.002	63.266	9.002	0.36008	0.00633
90.2	9.01239	63.4126	9.01239	0.3605	0.00634
90.3	9.02169	63.4924	9.02169	0.36087	0.00635
90.4	9.0321	63.6308	9.0321	0.36128	0.00636
90.5	9.04254	63.7734	9.04254	0.3617	0.00638
90.6	9.05169	63.8477	9.05169	0.36207	0.00638
90.7	9.06199	64.0186	9.06199	0.36248	0.0064
90.8	9.07213	64.1466	9.07213	0.36289	0.00641
90.9	9.08203	64.2476	9.08203	0.36328	0.00642
91	9.09164	64.3897	9.09164	0.36367	0.00644
91.1	9.1018	64.5191	9.1018	0.36407	0.00645
91.2	9.11231	64.6736	9.11231	0.36449	0.00647
91.3	9.12168	64.7746	9.12168	0.36487	0.00648
91.4	9.13196	64.9184	9.13196	0.36528	0.00649
91.5	9.14237	65.0742	9.14237	0.36569	0.00651
91.6	9.15176	65.1643	9.15176	0.36607	0.00652
91.7	9.16206	65.321	9.16206	0.36648	0.00653
91.8	9.17257	65.4802	9.17257	0.3669	0.00655
91.9	9.18167	65.4998	9.18167	0.36727	0.00655
92	9.19208	65.6765	9.19208	0.36768	0.00657
92.1	9.20212	65.8407	9.20212	0.36808	0.00658
92.2	9.21201	65.9133	9.21201	0.36848	0.00659
92.3	9.22174	66.0151	9.22174	0.36887	0.0066
92.4	9.23183	66.1418	9.23183	0.36927	0.00661
92.5	9.24209	66.3017	9.24209	0.36968	0.00663
92.6	9.25185	66.3885	9.25185	0.37007	0.00664
92.7	9.26187	66.5276	9.26187	0.37047	0.00665
92.8	9.27242	66.6909	9.27242	0.3709	0.00667
92.9	9.28169	66.7206	9.28169	0.37127	0.00667
93	9.2921	66.8529	9.2921	0.37168	0.00669
93.1	9.30246	67.0306	9.30246	0.3721	0.0067
93.2	9.31168	67.1026	9.31168	0.37247	0.00671
93.3	9.32214	67.2684	9.32214	0.37289	0.00673
93.4	9.33198	67.3601	9.33198	0.37328	0.00674
93.5	9.34207	67.486	9.34207	0.37368	0.00675
93.6	9.35171	67.6071	9.35171	0.37407	0.00676
93.7	9.36185	67.7704	9.36185	0.37447	0.00678
93.8	9.37223	67.908	9.37223	0.37489	0.00679
93.9	9.38187	67.9866	9.38187	0.37527	0.0068
94	9.39187	68.1197	9.39187	0.37567	0.00681
94.1	9.4025	68.2995	9.4025	0.3761	0.00683
94.2	9.41154	68.3656	9.41154	0.37646	0.00684
94.3	9.42218	68.5818	9.42218	0.37689	0.00686
94.4	9.43243	68.6936	9.43243	0.3773	0.00687
94.5	9.44162	68.7439	9.44162	0.37766	0.00687
94.6	9.45209	68.9404	9.45209	0.37808	0.00689
94.7	9.4621	69.0814	9.4621	0.37848	0.00691
94.8	9.47189	69.1784	9.47189	0.37888	0.00692
94.9	9.48164	69.2825	9.48164	0.37927	0.00693
95	9.49203	69.4267	9.49203	0.37968	0.00694
95.1	9.50211	69.5168	9.50211	0.38008	0.00695
95.2	9.51186	69.6439	9.51186	0.38047	0.00696
95.3	9.52202	69.792	9.52202	0.38088	0.00698
95.4	9.5324	69.9917	9.5324	0.3813	0.007
95.5	9.54156	70.0221	9.54156	0.38166	0.007
95.6	9.55232	70.1901	9.55232	0.38209	0.00702
95.7	9.56243	70.3317	9.56243	0.3825	0.00703
95.8	9.57176	70.424	9.57176	0.38287	0.00704
95.9	9.5819	70.5647	9.5819	0.38328	0.00706
96	9.59211	70.7215	9.59211	0.38368	0.00707
96.1	9.60191	70.7797	9.60191	0.38408	0.00708
96.2	9.61163	70.9078	9.61163	0.38447	0.00709
96.3	9.62195	71.1288	9.62195	0.38488	0.00711
96.4	9.6322	71.2785	9.6322	0.38529	0.00713
96.5	9.64171	71.3903	9.64171	0.38567	0.00714
96.6	9.65195	71.5357	9.65195	0.38608	0.00715
96.7	9.66258	71.7123	9.66258	0.3865	0.00717
96.8	9.6716	71.8009	9.6716	0.38686	0.00718
96.9	9.6823	72.0094	9.6823	0.38729	0.0072
97	9.69244	72.0989	9.69244	0.3877	0.00721
97.1	9.70176	72.1963	9.70176	0.38807	0.00722
97.2	9.7118	72.3544	9.7118	0.38847	0.00724
97.3	9.72221	72.5346	9.72221	0.38889	0.00725
97.4	9.73202	72.6306	9.73202	0.38928	0.00726
97.5	9.74175	72.8141	9.74175	0.38967	0.00728
97.6	9.75173	72.978	9.75173	0.39007	0.0073
97.7	9.76225	73.2212	9.76225	0.39049	0.00732
97.8	9.77164	73.373	9.77164	0.39087	0.00734
97.9	9.78199	73.6282	9.78199	0.39128	0.00736
98	9.79248	73.8704	9.79248	0.3917	0.00739
98.1	9.80162	73.9796	9.80162	0.39206	0.0074
98.2	9.81215	74.2796	9.81215	0.39249	0.00743
98.3	9.82236	74.5324	9.82236	0.39289	0.00745
98.4	9.83191	74.7384	9.83191	0.39328	0.00747
98.5	9.84186	75.0207	9.84186	0.39367	0.0075
98.6	9.85214	75.3594	9.85214	0.39409	0.00754
98.7	9.86204	75.5985	9.86204	0.39448	0.00756
98.8	9.87185	75.9274	9.87185	0.39487	0.00759
98.9	9.88165	76.2739	9.88165	0.39527	0.00763
99	9.89241	76.6288	9.89241	0.3957	0.00766
99.1	9.90175	76.8594	9.90175	0.39607	0.00769
99.2	9.91201	77.1837	9.91201	0.39648	0.00772
99.3	9.92235	77.5524	9.92235	0.39689	0.00776
99.4	9.93159	77.7613	9.93159	0.39726	0.00778
99.5	9.94216	78.1588	9.94216	0.39769	0.00782
99.6	9.95238	78.5081	9.95238	0.3981	0.00785
99.7	9.96171	78.7386	9.96171	0.39847	0.00787
99.8	9.97184	79.1071	9.97184	0.39887	0.00791
99.9	9.98211	79.4534	9.98211	0.39928	0.00795
100	9.99191	79.7249	9.99191	0.39968	0.00797
100.1	10.002	80.1226	10.002	0.40008	0.00801
100.2	10.0117	80.4032	10.0117	0.40047	0.00804
100.3	10.0224	80.8523	10.0224	0.4009	0.00809
100.4	10.0317	81.0884	10.0317	0.40127	0.00811
100.5	10.0421	81.443	10.0421	0.40168	0.00814
100.6	10.0524	81.8162	10.0524	0.4021	0.00818
100.7	10.0617	82.0497	10.0617	0.40247	0.0082
100.8	10.0723	82.465	10.0723	0.40289	0.00825
100.9	10.0823	82.8066	10.0823	0.40329	0.00828
101	10.0916	83.0459	10.0916	0.40367	0.0083
101.1	10.1019	83.439	10.1019	0.40407	0.00834
101.2	10.112	83.8034	10.112	0.40448	0.00838
101.3	10.122	84.1334	10.122	0.40488	0.00841
101.4	10.1319	84.5293	10.1319	0.40528	0.00845
101.5	10.1417	84.8385	10.1417	0.40567	0.00848
101.6	10.1522	85.2698	10.1522	0.40609	0.00853
101.7	10.1617	85.6134	10.1617	0.40647	0.00856
101.8	10.1722	86.1013	10.1722	0.40689	0.00861
101.9	10.1824	86.4929	10.1824	0.4073	0.00865
102	10.1918	86.8223	10.1918	0.40767	0.00868
102.1	10.2022	87.2613	10.2022	0.40809	0.00873
102.2	10.2124	87.7312	10.2124	0.4085	0.00877
102.3	10.2217	88.018	10.2217	0.40887	0.0088
102.4	10.2319	88.4589	10.2319	0.40927	0.00885
102.5	10.2421	88.8987	10.2421	0.40969	0.00889
102.6	10.252	89.2994	10.252	0.41008	0.00893
102.7	10.2617	89.6897	10.2617	0.41047	0.00897
102.8	10.2718	90.1148	10.2718	0.41087	0.00901
102.9	10.2822	90.611	10.2822	0.41129	0.00906
103	10.2916	90.9848	10.2916	0.41166	0.0091
103.1	10.3022	91.4549	10.3022	0.41209	0.00915
103.2	10.3124	91.8977	10.3124	0.41249	0.00919
103.3	10.3217	92.2365	10.3217	0.41287	0.00922
103.4	10.3321	92.7516	10.3321	0.41328	0.00928
103.5	10.3426	93.2347	10.3426	0.4137	0.00932
103.6	10.3516	93.4772	10.3516	0.41407	0.00935
103.7	10.362	94.0072	10.362	0.41448	0.0094
103.8	10.3721	94.4473	10.3721	0.41488	0.00944
103.9	10.3821	94.8963	10.3821	0.41528	0.00949
104	10.3917	95.3177	10.3917	0.41567	0.00953
104.1	10.4018	95.824	10.4018	0.41607	0.00958
104.2	10.4123	96.329	10.4123	0.41649	0.00963
104.3	10.4217	96.6738	10.4217	0.41687	0.00967
104.4	10.432	97.2219	10.432	0.41728	0.00972
104.5	10.4424	97.7308	10.4424	0.4177	0.00977
104.6	10.4516	98.0752	10.4516	0.41807	0.00981
104.7	10.462	98.6301	10.462	0.41848	0.00986
104.8	10.4724	99.1795	10.4724	0.4189	0.00992
104.9	10.4818	99.462	10.4818	0.41927	0.00995
105	10.4919	100.007	10.4919	0.41968	0.01
105.1	10.5019	100.509	10.5019	0.42008	0.01005
105.2	10.5123	100.956	10.5123	0.42049	0.0101
105.3	10.5217	101.326	10.5217	0.42087	0.01013
105.4	10.5319	101.798	10.5319	0.42127	0.01018
105.5	10.5423	102.344	10.5423	0.42169	0.01023
105.6	10.5518	102.757	10.5518	0.42207	0.01028
105.7	10.562	103.194	10.562	0.42248	0.01032
105.8	10.5725	103.757	10.5725	0.4229	0.01038
105.9	10.5816	104.009	10.5816	0.42326	0.0104
106	10.5921	104.585	10.5921	0.42369	0.01046
106.1	10.6023	105.084	10.6023	0.42409	0.01051
106.2	10.6117	105.423	10.6117	0.42447	0.01054
106.3	10.6219	105.968	10.6219	0.42488	0.0106
106.4	10.6318	106.394	10.6318	0.42527	0.01064
106.5	10.6421	106.892	10.6421	0.42569	0.01069
106.6	10.6518	107.326	10.6518	0.42607	0.01073
106.7	10.6619	107.86	10.6619	0.42647	0.01079
106.8	10.6722	108.405	10.6722	0.42689	0.01084
106.9	10.6819	108.864	10.6819	0.42727	0.01089
107	10.6921	109.429	10.6921	0.42768	0.01094
107.1	10.7024	110.016	10.7024	0.4281	0.011
107.2	10.7117	110.369	10.7117	0.42847	0.01104
107.3	10.7221	110.96	10.7221	0.42888	0.0111
107.4	10.7323	111.517	10.7323	0.42929	0.01115
107.5	10.7418	111.888	10.7418	0.42967	0.01119
107.6	10.752	112.464	10.752	0.43008	0.01125
107.7	10.7618	112.969	10.7618	0.43047	0.0113
107.8	10.7721	113.472	10.7721	0.43089	0.01135
107.9	10.7817	113.917	10.7817	0.43127	0.01139
108	10.7918	114.426	10.7918	0.43167	0.01144
108.1	10.8023	115.032	10.8023	0.43209	0.0115
108.2	10.8117	115.469	10.8117	0.43247	0.01155
108.3	10.8221	116.029	10.8221	0.43288	0.0116
108.4	10.8325	116.656	10.8325	0.4333	0.01167
108.5	10.8417	117.005	10.8417	0.43367	0.0117
108.6	10.8521	117.656	10.8521	0.43408	0.01177
108.7	10.8625	118.2	10.8625	0.4345	0.01182
108.8	10.8717	118.611	10.8717	0.43487	0.01186
108.9	10.8819	119.202	10.8819	0.43528	0.01192
109	10.8919	119.727	10.8919	0.43568	0.01197
109.1	10.9021	120.215	10.9021	0.43608	0.01202
109.2	10.9116	120.709	10.9116	0.43647	0.01207
109.3	10.922	121.339	10.922	0.43688	0.01213
109.4	10.9323	121.989	10.9323	0.43729	0.0122
109.5	10.9417	122.453	10.9417	0.43767	0.01225
109.6	10.9521	123.089	10.9521	0.43809	0.01231
109.7	10.9625	123.685	10.9625	0.4385	0.01237
109.8	10.9716	124.084	10.9716	0.43886	0.01241
109.9	10.9821	124.794	10.9821	0.43928	0.01248
110	10.9924	125.398	10.9924	0.4397	0.01254
110.1	11.0018	125.799	11.0018	0.44007	0.01258
110.2	11.0118	126.412	11.0118	0.44047	0.01264
110.3	11.022	127.02	11.022	0.44088	0.0127
110.4	11.0321	127.594	11.0321	0.44129	0.01276
110.5	11.0417	128.161	11.0417	0.44167	0.01282
110.6	11.0518	128.769	11.0518	0.44207	0.01288
110.7	11.0624	129.458	11.0624	0.44249	0.01295
110.8	11.0717	129.931	11.0717	0.44287	0.01299
110.9	11.0821	130.603	11.0821	0.44328	0.01306
111	11.0925	131.247	11.0925	0.4437	0.01312
111.1	11.1016	131.583	11.1016	0.44406	0.01316
111.2	11.1121	132.367	11.1121	0.44448	0.01324
111.3	11.1223	133.012	11.1223	0.44489	0.0133
111.4	11.1319	133.449	11.1319	0.44528	0.01334
111.5	11.1417	134.033	11.1417	0.44567	0.0134
111.6	11.1519	134.679	11.1519	0.44608	0.01347
111.7	11.1622	135.314	11.1622	0.44649	0.01353
111.8	11.1717	135.874	11.1717	0.44687	0.01359
111.9	11.1818	136.539	11.1818	0.44727	0.01365
112	11.1924	137.348	11.1924	0.4477	0.01373
112.1	11.2018	137.845	11.2018	0.44807	0.01378
112.2	11.212	138.611	11.212	0.44848	0.01386
112.3	11.2225	139.459	11.2225	0.4489	0.01395
112.4	11.2316	139.9	11.2316	0.44927	0.01399
112.5	11.2421	140.714	11.2421	0.44968	0.01407
112.6	11.2523	141.458	11.2523	0.45009	0.01415
112.7	11.2619	142.013	11.2619	0.45048	0.0142
112.8	11.2718	142.75	11.2718	0.45087	0.01428
112.9	11.2819	143.458	11.2819	0.45128	0.01435
113	11.292	144.111	11.292	0.45168	0.01441
113.1	11.3019	144.81	11.3019	0.45208	0.01448
113.2	11.3118	145.357	11.3118	0.45247	0.01454
113.3	11.3224	146.158	11.3224	0.4529	0.01462
113.4	11.3317	146.72	11.3317	0.45327	0.01467
113.5	11.3421	147.433	11.3421	0.45368	0.01474
113.6	11.3524	148.102	11.3524	0.4541	0.01481
113.7	11.3616	148.49	11.3616	0.45447	0.01485
113.8	11.3722	149.354	11.3722	0.45489	0.01494
113.9	11.3821	150.038	11.3821	0.45529	0.015
114	11.392	150.541	11.392	0.45568	0.01505
114.1	11.4018	151.206	11.4018	0.45607	0.01512
114.2	11.4119	151.907	11.4119	0.45647	0.01519
114.3	11.4221	152.642	11.4221	0.45688	0.01526
114.4	11.4319	153.326	11.4319	0.45728	0.01533
114.5	11.4418	153.917	11.4418	0.45767	0.01539
114.6	11.4524	154.773	11.4524	0.4581	0.01548
114.7	11.4616	155.203	11.4616	0.45846	0.01552
114.8	11.4722	156.039	11.4722	0.45889	0.0156
114.9	11.4824	156.831	11.4824	0.4593	0.01568
115	11.4916	157.212	11.4916	0.45966	0.01572
115.1	11.5022	158.046	11.5022	0.46009	0.0158
115.2	11.5123	158.663	11.5123	0.46049	0.01587
115.3	11.5218	159.243	11.5218	0.46087	0.01592
115.4	11.5317	159.965	11.5317	0.46127	0.016
115.5	11.542	160.747	11.542	0.46168	0.01607
115.6	11.552	161.463	11.552	0.46208	0.01615
115.7	11.5619	162.238	11.5619	0.46248	0.01622
115.8	11.5719	162.976	11.5719	0.46288	0.0163
115.9	11.5823	163.863	11.5823	0.46329	0.01639
116	11.5917	164.494	11.5917	0.46367	0.01645
116.1	11.6022	165.405	11.6022	0.46409	0.01654
116.2	11.6125	166.25	11.6125	0.4645	0.01663
116.3	11.6217	166.756	11.6217	0.46487	0.01668
116.4	11.632	167.754	11.632	0.46528	0.01678
116.5	11.6423	168.595	11.6423	0.46569	0.01686
116.6	11.6519	169.199	11.6519	0.46607	0.01692
116.7	11.6617	169.973	11.6617	0.46647	0.017
116.8	11.672	170.825	11.672	0.46688	0.01708
116.9	11.6822	171.631	11.6822	0.46729	0.01716
117	11.6917	172.395	11.6917	0.46767	0.01724
117.1	11.7018	173.23	11.7018	0.46807	0.01732
117.2	11.7125	174.184	11.7125	0.4685	0.01742
117.3	11.7216	174.744	11.7216	0.46887	0.01747
117.4	11.7322	175.755	11.7322	0.46929	0.01758
117.5	11.7425	176.676	11.7425	0.4697	0.01767
117.6	11.7517	177.206	11.7517	0.47007	0.01772
117.7	11.7619	178.172	11.7619	0.47048	0.01782
117.8	11.7724	179.151	11.7724	0.4709	0.01792
117.9	11.7819	179.758	11.7819	0.47128	0.01798
118	11.7918	180.62	11.7918	0.47167	0.01806
118.1	11.8018	181.449	11.8018	0.47207	0.01814
118.2	11.8123	182.399	11.8123	0.47249	0.01824
118.3	11.8217	183.092	11.8217	0.47287	0.01831
118.4	11.8319	183.951	11.8319	0.47327	0.0184
118.5	11.8424	184.943	11.8424	0.4737	0.01849
118.6	11.8516	185.527	11.8516	0.47406	0.01855
118.7	11.8622	186.565	11.8622	0.47449	0.01866
118.8	11.8724	187.52	11.8724	0.4749	0.01875
118.9	11.8818	188.068	11.8818	0.47527	0.01881
119	11.8919	189.044	11.8919	0.47568	0.0189
119.1	11.9024	189.995	11.9024	0.4761	0.019
119.2	11.9119	190.6	11.9119	0.47647	0.01906
119.3	11.9218	191.519	11.9218	0.47687	0.01915
119.4	11.9317	192.311	11.9317	0.47727	0.01923
119.5	11.9423	193.246	11.9423	0.47769	0.01932
119.6	11.9517	193.971	11.9517	0.47807	0.0194
119.7	11.9619	194.917	11.9619	0.47848	0.01949
119.8	11.9723	195.922	11.9723	0.47889	0.01959
119.9	11.9817	196.647	11.9817	0.47927	0.01966
120	11.9921	197.687	11.9921	0.47968	0.01977
120.1	12.0024	198.7	12.0024	0.4801	0.01987
120.2	12.0117	199.27	12.0117	0.48047	0.01993
120.3	12.0219	200.301	12.0219	0.48088	0.02003
120.4	12.0322	201.303	12.0322	0.48129	0.02013
120.5	12.0418	201.988	12.0418	0.48167	0.0202
120.6	12.052	203	12.052	0.48208	0.0203
120.7	12.0618	203.791	12.0618	0.48247	0.02038
120.8	12.0723	204.862	12.0723	0.48289	0.02049
120.9	12.0817	205.586	12.0817	0.48327	0.02056
121	12.092	206.534	12.092	0.48368	0.02065
121.1	12.1022	207.484	12.1022	0.48409	0.02075
121.2	12.1117	208.156	12.1117	0.48447	0.02082
121.3	12.1222	209.198	12.1222	0.48489	0.02092
121.4	12.1325	210.156	12.1325	0.4853	0.02102
121.5	12.1416	210.606	12.1416	0.48566	0.02106
121.6	12.152	211.712	12.152	0.48608	0.02117
121.7	12.1621	212.564	12.1621	0.48648	0.02126
121.8	12.1719	213.284	12.1719	0.48687	0.02133
121.9	12.182	214.276	12.182	0.48728	0.02143
122	12.1918	215.071	12.1918	0.48767	0.02151
122.1	12.2021	216.008	12.2021	0.48808	0.0216
122.2	12.2117	216.795	12.2117	0.48847	0.02168
122.3	12.2221	217.813	12.2221	0.48888	0.02178
122.4	12.2323	218.754	12.2323	0.48929	0.02188
122.5	12.2418	219.451	12.2418	0.48967	0.02195
122.6	12.2522	220.436	12.2522	0.49009	0.02204
122.7	12.2624	221.384	12.2624	0.4905	0.02214
122.8	12.2716	221.948	12.2716	0.49087	0.02219
122.9	12.2821	223.116	12.2821	0.49128	0.02231
123	12.2922	224.008	12.2922	0.49169	0.0224
123.1	12.3019	224.686	12.3019	0.49208	0.02247
123.2	12.3117	225.57	12.3117	0.49247	0.02256
123.3	12.3218	226.471	12.3218	0.49287	0.02265
123.4	12.3321	227.451	12.3321	0.49329	0.02275
123.5	12.3416	228.197	12.3416	0.49367	0.02282
123.6	12.3521	229.248	12.3521	0.49408	0.02292
123.7	12.3623	230.224	12.3623	0.49449	0.02302
123.8	12.3717	230.926	12.3717	0.49487	0.02309
123.9	12.3821	231.993	12.3821	0.49528	0.0232
124	12.3927	233.147	12.3927	0.49571	0.02331
124.1	12.4016	233.458	12.4016	0.49606	0.02335
124.2	12.4121	234.658	12.4121	0.49648	0.02347
124.3	12.4222	235.588	12.4222	0.49689	0.02356
124.4	12.4321	236.345	12.4321	0.49728	0.02363
124.5	12.4416	237.097	12.4416	0.49766	0.02371
124.6	12.4519	238.091	12.4519	0.49808	0.02381
124.7	12.4622	239.016	12.4622	0.49849	0.0239
124.8	12.4717	239.771	12.4717	0.49887	0.02398
124.9	12.4819	240.749	12.4819	0.49928	0.02407
125	12.4923	241.837	12.4923	0.49969	0.02418
125.1	12.5017	242.5	12.5017	0.50007	0.02425
125.2	12.5121	243.607	12.5121	0.50048	0.02436
125.3	12.5225	244.711	12.5225	0.5009	0.02447
125.4	12.5317	245.183	12.5317	0.50127	0.02452
125.5	12.5419	246.278	12.5419	0.50168	0.02463
125.6	12.5521	247.199	12.5521	0.50208	0.02472
125.7	12.5622	248.063	12.5622	0.50249	0.02481
125.8	12.5717	248.859	12.5717	0.50287	0.02489
125.9	12.5818	249.804	12.5818	0.50327	0.02498
126	12.5922	250.765	12.5922	0.50369	0.02508
126.1	12.6018	251.531	12.6018	0.50407	0.02515
126.2	12.6119	252.454	12.6119	0.50447	0.02525
126.3	12.6226	253.696	12.6226	0.5049	0.02537
126.4	12.6316	254.14	12.6316	0.50526	0.02541
126.5	12.6421	255.316	12.6421	0.50569	0.02553
126.6	12.6525	256.338	12.6525	0.5061	0.02563
126.7	12.6616	256.832	12.6616	0.50646	0.02568
126.8	12.672	257.974	12.672	0.50688	0.0258
126.9	12.682	258.899	12.682	0.50728	0.02589
127	12.692	259.744	12.692	0.50768	0.02597
127.1	12.7018	260.565	12.7018	0.50807	0.02606
127.2	12.7119	261.548	12.7119	0.50847	0.02615
127.3	12.7222	262.551	12.7222	0.50889	0.02626
127.4	12.7319	263.331	12.7319	0.50927	0.02633
127.5	12.742	264.231	12.742	0.50968	0.02642
127.6	12.7525	265.389	12.7525	0.5101	0.02654
127.7	12.7617	265.992	12.7617	0.51047	0.0266
127.8	12.7722	267.143	12.7722	0.51089	0.02671
127.9	12.7823	268.085	12.7823	0.51129	0.02681
128	12.7917	268.645	12.7917	0.51167	0.02686
128.1	12.8021	269.818	12.8021	0.51208	0.02698
128.2	12.812	270.675	12.812	0.51248	0.02707
128.3	12.822	271.485	12.822	0.51288	0.02715
128.4	12.8317	272.357	12.8317	0.51327	0.02724
128.5	12.8418	273.251	12.8418	0.51367	0.02733
128.6	12.8522	274.256	12.8522	0.51409	0.02743
128.7	12.8618	275.09	12.8618	0.51447	0.02751
128.8	12.872	276.09	12.872	0.51488	0.02761
128.9	12.8824	277.16	12.8824	0.5153	0.02772
129	12.8917	277.762	12.8917	0.51567	0.02778
129.1	12.9022	279.028	12.9022	0.51609	0.0279
129.2	12.9124	280.007	12.9124	0.5165	0.028
129.3	12.9217	280.55	12.9217	0.51687	0.02806
129.4	12.932	281.664	12.932	0.51728	0.02817
129.5	12.9421	282.712	12.9421	0.51769	0.02827
129.6	12.9519	283.498	12.9519	0.51808	0.02835
129.7	12.9617	284.432	12.9617	0.51847	0.02844
129.8	12.9719	285.423	12.9719	0.51888	0.02854
129.9	12.9822	286.488	12.9822	0.51929	0.02865
130	12.9917	287.218	12.9917	0.51967	0.02872
130.1	13.002	288.345	13.002	0.52008	0.02883
130.2	13.0124	289.45	13.0124	0.5205	0.02894
130.3	13.0216	289.954	13.0216	0.52086	0.029
130.4	13.0322	291.234	13.0322	0.52129	0.02912
130.5	13.0424	292.202	13.0424	0.5217	0.02922
130.6	13.0518	292.819	13.0518	0.52207	0.02928
130.7	13.0618	293.857	13.0618	0.52247	0.02939
130.8	13.0721	294.909	13.0721	0.52289	0.02949
130.9	13.082	295.666	13.082	0.52328	0.02957
131	13.0917	296.521	13.0917	0.52367	0.02965
131.1	13.1018	297.458	13.1018	0.52407	0.02975
131.2	13.1123	298.58	13.1123	0.52449	0.02986
131.3	13.1217	299.231	13.1217	0.52487	0.02992
131.4	13.132	300.295	13.132	0.52528	0.03003
131.5	13.1425	301.439	13.1425	0.5257	0.03014
131.6	13.1516	301.935	13.1516	0.52607	0.03019
131.7	13.1622	303.147	13.1622	0.52649	0.03031
131.8	13.1724	304.124	13.1724	0.5269	0.03041
131.9	13.1818	304.69	13.1818	0.52727	0.03047
132	13.1917	305.715	13.1917	0.52767	0.03057
132.1	13.2021	306.846	13.2021	0.52808	0.03068
132.2	13.2121	307.629	13.2121	0.52848	0.03076
132.3	13.2217	308.426	13.2217	0.52887	0.03084
132.4	13.2317	309.354	13.2317	0.52927	0.03094
132.5	13.2424	310.584	13.2424	0.5297	0.03106
132.6	13.2517	311.231	13.2517	0.53007	0.03112
132.7	13.262	312.296	13.262	0.53048	0.03123
132.8	13.2724	313.389	13.2724	0.5309	0.03134
132.9	13.2817	313.887	13.2817	0.53127	0.03139
133	13.2922	315.128	13.2922	0.53169	0.03151
133.1	13.3024	316.193	13.3024	0.5321	0.03162
133.2	13.3118	316.684	13.3118	0.53247	0.03167
133.3	13.3218	317.72	13.3218	0.53287	0.03177
133.4	13.3321	318.751	13.3321	0.53328	0.03188
133.5	13.342	319.524	13.342	0.53368	0.03195
133.6	13.3519	320.45	13.3519	0.53407	0.03205
133.7	13.3617	321.272	13.3617	0.53447	0.03213
133.8	13.3723	322.511	13.3723	0.53489	0.03225
133.9	13.3817	323.206	13.3817	0.53527	0.03232
134	13.392	324.226	13.392	0.53568	0.03242
134.1	13.4024	325.281	13.4024	0.5361	0.03253
134.2	13.4116	325.748	13.4116	0.53646	0.03257
134.3	13.4223	327.031	13.4223	0.53689	0.0327
134.4	13.4323	327.999	13.4323	0.53729	0.0328
134.5	13.4418	328.585	13.4418	0.53767	0.03286
134.6	13.4519	329.593	13.4519	0.53807	0.03296
134.7	13.462	330.538	13.462	0.53848	0.03305
134.8	13.4721	331.367	13.4721	0.53888	0.03314
134.9	13.4819	332.286	13.4819	0.53928	0.03323
135	13.4917	333.033	13.4917	0.53967	0.0333
135.1	13.5023	334.278	13.5023	0.54009	0.03343
135.2	13.5116	334.883	13.5116	0.54047	0.03349
135.3	13.5221	336.05	13.5221	0.54088	0.03361
135.4	13.5324	337.135	13.5324	0.5413	0.03371
135.5	13.5415	337.586	13.5415	0.54166	0.03376
135.6	13.5523	338.887	13.5523	0.54209	0.03389
135.7	13.5623	339.923	13.5623	0.54249	0.03399
135.8	13.5717	340.428	13.5717	0.54287	0.03404
135.9	13.5818	341.531	13.5818	0.54327	0.03415
136	13.5921	342.581	13.5921	0.54369	0.03426
136.1	13.602	343.334	13.602	0.54408	0.03433
136.2	13.6118	344.289	13.6118	0.54447	0.03443
136.3	13.6219	345.207	13.6219	0.54487	0.03452
136.4	13.6322	346.325	13.6322	0.54529	0.03463
136.5	13.6417	346.968	13.6417	0.54567	0.0347
136.6	13.6523	348.157	13.6523	0.54609	0.03482
136.7	13.6623	349.107	13.6623	0.54649	0.03491
136.8	13.6717	349.689	13.6717	0.54687	0.03497
136.9	13.6821	350.891	13.6821	0.54729	0.03509
137	13.6924	351.939	13.6924	0.54769	0.03519
137.1	13.7017	352.436	13.7017	0.54807	0.03524
137.2	13.7118	353.514	13.7118	0.54847	0.03535
137.3	13.7221	354.547	13.7221	0.54888	0.03545
137.4	13.7321	355.368	13.7321	0.54928	0.03554
137.5	13.7417	356.149	13.7417	0.54967	0.03561
137.6	13.7518	357.105	13.7518	0.55007	0.03571
137.7	13.7624	358.347	13.7624	0.5505	0.03583
137.8	13.7716	358.909	13.7716	0.55087	0.03589
137.9	13.7821	360.118	13.7821	0.55129	0.03601
138	13.7925	361.189	13.7925	0.5517	0.03612
138.1	13.8017	361.664	13.8017	0.55207	0.03617
138.2	13.812	362.862	13.812	0.55248	0.03629
138.3	13.8225	364.012	13.8225	0.5529	0.0364
138.4	13.8318	364.379	13.8318	0.55327	0.03644
138.5	13.8418	365.396	13.8418	0.55367	0.03654
138.6	13.8519	366.383	13.8519	0.55408	0.03664
138.7	13.8622	367.346	13.8622	0.55449	0.03673
138.8	13.8716	367.984	13.8716	0.55486	0.0368
138.9	13.8818	369.034	13.8818	0.55527	0.0369
139	13.8924	370.161	13.8924	0.55569	0.03702
139.1	13.9016	370.691	13.9016	0.55606	0.03707
139.2	13.9121	371.914	13.9121	0.55648	0.03719
139.3	13.9225	373.031	13.9225	0.5569	0.0373
139.4	13.9318	373.478	13.9318	0.55727	0.03735
139.5	13.942	374.676	13.942	0.55768	0.03747
139.6	13.9525	375.843	13.9525	0.5581	0.03758
139.7	13.9618	376.177	13.9618	0.55847	0.03762
139.8	13.9719	377.283	13.9719	0.55888	0.03773
139.9	13.9819	378.236	13.9819	0.55927	0.03782
140	13.9922	379.226	13.9922	0.55969	0.03792
140.1	14.0018	379.96	14.0018	0.56007	0.038
140.2	14.0118	380.849	14.0118	0.56047	0.03808
140.3	14.0222	381.88	14.0222	0.56089	0.03819
140.4	14.0317	382.636	14.0317	0.56127	0.03826
140.5	14.042	383.707	14.042	0.56168	0.03837
140.6	14.0524	384.877	14.0524	0.5621	0.03849
140.7	14.0616	385.327	14.0616	0.56246	0.03853
140.8	14.0721	386.565	14.0721	0.56288	0.03866
140.9	14.0824	387.673	14.0824	0.5633	0.03877
141	14.0917	388.101	14.0917	0.56367	0.03881
141.1	14.102	389.343	14.102	0.56408	0.03893
141.2	14.1118	390.17	14.1118	0.56447	0.03902
141.3	14.1222	391.292	14.1222	0.56489	0.03913
141.4	14.1318	392.051	14.1318	0.56527	0.03921
141.5	14.1419	393.064	14.1419	0.56568	0.03931
141.6	14.1523	394.2	14.1523	0.56609	0.03942
141.7	14.1618	394.861	14.1618	0.56647	0.03949
141.8	14.1722	396.107	14.1722	0.56689	0.03961
141.9	14.1824	397.324	14.1824	0.5673	0.03973
142	14.1915	397.727	14.1915	0.56766	0.03977
142.1	14.2021	399.106	14.2021	0.56808	0.03991
142.2	14.2123	400.153	14.2123	0.56849	0.04002
142.3	14.2217	400.724	14.2217	0.56887	0.04007
142.4	14.232	401.983	14.232	0.56928	0.0402
142.5	14.2419	402.931	14.2419	0.56967	0.04029
142.6	14.2521	403.932	14.2521	0.57008	0.04039
142.7	14.2617	404.77	14.2617	0.57047	0.04048
142.8	14.272	405.936	14.272	0.57088	0.04059
142.9	14.2822	407.066	14.2822	0.57129	0.04071
143	14.2918	407.912	14.2918	0.57167	0.04079
143.1	14.3022	409.108	14.3022	0.57209	0.04091
143.2	14.3125	410.263	14.3125	0.5725	0.04103
143.3	14.3216	410.725	14.3216	0.57286	0.04107
143.4	14.3322	412.176	14.3322	0.57329	0.04122
143.5	14.3423	413.261	14.3423	0.57369	0.04133
143.6	14.3519	413.954	14.3519	0.57407	0.0414
143.7	14.3618	415.054	14.3618	0.57447	0.04151
143.8	14.3719	416.111	14.3719	0.57487	0.04161
143.9	14.382	417.14	14.382	0.57528	0.04171
144	14.3916	417.976	14.3916	0.57567	0.0418
144.1	14.402	419.14	14.402	0.57608	0.04191
144.2	14.4123	420.329	14.4123	0.57649	0.04203
144.3	14.4217	421.154	14.4217	0.57687	0.04212
144.4	14.4321	422.447	14.4321	0.57728	0.04224
144.5	14.4427	423.873	14.4427	0.57771	0.04239
144.6	14.4515	424.184	14.4515	0.57806	0.04242
144.7	14.4622	425.825	14.4622	0.57849	0.04258
144.8	14.4724	426.929	14.4724	0.57889	0.04269
144.9	14.4819	427.572	14.4819	0.57928	0.04276
145	14.4916	428.621	14.4916	0.57967	0.04286
145.1	14.502	429.987	14.502	0.58008	0.043
145.2	14.5122	430.941	14.5122	0.58049	0.04309
145.3	14.5217	431.858	14.5217	0.58087	0.04319
145.4	14.5318	432.888	14.5318	0.58127	0.04329
145.5	14.5423	434.309	14.5423	0.58169	0.04343
145.6	14.5517	435.012	14.5517	0.58207	0.0435
145.7	14.5621	436.405	14.5621	0.58248	0.04364
145.8	14.5725	437.739	14.5725	0.5829	0.04377
145.9	14.5816	438.122	14.5816	0.58326	0.04381
146	14.592	439.581	14.592	0.58368	0.04396
146.1	14.6022	440.843	14.6022	0.58409	0.04408
146.2	14.6121	441.708	14.6121	0.58449	0.04417
146.3	14.6217	442.614	14.6217	0.58487	0.04426
146.4	14.632	443.857	14.632	0.58528	0.04439
146.5	14.6422	445.027	14.6422	0.58569	0.0445
146.6	14.6518	445.968	14.6518	0.58607	0.0446
146.7	14.6617	446.975	14.6617	0.58647	0.0447
146.8	14.6725	448.591	14.6725	0.5869	0.04486
146.9	14.6817	449.192	14.6817	0.58727	0.04492
147	14.6922	450.607	14.6922	0.58769	0.04506
147.1	14.7024	451.838	14.7024	0.5881	0.04518
147.2	14.7115	452.326	14.7115	0.58846	0.04523
147.3	14.7221	453.83	14.7221	0.58888	0.04538
147.4	14.7322	455.102	14.7322	0.58929	0.04551
147.5	14.7419	455.77	14.7419	0.58968	0.04558
147.6	14.7518	456.865	14.7518	0.59007	0.04569
147.7	14.762	458.085	14.762	0.59048	0.04581
147.8	14.772	459.103	14.772	0.59088	0.04591
147.9	14.7819	460.293	14.7819	0.59128	0.04603
148	14.7918	461.262	14.7918	0.59167	0.04613
148.1	14.8025	462.828	14.8025	0.5921	0.04628
148.2	14.8117	463.377	14.8117	0.59247	0.04634
148.3	14.8222	464.834	14.8222	0.59289	0.04648
148.4	14.8324	466.082	14.8324	0.5933	0.04661
148.5	14.8416	466.571	14.8416	0.59367	0.04666
148.6	14.8521	468.052	14.8521	0.59408	0.04681
148.7	14.8622	469.275	14.8622	0.59449	0.04693
148.8	14.8719	470.033	14.8719	0.59487	0.047
148.9	14.8817	471.149	14.8817	0.59527	0.04711
149	14.8918	472.335	14.8918	0.59567	0.04723
149.1	14.9021	473.566	14.9021	0.59608	0.04736
149.2	14.9118	474.582	14.9118	0.59647	0.04746
149.3	14.9218	475.594	14.9218	0.59687	0.04756
149.4	14.9324	477.077	14.9324	0.5973	0.04771
149.5	14.9417	477.765	14.9417	0.59767	0.04778
149.6	14.9523	479.243	14.9523	0.59809	0.04792
149.7	14.9625	480.437	14.9625	0.5985	0.04804
149.8	14.9717	481.065	14.9717	0.59887	0.04811
149.9	14.982	482.519	14.982	0.59928	0.04825
150	14.9923	483.818	14.9923	0.59969	0.04838
150.1	15.0018	484.566	15.0018	0.60007	0.04846
150.2	15.0118	485.805	15.0118	0.60047	0.04858
150.3	15.022	487.046	15.022	0.60088	0.0487
150.4	15.0321	488.176	15.0321	0.60128	0.04882
150.5	15.0417	489.156	15.0417	0.60167	0.04892
150.6	15.0519	490.434	15.0519	0.60208	0.04904
150.7	15.0624	491.91	15.0624	0.6025	0.04919
150.8	15.0716	492.52	15.0716	0.60286	0.04925
150.9	15.0823	494.294	15.0823	0.60329	0.04943
151	15.0924	495.499	15.0924	0.6037	0.04955
151.1	15.1017	496.032	15.1017	0.60407	0.0496
151.2	15.112	497.522	15.112	0.60448	0.04975
151.3	15.1224	499.075	15.1224	0.6049	0.04991
151.4	15.1319	499.642	15.1319	0.60528	0.04996
151.5	15.1418	500.884	15.1418	0.60567	0.05009
151.6	15.1519	502.051	15.1519	0.60608	0.05021
151.7	15.1622	503.373	15.1622	0.60649	0.05034
151.8	15.1717	504.212	15.1717	0.60687	0.05042
151.9	15.1819	505.553	15.1819	0.60728	0.05056
152	15.1925	507.054	15.1925	0.6077	0.05071
152.1	15.2017	507.646	15.2017	0.60807	0.05076
152.2	15.2121	509.236	15.2121	0.60849	0.05092
152.3	15.2225	510.639	15.2225	0.6089	0.05106
152.4	15.2317	511.14	15.2317	0.60927	0.05111
152.5	15.2418	512.625	15.2418	0.60967	0.05126
152.6	15.2523	514.153	15.2523	0.61009	0.05142
152.7	15.262	514.991	15.262	0.61048	0.0515
152.8	15.2717	516.085	15.2717	0.61087	0.05161
152.9	15.2818	517.225	15.2818	0.61127	0.05172
153	15.2923	518.779	15.2923	0.61169	0.05188
153.1	15.3017	519.546	15.3017	0.61207	0.05195
153.2	15.3119	520.859	15.3119	0.61248	0.05209
153.3	15.3224	522.381	15.3224	0.6129	0.05224
153.4	15.3317	523.043	15.3317	0.61327	0.0523
153.5	15.3421	524.583	15.3421	0.61368	0.05246
153.6	15.3525	526.133	15.3525	0.6141	0.05261
153.7	15.3617	526.595	15.3617	0.61447	0.05266
153.8	15.372	528.181	15.372	0.61488	0.05282
153.9	15.3823	529.508	15.3823	0.61529	0.05295
154	15.3918	530.227	15.3918	0.61567	0.05302
154.1	15.4019	531.638	15.4019	0.61608	0.05316
154.2	15.4117	532.61	15.4117	0.61647	0.05326
154.3	15.4223	534.186	15.4223	0.61689	0.05342
154.4	15.4318	535.091	15.4318	0.61727	0.05351
154.5	15.442	536.431	15.442	0.61768	0.05364
154.6	15.4523	537.892	15.4523	0.61809	0.05379
154.7	15.4617	538.671	15.4617	0.61847	0.05387
154.8	15.4722	540.25	15.4722	0.61889	0.05402
154.9	15.4824	541.669	15.4824	0.6193	0.05417
155	15.4917	542.217	15.4917	0.61967	0.05422
155.1	15.502	543.82	15.502	0.62008	0.05438
155.2	15.5122	545.202	15.5122	0.62049	0.05452
155.3	15.5219	546.113	15.5219	0.62088	0.05461
155.4	15.5319	547.457	15.5319	0.62128	0.05475
155.5	15.5417	548.515	15.5417	0.62167	0.05485
155.6	15.5523	550.118	15.5523	0.62209	0.05501
155.7	15.5617	550.958	15.5617	0.62247	0.0551
155.8	15.572	552.329	15.572	0.62288	0.05523
155.9	15.5823	553.875	15.5823	0.62329	0.05539
156	15.5916	554.55	15.5916	0.62366	0.05546
156.1	15.6022	556.288	15.6022	0.62409	0.05563
156.2	15.6125	557.784	15.6125	0.6245	0.05578
156.3	15.6217	558.358	15.6217	0.62487	0.05584
156.4	15.6319	559.911	15.6319	0.62528	0.05599
156.5	15.6423	561.392	15.6423	0.62569	0.05614
156.6	15.6518	562.193	15.6518	0.62607	0.05622
156.7	15.6618	563.466	15.6618	0.62647	0.05635
156.8	15.6719	564.689	15.6719	0.62687	0.05647
156.9	15.6822	566.141	15.6822	0.62729	0.05661
157	15.6917	567.12	15.6917	0.62767	0.05671
157.1	15.7021	568.678	15.7021	0.62809	0.05687
157.2	15.7123	570.001	15.7123	0.62849	0.057
157.3	15.7217	570.723	15.7217	0.62887	0.05707
157.4	15.7322	572.553	15.7322	0.62929	0.05726
157.5	15.7425	574.104	15.7425	0.6297	0.05741
157.6	15.7517	574.647	15.7517	0.63007	0.05746
157.7	15.7619	576.266	15.7619	0.63048	0.05763
157.8	15.7722	577.803	15.7722	0.63089	0.05778
157.9	15.7819	578.679	15.7819	0.63128	0.05787
158	15.7917	579.921	15.7917	0.63167	0.05799
158.1	15.8018	581.314	15.8018	0.63207	0.05813
158.2	15.8123	582.888	15.8123	0.63249	0.05829
158.3	15.8217	583.745	15.8217	0.63287	0.05837
158.4	15.832	585.252	15.832	0.63328	0.05853
158.5	15.8424	586.821	15.8424	0.6337	0.05868
158.6	15.8517	587.495	15.8517	0.63407	0.05875
158.7	15.8621	589.216	15.8621	0.63448	0.05892
158.8	15.8726	590.945	15.8726	0.6349	0.05909
158.9	15.8817	591.331	15.8817	0.63527	0.05913
159	15.8919	592.999	15.8919	0.63568	0.0593
159.1	15.9021	594.345	15.9021	0.63608	0.05943
159.2	15.912	595.384	15.912	0.63648	0.05954
159.3	15.9216	596.428	15.9216	0.63686	0.05964
159.4	15.9319	597.947	15.9319	0.63727	0.05979
159.5	15.9423	599.538	15.9423	0.63769	0.05995
159.6	15.9517	600.351	15.9517	0.63807	0.06004
159.7	15.962	601.953	15.962	0.63848	0.0602
159.8	15.9724	603.683	15.9724	0.6389	0.06037
159.9	15.9817	604.468	15.9817	0.63927	0.06045
160	15.9921	606.314	15.9921	0.63968	0.06063
160.1	16.0026	608.07	16.0026	0.6401	0.06081
160.2	16.0117	608.573	16.0117	0.64047	0.06086
160.3	16.022	610.424	16.022	0.64088	0.06104
160.4	16.032	611.829	16.032	0.64128	0.06118
160.5	16.0421	613.101	16.0421	0.64168	0.06131
160.6	16.0517	614.334	16.0517	0.64207	0.06143
160.7	16.0619	615.829	16.0619	0.64248	0.06158
160.8	16.0721	617.309	16.0721	0.64289	0.06173
160.9	16.0818	618.545	16.0818	0.64327	0.06185
161	16.0919	619.912	16.0919	0.64368	0.06199
161.1	16.1024	621.715	16.1024	0.6441	0.06217
161.2	16.1117	622.459	16.1117	0.64447	0.06225
161.3	16.1221	624.369	16.1221	0.64489	0.06244
161.4	16.1325	626.048	16.1325	0.6453	0.0626
161.5	16.1416	626.631	16.1416	0.64566	0.06266
161.6	16.1521	628.554	16.1521	0.64608	0.06286
161.7	16.1619	629.781	16.1619	0.64648	0.06298
161.8	16.1721	631.254	16.1721	0.64688	0.06313
161.9	16.1818	632.461	16.1818	0.64727	0.06325
162	16.1919	633.947	16.1919	0.64768	0.06339
162.1	16.2022	635.661	16.2022	0.64809	0.06357
162.2	16.2118	636.787	16.2118	0.64847	0.06368
162.3	16.222	638.229	16.222	0.64888	0.06382
162.4	16.2325	640.195	16.2325	0.6493	0.06402
162.5	16.2415	640.733	16.2415	0.64966	0.06407
162.6	16.2522	642.933	16.2522	0.65009	0.06429
162.7	16.2624	644.419	16.2624	0.6505	0.06444
162.8	16.2716	644.973	16.2716	0.65086	0.0645
162.9	16.282	646.882	16.282	0.65128	0.06469
163	16.292	648.307	16.292	0.65168	0.06483
163.1	16.302	649.476	16.302	0.65208	0.06495
163.2	16.3117	650.752	16.3117	0.65247	0.06508
163.3	16.322	652.388	16.322	0.65288	0.06524
163.4	16.3321	653.866	16.3321	0.65328	0.06539
163.5	16.3419	655.176	16.3419	0.65368	0.06552
163.6	16.352	656.712	16.352	0.65408	0.06567
163.7	16.3624	658.462	16.3624	0.6545	0.06585
163.8	16.3716	659.186	16.3716	0.65486	0.06592
163.9	16.3823	661.381	16.3823	0.65529	0.06614
164	16.3924	662.875	16.3924	0.6557	0.06629
164.1	16.4018	663.58	16.4018	0.65607	0.06636
164.2	16.4118	665.164	16.4118	0.65647	0.06652
164.3	16.422	666.78	16.422	0.65688	0.06668
164.4	16.4321	668.112	16.4321	0.65728	0.06681
164.5	16.4416	669.222	16.4416	0.65766	0.06692
164.6	16.4519	670.911	16.4519	0.65808	0.06709
164.7	16.4622	672.538	16.4622	0.65849	0.06725
164.8	16.4717	673.592	16.4717	0.65887	0.06736
164.9	16.482	675.271	16.482	0.65928	0.06753
165	16.4927	677.405	16.4927	0.65971	0.06774
165.1	16.5016	677.768	16.5016	0.66006	0.06778
165.2	16.5122	679.994	16.5122	0.66049	0.068
165.3	16.5225	681.629	16.5225	0.6609	0.06816
165.4	16.5318	682.277	16.5318	0.66127	0.06823
165.5	16.5416	683.69	16.5416	0.66167	0.06837
165.6	16.5522	685.71	16.5522	0.66209	0.06857
165.7	16.5621	686.86	16.5621	0.66248	0.06869
165.8	16.5717	688.05	16.5717	0.66287	0.06881
165.9	16.5817	689.398	16.5817	0.66327	0.06894
166	16.5923	691.337	16.5923	0.66369	0.06913
166.1	16.6016	692.272	16.6016	0.66407	0.06923
166.2	16.612	694.096	16.612	0.66448	0.06941
166.3	16.6226	695.991	16.6226	0.6649	0.0696
166.4	16.6316	696.431	16.6316	0.66526	0.06964
166.5	16.6422	698.621	16.6422	0.66569	0.06986
166.6	16.6524	700.293	16.6524	0.6661	0.07003
166.7	16.6619	700.991	16.6619	0.66648	0.0701
166.8	16.6717	702.448	16.6717	0.66687	0.07024
166.9	16.6822	704.323	16.6822	0.66729	0.07043
167	16.6921	705.474	16.6921	0.66768	0.07055
167.1	16.7018	706.827	16.7018	0.66807	0.07068
167.2	16.7116	707.994	16.7116	0.66846	0.0708
167.3	16.7225	710.167	16.7225	0.6689	0.07102
167.4	16.7317	710.952	16.7317	0.66927	0.0711
167.5	16.7421	712.734	16.7421	0.66968	0.07127
167.6	16.7524	714.467	16.7524	0.67009	0.07145
167.7	16.7616	715.084	16.7616	0.67046	0.07151
167.8	16.7721	717.078	16.7721	0.67088	0.07171
167.9	16.7823	718.763	16.7823	0.67129	0.07188
168	16.7917	719.365	16.7917	0.67167	0.07194
168.1	16.8018	720.991	16.8018	0.67207	0.0721
168.2	16.8121	722.696	16.8121	0.67248	0.07227
168.3	16.822	723.84	16.822	0.67288	0.07238
168.4	16.8319	725.334	16.8319	0.67328	0.07253
168.5	16.8417	726.459	16.8417	0.67367	0.07265
168.6	16.8524	728.547	16.8524	0.6741	0.07285
168.7	16.8617	729.405	16.8617	0.67447	0.07294
168.8	16.8721	731.253	16.8721	0.67489	0.07313
168.9	16.8824	733.024	16.8824	0.6753	0.0733
169	16.8916	733.549	16.8916	0.67566	0.07335
169.1	16.9022	735.679	16.9022	0.67609	0.07357
169.2	16.9123	737.074	16.9123	0.67649	0.07371
169.3	16.9217	737.725	16.9217	0.67687	0.07377
169.4	16.9319	739.552	16.9319	0.67728	0.07396
169.5	16.9419	740.976	16.9419	0.67768	0.0741
169.6	16.952	742.33	16.952	0.67808	0.07423
169.7	16.9619	743.754	16.9619	0.67848	0.07438
169.8	16.9718	744.926	16.9718	0.67887	0.07449
169.9	16.9823	746.828	16.9823	0.67929	0.07468
170	16.9917	747.774	16.9917	0.67967	0.07478
170.1	17.0022	749.78	17.0022	0.68009	0.07498
170.2	17.0124	751.348	17.0124	0.6805	0.07513
170.3	17.0217	752.054	17.0217	0.68087	0.07521
170.4	17.0321	753.952	17.0321	0.68128	0.0754
170.5	17.0424	755.739	17.0424	0.6817	0.07557
170.6	17.0517	756.313	17.0517	0.68207	0.07563
170.7	17.0618	758.037	17.0618	0.68247	0.0758
170.8	17.072	759.636	17.072	0.68288	0.07596
170.9	17.0821	760.964	17.0821	0.68328	0.0761
171	17.0917	762.117	17.0917	0.68367	0.07621
171.1	17.1017	763.474	17.1017	0.68407	0.07635
171.2	17.1123	765.483	17.1123	0.68449	0.07655
171.3	17.1216	766.3	17.1216	0.68487	0.07663
171.4	17.1322	768.338	17.1322	0.68529	0.07683
171.5	17.1424	769.889	17.1424	0.6857	0.07699
171.6	17.1517	770.508	17.1517	0.68607	0.07705
171.7	17.1621	772.444	17.1621	0.68648	0.07724
171.8	17.1725	774.323	17.1725	0.6869	0.07743
171.9	17.1818	774.77	17.1818	0.68727	0.07748
172	17.1918	776.482	17.1918	0.68767	0.07765
172.1	17.202	778.039	17.202	0.68808	0.0778
172.2	17.2122	779.549	17.2122	0.68849	0.07795
172.3	17.2216	780.494	17.2216	0.68887	0.07805
172.4	17.2319	782.23	17.2319	0.68927	0.07822
172.5	17.2424	784.142	17.2424	0.6897	0.07841
172.6	17.2517	784.963	17.2517	0.69007	0.0785
172.7	17.2621	786.835	17.2621	0.69048	0.07868
172.8	17.2724	788.574	17.2724	0.6909	0.07886
172.9	17.2817	789.205	17.2817	0.69127	0.07892
173	17.2919	791.103	17.2919	0.69168	0.07911
173.1	17.3025	793.155	17.3025	0.6921	0.07932
173.2	17.3119	793.712	17.3119	0.69247	0.07937
173.3	17.3218	795.297	17.3218	0.69287	0.07953
173.4	17.3318	796.84	17.3318	0.69327	0.07968
173.5	17.3423	798.725	17.3423	0.69369	0.07987
173.6	17.3516	799.538	17.3516	0.69407	0.07995
173.7	17.3619	801.375	17.3619	0.69448	0.08014
173.8	17.3723	803.259	17.3723	0.69489	0.08033
173.9	17.3817	804.198	17.3817	0.69527	0.08042
174	17.392	806.084	17.392	0.69568	0.08061
174.1	17.4026	808.207	17.4026	0.6961	0.08082
174.2	17.4116	808.505	17.4116	0.69646	0.08085
174.3	17.4221	810.754	17.4221	0.69688	0.08108
174.4	17.4324	812.689	17.4324	0.6973	0.08127
174.5	17.4417	813.256	17.4417	0.69767	0.08133
174.6	17.4519	815.151	17.4519	0.69808	0.08152
174.7	17.4618	816.62	17.4618	0.69847	0.08166
174.8	17.4722	818.382	17.4722	0.69889	0.08184
174.9	17.4817	819.594	17.4817	0.69927	0.08196
175	17.4919	821.308	17.4919	0.69968	0.08213
175.1	17.5022	823.171	17.5022	0.70009	0.08232
175.2	17.5118	824.374	17.5118	0.70047	0.08244
175.3	17.5221	826.235	17.5221	0.70088	0.08262
175.4	17.5325	828.223	17.5325	0.7013	0.08282
175.5	17.5416	828.632	17.5416	0.70167	0.08286
175.6	17.5521	830.971	17.5521	0.70209	0.0831
175.7	17.5623	832.643	17.5623	0.70249	0.08326
175.8	17.5718	833.526	17.5718	0.70287	0.08335
175.9	17.582	835.435	17.582	0.70328	0.08354
176	17.5918	836.777	17.5918	0.70367	0.08368
176.1	17.6022	838.645	17.6022	0.70409	0.08386
176.2	17.6118	839.933	17.6118	0.70447	0.08399
176.3	17.6219	841.521	17.6219	0.70487	0.08415
176.4	17.6323	843.557	17.6323	0.70529	0.08436
176.5	17.6417	844.535	17.6417	0.70567	0.08445
176.6	17.6521	846.57	17.6521	0.70609	0.08466
176.7	17.6624	848.464	17.6624	0.7065	0.08485
176.8	17.6717	849.076	17.6717	0.70687	0.08491
176.9	17.6821	851.37	17.6821	0.70728	0.08514
177	17.6924	853.218	17.6924	0.7077	0.08532
177.1	17.7018	853.867	17.7018	0.70807	0.08539
177.2	17.7118	855.674	17.7118	0.70847	0.08557
177.3	17.7219	857.304	17.7219	0.70888	0.08573
177.4	17.7321	858.971	17.7321	0.70928	0.0859
177.5	17.7417	860.348	17.7417	0.70967	0.08603
177.6	17.7521	862.292	17.7521	0.71008	0.08623
177.7	17.7623	864.101	17.7623	0.71049	0.08641
177.8	17.7717	865.176	17.7717	0.71087	0.08652
177.9	17.7821	867.254	17.7821	0.71129	0.08673
178	17.7925	869.272	17.7925	0.7117	0.08693
178.1	17.8016	869.786	17.8016	0.71207	0.08698
178.2	17.8121	872.207	17.8121	0.71249	0.08722
178.3	17.8224	874.034	17.8224	0.7129	0.0874
178.4	17.8318	874.749	17.8318	0.71327	0.08747
178.5	17.8417	876.419	17.8417	0.71367	0.08764
178.6	17.8518	878.173	17.8518	0.71407	0.08782
178.7	17.8622	879.994	17.8622	0.71449	0.088
178.8	17.8717	881.181	17.8717	0.71487	0.08812
178.9	17.8819	882.959	17.8819	0.71528	0.0883
179	17.8924	885.044	17.8924	0.71569	0.0885
179.1	17.9017	885.81	17.9017	0.71607	0.08858
179.2	17.9121	887.961	17.9121	0.71648	0.0888
179.3	17.9226	890.158	17.9226	0.7169	0.08902
179.4	17.9317	890.455	17.9317	0.71727	0.08905
179.5	17.9421	892.736	17.9421	0.71768	0.08927
179.6	17.9522	894.518	17.9522	0.71809	0.08945
179.7	17.962	895.448	17.962	0.71848	0.08954
179.8	17.9716	896.803	17.9716	0.71886	0.08968
179.9	17.9819	898.763	17.9819	0.71928	0.08988
180	17.9923	900.644	17.9923	0.71969	0.09006
180.1	18.0017	901.573	18.0017	0.72007	0.09016
180.2	18.0119	903.268	18.0119	0.72048	0.09033
180.3	18.0223	905.357	18.0223	0.72089	0.09054
180.4	18.0317	906.11	18.0317	0.72127	0.09061
180.5	18.042	908.191	18.042	0.72168	0.09082
180.6	18.0526	910.442	18.0526	0.72211	0.09104
180.7	18.0616	910.677	18.0616	0.72247	0.09107
180.8	18.0721	912.973	18.0721	0.72288	0.0913
180.9	18.0822	914.83	18.0822	0.72329	0.09148
181	18.092	915.758	18.092	0.72368	0.09158
181.1	18.1017	917.307	18.1017	0.72407	0.09173
181.2	18.1119	919.168	18.1119	0.72448	0.09192
181.3	18.1221	920.735	18.1221	0.72488	0.09207
181.4	18.1318	922.178	18.1318	0.72527	0.09222
181.5	18.1418	923.535	18.1418	0.72567	0.09235
181.6	18.1524	925.882	18.1524	0.7261	0.09259
181.7	18.1617	926.544	18.1617	0.72647	0.09265
181.8	18.1721	928.765	18.1721	0.72689	0.09288
181.9	18.1824	930.676	18.1824	0.7273	0.09307
182	18.1916	931.212	18.1916	0.72767	0.09312
182.1	18.2021	933.528	18.2021	0.72809	0.09335
182.2	18.2121	935.067	18.2121	0.72848	0.09351
182.3	18.222	936.201	18.222	0.72888	0.09362
182.4	18.2317	937.645	18.2317	0.72927	0.09376
182.5	18.2419	939.49	18.2419	0.72968	0.09395
182.6	18.2522	941.256	18.2522	0.73009	0.09413
182.7	18.2619	942.517	18.2619	0.73047	0.09425
182.8	18.2718	943.978	18.2718	0.73087	0.0944
182.9	18.2825	946.38	18.2825	0.7313	0.09464
183	18.2915	946.809	18.2915	0.73166	0.09468
183.1	18.3022	949.403	18.3022	0.73209	0.09494
183.2	18.3124	951.202	18.3124	0.7325	0.09512
183.3	18.3216	951.628	18.3216	0.73286	0.09516
183.4	18.3321	954.049	18.3321	0.73328	0.0954
183.5	18.3421	955.696	18.3421	0.73369	0.09557
183.6	18.3518	956.677	18.3518	0.73407	0.09567
183.7	18.3617	958.294	18.3617	0.73447	0.09583
183.8	18.3719	960.205	18.3719	0.73488	0.09602
183.9	18.382	961.802	18.382	0.73528	0.09618
184	18.3919	963.403	18.3919	0.73567	0.09634
184.1	18.402	964.986	18.402	0.73608	0.0965
184.2	18.4123	966.968	18.4123	0.73649	0.0967
184.3	18.4216	967.751	18.4216	0.73686	0.09678
184.4	18.4323	970.413	18.4323	0.73729	0.09704
184.5	18.4424	972.072	18.4424	0.7377	0.09721
184.6	18.4518	972.667	18.4518	0.73807	0.09727
184.7	18.4619	974.696	18.4619	0.73848	0.09747
184.8	18.4722	976.625	18.4722	0.73889	0.09766
184.9	18.4819	977.483	18.4819	0.73927	0.09775
185	18.4917	979.066	18.4917	0.73967	0.09791
185.1	18.502	980.967	18.502	0.74008	0.0981
185.2	18.5121	982.687	18.5121	0.74048	0.09827
185.3	18.5217	983.916	18.5217	0.74087	0.09839
185.4	18.5319	985.62	18.5319	0.74127	0.09856
185.5	18.5425	987.997	18.5425	0.7417	0.0988
185.6	18.5516	988.492	18.5516	0.74206	0.09885
185.7	18.5623	991.206	18.5623	0.74249	0.09912
185.8	18.5725	993.057	18.5725	0.7429	0.09931
185.9	18.5818	993.553	18.5818	0.74327	0.09936
186	18.5919	995.532	18.5919	0.74367	0.09955
186.1	18.6023	997.866	18.6023	0.74409	0.09979
186.2	18.612	998.7	18.612	0.74448	0.09987
186.289	18.6206	1000.01	18.6206	0.74483	0.1

## Sheet: Extension
0
0.00192
0.00949
0.02145
0.03219
0.04159
0.05194
0.06222
0.0719
0.0817
0.0918
0.10233
0.1117
0.1221
0.13243
0.14165
0.15209
0.16253
0.17174
0.18195
0.19208
0.20209
0.21159
0.22183
0.2323
0.24173
0.25202
0.26244
0.2717
0.28205
0.29252
0.30171
0.31199
0.32202
0.3321
0.34176
0.35182
0.36219
0.37184
0.38194
0.39245
0.40163
0.41207
0.42241
0.43166
0.44207
0.4519
0.46208
0.4717
0.4819
0.49226
0.50176
0.51203
0.52253
0.5315
0.54216
0.55239
0.56165
0.57207
0.582
0.59198
0.60168
0.612
0.62219
0.63187
0.6421
0.65239
0.66156
0.67225
0.68241
0.6918
0.70182
0.71199
0.72197
0.73163
0.74199
0.75219
0.76178
0.772
0.78261
0.79154
0.80228
0.81244
0.82183
0.83179
0.84208
0.85205
0.86173
0.87174
0.88233
0.89168
0.90201
0.91251
0.92154
0.93212
0.94236
0.95195
0.96179
0.97212
0.98204
0.99183
1.00166
1.01248
1.02176
1.03209
1.04242
1.05157
1.0621
1.0723
1.08178
1.09181
1.10205
1.11197
1.12193
1.13175
1.14243
1.15173
1.16213
1.17238
1.18168
1.19222
1.20225
1.21173
1.22181
1.23189
1.2421
1.25186
1.26177
1.27232
1.28169
1.29222
1.3024
1.31172
1.32216
1.33231
1.34176
1.35179
1.36203
1.37209
1.38168
1.39181
1.40228
1.41161
1.42225
1.43245
1.44167
1.452
1.4625
1.47175
1.48185
1.49199
1.50215
1.51167
1.52188
1.53239
1.54165
1.55213
1.56242
1.57166
1.58193
1.5924
1.60186
1.61177
1.62189
1.63226
1.6417
1.65185
1.66238
1.67175
1.68207
1.69257
1.70162
1.7121
1.72232
1.7317
1.74194
1.7518
1.76216
1.77179
1.78191
1.79228
1.8018
1.81217
1.82243
1.83165
1.84204
1.85226
1.86185
1.87199
1.88174
1.89218
1.9017
1.91192
1.92228
1.9317
1.94214
1.95245
1.96165
1.97205
1.98237
1.9918
2.0018
2.01189
2.02209
2.03173
2.04203
2.0523
2.06169
2.07216
2.08248
2.09161
2.10206
2.11234
2.12189
2.13171
2.14186
2.15219
2.1617
2.17195
2.18237
2.19168
2.20212
2.21257
2.22166
2.23205
2.24226
2.25198
2.26165
2.27186
2.28222
2.29168
2.3019
2.31241
2.32173
2.33207
2.34254
2.35163
2.3621
2.37218
2.382
2.39178
2.40185
2.41209
2.42186
2.43183
2.44239
2.45165
2.4621
2.47247
2.48162
2.49215
2.50204
2.51198
2.52174
2.53189
2.54219
2.55188
2.56188
2.57243
2.58156
2.59224
2.60242
2.61155
2.62215
2.63212
2.64191
2.65169
2.66195
2.67211
2.68187
2.69198
2.70231
2.71163
2.72233
2.73242
2.74175
2.75195
2.76213
2.77189
2.78169
2.79193
2.80215
2.81175
2.82189
2.83258
2.84159
2.85227
2.86253
2.87171
2.88181
2.89227
2.90202
2.91178
2.92185
2.93229
2.94161
2.95191
2.96246
2.97161
2.98221
2.99239
3.00185
3.01187
3.02223
3.03197
3.04182
3.05171
3.06238
3.07173
3.08195
3.09231
3.1016
3.1122
3.12236
3.13172
3.1419
3.15217
3.16187
3.17197
3.18165
3.19241
3.20174
3.21205
3.22236
3.23168
3.24221
3.25241
3.26162
3.27195
3.28202
3.29191
3.30193
3.31173
3.32226
3.33172
3.34213
3.35238
3.36177
3.37221
3.38247
3.39164
3.40188
3.41214
3.42206
3.43168
3.44181
3.4522
3.46158
3.47213
3.48239
3.49169
3.5021
3.51264
3.52164
3.53199
3.54208
3.55209
3.56164
3.57183
3.58228
3.59171
3.60198
3.61239
3.62163
3.63202
3.64246
3.65172
3.66187
3.67202
3.68227
3.69168
3.70183
3.71229
3.72176
3.73196
3.74256
3.75166
3.76212
3.77238
3.7816
3.79198
3.80198
3.81206
3.82176
3.83185
3.8422
3.85186
3.86206
3.87246
3.88166
3.89213
3.90231
3.91173
3.92206
3.93191
3.94206
3.9517
3.9618
3.97222
3.98181
3.99205
4.00244
4.01167
4.02216
4.03245
4.0417
4.05193
4.06201
4.07204
4.08168
4.09196
4.10226
4.11175
4.12209
4.13246
4.14157
4.1522
4.16239
4.17179
4.18181
4.19203
4.2021
4.21173
4.22181
4.23232
4.24172
4.25203
4.26255
4.2716
4.28212
4.29235
4.30183
4.31168
4.32206
4.33216
4.34168
4.35179
4.36243
4.37175
4.38202
4.39254
4.40165
4.41216
4.42231
4.43187
4.44186
4.45194
4.462
4.47185
4.48169
4.49237
4.50172
4.51211
4.52245
4.53163
4.54218
4.55226
4.56188
4.5718
4.58193
4.59211
4.60188
4.61175
4.62245
4.6316
4.64216
4.65245
4.66152
4.67219
4.68233
4.69178
4.70174
4.71204
4.72195
4.73186
4.7419
4.75231
4.76165
4.77231
4.78242
4.7917
4.80213
4.81233
4.82176
4.83172
4.842
4.8521
4.86169
4.87182
4.88249
4.89163
4.90218
4.91247
4.9217
4.93201
4.94247
4.95185
4.96177
4.97188
4.9822
4.99166
5.00189
5.01237
5.0216
5.03213
5.04244
5.05177
5.06204
5.07242
5.08183
5.09187
5.10172
5.11235
5.12176
5.13192
5.14223
5.15168
5.16206
5.17244
5.18165
5.19199
5.20232
5.21172
5.22198
5.23176
5.2423
5.25176
5.26195
5.27232
5.28171
5.29218
5.30252
5.31157
5.32205
5.33216
5.3418
5.35194
5.36184
5.37213
5.38175
5.39205
5.40229
5.4118
5.42221
5.43246
5.44163
5.45204
5.46228
5.47191
5.48169
5.49182
5.50216
5.5116
5.52203
5.53233
5.54167
5.5521
5.56273
5.57159
5.58207
5.59226
5.60196
5.61163
5.62196
5.63224
5.64172
5.6519
5.66234
5.67162
5.68208
5.69252
5.70164
5.71198
5.72215
5.73211
5.7417
5.75185
5.76223
5.77179
5.78183
5.79252
5.80165
5.81217
5.82244
5.83153
5.84206
5.85207
5.86196
5.87175
5.8819
5.89207
5.90191
5.9119
5.92249
5.93167
5.94224
5.95238
5.96165
5.97213
5.98201
5.99195
6.00175
6.01178
6.02219
6.03184
6.04189
6.05241
6.06168
6.07224
6.08249
6.09166
6.10199
6.11216
6.1219
6.13173
6.14197
6.15219
6.16169
6.17197
6.1824
6.19159
6.20224
6.21247
6.22169
6.23186
6.24226
6.25197
6.26176
6.27183
6.28231
6.29167
6.30196
6.3125
6.32163
6.33216
6.34241
6.35173
6.36179
6.37221
6.38203
6.39171
6.40179
6.41234
6.42173
6.43196
6.44249
6.45163
6.46217
6.47248
6.48171
6.49194
6.50214
6.51187
6.52185
6.53173
6.54229
6.55179
6.562
6.57235
6.58165
6.59224
6.60233
6.61178
6.62191
6.63204
6.64198
6.6519
6.66167
6.67236
6.68167
6.69206
6.70237
6.71157
6.72221
6.73242
6.74176
6.75183
6.76218
6.77191
6.78183
6.79179
6.80223
6.81174
6.82221
6.83234
6.84173
6.85216
6.86241
6.8717
6.88182
6.8921
6.90202
6.91172
6.9218
6.93242
6.94166
6.95208
6.96241
6.97168
6.98203
6.99259
7.00178
7.01188
7.02198
7.03212
7.04161
7.05185
7.06238
7.07167
7.08202
7.09243
7.10172
7.11208
7.12256
7.13172
7.1419
7.15194
7.16215
7.17174
7.18187
7.19221
7.20176
7.21199
7.22243
7.23161
7.24208
7.25242
7.26165
7.27205
7.28185
7.29218
7.30174
7.31192
7.32227
7.33176
7.3421
7.35248
7.36154
7.37221
7.38235
7.39165
7.40201
7.4119
7.42206
7.43167
7.44202
7.45218
7.46182
7.4721
7.48239
7.4916
7.50227
7.51239
7.5218
7.53179
7.54191
7.55209
7.56164
7.57198
7.58224
7.5917
7.60202
7.6127
7.62157
7.63225
7.64239
7.65188
7.66167
7.67206
7.68215
7.69175
7.70176
7.7123
7.7216
7.73198
7.74248
7.75161
7.76205
7.77228
7.78205
7.79168
7.80204
7.81212
7.82181
7.83168
7.84253
7.85166
7.8621
7.87246
7.88154
7.89209
7.90226
7.91181
7.92176
7.93202
7.94204
7.95191
7.96181
7.97238
7.98169
7.99227
8.00236
8.0116
8.02223
8.03226
8.04175
8.05183
8.06187
8.07207
8.08186
8.0918
8.10227
8.11177
8.12227
8.13239
8.1417
8.15217
8.1623
8.17182
8.18182
8.19202
8.20212
8.21172
8.22184
8.23233
8.24161
8.25228
8.26242
8.27164
8.28203
8.29238
8.30187
8.31182
8.32184
8.33227
8.34167
8.35183
8.36246
8.37172
8.38215
8.3924
8.40165
8.41187
8.42234
8.43196
8.44175
8.45183
8.4623
8.47167
8.48184
8.49246
8.50176
8.51209
8.5225
8.53164
8.542
8.5523
8.56184
8.5719
8.58172
8.59221
8.60173
8.61195
8.62234
8.63178
8.64219
8.65238
8.66168
8.67196
8.68227
8.69189
8.70195
8.7117
8.72222
8.73167
8.74196
8.75233
8.76166
8.77216
8.78244
8.79164
8.80199
8.81233
8.82182
8.83189
8.84186
8.85206
8.86168
8.8721
8.88231
8.89172
8.90221
8.91244
8.92161
8.932
8.94231
8.95187
8.96176
8.97181
8.98229
8.99167
9.002
9.01239
9.02169
9.0321
9.04254
9.05169
9.06199
9.07213
9.08203
9.09164
9.1018
9.11231
9.12168
9.13196
9.14237
9.15176
9.16206
9.17257
9.18167
9.19208
9.20212
9.21201
9.22174
9.23183
9.24209
9.25185
9.26187
9.27242
9.28169
9.2921
9.30246
9.31168
9.32214
9.33198
9.34207
9.35171
9.36185
9.37223
9.38187
9.39187
9.4025
9.41154
9.42218
9.43243
9.44162
9.45209
9.4621
9.47189
9.48164
9.49203
9.50211
9.51186
9.52202
9.5324
9.54156
9.55232
9.56243
9.57176
9.5819
9.59211
9.60191
9.61163
9.62195
9.6322
9.64171
9.65195
9.66258
9.6716
9.6823
9.69244
9.70176
9.7118
9.72221
9.73202
9.74175
9.75173
9.76225
9.77164
9.78199
9.79248
9.80162
9.81215
9.82236
9.83191
9.84186
9.85214
9.86204
9.87185
9.88165
9.89241
9.90175
9.91201
9.92235
9.93159
9.94216
9.95238
9.96171
9.97184
9.98211
9.99191
10.002
10.0117
10.0224
10.0317
10.0421
10.0524
10.0617
10.0723
10.0823
10.0916
10.1019
10.112
10.122
10.1319
10.1417
10.1522
10.1617
10.1722
10.1824
10.1918
10.2022
10.2124
10.2217
10.2319
10.2421
10.252
10.2617
10.2718
10.2822
10.2916
10.3022
10.3124
10.3217
10.3321
10.3426
10.3516
10.362
10.3721
10.3821
10.3917
10.4018
10.4123
10.4217
10.432
10.4424
10.4516
10.462
10.4724
10.4818
10.4919
10.5019
10.5123
10.5217
10.5319
10.5423
10.5518
10.562
10.5725
10.5816
10.5921
10.6023
10.6117
10.6219
10.6318
10.6421
10.6518
10.6619
10.6722
10.6819
10.6921
10.7024
10.7117
10.7221
10.7323
10.7418
10.752
10.7618
10.7721
10.7817
10.7918
10.8023
10.8117
10.8221
10.8325
10.8417
10.8521
10.8625
10.8717
10.8819
10.8919
10.9021
10.9116
10.922
10.9323
10.9417
10.9521
10.9625
10.9716
10.9821
10.9924
11.0018
11.0118
11.022
11.0321
11.0417
11.0518
11.0624
11.0717
11.0821
11.0925
11.1016
11.1121
11.1223
11.1319
11.1417
11.1519
11.1622
11.1717
11.1818
11.1924
11.2018
11.212
11.2225
11.2316
11.2421
11.2523
11.2619
11.2718
11.2819
11.292
11.3019
11.3118
11.3224
11.3317
11.3421
11.3524
11.3616
11.3722
11.3821
11.392
11.4018
11.4119
11.4221
11.4319
11.4418
11.4524
11.4616
11.4722
11.4824
11.4916
11.5022
11.5123
11.5218
11.5317
11.542
11.552
11.5619
11.5719
11.5823
11.5917
11.6022
11.6125
11.6217
11.632
11.6423
11.6519
11.6617
11.672
11.6822
11.6917
11.7018
11.7125
11.7216
11.7322
11.7425
11.7517
11.7619
11.7724
11.7819
11.7918
11.8018
11.8123
11.8217
11.8319
11.8424
11.8516
11.8622
11.8724
11.8818
11.8919
11.9024
11.9119
11.9218
11.9317
11.9423
11.9517
11.9619
11.9723
11.9817
11.9921
12.0024
12.0117
12.0219
12.0322
12.0418
12.052
12.0618
12.0723
12.0817
12.092
12.1022
12.1117
12.1222
12.1325
12.1416
12.152
12.1621
12.1719
12.182
12.1918
12.2021
12.2117
12.2221
12.2323
12.2418
12.2522
12.2624
12.2716
12.2821
12.2922
12.3019
12.3117
12.3218
12.3321
12.3416
12.3521
12.3623
12.3717
12.3821
12.3927
12.4016
12.4121
12.4222
12.4321
12.4416
12.4519
12.4622
12.4717
12.4819
12.4923
12.5017
12.5121
12.5225
12.5317
12.5419
12.5521
12.5622
12.5717
12.5818
12.5922
12.6018
12.6119
12.6226
12.6316
12.6421
12.6525
12.6616
12.672
12.682
12.692
12.7018
12.7119
12.7222
12.7319
12.742
12.7525
12.7617
12.7722
12.7823
12.7917
12.8021
12.812
12.822
12.8317
12.8418
12.8522
12.8618
12.872
12.8824
12.8917
12.9022
12.9124
12.9217
12.932
12.9421
12.9519
12.9617
12.9719
12.9822
12.9917
13.002
13.0124
13.0216
13.0322
13.0424
13.0518
13.0618
13.0721
13.082
13.0917
13.1018
13.1123
13.1217
13.132
13.1425
13.1516
13.1622
13.1724
13.1818
13.1917
13.2021
13.2121
13.2217
13.2317
13.2424
13.2517
13.262
13.2724
13.2817
13.2922
13.3024
13.3118
13.3218
13.3321
13.342
13.3519
13.3617
13.3723
13.3817
13.392
13.4024
13.4116
13.4223
13.4323
13.4418
13.4519
13.462
13.4721
13.4819
13.4917
13.5023
13.5116
13.5221
13.5324
13.5415
13.5523
13.5623
13.5717
13.5818
13.5921
13.602
13.6118
13.6219
13.6322
13.6417
13.6523
13.6623
13.6717
13.6821
13.6924
13.7017
13.7118
13.7221
13.7321
13.7417
13.7518
13.7624
13.7716
13.7821
13.7925
13.8017
13.812
13.8225
13.8318
13.8418
13.8519
13.8622
13.8716
13.8818
13.8924
13.9016
13.9121
13.9225
13.9318
13.942
13.9525
13.9618
13.9719
13.9819
13.9922
14.0018
14.0118
14.0222
14.0317
14.042
14.0524
14.0616
14.0721
14.0824
14.0917
14.102
14.1118
14.1222
14.1318
14.1419
14.1523
14.1618
14.1722
14.1824
14.1915
14.2021
14.2123
14.2217
14.232
14.2419
14.2521
14.2617
14.272
14.2822
14.2918
14.3022
14.3125
14.3216
14.3322
14.3423
14.3519
14.3618
14.3719
14.382
14.3916
14.402
14.4123
14.4217
14.4321
14.4427
14.4515
14.4622
14.4724
14.4819
14.4916
14.502
14.5122
14.5217
14.5318
14.5423
14.5517
14.5621
14.5725
14.5816
14.592
14.6022
14.6121
14.6217
14.632
14.6422
14.6518
14.6617
14.6725
14.6817
14.6922
14.7024
14.7115
14.7221
14.7322
14.7419
14.7518
14.762
14.772
14.7819
14.7918
14.8025
14.8117
14.8222
14.8324
14.8416
14.8521
14.8622
14.8719
14.8817
14.8918
14.9021
14.9118
14.9218
14.9324
14.9417
14.9523
14.9625
14.9717
14.982
14.9923
15.0018
15.0118
15.022
15.0321
15.0417
15.0519
15.0624
15.0716
15.0823
15.0924
15.1017
15.112
15.1224
15.1319
15.1418
15.1519
15.1622
15.1717
15.1819
15.1925
15.2017
15.2121
15.2225
15.2317
15.2418
15.2523
15.262
15.2717
15.2818
15.2923
15.3017
15.3119
15.3224
15.3317
15.3421
15.3525
15.3617
15.372
15.3823
15.3918
15.4019
15.4117
15.4223
15.4318
15.442
15.4523
15.4617
15.4722
15.4824
15.4917
15.502
15.5122
15.5219
15.5319
15.5417
15.5523
15.5617
15.572
15.5823
15.5916
15.6022
15.6125
15.6217
15.6319
15.6423
15.6518
15.6618
15.6719
15.6822
15.6917
15.7021
15.7123
15.7217
15.7322
15.7425
15.7517
15.7619
15.7722
15.7819
15.7917
15.8018
15.8123
15.8217
15.832
15.8424
15.8517
15.8621
15.8726
15.8817
15.8919
15.9021
15.912
15.9216
15.9319
15.9423
15.9517
15.962
15.9724
15.9817
15.9921
16.0026
16.0117
16.022
16.032
16.0421
16.0517
16.0619
16.0721
16.0818
16.0919
16.1024
16.1117
16.1221
16.1325
16.1416
16.1521
16.1619
16.1721
16.1818
16.1919
16.2022
16.2118
16.222
16.2325
16.2415
16.2522
16.2624
16.2716
16.282
16.292
16.302
16.3117
16.322
16.3321
16.3419
16.352
16.3624
16.3716
16.3823
16.3924
16.4018
16.4118
16.422
16.4321
16.4416
16.4519
16.4622
16.4717
16.482
16.4927
16.5016
16.5122
16.5225
16.5318
16.5416
16.5522
16.5621
16.5717
16.5817
16.5923
16.6016
16.612
16.6226
16.6316
16.6422
16.6524
16.6619
16.6717
16.6822
16.6921
16.7018
16.7116
16.7225
16.7317
16.7421
16.7524
16.7616
16.7721
16.7823
16.7917
16.8018
16.8121
16.822
16.8319
16.8417
16.8524
16.8617
16.8721
16.8824
16.8916
16.9022
16.9123
16.9217
16.9319
16.9419
16.952
16.9619
16.9718
16.9823
16.9917
17.0022
17.0124
17.0217
17.0321
17.0424
17.0517
17.0618
17.072
17.0821
17.0917
17.1017
17.1123
17.1216
17.1322
17.1424
17.1517
17.1621
17.1725
17.1818
17.1918
17.202
17.2122
17.2216
17.2319
17.2424
17.2517
17.2621
17.2724
17.2817
17.2919
17.3025
17.3119
17.3218
17.3318
17.3423
17.3516
17.3619
17.3723
17.3817
17.392
17.4026
17.4116
17.4221
17.4324
17.4417
17.4519
17.4618
17.4722
17.4817
17.4919
17.5022
17.5118
17.5221
17.5325
17.5416
17.5521
17.5623
17.5718
17.582
17.5918
17.6022
17.6118
17.6219
17.6323
17.6417
17.6521
17.6624
17.6717
17.6821
17.6924
17.7018
17.7118
17.7219
17.7321
17.7417
17.7521
17.7623
17.7717
17.7821
17.7925
17.8016
17.8121
17.8224
17.8318
17.8417
17.8518
17.8622
17.8717
17.8819
17.8924
17.9017
17.9121
17.9226
17.9317
17.9421
17.9522
17.962
17.9716
17.9819
17.9923
18.0017
18.0119
18.0223
18.0317
18.042
18.0526
18.0616
18.0721
18.0822
18.092
18.1017
18.1119
18.1221
18.1318
18.1418
18.1524
18.1617
18.1721
18.1824
18.1916
18.2021
18.2121
18.222
18.2317
18.2419
18.2522
18.2619
18.2718
18.2825
18.2915
18.3022
18.3124
18.3216
18.3321
18.3421
18.3518
18.3617
18.3719
18.382
18.3919
18.402
18.4123
18.4216
18.4323
18.4424
18.4518
18.4619
18.4722
18.4819
18.4917
18.502
18.5121
18.5217
18.5319
18.5425
18.5516
18.5623
18.5725
18.5818

## Sheet: Load
0
-0.01169
0.00048
0.00428
0.02776
0.00794
0.03761
0.01912
0.01152
-0.00416
0.02009
0.02138
0.00594
0.01286
-0.00509
-0.00963
-0.02404
-0.03334
0.00548
0.02467
0.02994
0.00863
-0.00071
0.03233
0.01527
-0.00062
0.01312
0.00683
0.00653
0.00525
-0.00124
0.04181
0.0242
0.01513
-0.02083
-0.0033
0.03047
0.00369
0.02971
0.02436
0.01322
-0.01326
-0.00705
0.00538
0.0041
0.02208
0.04104
0.04155
0.00752
0.0109
0.01507
0.02802
0.01254
0.01156
0.00968
-0.01182
-0.01794
0.02484
0.03461
0.01022
0.02833
0.00396
0.00703
0.01468
0.00942
0.02087
-0.00577
0.03352
0.01381
-0.00527
-0.01778
0.02743
0.0591
0.03797
0.02675
0.0308
0.0121
-0.01976
0.01043
0.03826
0.00803
-0.00532
0.01691
0.02984
-0.01368
-0.01813
0.0101
-0.01918
0.02501
0.01238
0.03494
-0.00688
0.01609
0.02387
0.02111
-0.01139
-0.00549
0.00174
0.01402
0.03816
0.02101
0.0217
0.00268
0.01777
-0.01421
0.00947
0.01732
0.008
-0.00912
-0.00391
0.01266
0.00319
0.01171
-0.00631
-0.00924
0.00704
0.02302
-0.01535
-0.01959
0.06337
-0.00512
-0.02192
-0.00593
0.01973
0.00456
-0.03096
0.02414
0.05108
0.01629
-0.00121
0.02428
-0.01767
-0.00105
0.00913
-0.0047
-0.01771
0.0221
0.01276
0.02572
0.00714
0.05596
0.06236
0.03735
0.00403
0.01514
0.04262
0.09154
0.10879
0.16069
0.13947
0.17424
0.20566
0.24316
0.27436
0.31462
0.33223
0.3337
0.38339
0.43007
0.43343
0.47574
0.49706
0.55722
0.58701
0.56912
0.61721
0.71924
0.72513
0.74607
0.7733
0.81192
0.84223
0.89486
0.902
0.92528
0.93892
1.00663
1.04397
1.06978
1.09457
1.1469
1.16167
1.17965
1.22886
1.2619
1.30726
1.34852
1.37926
1.42438
1.43701
1.48827
1.54725
1.58628
1.61792
1.63367
1.66501
1.71463
1.72746
1.793
1.79965
1.82946
1.87642
1.94617
1.92069
1.93911
1.98388
2.05841
2.08987
2.08799
2.12141
2.13358
2.19291
2.24524
2.27495
2.30168
2.33828
2.36937
2.41771
2.45378
2.46684
2.53553
2.54406
2.56997
2.5814
2.63512
2.68689
2.68693
2.74382
2.7618
2.79429
2.84021
2.87803
2.93916
2.96801
3.03742
3.07528
3.06944
3.12239
3.17786
3.22789
3.29496
3.31618
3.39125
3.39616
3.43101
3.5156
3.58392
3.62384
3.65716
3.66106
3.71228
3.7933
3.82628
3.87311
3.8839
3.95275
4.02487
4.06054
4.09151
4.12653
4.22929
4.29529
4.28206
4.32916
4.38047
4.47855
4.5243
4.53603
4.56984
4.60271
4.7051
4.73878
4.79083
4.84439
4.87619
4.93648
4.99102
5.03118
5.08742
5.15223
5.1789
5.2433
5.29038
5.3539
5.37774
5.44108
5.49818
5.52245
5.58464
5.64197
5.67028
5.74034
5.80884
5.86323
5.86802
5.91666
6.00169
6.04815
6.06035
6.12972
6.17689
6.23964
6.29008
6.34792
6.36017
6.42466
6.46204
6.51556
6.58052
6.62084
6.69298
6.73233
6.79962
6.87023
6.90605
6.9533
7.00498
7.04754
7.11402
7.18645
7.23698
7.2245
7.32453
7.37383
7.40448
7.45495
7.5092
7.56297
7.66034
7.64447
7.67201
7.7728
7.8141
7.90008
7.91473
7.94676
8.00054
8.04699
8.09997
8.13817
8.21694
8.25853
8.30074
8.37123
8.41889
8.45544
8.49547
8.54423
8.63161
8.6846
8.72048
8.76247
8.85889
8.85646
8.95189
8.96956
9.02415
9.04048
9.14019
9.20843
9.24447
9.28959
9.36395
9.3832
9.48
9.54889
9.59058
9.63195
9.67162
9.73366
9.79325
9.81485
9.89522
9.93716
9.96595
10.0167
10.0717
10.1578
10.175
10.2456
10.302
10.3283
10.3762
10.4238
10.4857
10.5126
10.5719
10.6219
10.6879
10.7054
10.7563
10.8403
10.877
10.9548
10.9863
11.0549
11.0895
11.1548
11.2182
11.2471
11.3287
11.3932
11.4158
11.491
11.5232
11.5895
11.6601
11.7208
11.7567
11.8158
11.879
11.9118
11.9922
12.0558
12.0762
12.1338
12.2201
12.2836
12.3095
12.3911
12.4703
12.5012
12.5294
12.5833
12.6453
12.6931
12.7582
12.8572
12.8414
12.9144
12.9826
13.078
13.1307
13.1686
13.2146
13.3191
13.3369
13.4152
13.4323
13.4994
13.5884
13.6317
13.6961
13.7765
13.7782
13.8991
13.9702
14.0231
14.087
14.1554
14.2076
14.2543
14.3111
14.3999
14.4551
14.5252
14.6136
14.606
14.7082
14.7775
14.8458
14.8775
14.8859
14.978
15.0612
15.1347
15.1889
15.2451
15.2952
15.377
15.4415
15.4841
15.5325
15.5987
15.6837
15.7499
15.7967
15.8428
15.9596
16.0311
16.0752
16.1379
16.2222
16.2876
16.3748
16.4831
16.5311
16.5853
16.6717
16.7838
16.8224
16.8664
16.9225
17.0215
17.119
17.1761
17.1991
17.3124
17.3842
17.4808
17.5417
17.5879
17.6606
17.7465
17.8463
17.8929
17.9475
18.0096
18.1473
18.1899
18.2532
18.3159
18.3998
18.5201
18.5827
18.6659
18.6927
18.8095
18.9696
18.959
19.0221
19.122
19.1596
19.2139
19.3142
19.3998
19.4511
19.5108
19.6076
19.5795
19.713
19.8237
19.8335
19.9472
20.0219
20.0663
20.1551
20.219
20.3204
20.4368
20.497
20.5573
20.5924
20.696
20.8606
20.9163
21.052
21.1232
21.1754
21.2775
21.384
21.4797
21.4963
21.6518
21.774
21.8599
21.9701
22.0651
22.0964
22.2368
22.317
22.3908
22.4209
22.5575
22.6446
22.7616
22.7967
22.9196
22.9932
23.122
23.2066
23.2583
23.4118
23.5272
23.6018
23.6666
23.7815
23.8769
23.9396
24.0599
24.1775
24.2209
24.3607
24.4483
24.5316
24.6534
24.7677
24.8224
24.9349
25.0372
25.1372
25.2134
25.3266
25.4306
25.5403
25.6692
25.7588
25.8128
25.9624
26.052
26.1103
26.2341
26.3147
26.4409
26.5712
26.6329
26.72
26.7963
26.9488
27.0695
27.1181
27.2175
27.3312
27.4115
27.5282
27.6251
27.7072
27.7891
27.9225
28.0492
28.1049
28.2503
28.3251
28.3975
28.4871
28.6418
28.6939
28.8182
28.9116
29.0507
29.1327
29.2099
29.3321
29.4093
29.5582
29.6825
29.7154
29.8338
29.9452
30.0386
30.1306
30.2201
30.3311
30.393
30.5508
30.6704
30.7085
30.8
30.9592
31.0174
31.1347
31.2491
31.3119
31.4155
31.5121
31.6443
31.7522
31.8497
31.9596
32.0283
32.1796
32.2722
32.376
32.4924
32.6043
32.6709
32.8125
32.9388
33.0239
33.1415
33.268
33.4002
33.4515
33.6036
33.6997
33.755
33.9119
34.0414
34.1105
34.2469
34.3905
34.5081
34.6305
34.7335
34.8428
35.0053
35.1132
35.2432
35.3197
35.4864
35.6171
35.7358
35.8195
35.9751
36.1124
36.2264
36.3818
36.5173
36.5952
36.7503
36.8926
36.9876
37.1434
37.2947
37.3931
37.5232
37.6817
37.8149
37.8521
38.0336
38.2221
38.2724
38.4174
38.5903
38.6883
38.8443
38.9726
39.1285
39.2024
39.3417
39.5008
39.649
39.7801
39.9245
39.9876
40.1684
40.3128
40.3621
40.5521
40.6939
40.7845
40.8804
41.022
41.1497
41.2691
41.4572
41.6199
41.6599
41.8259
41.9711
42.0565
42.2154
42.3019
42.4364
42.5793
42.709
42.8335
42.9671
43.1005
43.2625
43.3399
43.4963
43.6125
43.7069
43.8684
43.9816
44.0968
44.247
44.4154
44.5337
44.6107
44.7698
44.949
44.9999
45.189
45.3064
45.4077
45.5507
45.7218
45.8574
45.9153
46.0431
46.237
46.3564
46.4998
46.6482
46.7403
46.9083
47.065
47.1602
47.265
47.407
47.5382
47.6791
47.7972
47.9742
48.0446
48.2488
48.3636
48.4572
48.6092
48.7512
48.8594
49.0159
49.1798
49.2685
49.3548
49.5071
49.6791
49.7628
49.9275
50.0593
50.135
50.305
50.4623
50.4926
50.6598
50.7855
50.9495
51.0799
51.1582
51.3341
51.4615
51.6282
51.759
51.8565
52.035
52.1493
52.229
52.3702
52.5067
52.6491
52.7454
52.9118
53.0377
53.1137
53.322
53.4639
53.5237
53.6952
53.8746
53.9284
54.0862
54.2389
54.3813
54.4785
54.63
54.8093
54.8598
55.0177
55.1727
55.2868
55.4542
55.6774
55.7599
55.9333
56.0627
56.2656
56.3882
56.5305
56.7037
56.8292
56.9896
57.1462
57.2172
57.4362
57.6025
57.6377
57.8098
57.9222
58.0911
58.1978
58.3479
58.5058
58.6067
58.7487
58.9295
58.9972
59.1464
59.2971
59.3928
59.5629
59.6564
59.8274
59.9161
60.057
60.1939
60.2963
60.4428
60.5867
60.6725
60.8466
60.9862
61.0501
61.19
61.3105
61.4368
61.5841
61.7418
61.854
61.9081
62.1052
62.2549
62.2978
62.4571
62.6167
62.7155
62.8154
62.9226
63.0757
63.1772
63.3407
63.4872
63.567
63.7054
63.848
63.9224
64.0933
64.2212
64.3222
64.4643
64.5938
64.7483
64.8492
64.9931
65.1488
65.239
65.3957
65.5548
65.5744
65.7511
65.9153
65.988
66.0897
66.2165
66.3764
66.4632
66.6022
66.7656
66.7953
66.9275
67.1052
67.1772
67.343
67.4348
67.5606
67.6818
67.845
67.9826
68.0612
68.1943
68.3742
68.4402
68.6564
68.7682
68.8185
69.015
69.1561
69.2531
69.3571
69.5013
69.5915
69.7186
69.8666
70.0663
70.0968
70.2647
70.4064
70.4987
70.6394
70.7961
70.8543
70.9824
71.2035
71.3531
71.4649
71.6104
71.787
71.8755
72.084
72.1735
72.2709
72.4291
72.6092
72.7053
72.8888
73.0526
73.2959
73.4477
73.7029
73.945
74.0542
74.3542
74.607
74.813
75.0954
75.434
75.6731
76.002
76.3485
76.7034
76.934
77.2584
77.6271
77.8359
78.2335
78.5827
78.8132
79.1818
79.528
79.7995
80.1972
80.4778
80.927
81.1631
81.5176
81.8908
82.1244
82.5396
82.8813
83.1206
83.5137
83.878
84.208
84.604
84.9131
85.3445
85.688
86.176
86.5675
86.8969
87.3359
87.8058
88.0927
88.5336
88.9733
89.374
89.7643
90.1895
90.6856
91.0595
91.5295
91.9723
92.3112
92.8262
93.3094
93.5519
94.0818
94.5219
94.971
95.3923
95.8986
96.4037
96.7485
97.2965
97.8054
98.1498
98.7048
99.2541
99.5367
100.082
100.584
101.03
101.401
101.873
102.418
102.831
103.269
103.832
104.083
104.659
105.159
105.498
106.043
106.469
106.967
107.401
107.934
108.48
108.939
109.503
110.09
110.444
111.035
111.592
111.963
112.539
113.044
113.546
113.992
114.501
115.106
115.544
116.103
116.73
117.08
117.731
118.275
118.686
119.276
119.801
120.29
120.784
121.414
122.064
122.527
123.163
123.759
124.159
124.869
125.473
125.874
126.487
127.095
127.669
128.236
128.844
129.532
130.005
130.677
131.322
131.657
132.442
133.087
133.524
134.107
134.754
135.389
135.948
136.614
137.422
137.92
138.685
139.534
139.974
140.788
141.533
142.088
142.825
143.533
144.186
144.884
145.432
146.233
146.795
147.508
148.177
148.565
149.428
150.113
150.615
151.28
151.982
152.717
153.4
153.991
154.847
155.277
156.113
156.906
157.287
158.121
158.737
159.317
160.04
160.822
161.538
162.312
163.05
163.938
164.569
165.48
166.325
166.831
167.829
168.669
169.273
170.048
170.9
171.706
172.47
173.305
174.258
174.819
175.83
176.751
177.281
178.247
179.226
179.832
180.695
181.524
182.474
183.167
184.026
185.018
185.601
186.64
187.595
188.143
189.118
190.069
190.675
191.594
192.385
193.321
194.046
194.991
195.997
196.721
197.762
198.775
199.345
200.376
201.378
202.063
203.074
203.865
204.937
205.66
206.609
207.559
208.231
209.273
210.231
210.68
211.786
212.638
213.359
214.35
215.145
216.083
216.87
217.888
218.829
219.526
220.511
221.458
222.023
223.19
224.083
224.76
225.644
226.546
227.526
228.272
229.323
230.299
231.001
232.068
233.221
233.533
234.733
235.663
236.42
237.172
238.166
239.09
239.846
240.824
241.912
242.574
243.681
244.785
245.257
246.352
247.274
248.137
248.933
249.879
250.84
251.606
252.528
253.77
254.215
255.391
256.412
256.906
258.049
258.974
259.819
260.64
261.623
262.626
263.405
264.306
265.464
266.066
267.218
268.16
268.719
269.893
270.75
271.559
272.432
273.325
274.331
275.164
276.164
277.234
277.837
279.102
280.081
280.625
281.739
282.787
283.572
284.507
285.498
286.562
287.293
288.42
289.524
290.029
291.308
292.277
292.894
293.932
294.984
295.741
296.595
297.532
298.654
299.306
300.37
301.514
302.01
303.222
304.199
304.764
305.79
306.921
307.704
308.5
309.429
310.658
311.306
312.371
313.464
313.962
315.202
316.268
316.759
317.794
318.825
319.599
320.525
321.347
322.586
323.28
324.301
325.356
325.823
327.106
328.073
328.66
329.668
330.613
331.442
332.36
333.108
334.353
334.958
336.125
337.21
337.661
338.962
339.997
340.503
341.606
342.655
343.409
344.364
345.281
346.4
347.042
348.231
349.182
349.764
350.965
352.013
352.51
353.588
354.622
355.442
356.224
357.18
358.421
358.983
360.193
361.264
361.739
362.937
364.087
364.454
365.471
366.458
367.421
368.059
369.108
370.235
370.766
371.989
373.106
373.553
374.751
375.918
376.251
377.357
378.31
379.3
380.034
380.923
381.954
382.711
383.782
384.951
385.402
386.64
387.748
388.176
389.418
390.245
391.366
392.126
393.139
394.274
394.935
396.182
397.399
397.801
399.181
400.228
400.799
402.058
403.005
404.007
404.845
406.011
407.14
407.987
409.183
410.338
410.8
412.251
413.336
414.028
415.128
416.185
417.215
418.051
419.214
420.404
421.228
422.522
423.948
424.259
425.9
427.004
427.647
428.695
430.062
431.016
431.932
432.963
434.383
435.087
436.48
437.814
438.197
439.656
440.918
441.782
442.688
443.932
445.102
446.043
447.05
448.666
449.267
450.682
451.912
452.4
453.905
455.176
455.845
456.94
458.16
459.178
460.368
461.337
462.903
463.452
464.908
466.157
466.645
468.127
469.349
470.108
471.224
472.41
473.64
474.657
475.668
477.152
477.84
479.318
480.511
481.14
482.593
483.893
484.641
485.879
487.121
488.25
489.231
490.508
491.985
492.595
494.368
495.574
496.106
497.597
499.149
499.716
500.959
502.125
503.448
504.286
505.628
507.129
507.721
509.311
510.713
511.214
512.7
514.228
515.066
516.16
517.299
518.854
519.62
520.934
522.456
523.118
524.658
526.208
526.669
528.256
529.583
530.302
531.713
532.684
534.261
535.166
536.506
537.966
538.746
540.324
541.744
542.291
543.895
545.276
546.188
547.532
548.59
550.193
551.032
552.404
553.949
554.625
556.363
557.858
558.433
559.985
561.467
562.268
563.541
564.764
566.216
567.194
568.753
570.075
570.798
572.628
574.179
574.722
576.341
577.877
578.754
579.995
581.388
582.963
583.82
585.327
586.896
587.569
589.291
591.02
591.406
593.073
594.42
595.459
596.503
598.021
599.613
600.426
602.027
603.757
604.543
606.388
608.144
608.648
610.499
611.903
613.176
614.408
615.904
617.383
618.619
619.987
621.79
622.534
624.444
626.123
626.706
628.629
629.855
631.329
632.536
634.022
635.736
636.862
638.304
640.269
640.808
643.008
644.494
645.047
646.957
648.382
649.55
650.827
652.463
653.94
655.251
656.786
658.537
659.26
661.455
662.95
663.655
665.238
666.855
668.187
669.297
670.986
672.613
673.667
675.346
677.48
677.843
680.069
681.703
682.352
683.765
685.785
686.935
688.125
689.472
691.411
692.347
694.171
696.066
696.505
698.696
700.367
701.065
702.522
704.397
705.549
706.902
708.069
710.242
711.027
712.808
714.541
715.159
717.153
718.838
719.44
721.065
722.77
723.915
725.408
726.534
728.622
729.479
731.328
733.099
733.624
735.754
737.148
737.8
739.627
741.051
742.405
743.829
745
746.903
747.849
749.854
751.422
752.128
754.027
755.814
756.388
758.111
759.71
761.038
762.192
763.548
765.558
766.375
768.413
769.964
770.582
772.518
774.397
774.844
776.557
778.114
779.623
780.568
782.305
784.216
785.038
786.91
788.649
789.28
791.178
793.229
793.787
795.372
796.915
798.799
799.612
801.45
803.334
804.272
806.159
808.282
808.58
810.829
812.763
813.331
815.226
816.695
818.457
819.668
821.383
823.245
824.449
826.309
828.297
828.707
831.045
832.718
833.601
835.51
836.852
838.719
840.008
841.595
843.632
844.609
846.645
848.538
849.15
851.445
853.293
853.942
855.749
857.379
859.045
860.423
862.366
864.175
865.251
867.328
869.347
869.861
872.282
874.109
874.824
876.494
878.248
880.068
881.256
883.034
885.119
885.884
888.035
890.233
890.529
892.81
894.592
895.522
896.878
898.837
900.719
901.647
903.342
905.432
906.184
908.266
910.516
910.752
913.048
914.905
915.832
917.382
919.243
920.81
922.252
923.61
925.956
926.619
928.84
930.75
931.287
933.603
935.141
936.276
937.72
939.565
941.33
942.591
944.052
946.454
946.884
949.478
951.276
951.702
954.124
955.77
956.752
958.369
960.279
961.877
963.477
965.061
967.043
967.826
970.488
972.147
972.741
974.77
976.699
977.558
979.14
981.041
982.761
983.991
985.694
988.071
988.567
991.281
993.131
993.628
