# Supplementary material for: Sporosarcina pasteurii can clog and strengthen a porous medium mimic
Source: PLoS One. 2018 Nov 30;13(11):e0207489. doi: 10.1371/journal.pone.0207489 (PMC6267956; doi:10.1371/journal.pone.0207489)
Supplement: S1 Dataset — (ZIP) [file pone.0207489.s002.zip › Raw Data/(for Fig. 1) Compression test/Load test raw data/N5.xlsx]

## Sheet: READ
Compressive extension at Maximum Load	23.6573	mm
Compressive strain (Extension) at Maximum Load	0.94629	mm/mm
Compressive stress at Maximum Load	0.89934	MPa
Maximum Load	8993.38	N
Maximum Y-axis Slope (Young's 0 MPa - 0 MPa)		MPa/mm/mm
Modulus (Young's Compressive stress 0 MPa - 0 MPa)		MPa
Poisson's ratio (Chord)
Rate 1	6	mm/min
Time	Extension	Load	Compressive extension	Compressive strain (Extension)	Compressive stress
(s)	(mm)	(N)	(mm)	(mm/mm)	(MPa)
0	0	0.53405	0	0	5e-05
0.1	0.00211	0.53018	0.00211	8e-05	5e-05
0.2	0.00981	0.65063	0.00981	0.00039	7e-05
0.3	0.02181	0.75101	0.02181	0.00087	8e-05
0.4	0.03201	0.79725	0.03201	0.00128	8e-05
0.5	0.0421	0.85496	0.0421	0.00168	9e-05
0.6	0.05255	0.91462	0.05255	0.0021	9e-05
0.7	0.06203	1.00668	0.06203	0.00248	0.0001
0.8	0.07251	1.0386	0.07251	0.0029	0.0001
0.9	0.08268	1.10623	0.08268	0.00331	0.00011
1	0.09205	1.12074	0.09205	0.00368	0.00011
1.1	0.10255	1.21714	0.10255	0.0041	0.00012
1.2	0.11281	1.27778	0.11281	0.00451	0.00013
1.3	0.12202	1.35289	0.12202	0.00488	0.00014
1.4	0.13228	1.3693	0.13228	0.00529	0.00014
1.5	0.14251	1.41197	0.14251	0.0057	0.00014
1.6	0.15235	1.50287	0.15235	0.00609	0.00015
1.7	0.16205	1.58093	0.16205	0.00648	0.00016
1.8	0.17215	1.58802	0.17215	0.00689	0.00016
1.9	0.18258	1.6211	0.18258	0.0073	0.00016
2	0.19196	1.72712	0.19196	0.00768	0.00017
2.1	0.20256	1.76128	0.20256	0.0081	0.00018
2.2	0.21272	1.77535	0.21272	0.00851	0.00018
2.3	0.22197	1.84485	0.22197	0.00888	0.00018
2.4	0.23247	1.90213	0.23247	0.0093	0.00019
2.5	0.24292	1.96735	0.24292	0.00972	0.0002
2.6	0.25199	2.02898	0.25199	0.01008	0.0002
2.7	0.26233	2.09888	0.26233	0.01049	0.00021
2.8	0.2724	2.13808	0.2724	0.0109	0.00021
2.9	0.28245	2.1836	0.28245	0.0113	0.00022
3	0.29203	2.23816	0.29203	0.01168	0.00022
3.1	0.30221	2.32064	0.30221	0.01209	0.00023
3.2	0.3126	2.33025	0.3126	0.0125	0.00023
3.3	0.32206	2.36909	0.32206	0.01288	0.00024
3.4	0.33236	2.4601	0.33236	0.01329	0.00025
3.5	0.34272	2.46772	0.34272	0.01371	0.00025
3.6	0.35201	2.51015	0.35201	0.01408	0.00025
3.7	0.36238	2.59307	0.36238	0.0145	0.00026
3.8	0.37281	2.66523	0.37281	0.01491	0.00027
3.9	0.38211	2.70362	0.38211	0.01528	0.00027
4	0.39218	2.76391	0.39218	0.01569	0.00028
4.1	0.40231	2.81859	0.40231	0.01609	0.00028
4.2	0.41262	2.872	0.41262	0.0165	0.00029
4.3	0.42205	2.94334	0.42205	0.01688	0.00029
4.4	0.43221	3.00286	0.43221	0.01729	0.0003
4.5	0.44264	3.03269	0.44264	0.01771	0.0003
4.6	0.45207	3.06585	0.45207	0.01808	0.00031
4.7	0.46228	3.16595	0.46228	0.01849	0.00032
4.8	0.47294	3.21448	0.47294	0.01892	0.00032
4.9	0.48197	3.232	0.48197	0.01928	0.00032
5	0.49253	3.33807	0.49253	0.0197	0.00033
5.1	0.50275	3.37958	0.50275	0.02011	0.00034
5.2	0.51196	3.38945	0.51196	0.02048	0.00034
5.3	0.52227	3.44822	0.52227	0.02089	0.00034
5.4	0.53221	3.53125	0.53221	0.02129	0.00035
5.5	0.54248	3.58449	0.54248	0.0217	0.00036
5.6	0.5521	3.64312	0.5521	0.02208	0.00036
5.7	0.56221	3.67496	0.56221	0.02249	0.00037
5.8	0.57257	3.72494	0.57257	0.0229	0.00037
5.9	0.58216	3.79998	0.58216	0.02329	0.00038
6	0.59243	3.8508	0.59243	0.0237	0.00039
6.1	0.6028	3.93596	0.6028	0.02411	0.00039
6.2	0.612	3.94606	0.612	0.02448	0.00039
6.3	0.62253	4.0026	0.62253	0.0249	0.0004
6.4	0.63266	4.05069	0.63266	0.02531	0.00041
6.5	0.64209	4.1275	0.64209	0.02568	0.00041
6.6	0.65234	4.15472	0.65234	0.02609	0.00042
6.7	0.66221	4.1943	0.66221	0.02649	0.00042
6.8	0.67246	4.26818	0.67246	0.0269	0.00043
6.9	0.68206	4.32714	0.68206	0.02728	0.00043
7	0.69216	4.37272	0.69216	0.02769	0.00044
7.1	0.70256	4.43452	0.70256	0.0281	0.00044
7.2	0.7121	4.52299	0.7121	0.02848	0.00045
7.3	0.72241	4.52973	0.72241	0.0289	0.00045
7.4	0.73278	4.60934	0.73278	0.02931	0.00046
7.5	0.74205	4.66044	0.74205	0.02968	0.00047
7.6	0.75249	4.71452	0.75249	0.0301	0.00047
7.7	0.76276	4.76884	0.76276	0.03051	0.00048
7.8	0.77207	4.83519	0.77207	0.03088	0.00048
7.9	0.78224	4.85332	0.78224	0.03129	0.00049
8	0.79236	4.89939	0.79236	0.03169	0.00049
8.1	0.80239	4.96086	0.80239	0.0321	0.0005
8.2	0.81204	5.01436	0.81204	0.03248	0.0005
8.3	0.82233	5.05339	0.82233	0.03289	0.00051
8.4	0.83256	5.09118	0.83256	0.0333	0.00051
8.5	0.84207	5.14579	0.84207	0.03368	0.00051
8.6	0.85244	5.19756	0.85244	0.0341	0.00052
8.7	0.86282	5.26955	0.86282	0.03451	0.00053
8.8	0.87191	5.30904	0.87191	0.03488	0.00053
8.9	0.88252	5.38697	0.88252	0.0353	0.00054
9	0.89269	5.42253	0.89269	0.03571	0.00054
9.1	0.90212	5.45438	0.90212	0.03608	0.00055
9.2	0.91212	5.5256	0.91212	0.03648	0.00055
9.3	0.92237	5.5544	0.92237	0.03689	0.00056
9.4	0.93248	5.60928	0.93248	0.0373	0.00056
9.5	0.94206	5.6899	0.94206	0.03768	0.00057
9.6	0.9522	5.7467	0.9522	0.03809	0.00057
9.7	0.96264	5.76552	0.96264	0.03851	0.00058
9.8	0.97203	5.79356	0.97203	0.03888	0.00058
9.9	0.98242	5.8873	0.98242	0.0393	0.00059
10	0.99294	5.9269	0.99294	0.03972	0.00059
10.1	1.00194	5.97307	1.00194	0.04008	0.0006
10.2	1.01248	5.99465	1.01248	0.0405	0.0006
10.3	1.02266	6.10574	1.02266	0.04091	0.00061
10.4	1.03223	6.0996	1.03223	0.04129	0.00061
10.5	1.042	6.17959	1.042	0.04168	0.00062
10.6	1.05235	6.22592	1.05235	0.04209	0.00062
10.7	1.06254	6.28982	1.06254	0.0425	0.00063
10.8	1.07203	6.32097	1.07203	0.04288	0.00063
10.9	1.08213	6.4147	1.08213	0.04329	0.00064
11	1.09274	6.44438	1.09274	0.04371	0.00064
11.1	1.10205	6.46533	1.10205	0.04408	0.00065
11.2	1.11244	6.51789	1.11244	0.0445	0.00065
11.3	1.12288	6.56152	1.12288	0.04492	0.00066
11.4	1.13196	6.59265	1.13196	0.04528	0.00066
11.5	1.1425	6.65913	1.1425	0.0457	0.00067
11.6	1.15269	6.71724	1.15269	0.04611	0.00067
11.7	1.16217	6.7568	1.16217	0.04649	0.00068
11.8	1.17217	6.76079	1.17217	0.04689	0.00068
11.9	1.18229	6.83997	1.18229	0.04729	0.00068
12	1.19235	6.91918	1.19235	0.04769	0.00069
12.1	1.20218	6.92279	1.20218	0.04809	0.00069
12.2	1.21209	6.97061	1.21209	0.04848	0.0007
12.3	1.22272	7.03453	1.22272	0.04891	0.0007
12.4	1.23208	7.06573	1.23208	0.04928	0.00071
12.5	1.24244	7.13932	1.24244	0.0497	0.00071
12.6	1.25279	7.17916	1.25279	0.05011	0.00072
12.7	1.26191	7.23164	1.26191	0.05048	0.00072
12.8	1.27258	7.28815	1.27258	0.0509	0.00073
12.9	1.28251	7.34606	1.28251	0.0513	0.00073
13	1.29227	7.40049	1.29227	0.05169	0.00074
13.1	1.30217	7.44934	1.30217	0.05209	0.00074
13.2	1.31226	7.5119	1.31226	0.05249	0.00075
13.3	1.32247	7.5383	1.32247	0.0529	0.00075
13.4	1.3322	7.55757	1.3322	0.05329	0.00076
13.5	1.34211	7.57165	1.34211	0.05368	0.00076
13.6	1.3528	7.67939	1.3528	0.05411	0.00077
13.7	1.36198	7.73118	1.36198	0.05448	0.00077
13.8	1.37253	7.78099	1.37253	0.0549	0.00078
13.9	1.38276	7.80925	1.38276	0.05531	0.00078
14	1.39187	7.84565	1.39187	0.05567	0.00078
14.1	1.40254	7.93386	1.40254	0.0561	0.00079
14.2	1.41267	7.94275	1.41267	0.05651	0.00079
14.3	1.42215	8.01221	1.42215	0.05689	0.0008
14.4	1.43208	8.09391	1.43208	0.05728	0.00081
14.5	1.44236	8.13736	1.44236	0.05769	0.00081
14.6	1.45238	8.17987	1.45238	0.0581	0.00082
14.7	1.4622	8.21444	1.4622	0.05849	0.00082
14.8	1.47224	8.26324	1.47224	0.05889	0.00083
14.9	1.48265	8.30663	1.48265	0.05931	0.00083
15	1.49198	8.37128	1.49198	0.05968	0.00084
15.1	1.50264	8.43153	1.50264	0.06011	0.00084
15.2	1.51275	8.48349	1.51275	0.06051	0.00085
15.3	1.52202	8.51634	1.52202	0.06088	0.00085
15.4	1.53238	8.58835	1.53238	0.0613	0.00086
15.5	1.54264	8.61053	1.54264	0.06171	0.00086
15.6	1.55218	8.63891	1.55218	0.06209	0.00086
15.7	1.56203	8.73364	1.56203	0.06248	0.00087
15.8	1.5723	8.78421	1.5723	0.06289	0.00088
15.9	1.58248	8.79668	1.58248	0.0633	0.00088
16	1.59208	8.87247	1.59208	0.06368	0.00089
16.1	1.60218	8.92004	1.60218	0.06409	0.00089
16.2	1.61285	8.98865	1.61285	0.06451	0.0009
16.3	1.62197	9.02724	1.62197	0.06488	0.0009
16.4	1.63257	9.12699	1.63257	0.0653	0.00091
16.5	1.64284	9.12098	1.64284	0.06571	0.00091
16.6	1.65204	9.17519	1.65204	0.06608	0.00092
16.7	1.66231	9.25232	1.66231	0.06649	0.00093
16.8	1.67276	9.30643	1.67276	0.06691	0.00093
16.9	1.6822	9.38249	1.6822	0.06729	0.00094
17	1.69217	9.42692	1.69217	0.06769	0.00094
17.1	1.70218	9.48088	1.70218	0.06809	0.00095
17.2	1.71256	9.53895	1.71256	0.0685	0.00095
17.3	1.72195	9.59674	1.72195	0.06888	0.00096
17.4	1.73225	9.68027	1.73225	0.06929	0.00097
17.5	1.74275	9.7369	1.74275	0.06971	0.00097
17.6	1.75199	9.77601	1.75199	0.07008	0.00098
17.7	1.76249	9.87872	1.76249	0.0705	0.00099
17.8	1.77277	9.95305	1.77277	0.07091	0.001
17.9	1.78211	10.0183	1.78211	0.07128	0.001
18	1.79237	10.0686	1.79237	0.07169	0.00101
18.1	1.80274	10.1268	1.80274	0.07211	0.00101
18.2	1.81218	10.1415	1.81218	0.07249	0.00101
18.3	1.8222	10.2326	1.8222	0.07289	0.00102
18.4	1.83208	10.2842	1.83208	0.07328	0.00103
18.5	1.84267	10.4183	1.84267	0.07371	0.00104
18.6	1.85206	10.4407	1.85206	0.07408	0.00104
18.7	1.86228	10.4979	1.86228	0.07449	0.00105
18.8	1.87261	10.5821	1.87261	0.0749	0.00106
18.9	1.882	10.6239	1.882	0.07528	0.00106
19	1.89243	10.695	1.89243	0.0757	0.00107
19.1	1.90276	10.7744	1.90276	0.07611	0.00108
19.2	1.91202	10.8314	1.91202	0.07648	0.00108
19.3	1.92232	10.9032	1.92232	0.07689	0.00109
19.4	1.93262	10.9645	1.93262	0.0773	0.0011
19.5	1.9421	11.0442	1.9421	0.07768	0.0011
19.6	1.95234	11.1261	1.95234	0.07809	0.00111
19.7	1.96206	11.1566	1.96206	0.07848	0.00112
19.8	1.97264	11.2854	1.97264	0.07891	0.00113
19.9	1.98211	11.343	1.98211	0.07928	0.00113
20	1.99234	11.3941	1.99234	0.07969	0.00114
20.1	2.00265	11.4531	2.00265	0.08011	0.00115
20.2	2.01207	11.561	2.01207	0.08048	0.00116
20.3	2.02257	11.6351	2.02257	0.0809	0.00116
20.4	2.03279	11.7059	2.03279	0.08131	0.00117
20.5	2.0419	11.8034	2.0419	0.08168	0.00118
20.6	2.05241	11.8868	2.05241	0.0821	0.00119
20.7	2.06248	11.9282	2.06248	0.0825	0.00119
20.8	2.07217	12.009	2.07217	0.08289	0.0012
20.9	2.08228	12.1094	2.08228	0.08329	0.00121
21	2.09209	12.1437	2.09209	0.08368	0.00121
21.1	2.10258	12.2658	2.10258	0.0841	0.00123
21.2	2.11208	12.3668	2.11208	0.08448	0.00124
21.3	2.1224	12.4155	2.1224	0.0849	0.00124
21.4	2.13264	12.4592	2.13264	0.08531	0.00125
21.5	2.14215	12.5427	2.14215	0.08569	0.00125
21.6	2.15252	12.6452	2.15252	0.0861	0.00126
21.7	2.16282	12.7236	2.16282	0.08651	0.00127
21.8	2.17198	12.7645	2.17198	0.08688	0.00128
21.9	2.18239	12.8767	2.18239	0.0873	0.00129
22	2.19259	12.9382	2.19259	0.0877	0.00129
22.1	2.20231	13.0009	2.20231	0.08809	0.0013
22.2	2.21209	13.0993	2.21209	0.08848	0.00131
22.3	2.22212	13.2055	2.22212	0.08888	0.00132
22.4	2.23255	13.2416	2.23255	0.0893	0.00132
22.5	2.24198	13.3197	2.24198	0.08968	0.00133
22.6	2.25233	13.3824	2.25233	0.09009	0.00134
22.7	2.26265	13.4239	2.26265	0.09051	0.00134
22.8	2.27205	13.5101	2.27205	0.09088	0.00135
22.9	2.28244	13.6265	2.28244	0.0913	0.00136
23	2.29309	13.7353	2.29309	0.09172	0.00137
23.1	2.30193	13.7404	2.30193	0.09208	0.00137
23.2	2.31237	13.8576	2.31237	0.09249	0.00139
23.3	2.32256	13.9942	2.32256	0.0929	0.0014
23.4	2.33233	13.9934	2.33233	0.09329	0.0014
23.5	2.34198	14.1148	2.34198	0.09368	0.00141
23.6	2.35226	14.2447	2.35226	0.09409	0.00142
23.7	2.36259	14.2759	2.36259	0.0945	0.00143
23.8	2.37209	14.3314	2.37209	0.09488	0.00143
23.9	2.38225	14.4273	2.38225	0.09529	0.00144
24	2.39271	14.532	2.39271	0.09571	0.00145
24.1	2.40197	14.5753	2.40197	0.09608	0.00146
24.2	2.41242	14.6701	2.41242	0.0965	0.00147
24.3	2.42292	14.785	2.42292	0.09692	0.00148
24.4	2.43203	14.819	2.43203	0.09728	0.00148
24.5	2.44229	14.9408	2.44229	0.09769	0.00149
24.6	2.45243	15.0698	2.45243	0.0981	0.00151
24.7	2.46247	15.0777	2.46247	0.0985	0.00151
24.8	2.47205	15.1331	2.47205	0.09888	0.00151
24.9	2.48222	15.2554	2.48222	0.09929	0.00153
25	2.49255	15.3428	2.49255	0.0997	0.00153
25.1	2.50212	15.4055	2.50212	0.10008	0.00154
25.2	2.51218	15.4513	2.51218	0.10049	0.00155
25.3	2.52292	15.5979	2.52292	0.10092	0.00156
25.4	2.53199	15.6524	2.53199	0.10128	0.00157
25.5	2.54255	15.7129	2.54255	0.1017	0.00157
25.6	2.5528	15.8108	2.5528	0.10211	0.00158
25.7	2.56189	15.8968	2.56189	0.10248	0.00159
25.8	2.57237	16.0081	2.57237	0.10289	0.0016
25.9	2.58239	16.0869	2.58239	0.1033	0.00161
26	2.59231	16.1523	2.59231	0.10369	0.00162
26.1	2.60213	16.2202	2.60213	0.10409	0.00162
26.2	2.61223	16.2864	2.61223	0.10449	0.00163
26.3	2.62247	16.4026	2.62247	0.1049	0.00164
26.4	2.63223	16.4693	2.63223	0.10529	0.00165
26.5	2.64226	16.4921	2.64226	0.10569	0.00165
26.6	2.65275	16.6513	2.65275	0.10611	0.00167
26.7	2.66205	16.7014	2.66205	0.10648	0.00167
26.8	2.67258	16.8141	2.67258	0.1069	0.00168
26.9	2.68274	16.888	2.68274	0.10731	0.00169
27	2.69202	16.9595	2.69202	0.10768	0.0017
27.1	2.70244	17.0789	2.70244	0.1081	0.00171
27.2	2.71235	17.1357	2.71235	0.10849	0.00171
27.3	2.7223	17.2312	2.7223	0.10889	0.00172
27.4	2.73212	17.377	2.73212	0.10928	0.00174
27.5	2.74214	17.4108	2.74214	0.10969	0.00174
27.6	2.75254	17.4888	2.75254	0.1101	0.00175
27.7	2.76216	17.564	2.76216	0.11049	0.00176
27.8	2.77225	17.6551	2.77225	0.11089	0.00177
27.9	2.78276	17.7845	2.78276	0.11131	0.00178
28	2.79206	17.8719	2.79206	0.11168	0.00179
28.1	2.8026	17.9566	2.8026	0.1121	0.0018
28.2	2.81279	18.0307	2.81279	0.11251	0.0018
28.3	2.82202	18.0921	2.82202	0.11288	0.00181
28.4	2.83231	18.2458	2.83231	0.11329	0.00182
28.5	2.84243	18.303	2.84243	0.1137	0.00183
28.6	2.85234	18.3134	2.85234	0.11409	0.00183
28.7	2.86211	18.4547	2.86211	0.11448	0.00185
28.8	2.87229	18.5532	2.87229	0.11489	0.00186
28.9	2.88249	18.6348	2.88249	0.1153	0.00186
29	2.89207	18.7195	2.89207	0.11568	0.00187
29.1	2.90232	18.8409	2.90232	0.11609	0.00188
29.2	2.91276	18.9404	2.91276	0.11651	0.00189
29.3	2.92194	18.9881	2.92194	0.11688	0.0019
29.4	2.93255	19.0945	2.93255	0.1173	0.00191
29.5	2.94279	19.2102	2.94279	0.11771	0.00192
29.6	2.95206	19.2437	2.95206	0.11808	0.00192
29.7	2.96218	19.3814	2.96218	0.11849	0.00194
29.8	2.97254	19.5273	2.97254	0.1189	0.00195
29.9	2.98234	19.5465	2.98234	0.11929	0.00195
30	2.99214	19.6145	2.99214	0.11969	0.00196
30.1	3.00215	19.7625	3.00215	0.12009	0.00198
30.2	3.01262	19.8463	3.01262	0.1205	0.00198
30.3	3.02202	19.8973	3.02202	0.12088	0.00199
30.4	3.03231	20.0506	3.03231	0.12129	0.00201
30.5	3.04289	20.1523	3.04289	0.12172	0.00202
30.6	3.05199	20.1665	3.05199	0.12208	0.00202
30.7	3.06252	20.3029	3.06252	0.1225	0.00203
30.8	3.07275	20.3948	3.07275	0.12291	0.00204
30.9	3.0821	20.4146	3.0821	0.12328	0.00204
31	3.09204	20.5114	3.09204	0.12368	0.00205
31.1	3.10249	20.6626	3.10249	0.1241	0.00207
31.2	3.11244	20.7705	3.11244	0.1245	0.00208
31.3	3.12204	20.841	3.12204	0.12488	0.00208
31.4	3.13208	20.9626	3.13208	0.12528	0.0021
31.5	3.1428	21.047	3.1428	0.12571	0.0021
31.6	3.15205	21.088	3.15205	0.12608	0.00211
31.7	3.16231	21.2024	3.16231	0.12649	0.00212
31.8	3.17287	21.3636	3.17287	0.12691	0.00214
31.9	3.18198	21.4134	3.18198	0.12728	0.00214
32	3.19252	21.4907	3.19252	0.1277	0.00215
32.1	3.2028	21.5949	3.2028	0.12811	0.00216
32.2	3.21207	21.7161	3.21207	0.12848	0.00217
32.3	3.22222	21.8046	3.22222	0.12889	0.00218
32.4	3.23247	21.8979	3.23247	0.1293	0.00219
32.5	3.24224	22.0079	3.24224	0.12969	0.0022
32.6	3.25221	22.1171	3.25221	0.13009	0.00221
32.7	3.26206	22.1835	3.26206	0.13048	0.00222
32.8	3.27263	22.3251	3.27263	0.13091	0.00223
32.9	3.28207	22.4107	3.28207	0.13128	0.00224
33	3.29242	22.5297	3.29242	0.1317	0.00225
33.1	3.30271	22.5895	3.30271	0.13211	0.00226
33.2	3.31201	22.715	3.31201	0.13248	0.00227
33.3	3.32258	22.8251	3.32258	0.1329	0.00228
33.4	3.33266	22.905	3.33266	0.13331	0.00229
33.5	3.34206	23.0046	3.34206	0.13368	0.0023
33.6	3.35231	23.1058	3.35231	0.13409	0.00231
33.7	3.36238	23.1825	3.36238	0.1345	0.00232
33.8	3.37236	23.2922	3.37236	0.13489	0.00233
33.9	3.38224	23.3937	3.38224	0.13529	0.00234
34	3.39208	23.529	3.39208	0.13568	0.00235
34.1	3.4027	23.6258	3.4027	0.13611	0.00236
34.2	3.41201	23.675	3.41201	0.13648	0.00237
34.3	3.42241	23.7815	3.42241	0.1369	0.00238
34.4	3.43271	23.9045	3.43271	0.13731	0.00239
34.5	3.4419	23.972	3.4419	0.13768	0.0024
34.6	3.45256	24.094	3.45256	0.1381	0.00241
34.7	3.46273	24.1957	3.46273	0.13851	0.00242
34.8	3.47206	24.2194	3.47206	0.13888	0.00242
34.9	3.48221	24.3696	3.48221	0.13929	0.00244
35	3.49251	24.4793	3.49251	0.1397	0.00245
35.1	3.50224	24.5405	3.50224	0.14009	0.00245
35.2	3.51219	24.6462	3.51219	0.14049	0.00246
35.3	3.52223	24.7606	3.52223	0.14089	0.00248
35.4	3.53254	24.8483	3.53254	0.1413	0.00248
35.5	3.5421	24.9797	3.5421	0.14168	0.0025
35.6	3.55258	25.0881	3.55258	0.1421	0.00251
35.7	3.56269	25.1588	3.56269	0.14251	0.00252
35.8	3.57203	25.2138	3.57203	0.14288	0.00252
35.9	3.58252	25.3609	3.58252	0.1433	0.00254
36	3.59271	25.4616	3.59271	0.14371	0.00255
36.1	3.60205	25.559	3.60205	0.14408	0.00256
36.2	3.61219	25.6516	3.61219	0.14449	0.00257
36.3	3.62248	25.7835	3.62248	0.1449	0.00258
36.4	3.63235	25.8309	3.63235	0.14529	0.00258
36.5	3.64209	25.9102	3.64209	0.14568	0.00259
36.6	3.65205	25.995	3.65205	0.14608	0.0026
36.7	3.66278	26.1142	3.66278	0.14651	0.00261
36.8	3.672	26.2518	3.672	0.14688	0.00263
36.9	3.68247	26.3361	3.68247	0.1473	0.00263
37	3.69284	26.4226	3.69284	0.14771	0.00264
37.1	3.70199	26.4876	3.70199	0.14808	0.00265
37.2	3.7124	26.6224	3.7124	0.1485	0.00266
37.3	3.72287	26.7558	3.72287	0.14891	0.00268
37.4	3.73218	26.8117	3.73218	0.14929	0.00268
37.5	3.74226	26.8886	3.74226	0.14969	0.00269
37.6	3.75228	27.0058	3.75228	0.15009	0.0027
37.7	3.76246	27.1006	3.76246	0.1505	0.00271
37.8	3.77197	27.165	3.77197	0.15088	0.00272
37.9	3.78214	27.2754	3.78214	0.15129	0.00273
38	3.79276	27.4332	3.79276	0.15171	0.00274
38.1	3.80204	27.4874	3.80204	0.15208	0.00275
38.2	3.81241	27.5375	3.81241	0.1525	0.00275
38.3	3.82273	27.713	3.82273	0.15291	0.00277
38.4	3.83204	27.7855	3.83204	0.15328	0.00278
38.5	3.84234	27.8611	3.84234	0.15369	0.00279
38.6	3.85286	27.9773	3.85286	0.15411	0.0028
38.7	3.86216	28.0599	3.86216	0.15449	0.00281
38.8	3.87233	28.1839	3.87233	0.15489	0.00282
38.9	3.88217	28.2405	3.88217	0.15529	0.00282
39	3.8925	28.3814	3.8925	0.1557	0.00284
39.1	3.90208	28.4406	3.90208	0.15608	0.00284
39.2	3.91219	28.5161	3.91219	0.15649	0.00285
39.3	3.92265	28.6504	3.92265	0.15691	0.00287
39.4	3.93214	28.7631	3.93214	0.15729	0.00288
39.5	3.94236	28.8295	3.94236	0.15769	0.00288
39.6	3.95271	28.9243	3.95271	0.15811	0.00289
39.7	3.96193	29.0399	3.96193	0.15848	0.0029
39.8	3.97241	29.1461	3.97241	0.1589	0.00291
39.9	3.98279	29.2276	3.98279	0.15931	0.00292
40	3.99203	29.3294	3.99203	0.15968	0.00293
40.1	4.00241	29.4562	4.00241	0.1601	0.00295
40.2	4.01216	29.5356	4.01216	0.16049	0.00295
40.3	4.02249	29.653	4.02249	0.1609	0.00297
40.4	4.03205	29.736	4.03205	0.16128	0.00297
40.5	4.0423	29.8056	4.0423	0.16169	0.00298
40.6	4.05264	29.9202	4.05264	0.16211	0.00299
40.7	4.06213	30.0638	4.06213	0.16249	0.00301
40.8	4.07247	30.1616	4.07247	0.1629	0.00302
40.9	4.08279	30.2412	4.08279	0.16331	0.00302
41	4.09184	30.3191	4.09184	0.16367	0.00303
41.1	4.1025	30.4399	4.1025	0.1641	0.00304
41.2	4.11264	30.566	4.11264	0.16451	0.00306
41.3	4.12205	30.6122	4.12205	0.16488	0.00306
41.4	4.13234	30.7849	4.13234	0.16529	0.00308
41.5	4.14223	30.8511	4.14223	0.16569	0.00309
41.6	4.15236	30.9086	4.15236	0.16609	0.00309
41.7	4.16206	31.0153	4.16206	0.16648	0.0031
41.8	4.17236	31.1971	4.17236	0.16689	0.00312
41.9	4.18253	31.2544	4.18253	0.1673	0.00313
42	4.19221	31.3642	4.19221	0.16769	0.00314
42.1	4.20253	31.4825	4.20253	0.1681	0.00315
42.2	4.21274	31.558	4.21274	0.16851	0.00316
42.3	4.22191	31.6355	4.22191	0.16888	0.00316
42.4	4.23248	31.8025	4.23248	0.1693	0.00318
42.5	4.2427	31.8683	4.2427	0.16971	0.00319
42.6	4.2522	31.9164	4.2522	0.17009	0.00319
42.7	4.26213	32.0694	4.26213	0.17049	0.00321
42.8	4.27225	32.1912	4.27225	0.17089	0.00322
42.9	4.28238	32.2574	4.28238	0.1713	0.00323
43	4.29199	32.3506	4.29199	0.17168	0.00324
43.1	4.30232	32.4969	4.30232	0.17209	0.00325
43.2	4.31258	32.6067	4.31258	0.1725	0.00326
43.3	4.3221	32.6618	4.3221	0.17288	0.00327
43.4	4.33242	32.8083	4.33242	0.1733	0.00328
43.5	4.34297	32.9308	4.34297	0.17372	0.00329
43.6	4.3519	32.9725	4.3519	0.17408	0.0033
43.7	4.36252	33.1268	4.36252	0.1745	0.00331
43.8	4.37273	33.2497	4.37273	0.17491	0.00332
43.9	4.38224	33.2799	4.38224	0.17529	0.00333
44	4.39202	33.3976	4.39202	0.17568	0.00334
44.1	4.40234	33.5298	4.40234	0.17609	0.00335
44.2	4.41251	33.6219	4.41251	0.1765	0.00336
44.3	4.42208	33.6931	4.42208	0.17688	0.00337
44.4	4.43219	33.8209	4.43219	0.17729	0.00338
44.5	4.44268	33.9879	4.44268	0.17771	0.0034
44.6	4.452	34.0324	4.452	0.17808	0.0034
44.7	4.46238	34.1072	4.46238	0.1785	0.00341
44.8	4.47284	34.2843	4.47284	0.17891	0.00343
44.9	4.48197	34.3532	4.48197	0.17928	0.00344
45	4.49246	34.4541	4.49246	0.1797	0.00345
45.1	4.50261	34.5653	4.50261	0.1801	0.00346
45.2	4.51237	34.6928	4.51237	0.18049	0.00347
45.3	4.5221	34.7568	4.5221	0.18088	0.00348
45.4	4.53231	34.8738	4.53231	0.18129	0.00349
45.5	4.54247	35.01	4.54247	0.1817	0.0035
45.6	4.55218	35.0947	4.55218	0.18209	0.00351
45.7	4.56206	35.1715	4.56206	0.18248	0.00352
45.8	4.57281	35.3148	4.57281	0.18291	0.00353
45.9	4.58206	35.3944	4.58206	0.18328	0.00354
46	4.59246	35.5508	4.59246	0.1837	0.00356
46.1	4.60279	35.6815	4.60279	0.18411	0.00357
46.2	4.6119	35.7507	4.6119	0.18448	0.00358
46.3	4.62246	35.9019	4.62246	0.1849	0.00359
46.4	4.63255	36.0281	4.63255	0.1853	0.0036
46.5	4.64223	36.0808	4.64223	0.18569	0.00361
46.6	4.65215	36.2068	4.65215	0.18609	0.00362
46.7	4.6623	36.2786	4.6623	0.18649	0.00363
46.8	4.6724	36.4089	4.6724	0.1869	0.00364
46.9	4.68231	36.558	4.68231	0.18729	0.00366
47	4.69219	36.6456	4.69219	0.18769	0.00366
47.1	4.70278	36.7242	4.70278	0.18811	0.00367
47.2	4.71197	36.8035	4.71197	0.18848	0.00368
47.3	4.72253	36.9729	4.72253	0.1889	0.0037
47.4	4.73278	37.1002	4.73278	0.18931	0.00371
47.5	4.74199	37.169	4.74199	0.18968	0.00372
47.6	4.75257	37.3177	4.75257	0.1901	0.00373
47.7	4.76251	37.4127	4.76251	0.1905	0.00374
47.8	4.77216	37.4894	4.77216	0.19089	0.00375
47.9	4.78211	37.6414	4.78211	0.19128	0.00376
48	4.79217	37.7208	4.79217	0.19169	0.00377
48.1	4.8025	37.8501	4.8025	0.1921	0.00379
48.2	4.81219	37.9602	4.81219	0.19249	0.0038
48.3	4.82216	38.0898	4.82216	0.19289	0.00381
48.4	4.8327	38.2032	4.8327	0.19331	0.00382
48.5	4.84199	38.2689	4.84199	0.19368	0.00383
48.6	4.85265	38.443	4.85265	0.19411	0.00384
48.7	4.8628	38.541	4.8628	0.19451	0.00385
48.8	4.87204	38.5821	4.87204	0.19488	0.00386
48.9	4.88243	38.7415	4.88243	0.1953	0.00387
49	4.89265	38.8933	4.89265	0.19571	0.00389
49.1	4.90214	38.9107	4.90214	0.19609	0.00389
49.2	4.91211	39.0441	4.91211	0.19648	0.0039
49.3	4.92231	39.1829	4.92231	0.19689	0.00392
49.4	4.93248	39.279	4.93248	0.1973	0.00393
49.5	4.94206	39.3635	4.94206	0.19768	0.00394
49.6	4.95221	39.5005	4.95221	0.19809	0.00395
49.7	4.96266	39.646	4.96266	0.19851	0.00396
49.8	4.97195	39.7141	4.97195	0.19888	0.00397
49.9	4.98259	39.882	4.98259	0.1993	0.00399
50	4.99278	39.9845	4.99278	0.19971	0.004
50.1	5.00199	40.0441	5.00199	0.20008	0.004
50.2	5.01229	40.175	5.01229	0.20049	0.00402
50.3	5.0228	40.3262	5.0228	0.20091	0.00403
50.4	5.03217	40.3864	5.03217	0.20129	0.00404
50.5	5.04218	40.4937	5.04218	0.20169	0.00405
50.6	5.05227	40.6049	5.05227	0.20209	0.00406
50.7	5.06254	40.7491	5.06254	0.2025	0.00407
50.8	5.072	40.7715	5.072	0.20288	0.00408
50.9	5.08226	40.9249	5.08226	0.20329	0.00409
51	5.09272	41.0964	5.09272	0.20371	0.00411
51.1	5.10201	41.1649	5.10201	0.20408	0.00412
51.2	5.11248	41.2595	5.11248	0.2045	0.00413
51.3	5.12274	41.4177	5.12274	0.20491	0.00414
51.4	5.13202	41.4873	5.13202	0.20528	0.00415
51.5	5.14222	41.6245	5.14222	0.20569	0.00416
51.6	5.15265	41.7425	5.15265	0.20611	0.00417
51.7	5.16234	41.8199	5.16234	0.20649	0.00418
51.8	5.1721	41.9343	5.1721	0.20688	0.00419
51.9	5.18213	42.0295	5.18213	0.20729	0.0042
52	5.1927	42.1921	5.1927	0.20771	0.00422
52.1	5.20206	42.2742	5.20206	0.20808	0.00423
52.2	5.2122	42.3809	5.2122	0.20849	0.00424
52.3	5.22276	42.5207	5.22276	0.20891	0.00425
52.4	5.23205	42.6244	5.23205	0.20928	0.00426
52.5	5.24249	42.7431	5.24249	0.2097	0.00427
52.6	5.25287	42.8213	5.25287	0.21011	0.00428
52.7	5.26202	42.9078	5.26202	0.21048	0.00429
52.8	5.27238	43.0615	5.27238	0.2109	0.00431
52.9	5.28258	43.1845	5.28258	0.2113	0.00432
53	5.29215	43.2414	5.29215	0.21169	0.00432
53.1	5.30224	43.3955	5.30224	0.21209	0.00434
53.2	5.31209	43.4741	5.31209	0.21248	0.00435
53.3	5.32258	43.5791	5.32258	0.2129	0.00436
53.4	5.33212	43.7167	5.33212	0.21328	0.00437
53.5	5.34227	43.8805	5.34227	0.21369	0.00439
53.6	5.35266	43.9282	5.35266	0.21411	0.00439
53.7	5.36208	44.0402	5.36208	0.21448	0.0044
53.8	5.37256	44.1709	5.37256	0.2149	0.00442
53.9	5.38275	44.2796	5.38275	0.21531	0.00443
54	5.39203	44.351	5.39203	0.21568	0.00444
54.1	5.40232	44.4793	5.40232	0.21609	0.00445
54.2	5.41253	44.6019	5.41253	0.2165	0.00446
54.3	5.42228	44.6642	5.42228	0.21689	0.00447
54.4	5.43228	44.8301	5.43228	0.21729	0.00448
54.5	5.44206	44.9298	5.44206	0.21768	0.00449
54.6	5.4526	45.0089	5.4526	0.2181	0.0045
54.7	5.46201	45.1155	5.46201	0.21848	0.00451
54.8	5.47229	45.2856	5.47229	0.21889	0.00453
54.9	5.48277	45.3892	5.48277	0.21931	0.00454
55	5.49199	45.4389	5.49199	0.21968	0.00454
55.1	5.50253	45.6138	5.50253	0.2201	0.00456
55.2	5.51276	45.7438	5.51276	0.22051	0.00457
55.3	5.52201	45.7488	5.52201	0.22088	0.00457
55.4	5.53229	45.8868	5.53229	0.22129	0.00459
55.5	5.54268	46.0696	5.54268	0.22171	0.00461
55.6	5.55222	46.1335	5.55222	0.22209	0.00461
55.7	5.56219	46.2339	5.56219	0.22249	0.00462
55.8	5.5722	46.381	5.5722	0.22289	0.00464
55.9	5.58247	46.4621	5.58247	0.2233	0.00465
56	5.59203	46.5268	5.59203	0.22368	0.00465
56.1	5.60248	46.6862	5.60248	0.2241	0.00467
56.2	5.61266	46.8518	5.61266	0.22451	0.00469
56.3	5.62205	46.9241	5.62205	0.22488	0.00469
56.4	5.63254	47.0614	5.63254	0.2253	0.00471
56.5	5.64277	47.214	5.64277	0.22571	0.00472
56.6	5.65196	47.2783	5.65196	0.22608	0.00473
56.7	5.66229	47.4167	5.66229	0.22649	0.00474
56.8	5.67256	47.5909	5.67256	0.2269	0.00476
56.9	5.68226	47.6963	5.68226	0.22729	0.00477
57	5.69202	47.7876	5.69202	0.22768	0.00478
57.1	5.70218	47.9611	5.70218	0.22809	0.0048
57.2	5.71262	48.1386	5.71262	0.2285	0.00481
57.3	5.72206	48.1976	5.72206	0.22888	0.00482
57.4	5.73236	48.288	5.73236	0.22929	0.00483
57.5	5.74272	48.4798	5.74272	0.22971	0.00485
57.6	5.75204	48.6206	5.75204	0.23008	0.00486
57.7	5.76243	48.7253	5.76243	0.2305	0.00487
57.8	5.77293	48.8861	5.77293	0.23092	0.00489
57.9	5.78199	48.9692	5.78199	0.23128	0.0049
58	5.79234	49.152	5.79234	0.23169	0.00492
58.1	5.80246	49.2888	5.80246	0.2321	0.00493
58.2	5.81243	49.4284	5.81243	0.2325	0.00494
58.3	5.82193	49.566	5.82193	0.23288	0.00496
58.4	5.8322	49.7026	5.8322	0.23329	0.00497
58.5	5.8426	49.8735	5.8426	0.2337	0.00499
58.6	5.85208	49.9982	5.85208	0.23408	0.005
58.7	5.86233	50.1545	5.86233	0.23449	0.00502
58.8	5.87274	50.2851	5.87274	0.23491	0.00503
58.9	5.88206	50.4055	5.88206	0.23528	0.00504
59	5.89244	50.5593	5.89244	0.2357	0.00506
59.1	5.90288	50.7079	5.90288	0.23612	0.00507
59.2	5.91203	50.8206	5.91203	0.23648	0.00508
59.3	5.92241	50.9813	5.92241	0.2369	0.0051
59.4	5.93241	51.116	5.93241	0.2373	0.00511
59.5	5.94239	51.1928	5.94239	0.2377	0.00512
59.6	5.95209	51.3728	5.95209	0.23808	0.00514
59.7	5.96219	51.5245	5.96219	0.23849	0.00515
59.8	5.97246	51.6653	5.97246	0.2389	0.00517
59.9	5.98218	51.7985	5.98218	0.23929	0.00518
60	5.99222	51.9551	5.99222	0.23969	0.0052
60.1	6.00276	52.1283	6.00276	0.24011	0.00521
60.2	6.01195	52.2243	6.01195	0.24048	0.00522
60.3	6.02245	52.4265	6.02245	0.2409	0.00524
60.4	6.03276	52.6135	6.03276	0.24131	0.00526
60.5	6.04203	52.6991	6.04203	0.24168	0.00527
60.6	6.05249	52.9278	6.05249	0.2421	0.00529
60.7	6.06227	53.0636	6.06227	0.24249	0.00531
60.8	6.07242	53.2127	6.07242	0.2429	0.00532
60.9	6.08212	53.3661	6.08212	0.24328	0.00534
61	6.09217	53.5683	6.09217	0.24369	0.00536
61.1	6.1026	53.7137	6.1026	0.2441	0.00537
61.2	6.1122	53.8445	6.1122	0.24449	0.00538
61.3	6.12232	54.0143	6.12232	0.24489	0.0054
61.4	6.13281	54.2677	6.13281	0.24531	0.00543
61.5	6.14191	54.3648	6.14191	0.24568	0.00544
61.6	6.15253	54.5773	6.15253	0.2461	0.00546
61.7	6.16272	54.7444	6.16272	0.24651	0.00547
61.8	6.17196	54.8596	6.17196	0.24688	0.00549
61.9	6.18245	55.0553	6.18245	0.2473	0.00551
62	6.19242	55.2322	6.19242	0.2477	0.00552
62.1	6.20225	55.3913	6.20225	0.24809	0.00554
62.2	6.21202	55.5315	6.21202	0.24848	0.00555
62.3	6.2223	55.7539	6.2223	0.24889	0.00558
62.4	6.23253	55.9088	6.23253	0.2493	0.00559
62.5	6.24223	56.052	6.24223	0.24969	0.00561
62.6	6.25237	56.2161	6.25237	0.25009	0.00562
62.7	6.26275	56.4692	6.26275	0.25051	0.00565
62.8	6.2719	56.5459	6.2719	0.25088	0.00565
62.9	6.2826	56.7819	6.2826	0.2513	0.00568
63	6.29276	56.9384	6.29276	0.25171	0.00569
63.1	6.30213	57.1058	6.30213	0.25209	0.00571
63.2	6.31227	57.285	6.31227	0.25249	0.00573
63.3	6.32235	57.4377	6.32235	0.25289	0.00574
63.4	6.33235	57.6124	6.33235	0.25329	0.00576
63.5	6.342	57.7799	6.342	0.25368	0.00578
63.6	6.35227	57.9075	6.35227	0.25409	0.00579
63.7	6.36256	58.1154	6.36256	0.2545	0.00581
63.8	6.37211	58.2643	6.37211	0.25488	0.00583
63.9	6.38231	58.4587	6.38231	0.25529	0.00585
64	6.39294	58.6657	6.39294	0.25572	0.00587
64.1	6.40189	58.7601	6.40189	0.25608	0.00588
64.2	6.41255	58.959	6.41255	0.2565	0.0059
64.3	6.42281	59.1775	6.42281	0.25691	0.00592
64.4	6.43217	59.2844	6.43217	0.25729	0.00593
64.5	6.44215	59.4705	6.44215	0.25769	0.00595
64.6	6.45254	59.6855	6.45254	0.2581	0.00597
64.7	6.46236	59.8139	6.46236	0.25849	0.00598
64.8	6.47206	59.9899	6.47206	0.25888	0.006
64.9	6.48213	60.1702	6.48213	0.25929	0.00602
65	6.49267	60.3797	6.49267	0.25971	0.00604
65.1	6.50203	60.5849	6.50203	0.26008	0.00606
65.2	6.51233	60.7829	6.51233	0.26049	0.00608
65.3	6.52277	60.9328	6.52277	0.26091	0.00609
65.4	6.53193	61.091	6.53193	0.26128	0.00611
65.5	6.5425	61.3106	6.5425	0.2617	0.00613
65.6	6.55269	61.508	6.55269	0.26211	0.00615
65.7	6.56227	61.6962	6.56227	0.26249	0.00617
65.8	6.57216	61.848	6.57216	0.26289	0.00618
65.9	6.58252	62.088	6.58252	0.2633	0.00621
66	6.59233	62.2759	6.59233	0.26369	0.00623
66.1	6.60218	62.4818	6.60218	0.26409	0.00625
66.2	6.61204	62.6398	6.61204	0.26448	0.00626
66.3	6.62278	62.8808	6.62278	0.26491	0.00629
66.4	6.63207	63.0545	6.63207	0.26528	0.00631
66.5	6.6424	63.3115	6.6424	0.2657	0.00633
66.6	6.65265	63.5366	6.65265	0.26611	0.00635
66.7	6.66196	63.673	6.66196	0.26648	0.00637
66.8	6.67251	63.9732	6.67251	0.2669	0.0064
66.9	6.68269	64.1587	6.68269	0.26731	0.00642
67	6.69209	64.2779	6.69209	0.26768	0.00643
67.1	6.7022	64.5709	6.7022	0.26809	0.00646
67.2	6.71238	64.8468	6.71238	0.2685	0.00648
67.3	6.72225	65.0547	6.72225	0.26889	0.00651
67.4	6.73233	65.2902	6.73233	0.26929	0.00653
67.5	6.74208	65.5207	6.74208	0.26968	0.00655
67.6	6.75276	65.8333	6.75276	0.27011	0.00658
67.7	6.76207	65.9826	6.76207	0.27048	0.0066
67.8	6.77246	66.2657	6.77246	0.2709	0.00663
67.9	6.78268	66.5062	6.78268	0.27131	0.00665
68	6.792	66.6729	6.792	0.27168	0.00667
68.1	6.80261	67.019	6.80261	0.2721	0.0067
68.2	6.81268	67.2451	6.81268	0.27251	0.00672
68.3	6.822	67.3676	6.822	0.27288	0.00674
68.4	6.83224	67.6657	6.83224	0.27329	0.00677
68.5	6.84226	67.9327	6.84226	0.27369	0.00679
68.6	6.85234	68.1299	6.85234	0.27409	0.00681
68.7	6.86227	68.3551	6.86227	0.27449	0.00684
68.8	6.87208	68.5746	6.87208	0.27488	0.00686
68.9	6.88262	68.8785	6.88262	0.2753	0.00689
69	6.8921	69.0157	6.8921	0.27568	0.0069
69.1	6.90255	69.2966	6.90255	0.2761	0.00693
69.2	6.91275	69.5695	6.91275	0.27651	0.00696
69.3	6.92205	69.7288	6.92205	0.27688	0.00697
69.4	6.93256	70.0251	6.93256	0.2773	0.007
69.5	6.94273	70.2794	6.94273	0.27771	0.00703
69.6	6.95206	70.4396	6.95206	0.27808	0.00704
69.7	6.96219	70.6568	6.96219	0.27849	0.00707
69.8	6.97241	70.885	6.97241	0.2789	0.00709
69.9	6.98239	71.083	6.98239	0.2793	0.00711
70	6.99206	71.3055	6.99206	0.27968	0.00713
70.1	7.00212	71.5459	7.00212	0.28008	0.00715
70.2	7.01265	71.8976	7.01265	0.28051	0.00719
70.3	7.02197	72.0309	7.02197	0.28088	0.0072
70.4	7.03249	72.3315	7.03249	0.2813	0.00723
70.5	7.04277	72.6975	7.04276	0.28171	0.00727
70.6	7.05203	72.8668	7.05203	0.28208	0.00729
70.7	7.06241	73.1673	7.06241	0.2825	0.00732
70.8	7.07292	73.4589	7.07292	0.28292	0.00735
70.9	7.08208	73.6359	7.08208	0.28328	0.00736
71	7.09221	74.001	7.09221	0.28369	0.0074
71.1	7.10237	74.2828	7.10237	0.28409	0.00743
71.2	7.1125	74.5282	7.1125	0.2845	0.00745
71.3	7.122	74.8026	7.122	0.28488	0.00748
71.4	7.13217	75.0829	7.13217	0.28529	0.00751
71.5	7.14271	75.4208	7.14271	0.28571	0.00754
71.6	7.15203	75.6569	7.15203	0.28608	0.00757
71.7	7.1624	75.9494	7.1624	0.2865	0.00759
71.8	7.17277	76.2819	7.17277	0.28691	0.00763
71.9	7.182	76.5297	7.182	0.28728	0.00765
72	7.19234	76.8875	7.19234	0.28769	0.00769
72.1	7.20276	77.1714	7.20276	0.28811	0.00772
72.2	7.21214	77.4105	7.21214	0.28849	0.00774
72.3	7.22215	77.7232	7.22215	0.28889	0.00777
72.4	7.23225	78.0028	7.23225	0.28929	0.0078
72.5	7.24264	78.3601	7.24264	0.28971	0.00784
72.6	7.25203	78.6625	7.25203	0.29008	0.00787
72.7	7.26218	78.9666	7.26218	0.29049	0.0079
72.8	7.27269	79.2522	7.27269	0.29091	0.00793
72.9	7.28207	79.5664	7.28207	0.29128	0.00796
73	7.2924	79.959	7.2924	0.2917	0.008
73.1	7.30293	80.302	7.30293	0.29212	0.00803
73.2	7.31192	80.4592	7.31192	0.29248	0.00805
73.3	7.32244	80.8569	7.32244	0.2929	0.00809
73.4	7.33273	81.2306	7.33273	0.29331	0.00812
73.5	7.34199	81.3921	7.34199	0.29368	0.00814
73.6	7.35229	81.8026	7.35229	0.29409	0.00818
73.7	7.36219	82.0874	7.36219	0.29449	0.00821
73.8	7.37248	82.4267	7.37248	0.2949	0.00824
73.9	7.38214	82.7599	7.38214	0.29529	0.00828
74	7.39224	83.095	7.39224	0.29569	0.00831
74.1	7.40249	83.4078	7.40249	0.2961	0.00834
74.2	7.41223	83.7249	7.41223	0.29649	0.00837
74.3	7.42248	84.1294	7.42248	0.2969	0.00841
74.4	7.4328	84.5116	7.4328	0.29731	0.00845
74.5	7.442	84.6697	7.442	0.29768	0.00847
74.6	7.4524	85.1178	7.4524	0.2981	0.00851
74.7	7.46262	85.4488	7.46262	0.2985	0.00854
74.8	7.47212	85.6794	7.47212	0.29888	0.00857
74.9	7.48235	86.0778	7.48235	0.29929	0.00861
75	7.49216	86.3993	7.49216	0.29969	0.00864
75.1	7.50251	86.7541	7.50251	0.3001	0.00868
75.2	7.51206	87.0115	7.51206	0.30048	0.0087
75.3	7.52222	87.3728	7.52222	0.30089	0.00874
75.4	7.53259	87.7814	7.53259	0.3013	0.00878
75.5	7.54206	88.0412	7.54206	0.30168	0.0088
75.6	7.55245	88.4105	7.55245	0.3021	0.00884
75.7	7.56284	88.8358	7.56284	0.30251	0.00888
75.8	7.57201	89.0453	7.57201	0.30288	0.0089
75.9	7.5824	89.4748	7.5824	0.3033	0.00895
76	7.59273	89.8862	7.59273	0.30371	0.00899
76.1	7.60212	90.1511	7.60212	0.30408	0.00902
76.2	7.6122	90.4654	7.6122	0.30449	0.00905
76.3	7.62224	90.8547	7.62224	0.30489	0.00909
76.4	7.63244	91.2477	7.63244	0.3053	0.00912
76.5	7.64211	91.587	7.64211	0.30568	0.00916
76.6	7.65232	91.9079	7.65232	0.30609	0.00919
76.7	7.66264	92.3199	7.66264	0.30651	0.00923
76.8	7.67208	92.6683	7.67208	0.30688	0.00927
76.9	7.68246	93.0813	7.68246	0.3073	0.00931
77	7.69281	93.5019	7.69281	0.30771	0.00935
77.1	7.70194	93.7233	7.70194	0.30808	0.00937
77.2	7.71244	94.1575	7.71244	0.3085	0.00942
77.3	7.72272	94.6153	7.72272	0.30891	0.00946
77.4	7.73217	94.9365	7.73217	0.30929	0.00949
77.5	7.74208	95.2978	7.74208	0.30968	0.00953
77.6	7.75224	95.6788	7.75224	0.31009	0.00957
77.7	7.7625	96.0932	7.7625	0.3105	0.00961
77.8	7.7721	96.4678	7.7721	0.31088	0.00965
77.9	7.78225	96.7956	7.78225	0.31129	0.00968
78	7.79271	97.2751	7.79271	0.31171	0.00973
78.1	7.80204	97.5867	7.80204	0.31208	0.00976
78.2	7.8124	98.0563	7.8124	0.3125	0.00981
78.3	7.82291	98.4415	7.82291	0.31292	0.00984
78.4	7.83201	98.7244	7.83201	0.31328	0.00987
78.5	7.84241	99.2267	7.84241	0.3137	0.00992
78.6	7.85264	99.6423	7.85264	0.31411	0.00996
78.7	7.8623	99.9306	7.8623	0.31449	0.00999
78.8	7.87197	100.344	7.87197	0.31488	0.01003
78.9	7.88227	100.79	7.88227	0.31529	0.01008
79	7.8926	101.168	7.8926	0.3157	0.01012
79.1	7.90206	101.544	7.90206	0.31608	0.01015
79.2	7.91216	101.947	7.91216	0.31649	0.01019
79.3	7.92277	102.444	7.92277	0.31691	0.01024
79.4	7.93204	102.728	7.93204	0.31728	0.01027
79.5	7.94243	103.242	7.94243	0.3177	0.01032
79.6	7.9529	103.703	7.9529	0.31812	0.01037
79.7	7.96196	103.948	7.96196	0.31848	0.01039
79.8	7.97246	104.466	7.97246	0.3189	0.01045
79.9	7.98258	104.908	7.98258	0.3193	0.01049
80	7.99229	105.205	7.99229	0.31969	0.01052
80.1	8.00216	105.633	8.00216	0.32009	0.01056
80.2	8.01221	106.152	8.01221	0.32049	0.01062
80.3	8.0224	106.538	8.0224	0.3209	0.01065
80.4	8.03218	106.919	8.03218	0.32129	0.01069
80.5	8.04214	107.365	8.04214	0.32169	0.01074
80.6	8.0527	107.874	8.0527	0.32211	0.01079
80.7	8.06206	108.202	8.06206	0.32248	0.01082
80.8	8.07244	108.717	8.07244	0.3229	0.01087
80.9	8.0828	109.197	8.0828	0.32331	0.01092
81	8.09193	109.448	8.09193	0.32368	0.01094
81.1	8.10254	110.045	8.10254	0.3241	0.011
81.2	8.11245	110.507	8.11245	0.3245	0.01105
81.3	8.12229	110.842	8.12229	0.32489	0.01108
81.4	8.13213	111.336	8.13213	0.32529	0.01113
81.5	8.1422	111.771	8.1422	0.32569	0.01118
81.6	8.15247	112.24	8.15247	0.3261	0.01122
81.7	8.16224	112.672	8.16224	0.32649	0.01127
81.8	8.17215	113.115	8.17215	0.32689	0.01131
81.9	8.18281	113.725	8.18281	0.32731	0.01137
82	8.19194	114.043	8.19194	0.32768	0.0114
82.1	8.2025	114.605	8.2025	0.3281	0.01146
82.2	8.21276	115.104	8.21276	0.32851	0.01151
82.3	8.22195	115.441	8.22195	0.32888	0.01154
82.4	8.23248	115.996	8.23248	0.3293	0.0116
82.5	8.24257	116.462	8.24257	0.3297	0.01165
82.6	8.2522	116.854	8.2522	0.33009	0.01169
82.7	8.26204	117.354	8.26204	0.33048	0.01174
82.8	8.27231	117.896	8.27231	0.33089	0.01179
82.9	8.28235	118.351	8.28235	0.33129	0.01184
83	8.29222	118.798	8.29222	0.33169	0.01188
83.1	8.30229	119.306	8.30229	0.33209	0.01193
83.2	8.3126	119.875	8.3126	0.3325	0.01199
83.3	8.32194	120.264	8.32194	0.33288	0.01203
83.4	8.33259	120.895	8.33259	0.3333	0.01209
83.5	8.34272	121.427	8.34272	0.33371	0.01214
83.6	8.35213	121.827	8.35213	0.33409	0.01218
83.7	8.36233	122.429	8.36233	0.33449	0.01224
83.8	8.37255	122.986	8.37255	0.3349	0.0123
83.9	8.38223	123.416	8.38223	0.33529	0.01234
84	8.39207	123.985	8.39207	0.33568	0.0124
84.1	8.40226	124.519	8.40226	0.33609	0.01245
84.2	8.41251	125.083	8.41251	0.3365	0.01251
84.3	8.42208	125.612	8.42208	0.33688	0.01256
84.4	8.43223	126.131	8.43223	0.33729	0.01261
84.5	8.44285	126.805	8.44285	0.33771	0.01268
84.6	8.45194	127.223	8.45194	0.33808	0.01272
84.7	8.46257	127.92	8.46257	0.3385	0.01279
84.8	8.47285	128.525	8.47285	0.33891	0.01285
84.9	8.48209	128.931	8.48209	0.33928	0.01289
85	8.49225	129.577	8.49225	0.33969	0.01296
85.1	8.50268	130.193	8.50268	0.34011	0.01302
85.2	8.51229	130.708	8.51229	0.34049	0.01307
85.3	8.5221	131.284	8.5221	0.34088	0.01313
85.4	8.53213	131.81	8.53213	0.34129	0.01318
85.5	8.54263	132.464	8.54263	0.34171	0.01325
85.6	8.552	132.985	8.552	0.34208	0.0133
85.7	8.56224	133.647	8.56224	0.34249	0.01336
85.8	8.57276	134.286	8.57276	0.34291	0.01343
85.9	8.58196	134.73	8.58196	0.34328	0.01347
86	8.59256	135.491	8.59256	0.3437	0.01355
86.1	8.60276	136.107	8.60276	0.34411	0.01361
86.2	8.61216	136.545	8.61216	0.34449	0.01365
86.3	8.62227	137.244	8.62227	0.34489	0.01372
86.4	8.63265	137.897	8.63265	0.34531	0.01379
86.5	8.64226	138.357	8.64226	0.34569	0.01384
86.6	8.6522	138.974	8.6522	0.34609	0.0139
86.7	8.66205	139.546	8.66205	0.34648	0.01395
86.8	8.67268	140.242	8.67268	0.34691	0.01402
86.9	8.6821	140.758	8.6821	0.34728	0.01408
87	8.69227	141.41	8.69227	0.34769	0.01414
87.1	8.70266	142.075	8.70266	0.34811	0.01421
87.2	8.712	142.536	8.712	0.34848	0.01425
87.3	8.7225	143.276	8.7225	0.3489	0.01433
87.4	8.73272	143.943	8.73272	0.34931	0.01439
87.5	8.74206	144.373	8.74206	0.34968	0.01444
87.6	8.7522	145.098	8.7522	0.35009	0.01451
87.7	8.76256	145.83	8.76256	0.3505	0.01458
87.8	8.77222	146.273	8.77222	0.35089	0.01463
87.9	8.78232	146.952	8.78232	0.35129	0.0147
88	8.79208	147.536	8.79208	0.35168	0.01475
88.1	8.80268	148.331	8.80268	0.35211	0.01483
88.2	8.81207	148.825	8.81207	0.35248	0.01488
88.3	8.82237	149.542	8.82237	0.35289	0.01495
88.4	8.8327	150.293	8.8327	0.35331	0.01503
88.5	8.84205	150.806	8.84205	0.35368	0.01508
88.6	8.85257	151.567	8.85257	0.3541	0.01516
88.7	8.86279	152.267	8.86279	0.35451	0.01523
88.8	8.87192	152.728	8.87192	0.35488	0.01527
88.9	8.88232	153.53	8.88232	0.35529	0.01535
89	8.89241	154.183	8.89241	0.3557	0.01542
89.1	8.90227	154.823	8.90227	0.35609	0.01548
89.2	8.91231	155.551	8.91231	0.35649	0.01556
89.3	8.92206	156.13	8.92206	0.35688	0.01561
89.4	8.9325	156.882	8.9325	0.3573	0.01569
89.5	8.94206	157.502	8.94206	0.35768	0.01575
89.6	8.95249	158.304	8.95249	0.3581	0.01583
89.7	8.96262	158.99	8.96262	0.3585	0.0159
89.8	8.97216	159.647	8.97216	0.35889	0.01596
89.9	8.98254	160.429	8.98254	0.3593	0.01604
90	8.9928	161.177	8.9928	0.35971	0.01612
90.1	9.00198	161.693	9.00198	0.36008	0.01617
90.2	9.01232	162.515	9.01232	0.36049	0.01625
90.3	9.02254	163.223	9.02254	0.3609	0.01632
90.4	9.03231	163.89	9.03231	0.36129	0.01639
90.5	9.04208	164.589	9.04208	0.36168	0.01646
90.6	9.05211	165.271	9.05211	0.36208	0.01653
90.7	9.06249	166.067	9.06249	0.3625	0.01661
90.8	9.07198	166.705	9.07198	0.36288	0.01667
90.9	9.08241	167.54	9.08241	0.3633	0.01675
91	9.09266	168.32	9.09266	0.36371	0.01683
91.1	9.10205	168.894	9.10205	0.36408	0.01689
91.2	9.11251	169.784	9.11251	0.3645	0.01698
91.3	9.12303	170.627	9.12303	0.36492	0.01706
91.4	9.13195	171.031	9.13195	0.36528	0.0171
91.5	9.14233	171.959	9.14233	0.36569	0.0172
91.6	9.15254	172.761	9.15254	0.3661	0.01728
91.7	9.16241	173.394	9.16241	0.3665	0.01734
91.8	9.17196	174.065	9.17196	0.36688	0.01741
91.9	9.18223	174.892	9.18223	0.36729	0.01749
92	9.19263	175.721	9.19263	0.36771	0.01757
92.1	9.20206	176.394	9.20206	0.36808	0.01764
92.2	9.21229	177.218	9.21229	0.36849	0.01772
92.3	9.2227	178.076	9.2227	0.36891	0.01781
92.4	9.23195	178.668	9.23195	0.36928	0.01787
92.5	9.24247	179.685	9.24247	0.3697	0.01797
92.6	9.25283	180.513	9.25283	0.37011	0.01805
92.7	9.26206	181.037	9.26206	0.37048	0.0181
92.8	9.27225	181.998	9.27225	0.37089	0.0182
92.9	9.28244	182.841	9.28244	0.3713	0.01828
93	9.29255	183.609	9.29255	0.3717	0.01836
93.1	9.30207	184.304	9.30207	0.37208	0.01843
93.2	9.31217	185.192	9.31217	0.37249	0.01852
93.3	9.32259	186.113	9.32259	0.3729	0.01861
93.4	9.33209	186.808	9.33209	0.37328	0.01868
93.5	9.34223	187.662	9.34223	0.37369	0.01877
93.6	9.35293	188.715	9.35293	0.37412	0.01887
93.7	9.36197	189.248	9.36197	0.37448	0.01892
93.8	9.37252	190.313	9.37252	0.3749	0.01903
93.9	9.38278	191.243	9.38278	0.37531	0.01912
94	9.39193	191.728	9.39193	0.37568	0.01917
94.1	9.40234	192.76	9.40234	0.37609	0.01928
94.2	9.41234	193.65	9.41234	0.37649	0.01937
94.3	9.42238	194.437	9.42238	0.3769	0.01944
94.4	9.43211	195.252	9.43211	0.37728	0.01953
94.5	9.44219	196.162	9.44219	0.37769	0.01962
94.6	9.45251	197.11	9.45251	0.3781	0.01971
94.7	9.46222	197.908	9.46222	0.37849	0.01979
94.8	9.47235	198.791	9.47235	0.37889	0.01988
94.9	9.4828	199.855	9.4828	0.37931	0.01999
95	9.49199	200.443	9.49199	0.37968	0.02004
95.1	9.50253	201.548	9.50253	0.3801	0.02015
95.2	9.51268	202.498	9.51268	0.38051	0.02025
95.3	9.5221	203.168	9.5221	0.38088	0.02032
95.4	9.53239	204.213	9.53239	0.3813	0.02042
95.5	9.54228	205.038	9.54228	0.38169	0.0205
95.6	9.55238	205.966	9.55238	0.3821	0.0206
95.7	9.56207	206.894	9.56207	0.38248	0.02069
95.8	9.5721	207.753	9.5721	0.38288	0.02078
95.9	9.58254	208.843	9.58254	0.3833	0.02088
96	9.59212	209.688	9.59212	0.38368	0.02097
96.1	9.60233	210.648	9.60233	0.38409	0.02106
96.2	9.61275	211.764	9.61275	0.38451	0.02118
96.3	9.622	212.49	9.622	0.38488	0.02125
96.4	9.63253	213.623	9.63253	0.3853	0.02136
96.5	9.64275	214.606	9.64275	0.38571	0.02146
96.6	9.65203	215.349	9.65203	0.38608	0.02153
96.7	9.66233	216.434	9.66233	0.38649	0.02164
96.8	9.67243	217.456	9.67243	0.3869	0.02175
96.9	9.68232	218.339	9.68232	0.38729	0.02183
97	9.69206	219.314	9.69206	0.38768	0.02193
97.1	9.70231	220.308	9.70231	0.38809	0.02203
97.2	9.71253	221.35	9.71253	0.3885	0.02214
97.3	9.72212	222.283	9.72212	0.38888	0.02223
97.4	9.73242	223.307	9.73242	0.3893	0.02233
97.5	9.74268	224.378	9.74268	0.38971	0.02244
97.6	9.75191	225.109	9.75191	0.39008	0.02251
97.7	9.76257	226.39	9.76257	0.3905	0.02264
97.8	9.77275	227.388	9.77275	0.39091	0.02274
97.9	9.78208	228.046	9.78208	0.39128	0.0228
98	9.79219	229.2	9.79219	0.39169	0.02292
98.1	9.80247	230.269	9.80247	0.3921	0.02303
98.2	9.81239	231.151	9.81239	0.3925	0.02312
98.3	9.82208	232.156	9.82208	0.39288	0.02322
98.4	9.83216	233.115	9.83216	0.39329	0.02331
98.5	9.84258	234.214	9.84258	0.3937	0.02342
98.6	9.85208	235.076	9.85208	0.39408	0.02351
98.7	9.86242	236.234	9.86242	0.3945	0.02362
98.8	9.87282	237.328	9.87282	0.39491	0.02373
98.9	9.88199	237.992	9.88199	0.39528	0.0238
99	9.89245	239.207	9.89245	0.3957	0.02392
99.1	9.90268	240.32	9.90268	0.39611	0.02403
99.2	9.91221	241.078	9.91221	0.39649	0.02411
99.3	9.92209	242.122	9.92209	0.39688	0.02421
99.4	9.93241	243.275	9.93241	0.3973	0.02433
99.5	9.94246	244.238	9.94246	0.3977	0.02442
99.6	9.95201	245.154	9.95201	0.39808	0.02452
99.7	9.9621	246.204	9.9621	0.39848	0.02462
99.8	9.97275	247.456	9.97275	0.39891	0.02475
99.9	9.98212	248.281	9.98212	0.39928	0.02483
100	9.99238	249.486	9.99238	0.3997	0.02495
100.1	10.0028	250.675	10.0028	0.40011	0.02507
100.2	10.012	251.371	10.012	0.40048	0.02514
100.3	10.0225	252.678	10.0225	0.4009	0.02527
100.4	10.0327	253.887	10.0327	0.40131	0.02539
100.5	10.0422	254.586	10.0422	0.40169	0.02546
100.6	10.0522	255.783	10.0522	0.40209	0.02558
100.7	10.0624	256.942	10.0624	0.4025	0.02569
100.8	10.0723	257.908	10.0723	0.40289	0.02579
100.9	10.0822	258.996	10.0822	0.40329	0.0259
101	10.092	260.007	10.092	0.40368	0.026
101.1	10.1028	261.411	10.1028	0.40411	0.02614
101.2	10.1121	262.206	10.1121	0.40448	0.02622
101.3	10.1224	263.474	10.1224	0.4049	0.02635
101.4	10.1327	264.728	10.1327	0.40531	0.02647
101.5	10.1419	265.48	10.1419	0.40568	0.02655
101.6	10.1525	266.82	10.1525	0.4061	0.02668
101.7	10.1626	268.034	10.1626	0.4065	0.0268
101.8	10.1722	268.881	10.1722	0.40689	0.02689
101.9	10.1822	270.074	10.1822	0.40729	0.02701
102	10.1924	271.226	10.1924	0.4077	0.02712
102.1	10.2024	272.291	10.2024	0.4081	0.02723
102.2	10.2122	273.433	10.2122	0.40849	0.02734
102.3	10.222	274.456	10.222	0.40888	0.02745
102.4	10.2327	275.842	10.2327	0.40931	0.02758
102.5	10.242	276.726	10.242	0.40968	0.02767
102.6	10.2525	278.084	10.2525	0.4101	0.02781
102.7	10.2627	279.317	10.2627	0.41051	0.02793
102.8	10.2719	280.115	10.2719	0.41088	0.02801
102.9	10.2826	281.588	10.2826	0.4113	0.02816
103	10.2927	282.778	10.2927	0.41171	0.02828
103.1	10.3021	283.633	10.3021	0.41208	0.02836
103.2	10.3121	284.858	10.3121	0.41248	0.02849
103.3	10.3224	286.119	10.3224	0.4129	0.02861
103.4	10.3323	287.234	10.3323	0.41329	0.02872
103.5	10.3422	288.419	10.3422	0.41369	0.02884
103.6	10.3522	289.53	10.3522	0.41409	0.02895
103.7	10.3626	290.902	10.3626	0.41451	0.02909
103.8	10.372	291.878	10.372	0.41488	0.02919
103.9	10.3826	293.365	10.3826	0.41531	0.02934
104	10.3927	294.497	10.3927	0.41571	0.02945
104.1	10.402	295.385	10.402	0.41608	0.02954
104.2	10.4125	296.852	10.4125	0.4165	0.02969
104.3	10.4227	298.15	10.4227	0.41691	0.02981
104.4	10.4321	298.989	10.4321	0.41728	0.0299
104.5	10.4421	300.347	10.4421	0.41768	0.03003
104.6	10.4524	301.598	10.4524	0.4181	0.03016
104.7	10.4624	302.729	10.4624	0.4185	0.03027
104.8	10.472	303.881	10.472	0.41888	0.03039
104.9	10.4822	305.149	10.4822	0.41929	0.03051
105	10.4928	306.569	10.4928	0.41971	0.03066
105.1	10.502	307.483	10.502	0.42008	0.03075
105.2	10.5125	308.965	10.5125	0.4205	0.0309
105.3	10.5228	310.32	10.5228	0.42091	0.03103
105.4	10.532	311.179	10.532	0.42128	0.03112
105.5	10.5423	312.634	10.5423	0.42169	0.03126
105.6	10.5528	314.115	10.5528	0.42211	0.03141
105.7	10.5622	314.904	10.5622	0.42249	0.03149
105.8	10.5722	316.28	10.5722	0.42289	0.03163
105.9	10.5823	317.553	10.5823	0.42329	0.03176
106	10.5925	318.864	10.5925	0.4237	0.03189
106.1	10.602	319.891	10.602	0.42408	0.03199
106.2	10.6122	321.246	10.6122	0.42449	0.03212
106.3	10.6227	322.725	10.6227	0.42491	0.03227
106.4	10.632	323.681	10.632	0.42528	0.03237
106.5	10.6425	325.221	10.6425	0.4257	0.03252
106.6	10.6527	326.621	10.6527	0.42611	0.03266
106.7	10.6621	327.528	10.6621	0.42648	0.03275
106.8	10.6724	329.054	10.6724	0.42689	0.03291
106.9	10.6828	330.61	10.6828	0.42731	0.03306
107	10.6922	331.435	10.6922	0.42769	0.03314
107.1	10.7022	332.846	10.7022	0.42809	0.03328
107.2	10.7121	334.166	10.7121	0.42849	0.03342
107.3	10.7226	335.608	10.7226	0.4289	0.03356
107.4	10.7321	336.736	10.7321	0.42928	0.03367
107.5	10.7422	338.071	10.7422	0.42969	0.03381
107.6	10.7526	339.617	10.7526	0.4301	0.03396
107.7	10.7621	340.685	10.7621	0.43048	0.03407
107.8	10.7724	342.116	10.7724	0.4309	0.03421
107.9	10.7828	343.707	10.7828	0.43131	0.03437
108	10.792	344.626	10.792	0.43168	0.03446
108.1	10.8024	346.153	10.8024	0.4321	0.03462
108.2	10.8127	347.701	10.8127	0.43251	0.03477
108.3	10.8221	348.637	10.8221	0.43288	0.03486
108.4	10.8324	350.204	10.8324	0.4333	0.03502
108.5	10.8421	351.404	10.8421	0.43368	0.03514
108.6	10.8526	352.954	10.8526	0.4341	0.0353
108.7	10.8621	354.081	10.8621	0.43448	0.03541
108.8	10.8723	355.511	10.8723	0.43489	0.03555
108.9	10.8826	357.014	10.8826	0.43531	0.0357
109	10.8921	358.137	10.8921	0.43568	0.03581
109.1	10.9025	359.715	10.9025	0.4361	0.03597
109.2	10.9128	361.284	10.9128	0.43651	0.03613
109.3	10.9219	362.097	10.9219	0.43688	0.03621
109.4	10.9325	363.861	10.9325	0.4373	0.03639
109.5	10.9426	365.315	10.9426	0.4377	0.03653
109.6	10.9521	366.278	10.9521	0.43808	0.03663
109.7	10.9623	367.863	10.9623	0.43849	0.03679
109.8	10.9722	369.176	10.9722	0.43889	0.03692
109.9	10.9824	370.642	10.9824	0.4393	0.03706
110	10.992	371.864	10.992	0.43968	0.03719
110.1	11.0024	373.397	11.0024	0.4401	0.03734
110.2	11.0126	374.834	11.0126	0.4405	0.03748
110.3	11.0222	376.121	11.0222	0.44089	0.03761
110.4	11.0325	377.696	11.0325	0.4413	0.03777
110.5	11.0428	379.263	11.0428	0.44171	0.03793
110.6	11.0519	380.216	11.0519	0.44208	0.03802
110.7	11.0625	382.111	11.0625	0.4425	0.03821
110.8	11.0726	383.532	11.0726	0.44291	0.03835
110.9	11.0822	384.701	11.0822	0.44329	0.03847
111	11.092	386.146	11.092	0.44368	0.03861
111.1	11.1022	387.666	11.1022	0.44409	0.03877
111.2	11.1125	389.245	11.1125	0.4445	0.03892
111.3	11.122	390.426	11.122	0.44488	0.03904
111.4	11.1323	392.058	11.1323	0.44529	0.03921
111.5	11.1426	393.638	11.1426	0.44571	0.03936
111.6	11.152	394.724	11.152	0.44608	0.03947
111.7	11.1624	396.47	11.1624	0.4465	0.03965
111.8	11.173	398.253	11.173	0.44692	0.03983
111.9	11.1819	398.979	11.1819	0.44728	0.0399
112	11.1925	400.912	11.1925	0.4477	0.04009
112.1	11.2027	402.432	11.2027	0.44811	0.04024
112.2	11.2123	403.559	11.2123	0.44849	0.04036
112.3	11.222	404.952	11.222	0.44888	0.0405
112.4	11.2323	406.645	11.2323	0.44929	0.04066
112.5	11.2425	408.188	11.2425	0.4497	0.04082
112.6	11.2521	409.456	11.2521	0.45008	0.04095
112.7	11.2622	410.911	11.2622	0.45049	0.04109
112.8	11.2727	412.73	11.2727	0.45091	0.04127
112.9	11.282	413.722	11.282	0.45128	0.04137
113	11.2925	415.642	11.2925	0.4517	0.04156
113.1	11.3029	417.349	11.3029	0.45211	0.04173
113.2	11.312	418.184	11.312	0.45248	0.04182
113.3	11.3224	419.994	11.3224	0.45289	0.042
113.4	11.3325	421.64	11.3325	0.4533	0.04216
113.5	11.3424	422.871	11.3424	0.4537	0.04229
113.6	11.352	424.153	11.352	0.45408	0.04242
113.7	11.3623	425.936	11.3623	0.45449	0.04259
113.8	11.3725	427.5	11.3725	0.4549	0.04275
113.9	11.3821	428.809	11.3821	0.45529	0.04288
114	11.3921	430.202	11.3921	0.45568	0.04302
114.1	11.4028	432.136	11.4028	0.45611	0.04321
114.2	11.412	433.111	11.412	0.45648	0.04331
114.3	11.4225	434.969	11.4225	0.4569	0.0435
114.4	11.4328	436.716	11.4328	0.45731	0.04367
114.5	11.4419	437.603	11.4419	0.45768	0.04376
114.6	11.4524	439.499	11.4524	0.4581	0.04395
114.7	11.4625	441.044	11.4625	0.4585	0.0441
114.8	11.4722	442.3	11.4722	0.45889	0.04423
114.9	11.4821	443.793	11.4821	0.45928	0.04438
115	11.4923	445.454	11.4923	0.45969	0.04455
115.1	11.5024	446.983	11.5024	0.4601	0.0447
115.2	11.5123	448.457	11.5123	0.46049	0.04485
115.3	11.5222	449.845	11.5222	0.46089	0.04498
115.4	11.5328	451.776	11.5328	0.46131	0.04518
115.5	11.542	452.806	11.542	0.46168	0.04528
115.6	11.5526	454.737	11.5526	0.4621	0.04547
115.7	11.5627	456.33	11.5627	0.46251	0.04563
115.8	11.572	457.334	11.572	0.46288	0.04573
115.9	11.5825	459.275	11.5825	0.4633	0.04593
116	11.5924	460.744	11.5924	0.4637	0.04607
116.1	11.6022	462.034	11.6022	0.46409	0.0462
116.2	11.6121	463.622	11.6121	0.46448	0.04636
116.3	11.6221	465.125	11.6221	0.46489	0.04651
116.4	11.6324	466.798	11.6324	0.4653	0.04668
116.5	11.6422	468.261	11.6422	0.46569	0.04683
116.6	11.6522	469.699	11.6522	0.46609	0.04697
116.7	11.6627	471.537	11.6627	0.46651	0.04715
116.8	11.6721	472.718	11.6721	0.46688	0.04727
116.9	11.6826	474.687	11.6826	0.4673	0.04747
117	11.6928	476.333	11.6928	0.46771	0.04763
117.1	11.702	477.317	11.702	0.46808	0.04773
117.2	11.7124	479.127	11.7124	0.46849	0.04791
117.3	11.7225	480.782	11.7225	0.4689	0.04808
117.4	11.7322	482.017	11.7322	0.46929	0.0482
117.5	11.7421	483.606	11.7421	0.46968	0.04836
117.6	11.7523	485.313	11.7523	0.47009	0.04853
117.7	11.7625	486.966	11.7625	0.4705	0.0487
117.8	11.7721	488.372	11.7721	0.47088	0.04884
117.9	11.7822	490.044	11.7822	0.47129	0.049
118	11.7927	491.928	11.7927	0.47171	0.04919
118.1	11.8019	493.05	11.8019	0.47208	0.04931
118.2	11.8126	495.253	11.8126	0.47251	0.04953
118.3	11.8227	496.866	11.8227	0.47291	0.04969
118.4	11.8321	497.921	11.8321	0.47328	0.04979
118.5	11.8422	499.765	11.8422	0.47369	0.04998
118.6	11.8526	501.726	11.8526	0.47411	0.05017
118.7	11.8623	502.828	11.8623	0.47449	0.05028
118.8	11.8721	504.474	11.8721	0.47488	0.05045
118.9	11.8822	506.134	11.8822	0.47529	0.05061
119	11.8926	507.986	11.8926	0.4757	0.0508
119.1	11.902	509.228	11.902	0.47608	0.05092
119.2	11.9123	511.043	11.9123	0.47649	0.0511
119.3	11.9228	513.014	11.9228	0.47691	0.0513
119.4	11.932	514.073	11.932	0.47728	0.05141
119.5	11.9425	516.141	11.9425	0.4777	0.05161
119.6	11.9527	517.968	11.9527	0.47811	0.0518
119.7	11.9621	519.017	11.9621	0.47848	0.0519
119.8	11.9722	520.827	11.9722	0.47889	0.05208
119.9	11.9826	522.812	11.9826	0.4793	0.05228
120	11.9924	524.132	11.9924	0.47969	0.05241
120.1	12.002	525.615	12.002	0.48008	0.05256
120.2	12.0121	527.294	12.0121	0.48048	0.05273
120.3	12.0227	529.336	12.0227	0.48091	0.05293
120.4	12.032	530.463	12.032	0.48128	0.05305
120.5	12.0422	532.247	12.0422	0.48169	0.05322
120.6	12.0528	534.296	12.0528	0.48211	0.05343
120.7	12.062	535.346	12.062	0.48248	0.05353
120.8	12.0725	537.386	12.0725	0.4829	0.05374
120.9	12.0829	539.368	12.0829	0.48332	0.05394
121	12.092	540.243	12.092	0.48368	0.05402
121.1	12.1023	542.21	12.1023	0.48409	0.05422
121.2	12.1126	544.092	12.1126	0.4845	0.05441
121.3	12.1222	545.349	12.1222	0.48489	0.05453
121.4	12.1322	547.152	12.1322	0.48529	0.05472
121.5	12.142	548.632	12.142	0.48568	0.05486
121.6	12.1526	550.704	12.1526	0.4861	0.05507
121.7	12.1621	552.076	12.1621	0.48648	0.05521
121.8	12.1724	553.939	12.1724	0.4869	0.05539
121.9	12.1827	555.841	12.1827	0.48731	0.05558
122	12.192	557.048	12.192	0.48768	0.0557
122.1	12.2026	559.173	12.2026	0.4881	0.05592
122.2	12.2127	561.036	12.2127	0.48851	0.0561
122.3	12.2221	562.08	12.2221	0.48888	0.05621
122.4	12.2323	564.136	12.2323	0.48929	0.05641
122.5	12.2425	565.894	12.2425	0.4897	0.05659
122.6	12.2523	567.352	12.2523	0.49009	0.05674
122.7	12.2623	569.153	12.2623	0.49049	0.05692
122.8	12.2721	570.614	12.2721	0.49088	0.05706
122.9	12.2826	572.728	12.2826	0.49131	0.05727
123	12.292	574.092	12.292	0.49168	0.05741
123.1	12.3023	575.972	12.3023	0.49209	0.0576
123.2	12.3127	578.033	12.3127	0.49251	0.0578
123.3	12.3219	579.155	12.3219	0.49288	0.05792
123.4	12.3326	581.429	12.3326	0.4933	0.05814
123.5	12.3428	583.258	12.3428	0.49371	0.05833
123.6	12.3521	584.31	12.3521	0.49408	0.05843
123.7	12.3622	586.384	12.3622	0.49449	0.05864
123.8	12.3726	588.353	12.3726	0.4949	0.05884
123.9	12.3822	589.678	12.3822	0.49529	0.05897
124	12.3922	591.445	12.3922	0.49569	0.05914
124.1	12.4022	593.149	12.4022	0.49609	0.05931
124.2	12.4125	595.153	12.4125	0.4965	0.05952
124.3	12.4221	596.627	12.4221	0.49688	0.05966
124.4	12.4325	598.715	12.4325	0.4973	0.05987
124.5	12.4427	600.556	12.4427	0.49771	0.06006
124.6	12.452	601.758	12.452	0.49808	0.06018
124.7	12.4625	604.024	12.4625	0.4985	0.0604
124.8	12.4728	605.995	12.4728	0.49891	0.0606
124.9	12.482	606.964	12.482	0.49928	0.0607
125	12.4923	609.113	12.4923	0.49969	0.06091
125.1	12.5025	611.028	12.5025	0.5001	0.0611
125.2	12.5123	612.508	12.5123	0.50049	0.06125
125.3	12.5221	614.13	12.5221	0.50088	0.06141
125.4	12.5321	615.94	12.5321	0.50128	0.06159
125.5	12.5427	618.156	12.5427	0.50171	0.06182
125.6	12.552	619.47	12.552	0.50208	0.06195
125.7	12.5624	621.585	12.5624	0.5025	0.06216
125.8	12.5728	623.719	12.5728	0.50291	0.06237
125.9	12.582	624.848	12.582	0.50328	0.06248
126	12.5924	627.131	12.5924	0.5037	0.06271
126.1	12.6029	629.372	12.6029	0.50412	0.06294
126.2	12.6121	630.297	12.6121	0.50448	0.06303
126.3	12.6222	632.414	12.6223	0.50489	0.06324
126.4	12.6324	634.367	12.6324	0.50529	0.06344
126.5	12.6425	636.084	12.6425	0.5057	0.06361
126.6	12.6519	637.518	12.6519	0.50608	0.06375
126.7	12.6622	639.648	12.6622	0.50649	0.06396
126.8	12.6727	641.862	12.6727	0.50691	0.06419
126.9	12.682	643.17	12.682	0.50728	0.06432
127	12.6923	645.318	12.6923	0.50769	0.06453
127.1	12.7028	647.595	12.7028	0.50811	0.06476
127.2	12.7121	648.736	12.7121	0.50848	0.06487
127.3	12.7224	651.035	12.7224	0.5089	0.0651
127.4	12.7329	653.338	12.7329	0.50932	0.06533
127.5	12.7421	654.322	12.7421	0.50968	0.06543
127.6	12.7523	656.578	12.7523	0.51009	0.06566
127.7	12.7623	658.504	12.7623	0.51049	0.06585
127.8	12.7725	660.334	12.7725	0.5109	0.06603
127.9	12.7821	661.936	12.782	0.51128	0.06619
128	12.7922	663.95	12.7922	0.51169	0.06639
128.1	12.8025	666.049	12.8025	0.5121	0.0666
128.2	12.8121	667.764	12.8121	0.51249	0.06678
128.3	12.8223	669.672	12.8223	0.51289	0.06697
128.4	12.8328	672.06	12.8328	0.51331	0.06721
128.5	12.8419	673.077	12.8419	0.51368	0.06731
128.6	12.8524	675.643	12.8524	0.5141	0.06756
128.7	12.8628	677.821	12.8628	0.51451	0.06778
128.8	12.872	678.839	12.872	0.51488	0.06788
128.9	12.8824	681.268	12.8824	0.5153	0.06813
129	12.8923	683.066	12.8923	0.51569	0.06831
129.1	12.9025	685.035	12.9025	0.5161	0.0685
129.2	12.9121	686.76	12.9121	0.51648	0.06868
129.3	12.9222	688.747	12.9222	0.51689	0.06887
129.4	12.9326	691.045	12.9326	0.5173	0.0691
129.5	12.9421	692.632	12.9421	0.51769	0.06926
129.6	12.9523	694.588	12.9523	0.51809	0.06946
129.7	12.9628	697.047	12.9628	0.51851	0.0697
129.8	12.9718	697.903	12.9718	0.51887	0.06979
129.9	12.9826	700.687	12.9826	0.5193	0.07007
130	12.9927	702.801	12.9927	0.51971	0.07028
130.1	13.002	703.781	13.002	0.52008	0.07038
130.2	13.0124	706.265	13.0124	0.5205	0.07063
130.3	13.0224	708.115	13.0224	0.52089	0.07081
130.4	13.0323	709.804	13.0323	0.52129	0.07098
130.5	13.0421	711.607	13.0421	0.52168	0.07116
130.6	13.0524	713.851	13.0524	0.52209	0.07139
130.7	13.0625	715.783	13.0625	0.5225	0.07158
130.8	13.0722	717.629	13.0722	0.52289	0.07176
130.9	13.0825	719.792	13.0825	0.5233	0.07198
131	13.0927	721.923	13.0927	0.52371	0.07219
131.1	13.1019	723.092	13.1019	0.52408	0.07231
131.2	13.1126	725.858	13.1126	0.5245	0.07259
131.3	13.1227	727.89	13.1227	0.52491	0.07279
131.4	13.1321	729.053	13.1321	0.52529	0.07291
131.5	13.1422	731.159	13.1422	0.52569	0.07312
131.6	13.1523	733.245	13.1523	0.52609	0.07332
131.7	13.1624	735.092	13.1624	0.5265	0.07351
131.8	13.172	736.719	13.172	0.52688	0.07367
131.9	13.1823	738.878	13.1823	0.52729	0.07389
132	13.1926	741.056	13.1926	0.5277	0.07411
132.1	13.2021	742.551	13.2021	0.52808	0.07426
132.2	13.2123	744.683	13.2123	0.52849	0.07447
132.3	13.223	747.294	13.223	0.52892	0.07473
132.4	13.2319	748.01	13.2319	0.52928	0.0748
132.5	13.2426	750.879	13.2426	0.5297	0.07509
132.6	13.2528	752.929	13.2528	0.53011	0.07529
132.7	13.2622	753.966	13.2622	0.53049	0.0754
132.8	13.272	755.869	13.272	0.53088	0.07559
132.9	13.2825	758.352	13.2825	0.5313	0.07584
133	13.2925	760.036	13.2925	0.5317	0.076
133.1	13.3021	761.671	13.3021	0.53208	0.07617
133.2	13.3121	763.556	13.3121	0.53248	0.07636
133.3	13.3226	765.982	13.3226	0.53291	0.0766
133.4	13.332	767.161	13.332	0.53328	0.07672
133.5	13.3424	769.537	13.3424	0.53369	0.07695
133.6	13.3529	771.904	13.3529	0.53411	0.07719
133.7	13.362	772.84	13.362	0.53448	0.07728
133.8	13.3725	775.448	13.3725	0.5349	0.07754
133.9	13.3827	777.499	13.3827	0.53531	0.07775
134	13.3923	778.768	13.3923	0.53569	0.07788
134.1	13.4021	780.575	13.402	0.53608	0.07806
134.2	13.4125	782.948	13.4125	0.5365	0.07829
134.3	13.4224	784.605	13.4224	0.5369	0.07846
134.4	13.4322	786.387	13.4322	0.53729	0.07864
134.5	13.442	787.983	13.442	0.53768	0.0788
134.6	13.4528	790.67	13.4528	0.53811	0.07907
134.7	13.462	791.784	13.462	0.53848	0.07918
134.8	13.4724	794.142	13.4724	0.5389	0.07941
134.9	13.4828	796.381	13.4828	0.53931	0.07964
135	13.4919	797.215	13.4919	0.53968	0.07972
135.1	13.5025	799.855	13.5025	0.5401	0.07999
135.2	13.5127	801.93	13.5127	0.54051	0.08019
135.3	13.5221	802.973	13.5221	0.54088	0.0803
135.4	13.5321	805.027	13.5321	0.54128	0.0805
135.5	13.5425	807.278	13.5425	0.5417	0.08073
135.6	13.5523	808.809	13.5523	0.54209	0.08088
135.7	13.5623	810.785	13.5623	0.54249	0.08108
135.8	13.5721	812.289	13.5721	0.54288	0.08123
135.9	13.5828	814.862	13.5828	0.54331	0.08149
136	13.592	815.914	13.592	0.54368	0.08159
136.1	13.6025	818.365	13.6025	0.5441	0.08184
136.2	13.6127	820.326	13.6127	0.54451	0.08203
136.3	13.622	821.305	13.622	0.54488	0.08213
136.4	13.6326	823.893	13.6326	0.5453	0.08239
136.5	13.6426	825.826	13.6426	0.5457	0.08258
136.6	13.6521	826.733	13.6521	0.54608	0.08267
136.7	13.6622	828.963	13.6622	0.54649	0.0829
136.8	13.6723	830.792	13.6723	0.54689	0.08308
136.9	13.6824	832.575	13.6824	0.5473	0.08326
137	13.6922	834.319	13.6922	0.54769	0.08343
137.1	13.7021	835.879	13.7021	0.54808	0.08359
137.2	13.7126	838.22	13.7126	0.5485	0.08382
137.3	13.722	839.419	13.722	0.54888	0.08394
137.4	13.7326	841.921	13.7326	0.54931	0.08419
137.5	13.7427	843.781	13.7427	0.54971	0.08438
137.6	13.752	844.689	13.752	0.55008	0.08447
137.7	13.7625	847.041	13.7625	0.5505	0.0847
137.8	13.7727	849.032	13.7727	0.55091	0.0849
137.9	13.7821	849.84	13.7821	0.55128	0.08498
138	13.7922	851.95	13.7922	0.55169	0.08519
138.1	13.8024	853.865	13.8024	0.5521	0.08539
138.2	13.8124	855.553	13.8124	0.5525	0.08556
138.3	13.822	856.853	13.822	0.55288	0.08569
138.4	13.8322	858.722	13.8322	0.55329	0.08587
138.5	13.8426	860.89	13.8426	0.5537	0.08609
138.6	13.852	861.945	13.852	0.55408	0.08619
138.7	13.8626	864.496	13.8626	0.5545	0.08645
138.8	13.8727	866.193	13.8727	0.55491	0.08662
138.9	13.882	866.936	13.882	0.55528	0.08669
139	13.8924	869.296	13.8924	0.5557	0.08693
139.1	13.9028	871.583	13.9028	0.55611	0.08716
139.2	13.9121	872.138	13.9121	0.55648	0.08721
139.3	13.9222	874.154	13.9222	0.55689	0.08742
139.4	13.9323	875.883	13.9323	0.55729	0.08759
139.5	13.9425	877.686	13.9425	0.5577	0.08777
139.6	13.952	878.885	13.952	0.55808	0.08789
139.7	13.9622	880.763	13.9622	0.55849	0.08808
139.8	13.9727	882.925	13.9727	0.55891	0.08829
139.9	13.9821	883.952	13.9821	0.55928	0.0884
140	13.9924	886.056	13.9924	0.5597	0.08861
140.1	14.0027	888.11	14.0027	0.56011	0.08881
140.2	14.012	888.723	14.012	0.56048	0.08887
140.3	14.0223	890.908	14.0223	0.56089	0.08909
140.4	14.0327	893.102	14.0327	0.56131	0.08931
140.5	14.0422	893.836	14.0422	0.56169	0.08938
140.6	14.0521	895.554	14.0521	0.56208	0.08956
140.7	14.0622	897.258	14.0622	0.56249	0.08973
140.8	14.0727	899.31	14.0727	0.56291	0.08993
140.9	14.082	900.193	14.082	0.56328	0.09002
141	14.0921	901.909	14.0921	0.56369	0.09019
141.1	14.1028	904.271	14.1028	0.56411	0.09043
141.2	14.1121	905.197	14.1121	0.56448	0.09052
141.3	14.1224	907.117	14.1224	0.5649	0.09071
141.4	14.1329	909.444	14.1329	0.56532	0.09094
141.5	14.142	909.706	14.142	0.56568	0.09097
141.6	14.1524	912.06	14.1524	0.5661	0.09121
141.7	14.1627	913.966	14.1627	0.56651	0.0914
141.8	14.1721	914.598	14.1721	0.56688	0.09146
141.9	14.1822	916.516	14.1822	0.56729	0.09165
142	14.1921	917.946	14.1921	0.56768	0.09179
142.1	14.2025	919.856	14.2025	0.5681	0.09199
142.2	14.2121	921.004	14.2121	0.56848	0.0921
142.3	14.2223	922.715	14.2223	0.56889	0.09227
142.4	14.2326	924.659	14.2326	0.56931	0.09247
142.5	14.2421	925.772	14.2421	0.56969	0.09258
142.6	14.2525	927.703	14.2525	0.5701	0.09277
142.7	14.2628	929.711	14.2628	0.57051	0.09297
142.8	14.272	930.018	14.272	0.57088	0.093
142.9	14.2824	932.316	14.2824	0.5713	0.09323
143	14.2927	934.146	14.2927	0.57171	0.09341
143.1	14.3021	934.65	14.3021	0.57208	0.09347
143.2	14.3123	936.734	14.3123	0.57249	0.09367
143.3	14.3221	937.895	14.3221	0.57288	0.09379
143.4	14.3325	939.829	14.3325	0.5733	0.09398
143.5	14.342	940.822	14.342	0.57368	0.09408
143.6	14.3523	942.617	14.3523	0.57409	0.09426
143.7	14.3627	944.636	14.3627	0.57451	0.09446
143.8	14.372	945.44	14.372	0.57488	0.09454
143.9	14.3825	947.44	14.3825	0.5753	0.09474
144	14.3928	949.413	14.3928	0.57571	0.09494
144.1	14.402	949.678	14.402	0.57608	0.09497
144.2	14.4123	951.899	14.4123	0.57649	0.09519
144.3	14.4228	953.912	14.4228	0.57691	0.09539
144.4	14.4321	954.338	14.4321	0.57729	0.09543
144.5	14.4422	956.059	14.4422	0.57769	0.09561
144.6	14.4522	957.552	14.4522	0.57809	0.09576
144.7	14.4624	959.234	14.4624	0.5785	0.09592
144.8	14.472	960.358	14.472	0.57888	0.09604
144.9	14.4824	962.266	14.4824	0.5793	0.09623
145	14.4926	963.926	14.4926	0.5797	0.09639
145.1	14.5021	964.815	14.5021	0.58008	0.09648
145.2	14.5125	966.838	14.5125	0.5805	0.09668
145.3	14.5228	968.723	14.5228	0.58091	0.09687
145.4	14.5319	968.945	14.5319	0.58128	0.09689
145.5	14.5425	971.444	14.5425	0.5817	0.09714
145.6	14.5527	973.057	14.5527	0.58211	0.09731
145.7	14.5622	973.671	14.5622	0.58249	0.09737
145.8	14.572	974.998	14.572	0.58288	0.0975
145.9	14.5822	976.68	14.5822	0.58329	0.09767
146	14.5925	978.382	14.5925	0.5837	0.09784
146.1	14.602	979.356	14.602	0.58408	0.09794
146.2	14.6123	981.063	14.6123	0.58449	0.09811
146.3	14.6227	982.97	14.6227	0.58491	0.0983
146.4	14.632	983.457	14.632	0.58528	0.09835
146.5	14.6425	985.658	14.6425	0.5857	0.09857
146.6	14.6529	987.632	14.6529	0.58612	0.09876
146.7	14.662	987.654	14.662	0.58648	0.09877
146.8	14.6724	989.905	14.6724	0.5869	0.09899
146.9	14.6826	991.578	14.6826	0.5873	0.09916
147	14.6923	992.334	14.6923	0.58769	0.09923
147.1	14.702	993.461	14.702	0.58808	0.09935
147.2	14.7122	995.174	14.7122	0.58849	0.09952
147.3	14.7225	996.927	14.7225	0.5889	0.09969
147.4	14.7321	997.829	14.7321	0.58928	0.09978
147.5	14.7423	999.449	14.7423	0.58969	0.09994
147.6	14.7527	1001.53	14.7527	0.59011	0.10015
147.7	14.7621	1001.97	14.7621	0.59048	0.1002
147.8	14.7724	1004.01	14.7724	0.5909	0.1004
147.9	14.7829	1005.97	14.7829	0.59131	0.1006
148	14.792	1006.02	14.792	0.59168	0.1006
148.1	14.8024	1008.23	14.8024	0.5921	0.10082
148.2	14.8126	1009.96	14.8126	0.5925	0.101
148.3	14.8224	1010.64	14.8224	0.59289	0.10106
148.4	14.8321	1011.92	14.8321	0.59328	0.10119
148.5	14.8422	1013.45	14.8422	0.59369	0.10135
148.6	14.8524	1015.05	14.8524	0.5941	0.10151
148.7	14.8622	1016.43	14.8622	0.59449	0.10164
148.8	14.8722	1017.67	14.8722	0.59489	0.10177
148.9	14.8827	1019.89	14.8827	0.59531	0.10199
149	14.8921	1020.33	14.8921	0.59568	0.10203
149.1	14.9025	1022.45	14.9025	0.5961	0.10224
149.2	14.9128	1024.21	14.9128	0.59651	0.10242
149.3	14.9219	1024.38	14.9219	0.59688	0.10244
149.4	14.9325	1026.76	14.9325	0.5973	0.10268
149.5	14.9424	1028.16	14.9424	0.5977	0.10282
149.6	14.9524	1029.1	14.9524	0.5981	0.10291
149.7	14.9621	1030.26	14.9621	0.59848	0.10303
149.8	14.9722	1031.9	14.9722	0.59889	0.10319
149.9	14.9825	1033.67	14.9825	0.5993	0.10337
150	14.9922	1034.75	14.9922	0.59969	0.10347
150.1	15.0022	1036.1	15.0022	0.60009	0.10361
150.2	15.0129	1038.41	15.0129	0.60051	0.10384
150.3	15.0218	1038.32	15.0218	0.60087	0.10383
150.4	15.0325	1040.89	15.0325	0.6013	0.10409
150.5	15.0428	1042.6	15.0428	0.60171	0.10426
150.6	15.0519	1042.6	15.0519	0.60208	0.10426
150.7	15.0625	1044.98	15.0625	0.6025	0.1045
150.8	15.0725	1046.54	15.0725	0.6029	0.10465
150.9	15.0823	1047.21	15.0823	0.60329	0.10472
151	15.092	1048.37	15.092	0.60368	0.10484
151.1	15.1023	1050.2	15.1023	0.60409	0.10502
151.2	15.1124	1051.59	15.1124	0.6045	0.10516
151.3	15.1223	1052.97	15.1223	0.60489	0.1053
151.4	15.1323	1054.32	15.1323	0.60529	0.10543
151.5	15.1427	1056.21	15.1427	0.60571	0.10562
151.6	15.1519	1056.5	15.1519	0.60608	0.10565
151.7	15.1626	1059.15	15.1626	0.60651	0.10591
151.8	15.1728	1060.65	15.1728	0.60691	0.10607
151.9	15.1821	1060.95	15.1821	0.60729	0.1061
152	15.1923	1062.87	15.1923	0.60769	0.10629
152.1	15.2025	1064.57	15.2025	0.6081	0.10646
152.2	15.2123	1065.27	15.2123	0.60849	0.10653
152.3	15.222	1066.56	15.222	0.60888	0.10666
152.4	15.2323	1068.38	15.2323	0.60929	0.10684
152.5	15.2425	1069.94	15.2425	0.6097	0.10699
152.6	15.2521	1070.92	15.2521	0.61008	0.10709
152.7	15.2622	1072.48	15.2622	0.61049	0.10725
152.8	15.2729	1074.82	15.2729	0.61092	0.10748
152.9	15.2819	1074.75	15.2819	0.61128	0.10748
153	15.2927	1077.54	15.2927	0.61171	0.10775
153.1	15.3029	1079.22	15.3029	0.61211	0.10792
153.2	15.3121	1079.28	15.3121	0.61248	0.10793
153.3	15.3222	1081.09	15.3222	0.61289	0.10811
153.4	15.3326	1083.27	15.3326	0.61331	0.10833
153.5	15.3423	1083.82	15.3423	0.61369	0.10838
153.6	15.3521	1085.17	15.3521	0.61408	0.10852
153.7	15.3621	1086.6	15.3621	0.61448	0.10866
153.8	15.3727	1088.78	15.3727	0.61491	0.10888
153.9	15.382	1089.28	15.382	0.61528	0.10893
154	15.3923	1091.15	15.3923	0.61569	0.10911
154.1	15.4028	1093.27	15.4028	0.61611	0.10933
154.2	15.4119	1093.39	15.4119	0.61648	0.10934
154.3	15.4225	1095.95	15.4225	0.6169	0.1096
154.4	15.4328	1097.78	15.4328	0.61731	0.10978
154.5	15.4422	1097.96	15.4422	0.61769	0.1098
154.6	15.4522	1099.69	15.4522	0.61809	0.10997
154.7	15.4626	1101.87	15.4626	0.6185	0.11019
154.8	15.4723	1102.43	15.4723	0.61889	0.11024
154.9	15.4822	1103.92	15.4822	0.61929	0.11039
155	15.492	1105.04	15.492	0.61968	0.1105
155.1	15.5028	1107.55	15.5028	0.62011	0.11075
155.2	15.5121	1108.03	15.5121	0.62048	0.1108
155.3	15.5223	1109.84	15.5223	0.62089	0.11098
155.4	15.5327	1111.67	15.5327	0.62131	0.11117
155.5	15.5419	1112.09	15.5419	0.62168	0.11121
155.6	15.5525	1114.51	15.5525	0.6221	0.11145
155.7	15.5627	1116.34	15.5627	0.62251	0.11163
155.8	15.572	1116.41	15.572	0.62288	0.11164
155.9	15.5823	1118.52	15.5823	0.62329	0.11185
156	15.5925	1120.36	15.5925	0.6237	0.11204
156.1	15.6022	1120.98	15.6022	0.62409	0.1121
156.2	15.6123	1122.86	15.6123	0.62449	0.11229
156.3	15.622	1123.75	15.622	0.62488	0.11237
156.4	15.6327	1126.17	15.6327	0.62531	0.11262
156.5	15.6421	1126.78	15.6421	0.62568	0.11268
156.6	15.6524	1128.64	15.6524	0.6261	0.11286
156.7	15.6627	1130.52	15.6627	0.62651	0.11305
156.8	15.672	1131.03	15.672	0.62688	0.1131
156.9	15.6825	1133.39	15.6825	0.6273	0.11334
157	15.6928	1135.36	15.6928	0.62771	0.11354
157.1	15.7019	1135.07	15.7019	0.62808	0.11351
157.2	15.7123	1137.51	15.7123	0.62849	0.11375
157.3	15.7224	1139.06	15.7224	0.62889	0.11391
157.4	15.7323	1140.12	15.7323	0.62929	0.11401
157.5	15.7422	1141.81	15.7422	0.62969	0.11418
157.6	15.7521	1142.87	15.7521	0.63008	0.11429
157.7	15.7626	1145.15	15.7626	0.6305	0.11451
157.8	15.7721	1145.85	15.7721	0.63088	0.11458
157.9	15.7825	1148.05	15.7825	0.6313	0.11481
158	15.7927	1149.75	15.7927	0.63171	0.11498
158.1	15.8021	1150.3	15.8021	0.63208	0.11503
158.2	15.8125	1152.78	15.8125	0.6325	0.11528
158.3	15.8227	1154.52	15.8227	0.63291	0.11545
158.4	15.832	1154.52	15.832	0.63328	0.11545
158.5	15.8422	1156.72	15.8422	0.63369	0.11567
158.6	15.8525	1158.67	15.8525	0.6341	0.11587
158.7	15.8624	1159.66	15.8624	0.6345	0.11597
158.8	15.872	1160.78	15.872	0.63488	0.11608
158.9	15.8821	1162.3	15.8821	0.63528	0.11623
159	15.8926	1164.49	15.8926	0.6357	0.11645
159.1	15.902	1165.13	15.902	0.63608	0.11651
159.2	15.9125	1167.48	15.9125	0.6365	0.11675
159.3	15.9227	1169.29	15.9227	0.63691	0.11693
159.4	15.932	1169.73	15.932	0.63728	0.11697
159.5	15.9425	1172.25	15.9425	0.6377	0.11723
159.6	15.953	1174.54	15.953	0.63812	0.11745
159.7	15.962	1174.04	15.962	0.63848	0.1174
159.8	15.9723	1176.49	15.9723	0.63889	0.11765
159.9	15.9825	1178.27	15.9825	0.6393	0.11783
160	15.9924	1179.35	15.9924	0.6397	0.11793
160.1	16.0019	1180.33	16.0019	0.64008	0.11803
160.2	16.0122	1182.32	16.0122	0.64049	0.11823
160.3	16.0226	1184.16	16.0226	0.6409	0.11842
160.4	16.0321	1185.12	16.0321	0.64128	0.11851
160.5	16.0423	1187.01	16.0423	0.64169	0.1187
160.6	16.0527	1189.09	16.0527	0.64211	0.11891
160.7	16.062	1189.38	16.062	0.64248	0.11894
160.8	16.0724	1191.99	16.0724	0.6429	0.1192
160.9	16.0828	1194.15	16.0828	0.64331	0.11942
161	16.0921	1193.98	16.0921	0.64368	0.1194
161.1	16.1023	1196.28	16.1023	0.64409	0.11963
161.2	16.1123	1197.9	16.1123	0.64449	0.11979
161.3	16.1226	1199.57	16.1226	0.6449	0.11996
161.4	16.132	1200.37	16.132	0.64528	0.12004
161.5	16.1422	1202.16	16.1422	0.64569	0.12022
161.6	16.1526	1204.3	16.1526	0.6461	0.12043
161.7	16.1622	1205.39	16.1622	0.64649	0.12054
161.8	16.1723	1207.11	16.1723	0.64689	0.12071
161.9	16.1829	1209.96	16.1829	0.64732	0.121
162	16.192	1209.6	16.192	0.64768	0.12096
162.1	16.2025	1212.34	16.2025	0.6481	0.12123
162.2	16.2128	1214.37	16.2128	0.64851	0.12144
162.3	16.2219	1214.18	16.2219	0.64888	0.12142
162.4	16.2323	1216.76	16.2323	0.64929	0.12168
162.5	16.2423	1218.34	16.2423	0.64969	0.12183
162.6	16.2524	1219.86	16.2524	0.6501	0.12199
162.7	16.2621	1221.04	16.2621	0.65048	0.1221
162.8	16.2722	1222.85	16.2722	0.65089	0.12228
162.9	16.2825	1224.86	16.2825	0.6513	0.12249
163	16.2922	1226.06	16.2922	0.65169	0.12261
163.1	16.3024	1228.02	16.3024	0.6521	0.1228
163.2	16.3128	1230.37	16.3128	0.65251	0.12304
163.3	16.322	1230.44	16.322	0.65288	0.12304
163.4	16.3325	1233.27	16.3325	0.6533	0.12333
163.5	16.3426	1235.07	16.3426	0.65371	0.12351
163.6	16.3521	1235.44	16.3521	0.65408	0.12354
163.7	16.3624	1237.86	16.3624	0.65449	0.12379
163.8	16.3722	1239.24	16.3722	0.65489	0.12392
163.9	16.3824	1240.86	16.3824	0.6553	0.12409
164	16.3921	1242.19	16.3921	0.65568	0.12422
164.1	16.4021	1243.79	16.4021	0.65608	0.12438
164.2	16.4126	1246.34	16.4126	0.6565	0.12463
164.3	16.4221	1247.24	16.4221	0.65688	0.12472
164.4	16.4324	1249.32	16.4324	0.65729	0.12493
164.5	16.4428	1251.79	16.4428	0.65771	0.12518
164.6	16.452	1252.04	16.452	0.65808	0.1252
164.7	16.4625	1254.87	16.4625	0.6585	0.12549
164.8	16.4728	1256.93	16.4728	0.65891	0.12569
164.9	16.4821	1257.03	16.4821	0.65928	0.1257
165	16.4922	1259.16	16.4922	0.65969	0.12592
165.1	16.5023	1261.01	16.5023	0.66009	0.1261
165.2	16.5123	1262.41	16.5123	0.66049	0.12624
165.3	16.5221	1263.99	16.5221	0.66088	0.1264
165.4	16.5323	1265.89	16.5323	0.66129	0.12659
165.5	16.5426	1268.08	16.5426	0.6617	0.12681
165.6	16.5521	1269	16.5521	0.66208	0.1269
165.7	16.5624	1271.45	16.5624	0.6625	0.12714
165.8	16.5727	1273.66	16.5727	0.66291	0.12737
165.9	16.582	1273.72	16.582	0.66328	0.12737
166	16.5925	1276.85	16.5925	0.6637	0.12768
166.1	16.6028	1279.04	16.6028	0.66411	0.1279
166.2	16.6121	1279.21	16.6121	0.66448	0.12792
166.3	16.6221	1281.29	16.6221	0.66488	0.12813
166.4	16.6323	1283.48	16.6323	0.66529	0.12835
166.5	16.6425	1285	16.6425	0.6657	0.1285
166.6	16.652	1286.22	16.652	0.66608	0.12862
166.7	16.6622	1288.17	16.6622	0.66649	0.12882
166.8	16.6727	1290.64	16.6727	0.66691	0.12906
166.9	16.682	1291.38	16.682	0.66728	0.12914
167	16.6924	1294.03	16.6924	0.6677	0.1294
167.1	16.7029	1296.45	16.7029	0.66812	0.12965
167.2	16.7119	1296.21	16.7119	0.66848	0.12962
167.3	16.7224	1299.36	16.7224	0.6689	0.12994
167.4	16.7327	1301.67	16.7327	0.66931	0.13017
167.5	16.7422	1302.01	16.7422	0.66969	0.1302
167.6	16.752	1303.81	16.752	0.67008	0.13038
167.7	16.7624	1306.24	16.7624	0.67049	0.13062
167.8	16.7725	1307.86	16.7725	0.6709	0.13079
167.9	16.782	1309.05	16.782	0.67128	0.13091
168	16.7922	1310.98	16.7922	0.67169	0.1311
168.1	16.8027	1313.88	16.8027	0.67211	0.13139
168.2	16.8121	1314.43	16.8121	0.67248	0.13144
168.3	16.8224	1316.96	16.8224	0.6729	0.1317
168.4	16.8329	1319.6	16.8329	0.67332	0.13196
168.5	16.842	1319.41	16.842	0.67368	0.13194
168.6	16.8525	1322.64	16.8525	0.6741	0.13226
168.7	16.8627	1325.03	16.8627	0.67451	0.1325
168.8	16.8723	1325.41	16.8723	0.67489	0.13254
168.9	16.8821	1327.43	16.8821	0.67529	0.13274
169	16.8923	1329.6	16.8923	0.67569	0.13296
169.1	16.9023	1331.14	16.9023	0.67609	0.13311
169.2	16.9122	1333.11	16.9122	0.67649	0.13331
169.3	16.9221	1334.56	16.9221	0.67688	0.13346
169.4	16.9327	1337.68	16.9327	0.67731	0.13377
169.5	16.942	1338.22	16.942	0.67768	0.13382
169.6	16.9524	1340.99	16.9524	0.6781	0.1341
169.7	16.9628	1343.32	16.9628	0.67851	0.13433
169.8	16.9719	1343.48	16.9719	0.67888	0.13435
169.9	16.9826	1346.9	16.9826	0.6793	0.13469
170	16.9926	1348.96	16.9926	0.6797	0.1349
170.1	17.0022	1349.51	17.0022	0.68009	0.13495
170.2	17.0121	1351.58	17.0121	0.68049	0.13516
170.3	17.0223	1353.69	17.0223	0.68089	0.13537
170.4	17.0324	1355.7	17.0324	0.6813	0.13557
170.5	17.0422	1357.53	17.0422	0.68169	0.13575
170.6	17.0521	1358.82	17.0521	0.68208	0.13588
170.7	17.0628	1362.34	17.0628	0.68251	0.13623
170.8	17.072	1362.6	17.072	0.68288	0.13626
170.9	17.0825	1365.57	17.0825	0.6833	0.13656
171	17.0927	1368.1	17.0927	0.68371	0.13681
171.1	17.1019	1368.09	17.1019	0.68408	0.13681
171.2	17.1125	1371.66	17.1125	0.6845	0.13717
171.3	17.1227	1374.11	17.1227	0.68491	0.13741
171.4	17.1321	1374.34	17.1321	0.68529	0.13743
171.5	17.1421	1376.45	17.1421	0.68568	0.13764
171.6	17.1523	1378.94	17.1523	0.68609	0.13789
171.7	17.1623	1380.73	17.1623	0.68649	0.13807
171.8	17.1722	1382.66	17.1722	0.68689	0.13827
171.9	17.1822	1384.53	17.1822	0.68729	0.13845
172	17.1926	1387.25	17.1926	0.6877	0.13873
172.1	17.202	1388.07	17.202	0.68808	0.13881
172.2	17.2126	1391.47	17.2126	0.6885	0.13915
172.3	17.2227	1393.57	17.2227	0.68891	0.13936
172.4	17.2321	1394.21	17.2321	0.68928	0.13942
172.5	17.2424	1397.32	17.2424	0.6897	0.13973
172.6	17.2527	1399.89	17.2527	0.69011	0.13999
172.7	17.2622	1400.3	17.2622	0.69049	0.14003
172.8	17.2721	1402.46	17.2721	0.69088	0.14025
172.9	17.2823	1405.07	17.2823	0.69129	0.14051
173	17.2924	1407.02	17.2924	0.6917	0.1407
173.1	17.3021	1408.65	17.3021	0.69208	0.14087
173.2	17.3122	1410.7	17.3122	0.69249	0.14107
173.3	17.3228	1414.01	17.3228	0.69291	0.1414
173.4	17.3319	1414.14	17.3319	0.69328	0.14141
173.5	17.3425	1417.61	17.3425	0.6937	0.14176
173.6	17.3528	1420.29	17.3528	0.69411	0.14203
173.7	17.3621	1420.58	17.3621	0.69448	0.14206
173.8	17.3723	1423.58	17.3723	0.69489	0.14236
173.9	17.3829	1427.03	17.3829	0.69531	0.1427
174	17.3922	1426.99	17.3922	0.69569	0.1427
174.1	17.4022	1429.34	17.4022	0.69609	0.14293
174.2	17.4122	1431.44	17.4122	0.69649	0.14314
174.3	17.4225	1434.13	17.4225	0.6969	0.14341
174.4	17.432	1435.23	17.432	0.69728	0.14352
174.5	17.4422	1437.92	17.4422	0.69769	0.14379
174.6	17.4528	1441.01	17.4528	0.69811	0.1441
174.7	17.4619	1441.35	17.4619	0.69848	0.14414
174.8	17.4725	1445.07	17.4725	0.6989	0.14451
174.9	17.4828	1447.78	17.4828	0.69931	0.14478
175	17.4921	1447.99	17.4921	0.69969	0.1448
175.1	17.5023	1451.11	17.5023	0.70009	0.14511
175.2	17.5128	1454.39	17.5128	0.70051	0.14544
175.3	17.5222	1454.47	17.5222	0.70089	0.14545
175.4	17.5322	1457	17.5322	0.70129	0.1457
175.5	17.5421	1459.17	17.5421	0.70168	0.14592
175.6	17.5527	1462.25	17.5527	0.70211	0.14622
175.7	17.5621	1463.41	17.5621	0.70248	0.14634
175.8	17.5722	1465.91	17.5722	0.70289	0.14659
175.9	17.5826	1468.82	17.5826	0.7033	0.14688
176	17.592	1469.92	17.592	0.70368	0.14699
176.1	17.6024	1473.08	17.6024	0.7041	0.14731
176.2	17.6128	1476.32	17.6128	0.70451	0.14763
176.3	17.622	1476.3	17.622	0.70488	0.14763
176.4	17.6323	1479.72	17.6323	0.70529	0.14797
176.5	17.6427	1482.76	17.6427	0.70571	0.14828
176.6	17.6521	1483.05	17.6521	0.70608	0.1483
176.7	17.6623	1486.22	17.6623	0.70649	0.14862
176.8	17.6721	1487.96	17.6721	0.70688	0.1488
176.9	17.6826	1491.36	17.6826	0.70731	0.14914
177	17.6921	1492.49	17.6921	0.70768	0.14925
177.1	17.7023	1495.14	17.7023	0.70809	0.14951
177.2	17.7126	1498	17.7126	0.7085	0.1498
177.3	17.7221	1499.21	17.7221	0.70888	0.14992
177.4	17.7325	1502.62	17.7325	0.7093	0.15026
177.5	17.7428	1505.93	17.7428	0.70971	0.15059
177.6	17.7519	1505.61	17.7519	0.71008	0.15056
177.7	17.7624	1509.59	17.7624	0.7105	0.15096
177.8	17.7726	1512.23	17.7726	0.7109	0.15122
177.9	17.7821	1512.92	17.7821	0.71129	0.15129
178	17.7922	1515.97	17.7922	0.71169	0.1516
178.1	17.8021	1517.93	17.8021	0.71209	0.15179
178.2	17.8125	1520.93	17.8125	0.7125	0.15209
178.3	17.8221	1522.43	17.8221	0.71288	0.15224
178.4	17.8324	1525.45	17.8324	0.7133	0.15254
178.5	17.8426	1528.03	17.8426	0.7137	0.1528
178.6	17.8522	1529.73	17.8522	0.71409	0.15297
178.7	17.8625	1533.14	17.8625	0.7145	0.15331
178.8	17.8728	1536.23	17.8728	0.71491	0.15362
178.9	17.8819	1536.19	17.8819	0.71528	0.15362
179	17.8924	1540.36	17.8924	0.7157	0.15404
179.1	17.9026	1543.04	17.9026	0.7161	0.1543
179.2	17.9123	1544.32	17.9123	0.71649	0.15443
179.3	17.9221	1546.53	17.9221	0.71688	0.15465
179.4	17.9321	1549.09	17.9321	0.71729	0.15491
179.5	17.9425	1552.18	17.9425	0.7177	0.15522
179.6	17.952	1553.57	17.952	0.71808	0.15536
179.7	17.9624	1556.9	17.9624	0.71849	0.15569
179.8	17.9726	1559.91	17.9726	0.71891	0.15599
179.9	17.9821	1561.26	17.9821	0.71928	0.15613
180	17.9925	1564.91	17.9925	0.7197	0.15649
180.1	18.003	1568.65	18.003	0.72012	0.15686
180.2	18.0119	1567.93	18.0119	0.72048	0.15679
180.3	18.0224	1572.33	18.0224	0.7209	0.15723
180.4	18.0326	1575.16	18.0326	0.7213	0.15752
180.5	18.0424	1576.44	18.0424	0.72169	0.15764
180.6	18.052	1578.34	18.052	0.72208	0.15783
180.7	18.0623	1581.78	18.0623	0.72249	0.15818
180.8	18.0725	1584.5	18.0725	0.7229	0.15845
180.9	18.0821	1586.16	18.0821	0.72328	0.15862
181	18.0922	1588.96	18.0922	0.72369	0.1589
181.1	18.1027	1592.76	18.1027	0.72411	0.15928
181.2	18.112	1593.57	18.112	0.72448	0.15936
181.3	18.1224	1597.69	18.1224	0.7249	0.15977
181.4	18.1329	1601.34	18.1329	0.72532	0.16013
181.5	18.142	1600.93	18.142	0.72568	0.16009
181.6	18.1523	1605.01	18.1523	0.72609	0.1605
181.7	18.1625	1608.35	18.1625	0.7265	0.16084
181.8	18.1724	1610.08	18.1724	0.7269	0.16101
181.9	18.182	1611.97	18.182	0.72728	0.1612
182	18.1923	1615.38	18.1923	0.72769	0.16154
182.1	18.2026	1618.41	18.2026	0.7281	0.16184
182.2	18.2121	1620.27	18.2121	0.72849	0.16203
182.3	18.2221	1622.79	18.2221	0.72889	0.16228
182.4	18.2329	1627.52	18.2329	0.72932	0.16275
182.5	18.242	1627.78	18.242	0.72968	0.16278
182.6	18.2525	1632.18	18.2525	0.7301	0.16322
182.7	18.2628	1635.51	18.2628	0.73051	0.16355
182.8	18.2719	1635.29	18.2719	0.73088	0.16353
182.9	18.2824	1639.76	18.2824	0.73129	0.16398
183	18.2924	1642.96	18.2924	0.7317	0.1643
183.1	18.3023	1644.61	18.3023	0.73209	0.16446
183.2	18.3121	1647.16	18.3121	0.73248	0.16472
183.3	18.3222	1650.3	18.3222	0.73289	0.16503
183.4	18.3325	1653.38	18.3325	0.7333	0.16534
183.5	18.3422	1655.94	18.3422	0.73369	0.16559
183.6	18.3523	1658.57	18.3523	0.73409	0.16586
183.7	18.3628	1663.11	18.3628	0.73451	0.16631
183.8	18.372	1663.52	18.372	0.73488	0.16635
183.9	18.3825	1668.05	18.3825	0.7353	0.16681
184	18.3928	1671.35	18.3928	0.73571	0.16713
184.1	18.402	1671.5	18.402	0.73608	0.16715
184.2	18.4125	1676.33	18.4125	0.7365	0.16763
184.3	18.4224	1678.96	18.4224	0.7369	0.1679
184.4	18.4323	1681.04	18.4323	0.73729	0.1681
184.5	18.442	1683.72	18.442	0.73768	0.16837
184.6	18.4521	1686.56	18.4521	0.73808	0.16866
184.7	18.4626	1690.48	18.4626	0.7385	0.16905
184.8	18.4722	1692.78	18.4722	0.73889	0.16928
184.9	18.4822	1695.5	18.4822	0.73929	0.16955
185	18.4928	1700.07	18.4928	0.73971	0.17001
185.1	18.5021	1700.99	18.5021	0.74008	0.1701
185.2	18.5126	1705.91	18.5126	0.7405	0.17059
185.3	18.5228	1709.15	18.5228	0.74091	0.17091
185.4	18.532	1709.49	18.532	0.74128	0.17095
185.5	18.5423	1713.74	18.5423	0.74169	0.17137
185.6	18.5525	1717.45	18.5525	0.7421	0.17175
185.7	18.5622	1719.01	18.5622	0.74249	0.1719
185.8	18.5721	1721.92	18.5721	0.74288	0.17219
185.9	18.5823	1725.31	18.5823	0.74329	0.17253
186	18.5925	1728.86	18.5925	0.7437	0.17289
186.1	18.6021	1730.94	18.6021	0.74408	0.17309
186.2	18.6123	1734.66	18.6123	0.74449	0.17347
186.3	18.6227	1738.94	18.6227	0.74491	0.17389
186.4	18.6319	1739.68	18.6319	0.74528	0.17397
186.5	18.6426	1745.35	18.6426	0.74571	0.17453
186.6	18.6528	1748.52	18.6528	0.74611	0.17485
186.7	18.6621	1749.1	18.6621	0.74648	0.17491
186.8	18.6722	1753.23	18.6722	0.74689	0.17532
186.9	18.6826	1757.74	18.6826	0.7473	0.17577
187	18.6923	1759.11	18.6923	0.74769	0.17591
187.1	18.7021	1762.18	18.7021	0.74808	0.17622
187.2	18.7122	1765.58	18.7122	0.74849	0.17656
187.3	18.7226	1769.66	18.7226	0.7489	0.17697
187.4	18.732	1771.33	18.732	0.74928	0.17713
187.5	18.7423	1775.69	18.7423	0.74969	0.17757
187.6	18.7528	1780.08	18.7528	0.75011	0.17801
187.7	18.762	1780.72	18.762	0.75048	0.17807
187.8	18.7725	1786.01	18.7725	0.7509	0.1786
187.9	18.7827	1790.02	18.7827	0.75131	0.179
188	18.7921	1790.65	18.7921	0.75168	0.17906
188.1	18.8021	1794.71	18.8021	0.75208	0.17947
188.2	18.8126	1799.62	18.8126	0.7525	0.17996
188.3	18.8224	1801.42	18.8224	0.7529	0.18014
188.4	18.832	1804.02	18.832	0.75328	0.1804
188.5	18.8421	1807.33	18.8421	0.75368	0.18073
188.6	18.8527	1812.56	18.8527	0.75411	0.18126
188.7	18.862	1813.81	18.862	0.75448	0.18138
188.8	18.8724	1818.32	18.8724	0.75489	0.18183
188.9	18.8828	1822.88	18.8828	0.75531	0.18229
189	18.892	1823.57	18.892	0.75568	0.18236
189.1	18.9024	1828.74	18.9024	0.7561	0.18287
189.2	18.9128	1833.69	18.9128	0.75651	0.18337
189.3	18.9221	1833.9	18.9221	0.75688	0.18339
189.4	18.9322	1838.38	18.9322	0.75729	0.18384
189.5	18.9425	1842.81	18.9425	0.7577	0.18428
189.6	18.9522	1844.48	18.9522	0.75809	0.18445
189.7	18.9622	1848.55	18.9622	0.75849	0.18486
189.8	18.972	1851.28	18.972	0.75888	0.18513
189.9	18.9827	1856.98	18.9827	0.75931	0.1857
190	18.9921	1858.76	18.9921	0.75968	0.18588
190.1	19.0024	1863.19	19.0024	0.76009	0.18632
190.2	19.0127	1867.84	19.0127	0.76051	0.18678
190.3	19.022	1868.93	19.022	0.76088	0.18689
190.4	19.0325	1874.37	19.0325	0.7613	0.18744
190.5	19.0427	1878.84	19.0427	0.76171	0.18788
190.6	19.0521	1879.62	19.0521	0.76209	0.18796
190.7	19.0622	1884.13	19.0622	0.76249	0.18841
190.8	19.0724	1888.36	19.0724	0.7629	0.18884
190.9	19.0823	1891.1	19.0823	0.76329	0.18911
191	19.0922	1894.89	19.0922	0.76369	0.18949
191.1	19.102	1897.5	19.102	0.76408	0.18975
191.2	19.1127	1903.41	19.1127	0.76451	0.19034
191.3	19.122	1905.28	19.122	0.76488	0.19053
191.4	19.1324	1910.03	19.1324	0.7653	0.191
191.5	19.1427	1914.77	19.1427	0.76571	0.19148
191.6	19.1519	1915.48	19.1519	0.76608	0.19155
191.7	19.1626	1921.94	19.1626	0.7665	0.19219
191.8	19.1728	1926.58	19.1728	0.76691	0.19266
191.9	19.1821	1927.46	19.1821	0.76728	0.19275
192	19.1922	1932.09	19.1922	0.76769	0.19321
192.1	19.2025	1936.78	19.2025	0.7681	0.19368
192.2	19.2123	1939.13	19.2123	0.76849	0.19391
192.3	19.2221	1943.01	19.2221	0.76889	0.1943
192.4	19.2322	1946.76	19.2322	0.76929	0.19468
192.5	19.2426	1952.08	19.2426	0.7697	0.19521
192.6	19.252	1954.29	19.252	0.77008	0.19543
192.7	19.2626	1960.11	19.2626	0.7705	0.19601
192.8	19.2727	1964.26	19.2727	0.77091	0.19643
192.9	19.2821	1965.69	19.2821	0.77128	0.19657
193	19.2925	1972.11	19.2925	0.7717	0.19721
193.1	19.3027	1976.87	19.3027	0.77211	0.19769
193.2	19.312	1977.33	19.312	0.77248	0.19773
193.3	19.3222	1982.87	19.3222	0.77289	0.19829
193.4	19.3325	1987.58	19.3325	0.7733	0.19876
193.5	19.3423	1990.2	19.3423	0.77369	0.19902
193.6	19.3521	1993.89	19.3521	0.77408	0.19939
193.7	19.3621	1997.91	19.3621	0.77448	0.19979
193.8	19.3727	2003.82	19.3727	0.77491	0.20038
193.9	19.382	2005.72	19.382	0.77528	0.20057
194	19.3925	2011.6	19.3925	0.7757	0.20116
194.1	19.4028	2016.7	19.4028	0.77611	0.20167
194.2	19.4121	2017.67	19.4121	0.77648	0.20177
194.3	19.4224	2024.01	19.4224	0.77689	0.2024
194.4	19.4329	2030.17	19.4329	0.77732	0.20302
194.5	19.4421	2030.36	19.4421	0.77768	0.20304
194.6	19.4522	2035.67	19.4522	0.77809	0.20357
194.7	19.4624	2040.45	19.4624	0.77849	0.20405
194.8	19.4725	2044.72	19.4725	0.7789	0.20447
194.9	19.4819	2046.95	19.4819	0.77928	0.20469
195	19.4922	2052.48	19.4922	0.77969	0.20525
195.1	19.5026	2058.03	19.5026	0.78011	0.2058
195.2	19.512	2059.95	19.512	0.78048	0.206
195.3	19.5224	2065.81	19.5224	0.7809	0.20658
195.4	19.5328	2071.77	19.5328	0.78131	0.20718
195.5	19.5421	2072.66	19.5421	0.78168	0.20727
195.6	19.5524	2079.31	19.5524	0.7821	0.20793
195.7	19.5629	2085.76	19.5629	0.78252	0.20858
195.8	19.5721	2085.89	19.5721	0.78288	0.20859
195.9	19.5823	2091.55	19.5823	0.78329	0.20915
196	19.5923	2096.21	19.5923	0.78369	0.20962
196.1	19.6025	2100.73	19.6025	0.7841	0.21007
196.2	19.6121	2104.13	19.6121	0.78448	0.21041
196.3	19.6222	2109.12	19.6222	0.78489	0.21091
196.4	19.6325	2114.51	19.6325	0.7853	0.21145
196.5	19.6421	2117.81	19.6421	0.78568	0.21178
196.6	19.6524	2123.13	19.6524	0.78609	0.21231
196.7	19.6627	2129.44	19.6627	0.78651	0.21294
196.8	19.672	2130.47	19.672	0.78688	0.21305
196.9	19.6824	2137.73	19.6824	0.7873	0.21377
197	19.6928	2143.85	19.6928	0.78771	0.21439
197.1	19.702	2144.2	19.702	0.78808	0.21442
197.2	19.7124	2151	19.7124	0.78849	0.2151
197.3	19.7222	2154.93	19.7222	0.78889	0.21549
197.4	19.7325	2160.49	19.7325	0.7893	0.21605
197.5	19.7421	2163.88	19.7421	0.78968	0.21639
197.6	19.7522	2169.14	19.7522	0.79009	0.21691
197.7	19.7626	2175.23	19.7626	0.7905	0.21752
197.8	19.7721	2178.42	19.7721	0.79089	0.21784
197.9	19.7824	2183.8	19.7824	0.79129	0.21838
198	19.7928	2191.19	19.7928	0.79171	0.21912
198.1	19.8019	2191.34	19.8019	0.79207	0.21913
198.2	19.8125	2199.93	19.8125	0.7925	0.21999
198.3	19.8226	2205.31	19.8226	0.79291	0.22053
198.4	19.8321	2206.58	19.8321	0.79328	0.22066
198.5	19.8423	2213.53	19.8423	0.79369	0.22135
198.6	19.8523	2218.14	19.8523	0.79409	0.22181
198.7	19.8624	2222.94	19.8624	0.7945	0.22229
198.8	19.8721	2226.94	19.8721	0.79488	0.22269
198.9	19.8823	2232.85	19.8823	0.79529	0.22328
[truncated: 425 more rows]

## Sheet: Extension
0
0.00211
0.00981
0.02181
0.03201
0.0421
0.05255
0.06203
0.07251
0.08268
0.09205
0.10255
0.11281
0.12202
0.13228
0.14251
0.15235
0.16205
0.17215
0.18258
0.19196
0.20256
0.21272
0.22197
0.23247
0.24292
0.25199
0.26233
0.2724
0.28245
0.29203
0.30221
0.3126
0.32206
0.33236
0.34272
0.35201
0.36238
0.37281
0.38211
0.39218
0.40231
0.41262
0.42205
0.43221
0.44264
0.45207
0.46228
0.47294
0.48197
0.49253
0.50275
0.51196
0.52227
0.53221
0.54248
0.5521
0.56221
0.57257
0.58216
0.59243
0.6028
0.612
0.62253
0.63266
0.64209
0.65234
0.66221
0.67246
0.68206
0.69216
0.70256
0.7121
0.72241
0.73278
0.74205
0.75249
0.76276
0.77207
0.78224
0.79236
0.80239
0.81204
0.82233
0.83256
0.84207
0.85244
0.86282
0.87191
0.88252
0.89269
0.90212
0.91212
0.92237
0.93248
0.94206
0.9522
0.96264
0.97203
0.98242
0.99294
1.00194
1.01248
1.02266
1.03223
1.042
1.05235
1.06254
1.07203
1.08213
1.09274
1.10205
1.11244
1.12288
1.13196
1.1425
1.15269
1.16217
1.17217
1.18229
1.19235
1.20218
1.21209
1.22272
1.23208
1.24244
1.25279
1.26191
1.27258
1.28251
1.29227
1.30217
1.31226
1.32247
1.3322
1.34211
1.3528
1.36198
1.37253
1.38276
1.39187
1.40254
1.41267
1.42215
1.43208
1.44236
1.45238
1.4622
1.47224
1.48265
1.49198
1.50264
1.51275
1.52202
1.53238
1.54264
1.55218
1.56203
1.5723
1.58248
1.59208
1.60218
1.61285
1.62197
1.63257
1.64284
1.65204
1.66231
1.67276
1.6822
1.69217
1.70218
1.71256
1.72195
1.73225
1.74275
1.75199
1.76249
1.77277
1.78211
1.79237
1.80274
1.81218
1.8222
1.83208
1.84267
1.85206
1.86228
1.87261
1.882
1.89243
1.90276
1.91202
1.92232
1.93262
1.9421
1.95234
1.96206
1.97264
1.98211
1.99234
2.00265
2.01207
2.02257
2.03279
2.0419
2.05241
2.06248
2.07217
2.08228
2.09209
2.10258
2.11208
2.1224
2.13264
2.14215
2.15252
2.16282
2.17198
2.18239
2.19259
2.20231
2.21209
2.22212
2.23255
2.24198
2.25233
2.26265
2.27205
2.28244
2.29309
2.30193
2.31237
2.32256
2.33233
2.34198
2.35226
2.36259
2.37209
2.38225
2.39271
2.40197
2.41242
2.42292
2.43203
2.44229
2.45243
2.46247
2.47205
2.48222
2.49255
2.50212
2.51218
2.52292
2.53199
2.54255
2.5528
2.56189
2.57237
2.58239
2.59231
2.60213
2.61223
2.62247
2.63223
2.64226
2.65275
2.66205
2.67258
2.68274
2.69202
2.70244
2.71235
2.7223
2.73212
2.74214
2.75254
2.76216
2.77225
2.78276
2.79206
2.8026
2.81279
2.82202
2.83231
2.84243
2.85234
2.86211
2.87229
2.88249
2.89207
2.90232
2.91276
2.92194
2.93255
2.94279
2.95206
2.96218
2.97254
2.98234
2.99214
3.00215
3.01262
3.02202
3.03231
3.04289
3.05199
3.06252
3.07275
3.0821
3.09204
3.10249
3.11244
3.12204
3.13208
3.1428
3.15205
3.16231
3.17287
3.18198
3.19252
3.2028
3.21207
3.22222
3.23247
3.24224
3.25221
3.26206
3.27263
3.28207
3.29242
3.30271
3.31201
3.32258
3.33266
3.34206
3.35231
3.36238
3.37236
3.38224
3.39208
3.4027
3.41201
3.42241
3.43271
3.4419
3.45256
3.46273
3.47206
3.48221
3.49251
3.50224
3.51219
3.52223
3.53254
3.5421
3.55258
3.56269
3.57203
3.58252
3.59271
3.60205
3.61219
3.62248
3.63235
3.64209
3.65205
3.66278
3.672
3.68247
3.69284
3.70199
3.7124
3.72287
3.73218
3.74226
3.75228
3.76246
3.77197
3.78214
3.79276
3.80204
3.81241
3.82273
3.83204
3.84234
3.85286
3.86216
3.87233
3.88217
3.8925
3.90208
3.91219
3.92265
3.93214
3.94236
3.95271
3.96193
3.97241
3.98279
3.99203
4.00241
4.01216
4.02249
4.03205
4.0423
4.05264
4.06213
4.07247
4.08279
4.09184
4.1025
4.11264
4.12205
4.13234
4.14223
4.15236
4.16206
4.17236
4.18253
4.19221
4.20253
4.21274
4.22191
4.23248
4.2427
4.2522
4.26213
4.27225
4.28238
4.29199
4.30232
4.31258
4.3221
4.33242
4.34297
4.3519
4.36252
4.37273
4.38224
4.39202
4.40234
4.41251
4.42208
4.43219
4.44268
4.452
4.46238
4.47284
4.48197
4.49246
4.50261
4.51237
4.5221
4.53231
4.54247
4.55218
4.56206
4.57281
4.58206
4.59246
4.60279
4.6119
4.62246
4.63255
4.64223
4.65215
4.6623
4.6724
4.68231
4.69219
4.70278
4.71197
4.72253
4.73278
4.74199
4.75257
4.76251
4.77216
4.78211
4.79217
4.8025
4.81219
4.82216
4.8327
4.84199
4.85265
4.8628
4.87204
4.88243
4.89265
4.90214
4.91211
4.92231
4.93248
4.94206
4.95221
4.96266
4.97195
4.98259
4.99278
5.00199
5.01229
5.0228
5.03217
5.04218
5.05227
5.06254
5.072
5.08226
5.09272
5.10201
5.11248
5.12274
5.13202
5.14222
5.15265
5.16234
5.1721
5.18213
5.1927
5.20206
5.2122
5.22276
5.23205
5.24249
5.25287
5.26202
5.27238
5.28258
5.29215
5.30224
5.31209
5.32258
5.33212
5.34227
5.35266
5.36208
5.37256
5.38275
5.39203
5.40232
5.41253
5.42228
5.43228
5.44206
5.4526
5.46201
5.47229
5.48277
5.49199
5.50253
5.51276
5.52201
5.53229
5.54268
5.55222
5.56219
5.5722
5.58247
5.59203
5.60248
5.61266
5.62205
5.63254
5.64277
5.65196
5.66229
5.67256
5.68226
5.69202
5.70218
5.71262
5.72206
5.73236
5.74272
5.75204
5.76243
5.77293
5.78199
5.79234
5.80246
5.81243
5.82193
5.8322
5.8426
5.85208
5.86233
5.87274
5.88206
5.89244
5.90288
5.91203
5.92241
5.93241
5.94239
5.95209
5.96219
5.97246
5.98218
5.99222
6.00276
6.01195
6.02245
6.03276
6.04203
6.05249
6.06227
6.07242
6.08212
6.09217
6.1026
6.1122
6.12232
6.13281
6.14191
6.15253
6.16272
6.17196
6.18245
6.19242
6.20225
6.21202
6.2223
6.23253
6.24223
6.25237
6.26275
6.2719
6.2826
6.29276
6.30213
6.31227
6.32235
6.33235
6.342
6.35227
6.36256
6.37211
6.38231
6.39294
6.40189
6.41255
6.42281
6.43217
6.44215
6.45254
6.46236
6.47206
6.48213
6.49267
6.50203
6.51233
6.52277
6.53193
6.5425
6.55269
6.56227
6.57216
6.58252
6.59233
6.60218
6.61204
6.62278
6.63207
6.6424
6.65265
6.66196
6.67251
6.68269
6.69209
6.7022
6.71238
6.72225
6.73233
6.74208
6.75276
6.76207
6.77246
6.78268
6.792
6.80261
6.81268
6.822
6.83224
6.84226
6.85234
6.86227
6.87208
6.88262
6.8921
6.90255
6.91275
6.92205
6.93256
6.94273
6.95206
6.96219
6.97241
6.98239
6.99206
7.00212
7.01265
7.02197
7.03249
7.04277
7.05203
7.06241
7.07292
7.08208
7.09221
7.10237
7.1125
7.122
7.13217
7.14271
7.15203
7.1624
7.17277
7.182
7.19234
7.20276
7.21214
7.22215
7.23225
7.24264
7.25203
7.26218
7.27269
7.28207
7.2924
7.30293
7.31192
7.32244
7.33273
7.34199
7.35229
7.36219
7.37248
7.38214
7.39224
7.40249
7.41223
7.42248
7.4328
7.442
7.4524
7.46262
7.47212
7.48235
7.49216
7.50251
7.51206
7.52222
7.53259
7.54206
7.55245
7.56284
7.57201
7.5824
7.59273
7.60212
7.6122
7.62224
7.63244
7.64211
7.65232
7.66264
7.67208
7.68246
7.69281
7.70194
7.71244
7.72272
7.73217
7.74208
7.75224
7.7625
7.7721
7.78225
7.79271
7.80204
7.8124
7.82291
7.83201
7.84241
7.85264
7.8623
7.87197
7.88227
7.8926
7.90206
7.91216
7.92277
7.93204
7.94243
7.9529
7.96196
7.97246
7.98258
7.99229
8.00216
8.01221
8.0224
8.03218
8.04214
8.0527
8.06206
8.07244
8.0828
8.09193
8.10254
8.11245
8.12229
8.13213
8.1422
8.15247
8.16224
8.17215
8.18281
8.19194
8.2025
8.21276
8.22195
8.23248
8.24257
8.2522
8.26204
8.27231
8.28235
8.29222
8.30229
8.3126
8.32194
8.33259
8.34272
8.35213
8.36233
8.37255
8.38223
8.39207
8.40226
8.41251
8.42208
8.43223
8.44285
8.45194
8.46257
8.47285
8.48209
8.49225
8.50268
8.51229
8.5221
8.53213
8.54263
8.552
8.56224
8.57276
8.58196
8.59256
8.60276
8.61216
8.62227
8.63265
8.64226
8.6522
8.66205
8.67268
8.6821
8.69227
8.70266
8.712
8.7225
8.73272
8.74206
8.7522
8.76256
8.77222
8.78232
8.79208
8.80268
8.81207
8.82237
8.8327
8.84205
8.85257
8.86279
8.87192
8.88232
8.89241
8.90227
8.91231
8.92206
8.9325
8.94206
8.95249
8.96262
8.97216
8.98254
8.9928
9.00198
9.01232
9.02254
9.03231
9.04208
9.05211
9.06249
9.07198
9.08241
9.09266
9.10205
9.11251
9.12303
9.13195
9.14233
9.15254
9.16241
9.17196
9.18223
9.19263
9.20206
9.21229
9.2227
9.23195
9.24247
9.25283
9.26206
9.27225
9.28244
9.29255
9.30207
9.31217
9.32259
9.33209
9.34223
9.35293
9.36197
9.37252
9.38278
9.39193
9.40234
9.41234
9.42238
9.43211
9.44219
9.45251
9.46222
9.47235
9.4828
9.49199
9.50253
9.51268
9.5221
9.53239
9.54228
9.55238
9.56207
9.5721
9.58254
9.59212
9.60233
9.61275
9.622
9.63253
9.64275
9.65203
9.66233
9.67243
9.68232
9.69206
9.70231
9.71253
9.72212
9.73242
9.74268
9.75191
9.76257
9.77275
9.78208
9.79219
9.80247
9.81239
9.82208
9.83216
9.84258
9.85208
9.86242
9.87282
9.88199
9.89245
9.90268
9.91221
9.92209
9.93241
9.94246
9.95201
9.9621
9.97275
9.98212
9.99238
10.0028
10.012
10.0225
10.0327
10.0422
10.0522
10.0624
10.0723
10.0822
10.092
10.1028
10.1121
10.1224
10.1327
10.1419
10.1525
10.1626
10.1722
10.1822
10.1924
10.2024
10.2122
10.222
10.2327
10.242
10.2525
10.2627
10.2719
10.2826
10.2927
10.3021
10.3121
10.3224
10.3323
10.3422
10.3522
10.3626
10.372
10.3826
10.3927
10.402
10.4125
10.4227
10.4321
10.4421
10.4524
10.4624
10.472
10.4822
10.4928
10.502
10.5125
10.5228
10.532
10.5423
10.5528
10.5622
10.5722
10.5823
10.5925
10.602
10.6122
10.6227
10.632
10.6425
10.6527
10.6621
10.6724
10.6828
10.6922
10.7022
10.7121
10.7226
10.7321
10.7422
10.7526
10.7621
10.7724
10.7828
10.792
10.8024
10.8127
10.8221
10.8324
10.8421
10.8526
10.8621
10.8723
10.8826
10.8921
10.9025
10.9128
10.9219
10.9325
10.9426
10.9521
10.9623
10.9722
10.9824
10.992
11.0024
11.0126
11.0222
11.0325
11.0428
11.0519
11.0625
11.0726
11.0822
11.092
11.1022
11.1125
11.122
11.1323
11.1426
11.152
11.1624
11.173
11.1819
11.1925
11.2027
11.2123
11.222
11.2323
11.2425
11.2521
11.2622
11.2727
11.282
11.2925
11.3029
11.312
11.3224
11.3325
11.3424
11.352
11.3623
11.3725
11.3821
11.3921
11.4028
11.412
11.4225
11.4328
11.4419
11.4524
11.4625
11.4722
11.4821
11.4923
11.5024
11.5123
11.5222
11.5328
11.542
11.5526
11.5627
11.572
11.5825
11.5924
11.6022
11.6121
11.6221
11.6324
11.6422
11.6522
11.6627
11.6721
11.6826
11.6928
11.702
11.7124
11.7225
11.7322
11.7421
11.7523
11.7625
11.7721
11.7822
11.7927
11.8019
11.8126
11.8227
11.8321
11.8422
11.8526
11.8623
11.8721
11.8822
11.8926
11.902
11.9123
11.9228
11.932
11.9425
11.9527
11.9621
11.9722
11.9826
11.9924
12.002
12.0121
12.0227
12.032
12.0422
12.0528
12.062
12.0725
12.0829
12.092
12.1023
12.1126
12.1222
12.1322
12.142
12.1526
12.1621
12.1724
12.1827
12.192
12.2026
12.2127
12.2221
12.2323
12.2425
12.2523
12.2623
12.2721
12.2826
12.292
12.3023
12.3127
12.3219
12.3326
12.3428
12.3521
12.3622
12.3726
12.3822
12.3922
12.4022
12.4125
12.4221
12.4325
12.4427
12.452
12.4625
12.4728
12.482
12.4923
12.5025
12.5123
12.5221
12.5321
12.5427
12.552
12.5624
12.5728
12.582
12.5924
12.6029
12.6121
12.6222
12.6324
12.6425
12.6519
12.6622
12.6727
12.682
12.6923
12.7028
12.7121
12.7224
12.7329
12.7421
12.7523
12.7623
12.7725
12.7821
12.7922
12.8025
12.8121
12.8223
12.8328
12.8419
12.8524
12.8628
12.872
12.8824
12.8923
12.9025
12.9121
12.9222
12.9326
12.9421
12.9523
12.9628
12.9718
12.9826
12.9927
13.002
13.0124
13.0224
13.0323
13.0421
13.0524
13.0625
13.0722
13.0825
13.0927
13.1019
13.1126
13.1227
13.1321
13.1422
13.1523
13.1624
13.172
13.1823
13.1926
13.2021
13.2123
13.223
13.2319
13.2426
13.2528
13.2622
13.272
13.2825
13.2925
13.3021
13.3121
13.3226
13.332
13.3424
13.3529
13.362
13.3725
13.3827
13.3923
13.4021
13.4125
13.4224
13.4322
13.442
13.4528
13.462
13.4724
13.4828
13.4919
13.5025
13.5127
13.5221
13.5321
13.5425
13.5523
13.5623
13.5721
13.5828
13.592
13.6025
13.6127
13.622
13.6326
13.6426
13.6521
13.6622
13.6723
13.6824
13.6922
13.7021
13.7126
13.722
13.7326
13.7427
13.752
13.7625
13.7727
13.7821
13.7922
13.8024
13.8124
13.822
13.8322
13.8426
13.852
13.8626
13.8727
13.882
13.8924
13.9028
13.9121
13.9222
13.9323
13.9425
13.952
13.9622
13.9727
13.9821
13.9924
14.0027
14.012
14.0223
14.0327
14.0422
14.0521
14.0622
14.0727
14.082
14.0921
14.1028
14.1121
14.1224
14.1329
14.142
14.1524
14.1627
14.1721
14.1822
14.1921
14.2025
14.2121
14.2223
14.2326
14.2421
14.2525
14.2628
14.272
14.2824
14.2927
14.3021
14.3123
14.3221
14.3325
14.342
14.3523
14.3627
14.372
14.3825
14.3928
14.402
14.4123
14.4228
14.4321
14.4422
14.4522
14.4624
14.472
14.4824
14.4926
14.5021
14.5125
14.5228
14.5319
14.5425
14.5527
14.5622
14.572
14.5822
14.5925
14.602
14.6123
14.6227
14.632
14.6425
14.6529
14.662
14.6724
14.6826
14.6923
14.702
14.7122
14.7225
14.7321
14.7423
14.7527
14.7621
14.7724
14.7829
14.792
14.8024
14.8126
14.8224
14.8321
14.8422
14.8524
14.8622
14.8722
14.8827
14.8921
14.9025
14.9128
14.9219
14.9325
14.9424
14.9524
14.9621
14.9722
14.9825
14.9922
15.0022
15.0129
15.0218
15.0325
15.0428
15.0519
15.0625
15.0725
15.0823
15.092
15.1023
15.1124
15.1223
15.1323
15.1427
15.1519
15.1626
15.1728
15.1821
15.1923
15.2025
15.2123
15.222
15.2323
15.2425
15.2521
15.2622
15.2729
15.2819
15.2927
15.3029
15.3121
15.3222
15.3326
15.3423
15.3521
15.3621
15.3727
15.382
15.3923
15.4028
15.4119
15.4225
15.4328
15.4422
15.4522
15.4626
15.4723
15.4822
15.492
15.5028
15.5121
15.5223
15.5327
15.5419
15.5525
15.5627
15.572
15.5823
15.5925
15.6022
15.6123
15.622
15.6327
15.6421
15.6524
15.6627
15.672
15.6825
15.6928
15.7019
15.7123
15.7224
15.7323
15.7422
15.7521
15.7626
15.7721
15.7825
15.7927
15.8021
15.8125
15.8227
15.832
15.8422
15.8525
15.8624
15.872
15.8821
15.8926
15.902
15.9125
15.9227
15.932
15.9425
15.953
15.962
15.9723
15.9825
15.9924
16.0019
16.0122
16.0226
16.0321
16.0423
16.0527
16.062
16.0724
16.0828
16.0921
16.1023
16.1123
16.1226
16.132
16.1422
16.1526
16.1622
16.1723
16.1829
16.192
16.2025
16.2128
16.2219
16.2323
16.2423
16.2524
16.2621
16.2722
16.2825
16.2922
16.3024
16.3128
16.322
16.3325
16.3426
16.3521
16.3624
16.3722
16.3824
16.3921
16.4021
16.4126
16.4221
16.4324
16.4428
16.452
16.4625
16.4728
16.4821
16.4922
16.5023
16.5123
16.5221
16.5323
16.5426
16.5521
16.5624
16.5727
16.582
16.5925
16.6028
16.6121
16.6221
16.6323
16.6425
16.652
16.6622
16.6727
16.682
16.6924
16.7029
16.7119
16.7224
16.7327
16.7422
16.752
16.7624
16.7725
16.782
16.7922
16.8027
16.8121
16.8224
16.8329
16.842
16.8525
16.8627
16.8723
16.8821
16.8923
16.9023
16.9122
16.9221
16.9327
16.942
16.9524
16.9628
16.9719
16.9826
16.9926
17.0022
17.0121
17.0223
17.0324
17.0422
17.0521
17.0628
17.072
17.0825
17.0927
17.1019
17.1125
17.1227
17.1321
17.1421
17.1523
17.1623
17.1722
17.1822
17.1926
17.202
17.2126
17.2227
17.2321
17.2424
17.2527
17.2622
17.2721
17.2823
17.2924
17.3021
17.3122
17.3228
17.3319
17.3425
17.3528
17.3621
17.3723
17.3829
17.3922
17.4022
17.4122
17.4225
17.432
17.4422
17.4528
17.4619
17.4725
17.4828
17.4921
17.5023
17.5128
17.5222
17.5322
17.5421
17.5527
17.5621
17.5722
17.5826
17.592
17.6024
17.6128
17.622
17.6323
17.6427
17.6521
17.6623
17.6721
17.6826
17.6921
17.7023
17.7126
17.7221
17.7325
17.7428
17.7519
17.7624
17.7726
17.7821
17.7922
17.8021
17.8125
17.8221
17.8324
17.8426
17.8522
17.8625
17.8728
17.8819
17.8924
17.9026
17.9123
17.9221
17.9321
17.9425
17.952
17.9624
17.9726
17.9821
17.9925
18.003
18.0119
18.0224
18.0326
18.0424
18.052
18.0623
18.0725
18.0821
18.0922
18.1027
18.112
18.1224
18.1329
18.142
18.1523
18.1625
18.1724
18.182
18.1923
18.2026
18.2121
18.2221
18.2329
18.242
18.2525
18.2628
18.2719
18.2824
18.2924
18.3023
18.3121
18.3222
18.3325
18.3422
18.3523
18.3628
18.372
18.3825
18.3928
18.402
18.4125
18.4224
18.4323
18.442
18.4521
18.4626
18.4722
18.4822
18.4928
18.5021
18.5126
18.5228
18.532
18.5423
18.5525
18.5622
18.5721
18.5823
18.5925
18.6021
18.6123
18.6227
18.6319
18.6426
18.6528
18.6621
18.6722
18.6826
18.6923
18.7021
18.7122
18.7226
18.732
18.7423
18.7528
18.762
18.7725
18.7827
18.7921
18.8021
18.8126
18.8224
18.832
18.8421
18.8527
18.862
18.8724
18.8828
18.892
18.9024
18.9128
18.9221
18.9322
18.9425
18.9522
18.9622
18.972
18.9827
18.9921
19.0024
19.0127
19.022
19.0325
19.0427
19.0521
19.0622
19.0724
19.0823
19.0922
19.102
19.1127
19.122
19.1324
19.1427
19.1519
19.1626
19.1728
19.1821
19.1922
19.2025
19.2123
19.2221
19.2322
19.2426
19.252
19.2626
19.2727
19.2821
19.2925
19.3027
19.312
19.3222
19.3325
19.3423
19.3521
19.3621
19.3727
19.382
19.3925
19.4028
19.4121
19.4224
19.4329
19.4421
19.4522
19.4624
19.4725
19.4819
19.4922
19.5026
19.512
19.5224
19.5328
19.5421
19.5524
19.5629
19.5721
19.5823
19.5923
19.6025
19.6121
19.6222
19.6325
19.6421
19.6524
19.6627
19.672
19.6824
19.6928
19.702
19.7124
19.7222
19.7325
19.7421
19.7522
19.7626
19.7721
19.7824
19.7928
19.8019
19.8125
19.8226
19.8321
19.8423
19.8523
19.8624
19.8721
19.8823
19.8925
19.9022
19.9125
19.9228
19.9319
19.9426
19.9527
19.9622
19.9721
19.9823
[truncated: 415 more rows]

## Sheet: Load
0
-0.00387
0.11658
0.21696
0.2632
0.32091
0.38057
0.47263
0.50455
0.57218
0.58669
0.68309
0.74373
0.81884
0.83525
0.87792
0.96882
1.04688
1.05397
1.08705
1.19307
1.22723
1.2413
1.3108
1.36808
1.4333
1.49493
1.56483
1.60403
1.64955
1.70411
1.78659
1.7962
1.83504
1.92605
1.93367
1.9761
2.05902
2.13118
2.16957
2.22986
2.28454
2.33795
2.40929
2.46881
2.49864
2.5318
2.6319
2.68043
2.69795
2.80402
2.84553
2.8554
2.91417
2.9972
3.05044
3.10907
3.14091
3.19089
3.26593
3.31675
3.40191
3.41201
3.46855
3.51664
3.59345
3.62067
3.66025
3.73413
3.79309
3.83867
3.90047
3.98894
3.99568
4.07529
4.12639
4.18047
4.23479
4.30114
4.31927
4.36534
4.42681
4.48031
4.51934
4.55713
4.61174
4.66351
4.7355
4.77499
4.85292
4.88848
4.92033
4.99155
5.02035
5.07523
5.15585
5.21265
5.23147
5.25951
5.35325
5.39285
5.43902
5.4606
5.57169
5.56555
5.64554
5.69187
5.75577
5.78692
5.88065
5.91033
5.93128
5.98384
6.02747
6.0586
6.12508
6.18319
6.22275
6.22674
6.30592
6.38513
6.38874
6.43656
6.50048
6.53168
6.60527
6.64511
6.69759
6.7541
6.81201
6.86644
6.91529
6.97785
7.00425
7.02352
7.0376
7.14534
7.19713
7.24694
7.2752
7.3116
7.39981
7.4087
7.47816
7.55986
7.60331
7.64582
7.68039
7.72919
7.77258
7.83723
7.89748
7.94944
7.98229
8.0543
8.07648
8.10486
8.19959
8.25016
8.26263
8.33842
8.38599
8.4546
8.49319
8.59294
8.58693
8.64114
8.71827
8.77238
8.84844
8.89287
8.94683
9.0049
9.06269
9.14622
9.20285
9.24196
9.34467
9.419
9.48423
9.53455
9.59274
9.60744
9.69855
9.7501
9.88425
9.90665
9.96389
10.0481
10.0899
10.1609
10.2403
10.2973
10.3691
10.4304
10.5102
10.592
10.6226
10.7514
10.8089
10.8601
10.919
11.0269
11.1011
11.1719
11.2694
11.3527
11.3941
11.475
11.5753
11.6097
11.7318
11.8327
11.8814
11.9251
12.0087
12.1111
12.1895
12.2304
12.3427
12.4041
12.4668
12.5653
12.6715
12.7076
12.7856
12.8483
12.8898
12.976
13.0925
13.2012
13.2063
13.3236
13.4602
13.4593
13.5807
13.7106
13.7419
13.7974
13.8932
13.9979
14.0413
14.136
14.251
14.2849
14.4067
14.5358
14.5437
14.5991
14.7214
14.8088
14.8714
14.9173
15.0638
15.1183
15.1789
15.2767
15.3627
15.474
15.5529
15.6183
15.6862
15.7524
15.8686
15.9352
15.9581
16.1172
16.1673
16.2801
16.354
16.4254
16.5449
16.6017
16.6971
16.8429
16.8767
16.9547
17.0299
17.121
17.2504
17.3378
17.4225
17.4966
17.558
17.7118
17.7689
17.7793
17.9207
18.0191
18.1008
18.1854
18.3069
18.4064
18.4541
18.5605
18.6761
18.7097
18.8474
18.9933
19.0124
19.0804
19.2285
19.3122
19.3632
19.5165
19.6183
19.6324
19.7688
19.8608
19.8806
19.9773
20.1286
20.2364
20.3069
20.4285
20.513
20.5539
20.6684
20.8296
20.8794
20.9566
21.0609
21.1821
21.2706
21.3639
21.4738
21.5831
21.6494
21.791
21.8767
21.9957
22.0555
22.181
22.291
22.371
22.4706
22.5718
22.6484
22.7582
22.8597
22.9949
23.0918
23.141
23.2475
23.3705
23.4379
23.56
23.6617
23.6854
23.8356
23.9452
24.0064
24.1122
24.2266
24.3143
24.4457
24.5541
24.6247
24.6798
24.8268
24.9275
25.025
25.1175
25.2494
25.2968
25.3762
25.461
25.5801
25.7177
25.802
25.8886
25.9535
26.0883
26.2218
26.2777
26.3546
26.4718
26.5666
26.6309
26.7413
26.8991
26.9533
27.0035
27.179
27.2514
27.327
27.4432
27.5258
27.6499
27.7065
27.8473
27.9065
27.9821
28.1164
28.229
28.2955
28.3902
28.5059
28.6121
28.6936
28.7953
28.9221
29.0015
29.1189
29.2019
29.2715
29.3862
29.5298
29.6275
29.7071
29.7851
29.9058
30.032
30.0782
30.2509
30.3171
30.3745
30.4812
30.6631
30.7204
30.8302
30.9485
31.0239
31.1015
31.2685
31.3343
31.3823
31.5353
31.6571
31.7234
31.8165
31.9628
32.0726
32.1278
32.2743
32.3967
32.4384
32.5927
32.7156
32.7458
32.8636
32.9957
33.0879
33.1591
33.2869
33.4539
33.4983
33.5731
33.7503
33.8191
33.92
34.0312
34.1587
34.2228
34.3398
34.476
34.5606
34.6374
34.7808
34.8603
35.0168
35.1475
35.2166
35.3679
35.494
35.5467
35.6728
35.7446
35.8749
36.024
36.1116
36.1902
36.2694
36.4388
36.5661
36.6349
36.7836
36.8787
36.9554
37.1074
37.1868
37.316
37.4261
37.5557
37.6691
37.7349
37.9089
38.0069
38.0481
38.2075
38.3592
38.3767
38.51
38.6488
38.7449
38.8295
38.9665
39.1119
39.18
39.3479
39.4504
39.5101
39.641
39.7921
39.8524
39.9596
40.0709
40.215
40.2375
40.3909
40.5624
40.6309
40.7254
40.8836
40.9533
41.0905
41.2085
41.2859
41.4003
41.4954
41.658
41.7401
41.8468
41.9867
42.0904
42.209
42.2873
42.3737
42.5274
42.6505
42.7073
42.8615
42.94
43.0451
43.1827
43.3465
43.3941
43.5062
43.6369
43.7456
43.8169
43.9452
44.0678
44.1301
44.2961
44.3957
44.4748
44.5814
44.7515
44.8551
44.9048
45.0798
45.2097
45.2148
45.3528
45.5356
45.5994
45.6998
45.847
45.928
45.9927
46.1521
46.3177
46.39
46.5273
46.6799
46.7442
46.8827
47.0568
47.1623
47.2535
47.427
47.6045
47.6636
47.754
47.9458
48.0866
48.1912
48.352
48.4352
48.618
48.7548
48.8944
49.0319
49.1686
49.3395
49.4642
49.6205
49.751
49.8715
50.0252
50.1739
50.2865
50.4472
50.5819
50.6587
50.8388
50.9904
51.1313
51.2644
51.4211
51.5942
51.6902
51.8925
52.0794
52.165
52.3938
52.5296
52.6786
52.8321
53.0343
53.1797
53.3105
53.4802
53.7336
53.8307
54.0432
54.2103
54.3255
54.5213
54.6982
54.8572
54.9975
55.2198
55.3747
55.5179
55.6821
55.9352
56.0119
56.2479
56.4043
56.5717
56.7509
56.9036
57.0783
57.2458
57.3735
57.5814
57.7303
57.9246
58.1316
58.226
58.425
58.6435
58.7503
58.9364
59.1514
59.2798
59.4558
59.6362
59.8457
60.0509
60.2488
60.3987
60.5569
60.7766
60.974
61.1621
61.314
61.554
61.7418
61.9478
62.1057
62.3468
62.5204
62.7775
63.0026
63.139
63.4391
63.6246
63.7438
64.0369
64.3128
64.5206
64.7562
64.9866
65.2992
65.4486
65.7316
65.9721
66.1389
66.485
66.711
66.8335
67.1316
67.3987
67.5959
67.821
68.0406
68.3444
68.4816
68.7626
69.0355
69.1947
69.4911
69.7454
69.9056
70.1228
70.351
70.549
70.7715
71.0119
71.3635
71.4968
71.7975
72.1634
72.3328
72.6332
72.9248
73.1019
73.467
73.7488
73.9941
74.2686
74.5488
74.8867
75.1228
75.4154
75.7478
75.9957
76.3534
76.6373
76.8765
77.1891
77.4687
77.826
78.1284
78.4325
78.7181
79.0323
79.4249
79.7679
79.9252
80.3229
80.6966
80.8581
81.2685
81.5533
81.8926
82.2259
82.5609
82.8737
83.1908
83.5953
83.9775
84.1356
84.5837
84.9148
85.1454
85.5438
85.8652
86.2201
86.4774
86.8387
87.2474
87.5071
87.8764
88.3018
88.5112
88.9408
89.3521
89.6171
89.9313
90.3207
90.7137
91.053
91.3739
91.7858
92.1343
92.5473
92.9678
93.1893
93.6235
94.0813
94.4024
94.7638
95.1448
95.5592
95.9338
96.2616
96.7411
97.0526
97.5223
97.9075
98.1904
98.6927
99.1082
99.3966
99.8097
100.256
100.634
101.01
101.413
101.909
102.194
102.708
103.169
103.414
103.932
104.374
104.671
105.099
105.618
106.004
106.385
106.831
107.34
107.668
108.183
108.663
108.914
109.511
109.973
110.308
110.802
111.237
111.706
112.138
112.581
113.191
113.509
114.071
114.57
114.907
115.462
115.928
116.32
116.82
117.362
117.817
118.264
118.772
119.341
119.73
120.361
120.893
121.293
121.895
122.452
122.882
123.451
123.985
124.549
125.078
125.597
126.271
126.689
127.386
127.991
128.397
129.043
129.659
130.174
130.75
131.276
131.93
132.451
133.113
133.752
134.196
134.957
135.573
136.011
136.71
137.363
137.823
138.44
139.012
139.708
140.224
140.876
141.541
142.002
142.742
143.409
143.839
144.564
145.296
145.739
146.417
147.001
147.797
148.291
149.008
149.759
150.272
151.033
151.733
152.194
152.996
153.649
154.288
155.017
155.596
156.348
156.968
157.77
158.456
159.113
159.895
160.643
161.159
161.981
162.689
163.356
164.055
164.737
165.533
166.171
167.005
167.786
168.36
169.25
170.093
170.497
171.425
172.227
172.86
173.531
174.358
175.187
175.86
176.684
177.541
178.134
179.151
179.978
180.503
181.464
182.307
183.075
183.77
184.658
185.579
186.274
187.128
188.18
188.714
189.779
190.709
191.194
192.226
193.116
193.903
194.718
195.628
196.576
197.374
198.257
199.321
199.909
201.014
201.964
202.634
203.679
204.504
205.432
206.36
207.219
208.309
209.154
210.114
211.23
211.956
213.089
214.072
214.814
215.9
216.922
217.805
218.78
219.774
220.816
221.749
222.773
223.844
224.575
225.856
226.854
227.512
228.666
229.735
230.617
231.622
232.581
233.68
234.542
235.7
236.794
237.458
238.673
239.786
240.544
241.588
242.741
243.704
244.62
245.67
246.922
247.747
248.952
250.141
250.837
252.144
253.353
254.052
255.249
256.408
257.374
258.462
259.472
260.877
261.672
262.94
264.194
264.946
266.286
267.5
268.347
269.54
270.692
271.757
272.899
273.922
275.308
276.192
277.55
278.783
279.581
281.053
282.244
283.099
284.324
285.585
286.7
287.885
288.996
290.368
291.344
292.831
293.963
294.851
296.318
297.616
298.455
299.813
301.064
302.194
303.347
304.615
306.035
306.949
308.431
309.786
310.645
312.1
313.581
314.37
315.746
317.019
318.33
319.357
320.712
322.191
323.147
324.687
326.087
326.994
328.52
330.076
330.901
332.312
333.632
335.074
336.202
337.537
339.083
340.151
341.582
343.173
344.092
345.619
347.167
348.103
349.67
350.87
352.42
353.547
354.977
356.48
357.603
359.181
360.75
361.563
363.327
364.781
365.744
367.329
368.642
370.108
371.33
372.863
374.3
375.587
377.161
378.729
379.682
381.577
382.998
384.167
385.612
387.132
388.711
389.892
391.524
393.104
394.19
395.936
397.719
398.445
400.378
401.898
403.025
404.418
406.111
407.654
408.922
410.377
412.196
413.188
415.108
416.815
417.65
419.46
421.106
422.337
423.619
425.402
426.966
428.275
429.668
431.602
432.577
434.435
436.182
437.069
438.965
440.51
441.766
443.259
444.92
446.449
447.923
449.311
451.242
452.272
454.202
455.796
456.8
458.741
460.21
461.5
463.088
464.59
466.264
467.727
469.165
471.003
472.184
474.153
475.799
476.783
478.593
480.248
481.483
483.072
484.779
486.432
487.838
489.51
491.394
492.516
494.719
496.332
497.387
499.231
501.192
502.294
503.94
505.6
507.452
508.694
510.509
512.48
513.539
515.607
517.434
518.482
520.293
522.278
523.598
525.081
526.76
528.802
529.929
531.713
533.762
534.811
536.852
538.834
539.709
541.676
543.558
544.815
546.618
548.098
550.169
551.542
553.405
555.307
556.514
558.639
560.501
561.546
563.602
565.36
566.818
568.619
570.08
572.194
573.558
575.438
577.499
578.621
580.895
582.724
583.776
585.85
587.819
589.144
590.911
592.615
594.619
596.093
598.181
600.022
601.224
603.49
605.461
606.43
608.579
610.494
611.974
613.596
615.406
617.622
618.936
621.051
623.185
624.314
626.597
628.838
629.763
631.88
633.833
635.55
636.984
639.114
641.328
642.636
644.784
647.061
648.202
650.5
652.804
653.788
656.044
657.97
659.8
661.402
663.416
665.515
667.23
669.138
671.526
672.543
675.109
677.287
678.305
680.734
682.532
684.501
686.226
688.213
690.511
692.098
694.054
696.513
697.369
700.153
702.266
703.247
705.731
707.581
709.27
711.073
713.317
715.249
717.095
719.258
721.389
722.558
725.324
727.356
728.519
730.625
732.711
734.558
736.185
738.344
740.522
742.017
744.149
746.76
747.476
750.345
752.395
753.431
755.335
757.818
759.502
761.136
763.022
765.448
766.627
769.003
771.37
772.306
774.914
776.965
778.234
780.041
782.414
784.071
785.853
787.449
790.136
791.25
793.608
795.847
796.681
799.321
801.396
802.439
804.493
806.744
808.275
810.251
811.755
814.328
815.38
817.831
819.792
820.771
823.359
825.292
826.199
828.429
830.258
832.04
833.785
835.345
837.686
838.885
841.387
843.247
844.155
846.507
848.498
849.306
851.415
853.331
855.019
856.319
858.188
860.356
861.411
863.962
865.659
866.402
868.762
871.049
871.604
873.62
875.349
877.152
878.351
880.229
882.391
883.418
885.522
887.576
888.188
890.374
892.568
893.302
895.02
896.724
898.776
899.659
901.375
903.737
904.663
906.583
908.91
909.172
911.526
913.432
914.064
915.982
917.412
919.322
920.47
922.181
924.125
925.238
927.169
929.177
929.484
931.782
933.612
934.116
936.2
937.361
939.295
940.288
942.083
944.102
944.906
946.906
948.879
949.144
951.365
953.378
953.804
955.525
957.018
958.7
959.824
961.732
963.392
964.281
966.304
968.189
968.411
970.91
972.523
973.137
974.464
976.146
977.848
978.822
980.529
982.436
982.923
985.124
987.098
987.12
989.37
991.044
991.8
992.927
994.64
996.393
997.295
998.915
1001
1001.44
1003.48
1005.44
1005.48
1007.7
1009.42
1010.1
1011.39
1012.92
1014.52
1015.9
1017.14
1019.35
1019.8
1021.92
1023.68
1023.84
1026.22
1027.63
1028.57
1029.72
1031.37
1033.14
1034.21
1035.56
1037.87
1037.78
1040.35
1042.06
1042.07
1044.45
1046.01
1046.68
1047.83
1049.67
1051.06
1052.43
1053.78
1055.67
1055.96
1058.61
1060.12
1060.42
1062.33
1064.03
1064.74
1066.03
1067.84
1069.41
1070.39
1071.94
1074.28
1074.22
1077.01
1078.69
1078.75
1080.56
1082.74
1083.29
1084.64
1086.06
1088.24
1088.74
1090.61
1092.74
1092.85
1095.42
1097.25
1097.43
1099.15
1101.33
1101.9
1103.38
1104.51
1107.02
1107.5
1109.31
1111.14
1111.56
1113.98
1115.81
1115.87
1117.98
1119.82
1120.45
1122.32
1123.21
1125.64
1126.25
1128.11
1129.98
1130.49
1132.86
1134.83
1134.54
1136.97
1138.52
1139.59
1141.27
1142.34
1144.62
1145.32
1147.52
1149.22
1149.77
1152.25
1153.99
1153.99
1156.19
1158.14
1159.13
1160.24
1161.77
1163.96
1164.59
1166.95
1168.76
1169.2
1171.72
1174.01
1173.51
1175.95
1177.74
1178.82
1179.79
1181.79
1183.63
1184.59
1186.48
1188.56
1188.85
1191.45
1193.62
1193.44
1195.75
1197.36
1199.04
1199.83
1201.63
1203.76
1204.86
1206.58
1209.43
1209.06
1211.8
1213.84
1213.64
1216.23
1217.8
1219.32
1220.51
1222.31
1224.32
1225.53
1227.49
1229.83
1229.9
1232.74
1234.54
1234.91
1237.33
1238.71
1240.33
1241.65
1243.26
1245.81
1246.71
1248.79
1251.25
1251.51
1254.33
1256.39
1256.49
1258.62
1260.47
1261.88
1263.45
1265.36
1267.54
1268.47
1270.92
1273.13
1273.19
1276.31
1278.5
1278.67
1280.75
1282.95
1284.46
1285.68
1287.64
1290.11
1290.84
1293.5
1295.92
1295.67
1298.82
1301.13
1301.47
1303.28
1305.7
1307.32
1308.52
1310.44
1313.34
1313.89
1316.43
1319.07
1318.88
1322.1
1324.5
1324.88
1326.9
1329.07
1330.61
1332.57
1334.03
1337.14
1337.69
1340.45
1342.78
1342.95
1346.36
1348.42
1348.97
1351.04
1353.15
1355.16
1356.99
1358.29
1361.8
1362.07
1365.04
1367.56
1367.56
1371.12
1373.58
1373.81
1375.91
1378.41
1380.2
1382.12
1383.99
1386.72
1387.53
1390.93
1393.04
1393.68
1396.79
1399.36
1399.77
1401.93
1404.53
1406.48
1408.12
1410.17
1413.48
1413.61
1417.08
1419.76
1420.04
1423.04
1426.5
1426.45
1428.81
1430.91
1433.59
1434.69
1437.38
1440.47
1440.82
1444.54
1447.25
1447.46
1450.58
1453.85
1453.94
1456.47
1458.63
1461.72
1462.87
1465.38
1468.29
1469.38
1472.55
1475.79
1475.76
1479.19
1482.23
1482.52
1485.69
1487.43
1490.83
1491.96
1494.6
1497.47
1498.67
1502.09
1505.4
1505.07
1509.06
1511.69
1512.38
1515.43
1517.4
1520.4
1521.89
1524.92
1527.49
1529.2
1532.61
1535.7
1535.66
1539.83
1542.5
1543.79
1545.99
1548.55
1551.65
1553.03
1556.37
1559.38
1560.73
1564.37
1568.11
1567.4
1571.79
1574.62
1575.9
1577.81
1581.25
1583.97
1585.63
1588.43
1592.22
1593.04
1597.15
1600.8
1600.4
1604.47
1607.82
1609.54
1611.44
1614.84
1617.88
1619.73
1622.26
1626.99
1627.25
1631.65
1634.97
1634.76
1639.22
1642.43
1644.08
1646.62
1649.76
1652.84
1655.41
1658.04
1662.58
1662.98
1667.52
1670.82
1670.96
1675.79
1678.42
1680.51
1683.18
1686.03
1689.94
1692.25
1694.97
1699.53
1700.46
1705.37
1708.61
1708.96
1713.21
1716.92
1718.48
1721.39
1724.78
1728.33
1730.4
1734.13
1738.41
1739.15
1744.81
1747.99
1748.57
1752.7
1757.21
1758.58
1761.65
1765.04
1769.12
1770.8
1775.16
1779.55
1780.19
1785.48
1789.48
1790.11
1794.18
1799.08
1800.89
1803.49
1806.8
1812.03
1813.27
1817.79
1822.35
1823.04
1828.21
1833.16
1833.37
1837.85
1842.28
1843.95
1848.02
1850.74
1856.44
1858.22
1862.65
1867.31
1868.39
1873.84
1878.31
1879.09
1883.59
1887.83
1890.57
1894.36
1896.97
1902.88
1904.74
1909.5
1914.23
1914.94
1921.41
1926.05
1926.93
1931.55
1936.25
1938.6
1942.47
1946.22
1951.54
1953.76
1959.57
1963.72
1965.16
1971.58
1976.34
1976.8
1982.33
1987.05
1989.67
1993.36
1997.37
2003.29
2005.18
2011.06
2016.17
2017.14
2023.47
2029.63
2029.82
2035.13
2039.92
2044.19
2046.41
2051.94
2057.5
2059.42
2065.28
2071.23
2072.13
2078.77
2085.23
2085.36
2091.01
2095.68
2100.2
2103.6
2108.59
2113.97
2117.28
2122.6
2128.91
2129.93
2137.19
2143.32
2143.67
2150.47
2154.39
2159.96
2163.35
2168.6
2174.7
2177.89
2183.27
2190.65
2190.8
2199.4
2204.77
2206.05
2212.99
2217.61
2222.41
2226.41
2232.31
2237.75
2242.07
2248.42
2254.83
2255.87
2265
2270.3
2272.09
2277.86
2283.95
[truncated: 415 more rows]
