# Supplementary material for: Sporosarcina pasteurii can clog and strengthen a porous medium mimic
Source: PLoS One. 2018 Nov 30;13(11):e0207489. doi: 10.1371/journal.pone.0207489 (PMC6267956; doi:10.1371/journal.pone.0207489)
Supplement: S1 Dataset — (ZIP) [file pone.0207489.s002.zip › Raw Data/(for Fig. 1) Compression test/Load test raw data/W1.xlsx]

## Sheet: Extension
0
0.00181
0.00908
0.02125
0.03135
0.04156
0.05127
0.06147
0.07176
0.0814
0.09167
0.102
0.11116
0.12182
0.13188
0.14142
0.15134
0.16138
0.17164
0.18122
0.19148
0.20186
0.21128
0.2216
0.23224
0.24113
0.25183
0.26198
0.27147
0.28128
0.29153
0.30173
0.31132
0.32141
0.33189
0.34124
0.35159
0.36209
0.37122
0.38172
0.39187
0.40161
0.41133
0.42151
0.43173
0.44142
0.45133
0.46211
0.47122
0.48173
0.49197
0.50114
0.51174
0.52184
0.53144
0.54136
0.55155
0.5616
0.57155
0.58142
0.59207
0.60123
0.61173
0.62202
0.63119
0.64179
0.65183
0.66139
0.67131
0.68147
0.69163
0.70147
0.71145
0.72194
0.73125
0.74181
0.75204
0.76132
0.77164
0.78191
0.79136
0.80136
0.81155
0.82174
0.83129
0.84143
0.85192
0.86115
0.87186
0.88198
0.89127
0.90159
0.91198
0.92142
0.93143
0.94144
0.95184
0.96125
0.97147
0.98201
0.99124
1.00171
1.01201
1.02125
1.03146
1.04187
1.05152
1.06131
1.07139
1.08198
1.09129
1.10144
1.11201
1.12124
1.13168
1.1422
1.15123
1.1616
1.1718
1.18135
1.19145
1.20141
1.21179
1.22136
1.23152
1.2419
1.25132
1.26179
1.27199
1.28128
1.29158
1.30174
1.31147
1.32154
1.33134
1.34185
1.35128
1.36152
1.37186
1.38129
1.39177
1.40204
1.41127
1.42155
1.43183
1.44141
1.45146
1.46146
1.47173
1.48131
1.49168
1.50191
1.51131
1.52176
1.53205
1.5412
1.55156
1.56184
1.57148
1.58131
1.59142
1.60187
1.61124
1.6216
1.63196
1.64126
1.6517
1.6622
1.67126
1.68156
1.69173
1.70163
1.7112
1.7214
1.73191
1.74127
1.75151
1.76199
1.77132
1.7817
1.79215
1.80127
1.8116
1.82165
1.83168
1.84133
1.85142
1.86172
1.87142
1.88145
1.89201
1.90124
1.91172
1.92204
1.93124
1.94167
1.95158
1.96167
1.9713
1.98148
1.9918
2.00141
2.01153
2.02207
2.03114
2.0418
2.05195
2.06121
2.07164
2.08166
2.09149
2.10126
2.11155
2.12163
2.13148
2.14164
2.15196
2.16121
2.17192
2.182
2.19135
2.20149
2.21166
2.22155
2.23127
2.2415
2.25178
2.26131
2.27151
2.28222
2.29113
2.30185
2.31207
2.32136
2.33141
2.34181
2.35165
2.3613
2.37136
2.38183
2.39127
2.40156
2.41205
2.42119
2.43175
2.44194
2.45153
2.46145
2.47177
2.4816
2.49136
2.50119
2.51209
2.52133
2.53165
2.54195
2.55112
2.56171
2.57193
2.58135
2.59143
2.60165
2.61151
2.62153
2.63132
2.64203
2.65131
2.6617
2.67198
2.68123
2.69182
2.70197
2.71128
2.72143
2.73156
2.74152
2.75147
2.76134
2.77186
2.78133
2.79179
2.80196
2.8113
2.8218
2.832
2.84129
2.85145
2.86166
2.87164
2.88128
2.8914
2.90187
2.91114
2.92177
2.932
2.94121
2.95166
2.96219
2.97132
2.98152
2.9916
3.00166
3.01126
3.02146
3.03197
3.04125
3.05165
3.062
3.07118
3.0816
3.09202
3.1014
3.11139
3.12149
3.13189
3.1413
3.1514
3.16191
3.17131
3.18165
3.19214
3.20117
3.21173
3.22195
3.23124
3.2415
3.25141
3.26174
3.27136
3.28146
3.29179
3.30138
3.31168
3.32206
3.33125
3.34176
3.35185
3.36135
3.3716
3.38136
3.39176
3.40128
3.41143
3.42187
3.43133
3.4417
3.45205
3.46123
3.47169
3.48197
3.49136
3.50144
3.51151
3.52165
3.5313
3.54156
3.55188
3.56127
3.57171
3.58205
3.59121
3.60167
3.61198
3.6214
3.6313
3.64154
3.65183
3.66127
3.67144
3.68196
3.69128
3.70165
3.71219
3.72121
3.73168
3.74182
3.75151
3.76124
3.77155
3.78179
3.79126
3.80143
3.812
3.8213
3.8317
3.84216
3.85118
3.86165
3.87181
3.8815
3.89141
3.90151
3.91163
3.9214
3.93137
3.94196
3.95131
3.9617
3.97198
3.98122
3.99176
4.00168
4.01154
4.02137
4.03151
4.04171
4.05147
4.06137
4.07205
4.08119
4.09177
4.10196
4.11119
4.12175
4.13177
4.14148
4.1513
4.16157
4.17162
4.18147
4.19147
4.20191
4.21127
4.2219
4.23197
4.24133
4.25161
4.26182
4.27142
4.28125
4.29151
4.3017
4.31135
4.32142
4.33219
4.34116
4.35182
4.36207
4.37133
4.38143
4.39199
4.40156
4.41134
4.42139
4.43185
4.44119
4.45151
4.46203
4.47119
4.48174
4.49199
4.50139
4.51156
4.52192
4.53148
4.5414
4.55131
4.56195
4.57129
4.58158
4.59191
4.6012
4.61169
4.62196
4.63129
4.64155
4.6518
4.66143
4.67151
4.68129
4.69189
4.70138
4.71164
4.7219
4.73129
4.74179
4.752
4.76119
4.77157
4.78174
4.79146
4.8015
4.81132
4.82173
4.83131
4.84172
4.85189
4.86142
4.87173
4.882
4.89129
4.9016
4.91183
4.92152
4.93136
4.94133
4.95182
4.96126
4.97173
4.9819
4.99126
5.00167
5.01225
5.02119
5.03167
5.04177
5.05164
5.06118
5.07141
5.08193
5.0913
5.10154
5.11196
5.12121
5.13161
5.1421
5.15131
5.1615
5.17162
5.18181
5.19123
5.20142
5.21185
5.22135
5.23146
5.24221
5.25118
5.26173
5.27203
5.28119
5.29158
5.30161
5.31159
5.32131
5.33143
5.34173
5.35146
5.36154
5.372
5.38113
5.39179
5.40187
5.41124
5.42164
5.43156
5.44159
5.45134
5.46137
5.47178
5.48135
5.49159
5.50197
5.51126
5.52186
5.53202
5.54128
5.55156
5.56163
5.57155
5.58136
5.59154
5.60174
5.6113
5.62164
5.63199
5.64116
5.65181
5.66201
5.67135
5.68142
5.69162
5.7017
5.7113
5.72137
5.73193
5.74129
5.75156
5.76215
5.77126
5.78175
5.79192
5.8014
5.81131
5.82167
5.8318
5.84132
5.85131
5.8619
5.87129
5.88157
5.89211
5.90129
5.91174
5.92192
5.93142
5.9414
5.95165
5.96164
5.97147
5.98127
5.99185
6.00129
6.01164
6.02204
6.03124
6.04186
6.05179
6.06138
6.07142
6.08165
6.09165
6.10149
6.11129
6.12193
6.13118
6.14173
6.15199
6.16117
6.17179
6.18193
6.19134
6.2014
6.21173
6.22155
6.23141
6.24147
6.25179
6.26124
6.27182
6.28196
6.29126
6.30176
6.3119
6.32134
6.33135
6.34167
6.35168
6.36131
6.37132
6.382
6.39119
6.40177
6.41203
6.42135
6.43159
6.44208
6.45143
6.46141
6.47151
6.48176
6.4912
6.50137
6.51197
6.52121
6.53173
6.54202
6.55137
6.56163
6.57204
6.58139
6.59149
6.60141
6.61184
6.62132
6.63142
6.64182
6.65132
6.66165
6.672
6.68127
6.69161
6.70195
6.71136
6.72159
6.73138
6.74183
6.75129
6.7615
6.77188
6.78136
6.79167
6.80209
6.81111
6.82169
6.83186
6.84137
6.85155
6.86139
6.8717
6.88126
6.8916
6.90184
6.91141
6.92177
6.93203
6.94118
6.95177
6.96192
6.97146
6.98129
6.99145
7.0017
7.01121
7.02158
7.03185
7.04126
7.05172
7.06227
7.07116
7.0818
7.0919
7.10154
7.11123
7.12152
7.13173
7.14134
7.1514
7.16188
7.17119
7.18169
7.19212
7.20124
7.21165
7.22179
7.23167
7.24129
7.2515
7.26178
7.27141
7.28135
7.29209
7.3013
7.3117
7.322
7.33116
7.34167
7.35173
7.36148
7.37133
7.38149
7.39167
7.40149
7.41141
7.42206
7.43124
7.44179
7.45201
7.46124
7.47177
7.48169
7.49146
7.50131
7.51142
7.52173
7.53146
7.54143
7.5519
7.56126
7.57188
7.58205
7.5913
7.60163
7.61183
7.62146
7.63131
7.64159
7.65169
7.66133
7.67148
7.68191
7.69112
7.70186
7.71206
7.72124
7.73152
7.74191
7.7515
7.76134
7.77145
7.7818
7.79126
7.80151
7.81202
7.82121
7.83175
7.84201
7.8513
7.86144
7.87184
7.88159
7.89136
7.90137
7.91195
7.92125
7.93152
7.94201
7.95127
7.96174
7.97208
7.98131
7.99159
8.00176
8.01144
8.02141
8.03124
8.04187
8.05136
8.06153
8.0719
8.08129
8.09184
8.10198
8.1113
8.12155
8.1317
8.14157
8.15154
8.16128
8.17188
8.18122
8.19157
8.202
8.21119
8.22185
8.23203
8.24127
8.25145
8.26184
8.2715
8.2814
8.29139
8.30175
8.31125
8.32173
8.33195
8.3413
8.35178
8.36203
8.37127
8.38148
8.39179
8.40157
8.4113
8.42134
8.43193
8.4412
8.45161
8.46204
8.47133
8.48166
8.49212
8.5013
8.51151
8.52169
8.5317
8.54117
8.55141
8.56183
8.57122
8.58161
8.59202
8.6013
8.61167
8.62212
8.6313
8.64162
8.65156
8.66176
8.6713
8.68142
8.69172
8.70138
8.71155
8.72204
8.73123
8.74173
8.75196
8.76125
8.77169
8.78147
8.7917
8.80132
8.81145
8.82182
8.83141
8.84162
8.85207
8.86112
8.87178
8.88192
8.89125
8.90167
8.91155
8.92159
8.93128
8.9415
8.95175
8.96147
8.97169
8.98197
8.9912
9.00186
9.01192
9.0214
9.03146
9.04159
9.05165
9.06117
9.07148
9.08185
9.09132
9.10157
9.11225
9.12122
9.13183
9.14203
9.15144
9.16126
9.17169
9.18171
9.19127
9.20139
9.21188
9.22124
9.23156
9.24213
9.25117
9.26174
9.27193
9.28154
9.29132
9.30169
9.31166
9.32138
9.33128
9.34207
9.3513
9.36164
9.37197
9.3811
9.39175
9.4019
9.41138
9.4214
9.43163
9.44153
9.4516
9.46129
9.47196
9.48125
9.49175
9.50199
9.51126
9.52182
9.53187
9.54134
9.5514
9.56148
9.57162
9.58145
9.59134
9.6019
9.61128
9.62184
9.63198
9.64131
9.65173
9.66189
9.67133
9.68144
9.69161
9.70171
9.7113
9.72136
9.73187
9.74121
9.75182
9.76204
9.77125
9.78161
9.79209
9.80138
9.81145
9.82156
9.83177
9.8412
9.85143
9.86194
9.87127
9.8817
9.89201
9.90125
9.91153
9.92198
9.93148
9.94136
9.95149
9.96188
9.97124
9.98141
9.99201
10.0013
10.0117
10.0221
10.0312
10.0417
10.0519
10.0613
10.0715
10.0814
10.0918
10.1014
10.1115
10.1219
10.1314
10.1418
10.152
10.1613
10.1716
10.1818
10.1914
10.2016
10.2113
10.2218
10.2313
10.2415
10.2519
10.2613
10.2717
10.282
10.2912
10.3016
10.3119
10.3214
10.3314
10.3415
10.3517
10.3613
10.3716
10.3819
10.3913
10.4018
10.4121
10.4212
10.4317
10.4419
10.4515
10.4613
10.4714
10.4818
10.4913
10.5015
10.512
10.5213
10.5317
10.5422
10.5512
10.5616
10.5718
10.5816
10.5912
10.6015
10.6119
10.6212
10.6315
10.642
10.6513
10.6617
10.6722
10.6812
10.6917
10.7018
10.7116
10.7213
10.7314
10.7417
10.7514
10.7614
10.772
10.7812
10.7917
10.8021
10.8112
10.8218
10.8317
10.8415
10.8513
10.8615
10.8718
10.8815
10.8914
10.902
10.9111
10.9218
10.9321
10.9411
10.9518
10.9617
10.9715
10.9813
10.9916
11.0017
11.0115
11.0215
11.0319
11.0412
11.0519
11.062
11.0714
11.0815
11.0917
11.1015
11.1112
11.1215
11.1318
11.1413
11.1515
11.1622
11.1711
11.1819
11.1921
11.2014
11.2114
11.2219
11.2316
11.2413
11.2514
11.2619
11.2712
11.2815
11.292
11.3011
11.3118
11.3221
11.3314
11.3415
11.3518
11.3615
11.3714
11.3812
11.392
11.4013
11.4116
11.4219
11.4312
11.4417
11.452
11.4613
11.4715
11.4818
11.4914
11.5015
11.5113
11.522
11.5313
11.5417
11.552
11.5613
11.5718
11.582
11.5912
11.6015
11.6116
11.6215
11.6314
11.6413
11.6518
11.6613
11.6717
11.6819
11.6913
11.7019
11.712
11.7212
11.7316
11.7418
11.7516
11.7613
11.7714
11.7818
11.7912
11.8017
11.8119
11.8212
11.8317
11.8422
11.8512
11.8616
11.8717
11.8817
11.8912
11.9014
11.9119
11.9213
11.9316
11.942
11.9512
11.9617
11.9721
11.9813
11.9915
12.0016
12.0119
12.0213
12.0314
12.0419
12.0513
12.0615
12.0722
12.0813
12.0917
12.102
12.1112
12.1215
12.1315
12.1417
12.1513
12.1615
12.1718
12.1814
12.1916
12.2021
12.2112
12.2218
12.232
12.2413
12.2516
12.2615
12.2717
12.2812
12.2914
12.3019
12.3113
12.3216
12.332
12.3412
12.3518
12.362
12.3714
12.3814
12.3916
12.4016
12.4113
12.4215
12.4318
12.4413
12.4517
12.462
12.4712
12.4818
12.492
12.5013
12.5114
12.5216
12.5317
12.5413
12.5514
12.5619
12.5713
12.5816
12.5921
12.6012
12.6117
12.6219
12.6314
12.6413
12.6515
12.6618
12.6713
12.6814
12.692
12.7013
12.7117
12.7221
12.7312
12.7417
12.752
12.7615
12.7714
12.7816
12.7916
12.8014
12.8113
12.8219
12.8314
12.8417
12.852
12.8612
12.8718
12.8818
12.8914
12.9014
12.9116
12.9217
12.9315
12.9413
12.952
12.9612
12.9717
12.982
12.9911
13.0017
13.012
13.0214
13.0313
13.0416
13.0516
13.0614
13.0715
13.0819
13.0913
13.1019
13.112
13.1213
13.1316
13.1419
13.1514
13.1613
13.1716
13.1817
13.1913
13.2014
13.2121
13.2212
13.2318
13.2421
13.2513
13.2615
13.2721
13.2814
13.2914
13.3014
13.3118
13.3212
13.3315
13.342
13.3512
13.3617
13.372
13.3813
13.3916
13.402
13.4114
13.4214
13.4313
13.4419
13.4513
13.4615
13.4719
13.4812
13.4917
13.502
13.5112
13.5216
13.532
13.5413
13.5516
13.5613
13.5719
13.5814
13.5915
13.6019
13.6113
13.6218
13.6321
13.6411
13.6517
13.6618
13.6714
13.6815
13.6914
13.7017
13.7113
13.7216
13.7318
13.7414
13.7518
13.762
13.7712
13.7817
13.7919
13.8015
13.8113
13.8214
13.8317
13.8412
13.8516
13.8619
13.8713
13.8817
13.8923
13.9012
13.9117
13.9219
13.9315
13.9412
13.9515
13.9618
13.9713
13.9815
13.9919
14.0012
14.0117
14.0222
14.0312
14.0416
14.0518
14.0617
14.0712
14.0815
14.0918
14.1014
14.1114
14.1221
14.1312
14.1418
14.1521
14.1611
14.1716
14.1817
14.1915
14.2014
14.2115
14.2217
14.2315
14.2415
14.252
14.2612
14.2718
14.282
14.2912
14.3017
14.3116
14.3215
14.3313
14.3414
14.3518
14.3614
14.3715
14.382
14.3913
14.4019
14.412
14.4213
14.4316
14.4418
14.4515
14.4613
14.4715
14.4817
14.4913
14.5015
14.512
14.5212
14.5319
14.542
14.5513
14.5615
14.5718
14.5816
14.5913
14.6014
14.6119
14.6213
14.6315
14.6421
14.6513
14.6618
14.672
14.6813
14.6914
14.7018
14.7117
14.7213
14.7314
14.7419
14.7513
14.7616
14.7721
14.7812
14.7917
14.8021
14.8113
14.8215
14.8318
14.8415
14.8514
14.8613
14.8719
14.8813
14.8916
14.9019
14.9112
14.9218
14.932
14.9413
14.9515
14.9617
14.9716
14.9815
14.9913
15.0019
15.0112
15.0217
15.032
15.0412
15.0518
15.062
15.0713
15.0815
15.0918
15.1015
15.1114
15.1214
15.1318
15.1413
15.1518
15.1619
15.1713
15.1818
15.192
15.2013
15.2115
15.2217
15.2316
15.2413
15.2513
15.262
15.2712
15.2817
15.292
15.3012
15.3116
15.3222
15.3314
15.3415
15.3516
15.3617
15.3712
15.3813
15.392
15.4013
15.4116
15.422
15.4313
15.4416
15.4521
15.4614
15.4715
15.4815
15.4918
15.5012
15.5114
15.5218
15.5313
15.5416
15.552
15.5612
15.5717
15.5821
15.5913
15.6016
15.6114
15.6218
15.6313
15.6415
15.6519
15.6614
15.6716
15.6821
15.6911
15.7018
15.7119
15.7213
15.7316
15.7415
15.7516
15.7613
15.7716
15.7818
15.7914
15.8017
15.812
15.8211
15.8319
15.842
15.8514
15.8613
15.8715
15.8816
15.8912
15.9015
15.9119
15.9213
15.9317
15.9422
15.9511
15.9618
15.972
15.9814
15.9913
16.0015
16.0117
16.0213
16.0313
16.0419
16.0512
16.0616
16.0721
16.0812
16.0917
16.1019
16.1116
16.1213
16.1316
16.1418
16.1514
16.1612
16.1721
16.1813
16.1917
16.202
16.2111
16.2217
16.2318
16.2414
16.2513
16.2616
16.2716
16.2815
16.2913
16.3021
16.3113
16.3218
16.332
16.3412
16.3518
16.3618
16.3714
16.3813
16.3915
16.4017
16.4114
16.4214
16.4319
16.4413
16.4519
16.4621
16.4713
16.4817
16.4918
16.5013
16.5114
16.5217
16.5317
16.5413
16.5514
16.5619
16.5711
16.5819
16.5921
16.6012
16.6116
16.622
16.6314
16.6414
16.6515
16.6618
16.6713
16.6814
16.6919
16.7013
16.7118
16.722
16.7313
16.7416
16.7518
16.7615
16.7714
16.7814
16.7919
16.8013
16.8114
16.8219
16.8313
16.8417
16.8521
16.8613
16.8716
16.8819
16.8913
16.9015
16.9114
16.9218
16.9313
16.9415
16.9518
16.9613
16.9718
16.9821
16.9913
17.0016
17.0118
17.0215
17.0315
17.0413
17.0518
17.0612
17.0715
17.0819
17.0913
17.1017
17.1121
17.1213
17.1315
17.1419
17.1515
17.1614
17.1715
17.1817
17.1912
17.2017
17.2119
17.2213
17.2318
17.242
17.2512
17.2616
17.2719
17.2815
17.2913
17.3014
17.3118
17.3212
17.3316
17.342
17.3513
17.3617
17.3722
17.3813
17.3915
17.4017
17.4116
17.4212
17.4314
17.4419
17.4512
17.4615
17.472
17.4813
17.4917
17.5021
17.5113
17.5216
17.5317
17.5416
17.5513
17.5614
17.5717
17.5814
17.5914
17.602
17.6112
17.6217
17.632
17.6412
17.6517
17.6616
17.6716
17.6814
17.6914
17.7019
17.7114
17.7215
17.7321
17.7411
17.7518
17.762
17.7712
17.7816
17.7917
17.8015
17.8113
17.8216
17.8317
17.8414
17.8516
17.8619
17.8712
17.8819
17.8921
17.9014
17.9114
17.9217
17.9316
17.9412
17.9515
17.9617
17.9713
17.9815
17.9922
18.0011
18.0119
18.0221
18.0313
18.0414
18.0518
18.0616
18.0713
18.0814
18.0919
18.1012
18.1116
18.1221
18.1311
18.1418
18.152
18.1615
18.1714
18.1818
18.1916
18.2014
18.2112
18.2221
18.2313
18.2416
18.2519
18.2612
18.2717
18.2819
18.2913
18.3014
18.3117
18.3215
18.3315
18.3413
18.352
18.3613
18.3717
18.3819
18.3912
18.4018
18.412
18.4212
18.4315
18.4415
18.4516
18.4615
18.4713
18.4818
18.4913
18.5018
18.512
18.5214
18.5317
18.542
18.5513
18.5615
18.5717
18.5817
18.5913
18.6014
18.6118
18.6212
18.6317
18.642
18.6513
18.6617
18.6721
18.6813
18.6914
18.7017
18.7117
18.7212
18.7315
18.7419
18.7512
18.7616
18.772
18.7812
18.7916
18.8021
18.8114
18.8214
18.8315
18.8419
18.8512
18.8614
18.8719
18.8813
18.8916
18.9022
18.9113
18.9217
18.932
18.9412
18.9515
18.9615
18.9718
18.9813
18.9915
19.0018
19.0114
19.0217
19.0321
19.0412
19.0517
19.0619
19.0713
19.0816
19.0914
19.1017
19.1113
19.1214
19.1319
19.1414
19.1517
19.162
19.1713
19.1817
19.192
19.2014
19.2114
19.2215
19.2316
19.2413
19.2515
19.2618
19.2714
19.2817
19.292
19.3012
19.3117
19.322
19.3314
19.3414
19.3516
19.3617
19.3712
19.3814
19.3919
19.4013
19.4116
19.4222
19.4312
19.4416
19.4519
19.4615
19.4712
19.4815
19.4918
19.5012
19.5114
19.522
19.5313
19.5417
19.5521
19.5612
19.5717
19.5819
19.5915
19.6014
19.6116
19.6216
19.6314
19.6413
19.652
19.6613
19.6717
19.6821
19.6912
19.7018
19.7118
19.7215
19.7314
19.7415
19.7517
19.7615
19.7713
19.7821
19.7912
19.8018
19.812
19.8211
19.8317
19.8418
19.8514
19.8613
19.8715
19.8816
19.8914
19.9015
19.9119
19.9212
19.9319
19.942
19.9513
19.9616
19.9719
19.9814
[truncated: 630 more rows]

## Sheet: Load
0
-0.00341
-0.01151
-0.03467
-0.04965
-0.01707
-0.02346
-0.0635
-0.03287
-0.01444
-0.05084
-0.00648
-0.02269
-0.0224
-0.02553
-0.03576
-0.02379
-0.02794
-0.01052
-0.03447
-0.01958
-0.0179
-0.03041
-0.03198
-0.00775
0.0138
-0.00204
-0.0015
-0.00633
-0.00436
0.00397
0.01058
-0.00572
0.01009
0.01392
0.04192
0.01362
-0.03058
0.0209
0.02964
0.04742
0.00116
0.01315
0.0018
0.03184
0.06133
0.03217
0.00442
0.03042
-0.00061
0.03042
0.02148
0.01155
-0.0044
0.03804
0.04091
0.03413
0.02882
0.06646
0.0773
0.09076
0.09166
0.11067
0.10208
0.14157
0.12295
0.1262
0.16115
0.18675
0.16775
0.17649
0.20562
0.23077
0.23237
0.24766
0.23986
0.21268
0.3046
0.32176
0.26393
0.31381
0.32455
0.35024
0.34387
0.34104
0.39169
0.3851
0.43083
0.43905
0.46669
0.4707
0.48018
0.52627
0.55444
0.57016
0.56504
0.59633
0.61263
0.64504
0.68142
0.71077
0.72406
0.7252
0.78262
0.82534
0.83685
0.85756
0.91274
0.93449
0.99938
1.01659
1.03901
1.07325
1.14735
1.1473
1.19985
1.27049
1.3229
1.32356
1.39199
1.46663
1.51097
1.54226
1.58718
1.65846
1.70453
1.75776
1.83489
1.87397
1.91231
2.00352
2.01365
2.12702
2.18855
2.22083
2.29685
2.3718
2.45682
2.50269
2.59662
2.64607
2.7372
2.80607
2.86952
2.93303
3.0421
3.12174
3.19502
3.28824
3.35166
3.43826
3.49919
3.62131
3.70658
3.77348
3.88634
3.97853
4.02556
4.10297
4.21745
4.30909
4.37577
4.43697
4.48749
4.59886
4.69893
4.80139
4.86513
4.93896
5.03115
5.13812
5.221
5.29628
5.37444
5.47138
5.55668
5.647
5.73971
5.82816
5.96691
6.05641
6.1686
6.2549
6.38257
6.47675
6.57835
6.70831
6.81464
6.97155
7.05951
7.14849
7.28108
7.46542
7.57332
7.68176
7.82678
7.95313
8.11479
8.25081
8.45438
8.55582
8.7406
8.89325
9.05493
9.24653
9.44064
9.59722
9.74575
9.95432
10.1534
10.3319
10.5111
10.6833
10.8784
11.0905
11.2838
11.4708
11.6355
11.887
12.049
12.2583
12.4896
12.7054
12.9004
13.189
13.3879
13.6172
13.8279
14.0427
14.2877
14.5149
14.781
14.9932
15.2272
15.4708
15.7303
15.9513
16.1996
16.4588
16.687
16.8941
17.2088
17.4633
17.6782
18.0037
18.2459
18.4496
18.7411
19.015
19.2332
19.5374
19.7891
20.1033
20.3724
20.6571
20.9412
21.188
21.5386
21.8409
22.0838
22.4362
22.7478
23.0375
23.389
23.7078
24.094
24.4094
24.7785
25.1205
25.4533
25.8448
26.2413
26.5689
26.945
27.3326
27.7063
28.128
28.4344
28.8485
29.1922
29.6406
30.028
30.3697
30.8108
31.2326
31.5482
32.0271
32.3924
32.7714
33.1718
33.5837
34.0022
34.3438
34.8243
35.2023
35.5407
35.9915
36.4382
36.7608
37.2306
37.6147
37.9933
38.3988
38.8301
39.2786
39.5794
40.0774
40.5235
40.8456
41.3413
41.769
42.1439
42.6366
43.03
43.4425
43.8229
44.3137
44.7838
45.154
45.6158
46.119
46.4555
46.9787
47.4275
47.8101
48.3263
48.8019
49.2278
49.7155
50.2059
50.6688
51.0893
51.585
52.0944
52.4821
53.0511
53.4967
53.9369
54.4548
54.912
55.3828
55.8383
56.3962
56.9546
57.3472
57.8989
58.4231
58.8267
59.4281
59.9453
60.3361
60.8537
61.4083
61.9012
62.3531
62.8991
63.4611
63.9506
64.5373
65.1049
65.4467
66.1006
66.7054
67.1347
67.6598
68.243
68.8092
69.3178
69.9193
70.5239
70.9561
71.6184
72.2434
72.6624
73.3077
73.8675
74.3692
74.9171
75.5554
76.1521
76.6457
77.2988
77.9829
78.4219
79.1005
79.762
80.2329
80.924
81.5688
82.064
82.6923
83.3939
83.977
84.5592
85.2055
85.954
86.4883
87.2056
87.8509
88.3646
89.1069
89.7263
90.3027
90.9485
91.6444
92.2818
92.9219
93.5917
94.331
94.8666
95.656
96.3472
96.9246
97.6988
98.3862
99.0009
99.6834
100.448
101.123
101.779
102.531
103.327
103.935
104.745
105.477
106.103
106.901
107.709
108.299
109.043
109.881
110.622
111.292
112.073
112.939
113.535
114.455
115.228
115.815
116.652
117.566
118.155
118.908
119.681
120.534
121.198
122.068
122.905
123.519
124.418
125.221
125.815
126.65
127.537
128.17
128.969
129.726
130.605
131.275
132.118
132.94
133.556
134.485
135.347
135.947
136.814
137.656
138.315
139.118
139.882
140.773
141.474
142.336
143.255
143.903
144.821
145.735
146.343
147.286
148.132
148.878
149.704
150.52
151.421
152.163
153.128
153.962
154.706
155.635
156.617
157.248
158.234
159.161
159.905
160.74
161.602
162.612
163.379
164.368
165.283
166.031
167.048
168.098
168.701
169.751
170.713
171.558
172.348
173.302
174.343
175.134
176.155
177.106
177.815
178.888
179.939
180.61
181.632
182.584
183.519
184.318
185.321
186.322
187.129
188.172
189.283
189.956
191.095
192.115
192.831
193.93
194.929
195.78
196.704
197.74
198.779
199.691
200.667
201.777
202.446
203.66
204.653
205.405
206.517
207.501
208.444
209.369
210.362
211.44
212.28
213.335
214.441
215.2
216.404
217.413
218.177
219.25
220.281
221.164
222.112
223.152
224.192
225.043
226.119
227.228
227.923
229.177
230.25
230.974
231.97
233.075
234.043
234.932
235.925
237.115
237.901
238.962
240.144
240.869
242.018
243.082
243.849
244.858
245.981
246.973
247.807
248.775
249.947
250.754
251.874
253.009
253.714
254.833
255.976
256.746
257.744
258.785
259.763
260.748
261.631
262.815
263.6
264.751
265.848
266.558
267.72
268.721
269.537
270.565
271.597
272.578
273.51
274.435
275.635
276.358
277.498
278.633
279.302
280.512
281.528
282.262
283.285
284.375
285.278
286.216
287.213
288.259
289.044
290.212
291.232
291.94
293.097
294.098
294.844
295.815
296.857
297.797
298.608
299.587
300.747
301.425
302.535
303.552
304.273
305.292
306.371
307.021
307.956
308.963
309.963
310.653
311.621
312.718
313.396
314.48
315.478
316.136
317.144
318.168
318.818
319.773
320.666
321.668
322.428
323.334
324.355
325.086
326.091
327.075
327.698
328.735
329.732
330.362
331.323
332.142
333.134
333.805
334.735
335.729
336.4
337.369
338.388
338.83
339.906
340.866
341.474
342.382
343.139
344.054
344.752
345.68
346.582
347.255
348.188
349.082
349.579
350.582
351.473
352.082
352.846
353.675
354.519
355.148
356.064
356.924
357.497
358.41
359.386
359.727
360.777
361.56
362.189
362.83
363.693
364.452
365.085
365.863
366.766
367.292
368.178
369.058
369.452
370.379
371.136
371.819
372.405
373.159
373.947
374.516
375.242
376.209
376.621
377.423
378.235
378.649
379.51
380.201
380.765
381.412
382.136
382.878
383.481
384.057
385.004
385.354
386.216
386.912
387.265
388.121
388.799
389.299
389.891
390.567
391.276
391.863
392.422
393.226
393.629
394.469
395.154
395.484
396.249
396.927
397.373
397.933
398.606
399.246
399.759
400.354
401.063
401.401
402.262
402.939
403.208
403.884
404.591
404.981
405.524
406.091
406.785
407.173
407.777
408.472
408.747
409.519
410.197
410.452
411.019
411.705
412.126
412.611
413.12
413.802
414.123
414.714
415.426
415.661
416.354
417.019
417.227
417.841
418.398
418.778
419.291
419.729
420.474
420.779
421.279
421.946
422.257
422.902
423.466
423.675
424.274
424.751
425.167
425.648
426.003
426.675
426.955
427.529
428.124
428.337
429.012
429.551
429.716
430.277
430.835
431.104
431.599
432.025
432.598
432.89
433.464
434.01
434.22
434.823
435.339
435.49
436.075
436.563
436.867
437.236
437.713
438.273
438.443
438.989
439.595
439.767
440.297
440.846
440.976
441.511
442.005
442.401
442.619
443.103
443.625
443.843
444.371
444.889
445.009
445.58
446.108
446.197
446.76
447.127
447.565
447.805
448.185
448.702
448.978
449.426
449.967
450.055
450.646
451.065
451.183
451.762
452.087
452.502
452.802
453.125
453.651
453.932
454.39
454.931
454.958
455.564
455.983
456.116
456.663
456.944
457.31
457.598
458.021
458.475
458.776
459.212
459.667
459.751
460.358
460.691
460.864
461.302
461.672
462.02
462.234
462.708
463.144
463.361
463.796
464.352
464.341
464.944
465.329
465.464
465.776
466.282
466.575
466.81
467.189
467.693
467.834
468.294
468.801
468.803
469.368
469.804
469.978
470.293
470.719
471.02
471.302
471.551
472.158
472.262
472.72
473.16
473.14
473.725
474.123
474.235
474.631
475.033
475.249
475.69
475.888
476.465
476.518
477.049
477.441
477.492
478.023
478.359
478.47
478.873
479.24
479.573
479.842
480.142
480.649
480.774
481.278
481.63
481.741
482.235
482.584
482.675
483.094
483.415
483.782
484.016
484.256
484.789
484.882
485.432
485.816
485.868
486.352
486.811
486.836
487.227
487.562
487.91
488.092
488.48
488.954
489.03
489.506
489.902
489.896
490.417
490.86
490.931
491.287
491.589
492.068
492.179
492.555
493.029
493.118
493.571
494.044
494.018
494.55
494.913
494.931
495.39
495.63
496.055
496.281
496.599
497.004
497.163
497.612
498.021
498.017
498.544
498.871
499.006
499.417
499.587
500.065
500.225
500.611
501.041
501.17
501.615
502.039
502.046
502.537
502.94
503.023
503.374
503.69
504.059
504.261
504.695
505.063
505.191
505.657
506.084
505.993
506.533
506.905
507.001
507.301
507.617
508.025
508.16
508.558
509.043
509.061
509.569
510.045
509.917
510.405
510.779
510.931
511.164
511.559
511.987
512.065
512.451
512.931
512.992
513.509
513.952
513.853
514.375
514.748
514.909
515.187
515.504
515.866
516.092
516.412
516.903
516.958
517.47
517.882
517.79
518.396
518.634
518.866
519.123
519.466
519.868
520.035
520.268
520.856
520.794
521.386
521.76
521.655
522.267
522.529
522.683
522.934
523.356
523.627
523.897
524.203
524.663
524.709
525.325
525.631
525.642
526.081
526.488
526.627
526.879
527.271
527.633
527.812
528.179
528.747
528.609
529.245
529.591
529.573
529.944
530.446
530.534
530.827
531.115
531.604
531.663
532.106
532.582
532.466
533.087
533.502
533.495
533.865
534.284
534.378
534.758
534.928
535.548
535.612
536.013
536.443
536.428
536.96
537.359
537.346
537.804
538.233
538.297
538.71
538.884
539.487
539.498
539.992
540.371
540.411
540.975
541.374
541.305
541.767
542.177
542.361
542.68
542.907
543.405
543.576
544.103
544.433
544.46
545.066
545.45
545.367
545.881
546.25
546.407
546.604
546.964
547.439
547.543
548.072
548.397
548.424
549.001
549.559
549.356
549.879
550.25
550.474
550.64
551.046
551.538
551.621
552.058
552.529
552.5
553.069
553.561
553.47
553.961
554.285
554.681
554.781
555.199
555.66
555.758
556.139
556.713
556.617
557.224
557.642
557.568
558.04
558.369
558.747
558.922
559.315
559.729
559.93
560.324
560.833
560.743
561.369
561.77
561.721
562.244
562.544
562.881
563.089
563.5
563.956
564.082
564.57
565.04
564.989
565.621
566.082
566.015
566.419
566.832
567.123
567.363
567.794
568.185
568.322
568.874
569.308
569.22
569.872
570.3
570.265
570.672
571.134
571.448
571.643
571.973
572.51
572.622
573.178
573.709
573.551
574.191
574.674
574.679
574.991
575.471
575.902
576.047
576.466
577.002
577.034
577.622
578.171
578.081
578.614
579.162
579.19
579.577
579.985
580.271
580.596
580.895
581.51
581.585
582.145
582.605
582.556
583.246
583.575
583.697
584.108
584.519
584.791
585.154
585.392
586.115
586.035
586.68
587.207
587.052
587.768
588.214
588.244
588.662
589.171
589.414
589.723
590.131
590.649
590.752
591.459
591.874
591.849
592.438
592.964
592.975
593.389
593.898
594.224
594.435
594.86
595.55
595.475
596.197
596.642
596.613
597.194
597.862
597.816
598.24
598.628
599.114
599.243
599.751
600.411
600.352
601.017
601.554
601.558
602.105
602.718
602.706
603.205
603.554
604.06
604.238
604.719
605.34
605.391
606.018
606.525
606.507
607.182
607.717
607.668
608.318
608.562
609.142
609.317
609.852
610.41
610.503
611.1
611.706
611.531
612.294
612.795
612.842
613.358
613.687
614.236
614.481
615.074
615.559
615.709
616.364
616.85
616.786
617.552
618.006
618.151
618.493
618.996
619.506
619.695
620.332
620.906
620.971
621.661
622.391
622.181
622.979
623.464
623.631
623.9
624.573
625.047
625.201
625.75
626.452
626.414
627.161
627.873
627.72
628.454
628.921
629.258
629.459
630.049
630.578
630.828
631.262
632.089
632.02
632.792
633.417
633.329
634.101
634.564
634.823
635.196
635.795
636.236
636.618
637.036
637.825
637.786
638.62
639.21
639.131
639.903
640.324
640.604
641.038
641.545
642.224
642.472
642.984
643.712
643.766
644.622
645.144
645.132
645.796
646.401
646.652
647.118
647.644
648.236
648.516
649.06
649.804
649.792
650.683
651.286
651.238
651.883
652.605
652.792
653.181
653.73
654.434
654.585
655.223
655.97
656.026
656.846
657.496
657.509
658.121
658.87
659.153
659.509
660.009
660.82
660.953
661.651
662.428
662.429
663.278
664.009
663.934
664.636
665.313
665.576
666.118
666.531
667.384
667.517
668.223
668.908
669.017
669.916
670.518
670.571
671.267
671.867
672.261
672.796
673.164
674.095
674.213
674.963
675.689
675.739
676.651
677.316
677.334
678.052
678.823
679.1
679.606
680.126
680.845
681.168
682.037
682.648
682.725
683.685
684.397
684.422
685.155
685.866
686.283
686.64
687.231
688.195
688.315
689.16
689.971
689.985
690.888
691.828
691.719
692.441
693.084
693.665
693.926
694.595
695.567
695.69
696.531
697.35
697.398
698.246
699.164
699.122
699.9
700.484
701.139
701.437
702.155
702.973
703.242
703.997
704.912
704.954
705.874
706.74
706.738
707.638
708.084
708.825
709.199
709.96
710.787
711.12
711.817
712.829
712.653
713.855
714.578
714.652
715.551
716.133
716.718
717.222
718.021
718.749
719.215
720.067
720.861
720.9
722.12
722.748
722.966
723.646
724.33
725.017
725.449
726.287
727.161
727.422
728.329
729.381
729.238
730.462
731.258
731.417
731.991
732.912
733.564
734.062
734.689
735.742
735.988
736.931
737.918
737.937
739.044
739.9
740.206
740.779
741.667
742.411
742.891
743.422
744.709
744.826
745.813
746.779
746.837
748.006
748.843
749.173
749.873
750.726
751.365
752.095
752.59
753.89
753.939
755.069
755.934
756.076
757.255
758.023
758.294
759.062
759.881
760.702
761.355
761.931
763.106
763.406
764.629
765.447
765.614
766.759
767.571
767.882
768.763
769.715
770.426
770.92
771.762
772.929
773.153
774.586
775.419
775.507
776.684
777.787
777.909
778.848
779.621
780.546
781.011
781.876
783.052
783.406
784.572
785.58
785.663
786.775
787.83
788.18
789.001
789.819
791.004
791.336
792.229
793.438
793.838
794.931
796.164
796.168
797.401
798.457
798.713
799.813
800.555
801.732
802.205
803.157
804.255
804.783
805.964
807.08
807.162
808.359
809.452
809.879
810.946
811.57
812.828
813.266
814.336
815.538
815.91
817.199
818.375
818.401
819.676
820.862
821.309
822.224
823.117
824.197
824.72
825.944
827.019
827.526
828.895
829.931
830.093
831.517
832.675
833.165
834.069
835.024
836.241
836.771
837.931
839.272
839.602
840.964
842.341
842.392
843.784
844.914
845.624
846.342
847.421
848.751
849.217
850.412
851.866
852.115
853.568
854.908
854.997
856.477
857.569
858.32
859.119
860.167
861.396
862.244
863.214
864.802
865.024
866.517
867.889
868.052
869.632
870.562
871.479
872.4
873.432
874.873
875.57
876.647
878.283
878.431
880.191
881.454
881.681
883.346
884.439
885.177
886.143
887.469
888.555
889.602
890.784
892.19
892.559
894.514
895.668
895.982
897.312
898.666
899.505
900.36
901.814
903.09
903.895
905.166
907.021
907.009
909.042
910.361
910.639
912.039
913.575
914.313
915.306
916.473
918.153
918.666
920.231
921.944
922.053
924.124
925.518
925.941
927.206
928.854
929.648
930.831
931.928
933.994
934.447
936.009
937.532
937.93
939.857
941.365
941.713
943.194
944.81
945.576
947.07
947.982
950.022
950.642
952.257
953.714
954.278
956.36
957.829
958.086
959.825
961.207
962.431
963.72
964.8
966.591
967.493
969.329
970.825
971.369
973.342
974.959
975.332
977.078
978.574
979.839
980.887
982.316
984.197
984.898
986.903
988.591
989.122
991.199
993.141
993.248
995.084
996.797
998.099
999.021
1000.77
1002.62
1003.27
1005.28
1007.2
1007.55
1009.75
1011.7
1012.07
1013.81
1015.38
1017.17
1017.88
1019.61
1021.61
1022.49
1024.29
1026.63
1026.79
1029.18
1030.99
1031.27
1033.45
1035.04
1036.75
1037.86
1039.58
1041.43
1042.59
1044.61
1046.69
1047
1049.52
1051.21
1051.97
1054.13
1055.5
1057.41
1058.57
1060.29
1062.6
1063.66
1065.69
1067.8
1068.3
1070.84
1072.74
1073.37
1075.41
1077.19
1078.85
1080.28
1082.25
1084.36
1085.52
1087.86
1090.04
1090.46
1093.12
1095.19
1095.99
1097.9
1100.03
1101.6
1102.94
1104.91
1107.42
1108.43
1110.85
1113.32
1113.52
1116.21
1118.47
1119.45
1121.2
1123.46
1125.46
1126.64
1128.77
1131.67
1132.41
1135.02
1137.44
1137.71
1140.69
1143.05
1143.92
1145.96
1148.15
1149.92
1151.77
1153.59
1156.61
1157.55
1160.31
1162.73
1163.15
1166.4
1168.45
1169.75
1171.77
1173.9
1176.09
1178.08
1179.69
1183.03
1183.67
1186.97
1189.17
1189.73
1193.19
1195.47
1196.56
1198.76
1201.21
1203.35
1205.4
1207.63
1210.39
1211.4
1214.96
1217.03
1217.94
1221.02
1223.69
1224.86
[truncated: 630 more rows]
