# Supplementary material for: Sporosarcina pasteurii can clog and strengthen a porous medium mimic
Source: PLoS One. 2018 Nov 30;13(11):e0207489. doi: 10.1371/journal.pone.0207489 (PMC6267956; doi:10.1371/journal.pone.0207489)
Supplement: S1 Dataset — (ZIP) [file pone.0207489.s002.zip › Raw Data/(for Fig. 1) Compression test/Load test raw data/W2.xlsx]

## Sheet: Load
0
-0.003069
-0.010359
-0.031203
-0.044685
-0.015363
-0.021114
-0.05715
-0.029583
-0.012996
-0.045756
-0.005832
-0.020421
-0.02016
-0.022977
-0.032184
-0.021411
-0.025146
-0.009468
-0.031023
-0.017622
-0.01611
-0.027369
-0.028782
-0.006975
0.01242
-0.001836
-0.00135
-0.005697
-0.003924
0.003573
0.009522
-0.005148
0.009081
0.012528
0.037728
0.012258
-0.027522
0.01881
0.026676
0.042678
0.001044
0.011835
0.00162
0.028656
0.055197
0.028953
0.003978
0.027378
-0.000549
0.027378
0.019332
0.010395
-0.00396
0.034236
0.036819
0.030717
0.025938
0.059814
0.06957
0.081684
0.082494
0.099603
0.091872
0.127413
0.110655
0.11358
0.145035
0.168075
0.150975
0.158841
0.185058
0.207693
0.209133
0.222894
0.215874
0.191412
0.27414
0.289584
0.237537
0.282429
0.292095
0.315216
0.309483
0.306936
0.352521
0.34659
0.387747
0.395145
0.420021
0.42363
0.432162
0.473643
0.498996
0.513144
0.508536
0.536697
0.551367
0.580536
0.613278
0.639693
0.651654
0.65268
0.704358
0.742806
0.753165
0.771804
0.821466
0.841041
0.899442
0.914931
0.935109
0.965925
1.03262
1.03257
1.07987
1.14344
1.19061
1.1912
1.25279
1.31997
1.35987
1.38803
1.42846
1.49261
1.53408
1.58198
1.6514
1.68657
1.72108
1.80317
1.81229
1.91432
1.9697
1.99875
2.06717
2.13462
2.21114
2.25242
2.33696
2.38146
2.46348
2.52546
2.58257
2.63973
2.73789
2.80957
2.87552
2.95942
3.01649
3.09443
3.14927
3.25918
3.33592
3.39613
3.49771
3.58068
3.623
3.69267
3.79571
3.87818
3.93819
3.99327
4.03874
4.13897
4.22904
4.32125
4.37862
4.44506
4.52804
4.62431
4.6989
4.76665
4.837
4.92424
5.00101
5.0823
5.16574
5.24534
5.37022
5.45077
5.55174
5.62941
5.74431
5.82908
5.92052
6.03748
6.13318
6.2744
6.35356
6.43364
6.55297
6.71888
6.81599
6.91358
7.0441
7.15782
7.30331
7.42573
7.60894
7.70024
7.86654
8.00393
8.14944
8.32188
8.49658
8.6375
8.77118
8.95889
9.1381
9.29871
9.45996
9.61493
9.79055
9.98149
10.1554
10.3237
10.4719
10.6983
10.8441
11.0324
11.2406
11.4349
11.6104
11.8701
12.0491
12.2554
12.4452
12.6384
12.8589
13.0634
13.3029
13.4939
13.7045
13.9237
14.1572
14.3562
14.5796
14.8129
15.0183
15.2047
15.4879
15.7169
15.9103
16.2033
16.4213
16.6046
16.867
17.1135
17.3099
17.5836
17.8102
18.093
18.3352
18.5914
18.8471
19.0692
19.3847
19.6568
19.8755
20.1926
20.473
20.7338
21.0501
21.337
21.6846
21.9685
22.3007
22.6084
22.9079
23.2603
23.6172
23.912
24.2505
24.5993
24.9357
25.3152
25.5909
25.9636
26.273
26.6765
27.0252
27.3327
27.7297
28.1093
28.3934
28.8244
29.1531
29.4943
29.8546
30.2253
30.602
30.9094
31.3418
31.6821
31.9866
32.3923
32.7944
33.0847
33.5075
33.8532
34.194
34.5589
34.9471
35.3507
35.6215
36.0697
36.4712
36.7611
37.2072
37.5921
37.9295
38.373
38.727
39.0982
39.4406
39.8824
40.3054
40.6386
41.0542
41.5071
41.81
42.2809
42.6847
43.0291
43.4937
43.9217
44.305
44.7439
45.1853
45.6019
45.9804
46.4265
46.885
47.2339
47.746
48.147
48.5432
49.0093
49.4208
49.8446
50.2545
50.7566
51.2591
51.6125
52.1091
52.5808
52.9441
53.4853
53.9508
54.3024
54.7684
55.2675
55.711
56.1178
56.6092
57.115
57.5556
58.0836
58.5944
58.9021
59.4905
60.0349
60.4212
60.8938
61.4187
61.9283
62.3861
62.9274
63.4716
63.8605
64.4566
65.0191
65.3962
65.9769
66.4807
66.9323
67.4254
67.9999
68.5369
68.9811
69.5689
70.1846
70.5797
71.1904
71.7858
72.2096
72.8316
73.4119
73.8576
74.4231
75.0545
75.5793
76.1033
76.685
77.3586
77.8395
78.485
79.0658
79.5282
80.1963
80.7537
81.2724
81.8537
82.48
83.0536
83.6297
84.2325
84.8979
85.3799
86.0904
86.7125
87.2321
87.9289
88.5476
89.1008
89.7151
90.4031
91.0109
91.6013
92.2778
92.9939
93.5414
94.2707
94.9289
95.4926
96.2109
96.9383
97.4688
98.1384
98.8933
99.5601
100.162
100.866
101.645
102.181
103.01
103.705
104.234
104.987
105.809
106.339
107.017
107.713
108.481
109.078
109.861
110.614
111.167
111.976
112.699
113.233
113.985
114.784
115.353
116.072
116.754
117.545
118.147
118.906
119.646
120.2
121.037
121.813
122.352
123.133
123.89
124.483
125.206
125.894
126.695
127.327
128.102
128.929
129.513
130.339
131.161
131.709
132.558
133.319
133.99
134.734
135.468
136.279
136.946
137.816
138.566
139.235
140.072
140.955
141.524
142.411
143.245
143.914
144.666
145.442
146.351
147.041
147.931
148.754
149.428
150.343
151.288
151.831
152.776
153.641
154.403
155.114
155.971
156.909
157.62
158.539
159.396
160.034
160.999
161.945
162.549
163.468
164.326
165.167
165.886
166.789
167.69
168.416
169.354
170.354
170.96
171.985
172.903
173.548
174.537
175.436
176.202
177.033
177.966
178.901
179.722
180.601
181.599
182.201
183.294
184.188
184.864
185.866
186.751
187.599
188.432
189.326
190.296
191.052
192.002
192.997
193.68
194.763
195.671
196.359
197.325
198.253
199.047
199.901
200.837
201.773
202.538
203.507
204.505
205.131
206.259
207.225
207.877
208.773
209.767
210.638
211.439
212.333
213.404
214.111
215.066
216.129
216.782
217.816
218.774
219.464
220.372
221.383
222.276
223.026
223.897
224.952
225.678
226.687
227.708
228.343
229.35
230.378
231.072
231.969
232.907
233.787
234.673
235.468
236.534
237.24
238.276
239.263
239.902
240.948
241.849
242.583
243.509
244.438
245.32
246.159
246.991
248.071
248.722
249.748
250.77
251.372
252.461
253.375
254.036
254.956
255.938
256.75
257.594
258.492
259.433
260.14
261.191
262.109
262.746
263.788
264.688
265.36
266.233
267.171
268.017
268.747
269.629
270.672
271.283
272.281
273.196
273.846
274.763
275.734
276.319
277.16
278.066
278.966
279.588
280.459
281.446
282.057
283.032
283.93
284.522
285.43
286.351
286.936
287.796
288.6
289.501
290.185
291
291.92
292.577
293.482
294.368
294.928
295.862
296.758
297.326
298.19
298.928
299.821
300.425
301.262
302.157
302.76
303.632
304.55
304.947
305.916
306.779
307.327
308.144
308.826
309.649
310.276
311.112
311.923
312.53
313.37
314.174
314.621
315.524
316.325
316.874
317.561
318.308
319.067
319.633
320.457
321.231
321.748
322.569
323.447
323.754
324.699
325.404
325.97
326.547
327.324
328.007
328.576
329.277
330.09
330.562
331.361
332.152
332.507
333.341
334.023
334.637
335.164
335.843
336.552
337.064
337.718
338.588
338.959
339.681
340.411
340.784
341.559
342.18
342.688
343.271
343.923
344.59
345.133
345.651
346.503
346.818
347.594
348.22
348.538
349.309
349.919
350.369
350.902
351.51
352.149
352.676
353.18
353.904
354.266
355.022
355.639
355.935
356.624
357.235
357.635
358.14
358.745
359.321
359.783
360.319
360.957
361.261
362.036
362.645
362.888
363.495
364.132
364.483
364.971
365.482
366.107
366.456
366.999
367.624
367.873
368.567
369.178
369.407
369.917
370.534
370.914
371.35
371.808
372.421
372.711
373.243
373.884
374.095
374.718
375.317
375.504
376.057
376.558
376.9
377.362
377.756
378.427
378.702
379.151
379.752
380.031
380.612
381.119
381.308
381.847
382.276
382.65
383.083
383.403
384.008
384.26
384.776
385.312
385.503
386.111
386.596
386.744
387.249
387.752
387.994
388.439
388.822
389.338
389.601
390.118
390.609
390.798
391.341
391.805
391.941
392.467
392.907
393.18
393.512
393.942
394.446
394.599
395.09
395.636
395.791
396.268
396.761
396.878
397.36
397.805
398.161
398.357
398.793
399.262
399.459
399.934
400.4
400.508
401.022
401.498
401.577
402.084
402.414
402.808
403.024
403.367
403.832
404.08
404.483
404.97
405.05
405.581
405.959
406.065
406.585
406.878
407.252
407.522
407.812
408.286
408.539
408.951
409.438
409.462
410.008
410.384
410.505
410.997
411.25
411.579
411.838
412.218
412.627
412.898
413.291
413.7
413.776
414.322
414.622
414.778
415.172
415.505
415.818
416.01
416.437
416.829
417.025
417.417
417.917
417.907
418.45
418.797
418.918
419.199
419.654
419.917
420.129
420.47
420.924
421.05
421.465
421.921
421.923
422.431
422.824
422.981
423.264
423.647
423.918
424.172
424.396
424.942
425.036
425.448
425.844
425.826
426.353
426.711
426.812
427.168
427.529
427.724
428.121
428.299
428.819
428.867
429.345
429.697
429.743
430.221
430.523
430.623
430.986
431.316
431.615
431.858
432.128
432.584
432.696
433.15
433.467
433.567
434.011
434.326
434.407
434.784
435.074
435.404
435.614
435.831
436.31
436.394
436.889
437.235
437.282
437.716
438.13
438.152
438.504
438.805
439.119
439.283
439.632
440.059
440.127
440.555
440.912
440.906
441.375
441.774
441.838
442.158
442.43
442.862
442.961
443.3
443.726
443.806
444.214
444.64
444.616
445.095
445.422
445.438
445.851
446.067
446.45
446.653
446.94
447.304
447.447
447.851
448.219
448.215
448.69
448.984
449.105
449.476
449.629
450.058
450.203
450.549
450.937
451.053
451.453
451.835
451.842
452.283
452.646
452.72
453.036
453.321
453.653
453.835
454.225
454.557
454.672
455.091
455.476
455.394
455.88
456.214
456.301
456.57
456.855
457.222
457.344
457.703
458.139
458.155
458.612
459.04
458.925
459.365
459.701
459.838
460.048
460.403
460.788
460.858
461.206
461.637
461.693
462.158
462.557
462.468
462.938
463.273
463.418
463.669
463.954
464.279
464.483
464.77
465.212
465.262
465.723
466.094
466.011
466.557
466.771
466.979
467.211
467.519
467.881
468.031
468.242
468.771
468.715
469.248
469.584
469.49
470.04
470.276
470.415
470.641
471.02
471.264
471.507
471.783
472.197
472.239
472.793
473.068
473.078
473.473
473.839
473.965
474.191
474.544
474.87
475.031
475.361
475.872
475.748
476.32
476.632
476.615
476.949
477.402
477.48
477.744
478.003
478.444
478.497
478.896
479.324
479.22
479.778
480.152
480.146
480.478
480.856
480.94
481.282
481.436
481.993
482.051
482.412
482.798
482.785
483.264
483.623
483.611
484.023
484.41
484.467
484.839
484.996
485.538
485.548
485.993
486.334
486.37
486.877
487.237
487.175
487.59
487.959
488.125
488.412
488.616
489.064
489.218
489.692
489.99
490.014
490.559
490.905
490.83
491.293
491.625
491.767
491.943
492.268
492.695
492.789
493.265
493.558
493.582
494.101
494.603
494.42
494.891
495.225
495.427
495.576
495.942
496.384
496.459
496.852
497.276
497.25
497.762
498.205
498.123
498.565
498.856
499.213
499.303
499.679
500.094
500.182
500.525
501.042
500.955
501.502
501.878
501.812
502.236
502.532
502.872
503.029
503.384
503.756
503.937
504.291
504.75
504.668
505.232
505.593
505.549
506.02
506.29
506.592
506.781
507.15
507.56
507.674
508.113
508.536
508.49
509.059
509.474
509.413
509.777
510.149
510.411
510.626
511.015
511.366
511.49
511.986
512.377
512.298
512.885
513.27
513.238
513.605
514.021
514.303
514.479
514.776
515.259
515.36
515.86
516.338
516.196
516.772
517.206
517.212
517.492
517.924
518.312
518.442
518.82
519.302
519.331
519.859
520.354
520.273
520.753
521.246
521.271
521.619
521.986
522.244
522.536
522.806
523.359
523.427
523.931
524.345
524.301
524.921
525.217
525.327
525.697
526.067
526.312
526.639
526.853
527.504
527.431
528.012
528.486
528.347
528.991
529.393
529.419
529.796
530.254
530.473
530.751
531.118
531.584
531.677
532.313
532.686
532.664
533.194
533.667
533.678
534.05
534.508
534.802
534.992
535.374
535.995
535.927
536.577
536.977
536.952
537.474
538.076
538.034
538.416
538.765
539.203
539.318
539.776
540.37
540.317
540.915
541.399
541.402
541.894
542.446
542.435
542.885
543.199
543.654
543.814
544.247
544.806
544.852
545.416
545.872
545.856
546.464
546.945
546.902
547.487
547.706
548.227
548.386
548.867
549.369
549.452
549.99
550.536
550.378
551.065
551.515
551.558
552.022
552.319
552.813
553.033
553.566
554.004
554.138
554.728
555.165
555.107
555.797
556.205
556.336
556.643
557.096
557.555
557.726
558.299
558.815
558.874
559.495
560.152
559.963
560.681
561.117
561.268
561.51
562.116
562.542
562.681
563.175
563.806
563.773
564.445
565.086
564.948
565.609
566.029
566.332
566.513
567.044
567.52
567.745
568.135
568.88
568.818
569.513
570.075
569.996
570.691
571.107
571.341
571.676
572.215
572.612
572.956
573.333
574.042
574.007
574.758
575.289
575.218
575.913
576.292
576.544
576.934
577.39
578.002
578.225
578.685
579.341
579.389
580.16
580.629
580.619
581.217
581.761
581.987
582.407
582.879
583.413
583.665
584.154
584.824
584.812
585.614
586.158
586.114
586.695
587.345
587.513
587.863
588.357
588.99
589.126
589.7
590.373
590.423
591.162
591.746
591.758
592.309
592.983
593.238
593.558
594.009
594.738
594.858
595.486
596.185
596.186
596.95
597.608
597.54
598.173
598.782
599.019
599.506
599.878
600.646
600.765
601.401
602.017
602.115
602.924
603.466
603.514
604.14
604.681
605.035
605.516
605.847
606.686
606.791
607.467
608.12
608.165
608.986
609.584
609.601
610.246
610.941
611.19
611.646
612.113
612.761
613.052
613.833
614.384
614.453
615.316
615.957
615.98
616.64
617.279
617.654
617.976
618.508
619.376
619.484
620.244
620.974
620.987
621.799
622.645
622.547
623.197
623.776
624.299
624.534
625.135
626.01
626.121
626.878
627.615
627.658
628.422
629.247
629.21
629.91
630.436
631.025
631.293
631.94
632.675
632.918
633.597
634.421
634.459
635.286
636.066
636.064
636.874
637.275
637.942
638.279
638.964
639.708
640.008
640.636
641.546
641.388
642.469
643.12
643.187
643.996
644.52
645.046
645.499
646.219
646.874
647.294
648.06
648.775
648.81
649.908
650.473
650.67
651.281
651.897
652.516
652.904
653.658
654.445
654.68
655.496
656.443
656.315
657.416
658.132
658.275
658.792
659.621
660.207
660.656
661.22
662.168
662.389
663.238
664.126
664.143
665.14
665.91
666.186
666.701
667.5
668.17
668.602
669.08
670.238
670.344
671.232
672.101
672.153
673.205
673.958
674.256
674.886
675.653
676.229
676.886
677.331
678.501
678.545
679.563
680.34
680.468
681.53
682.221
682.465
683.155
683.893
684.632
685.22
685.738
686.795
687.066
688.166
688.902
689.053
690.083
690.813
691.094
691.886
692.743
693.383
693.828
694.585
695.636
695.838
697.127
697.878
697.956
699.016
700.009
700.118
700.964
701.659
702.491
702.91
703.688
704.747
705.065
706.115
707.022
707.097
708.097
709.047
709.362
710.101
710.837
711.903
712.202
713.006
714.094
714.454
715.438
716.547
716.551
717.661
718.611
718.842
719.832
720.5
721.559
721.985
722.841
723.829
724.305
725.368
726.372
726.446
727.523
728.507
728.891
729.852
730.413
731.545
731.94
732.902
733.984
734.319
735.479
736.538
736.561
737.708
738.775
739.178
740.002
740.805
741.777
742.248
743.35
744.318
744.774
746.006
746.938
747.084
748.365
749.408
749.848
750.662
751.521
752.617
753.094
754.138
755.344
755.642
756.867
758.107
758.153
759.405
760.423
761.062
761.708
762.679
763.876
764.296
765.371
766.679
766.904
768.211
769.418
769.497
770.829
771.812
772.488
773.207
774.15
775.257
776.02
776.892
778.322
778.522
779.865
781.1
781.246
782.669
783.506
784.331
785.16
786.089
787.385
788.013
788.982
790.455
790.588
792.172
793.309
793.513
795.011
795.995
796.66
797.529
798.722
799.7
800.642
801.706
802.971
803.303
805.063
806.101
806.383
807.581
808.8
809.555
810.324
811.632
812.781
813.505
814.65
816.319
816.308
818.138
819.325
819.575
820.835
822.218
822.882
823.775
824.826
826.338
826.8
828.208
829.75
829.848
831.712
832.966
833.347
834.486
835.969
836.683
837.748
838.736
840.594
841.003
842.408
843.779
844.137
845.871
847.229
847.542
848.875
850.329
851.018
852.363
853.183
855.02
855.578
857.032
858.343
858.85
860.724
862.046
862.278
863.842
865.087
866.187
867.348
868.32
869.932
870.744
872.396
873.743
874.232
876.008
877.463
877.799
879.37
880.716
881.855
882.798
884.085
885.777
886.408
888.213
889.732
890.21
892.079
893.827
893.924
895.576
897.117
898.289
899.119
900.689
902.354
902.943
904.755
906.476
906.792
908.778
910.532
910.866
912.431
913.844
915.455
916.088
917.651
919.449
920.238
921.864
923.97
924.113
926.265
927.895
928.142
930.106
931.532
933.073
934.074
935.624
937.289
938.328
940.146
942.019
942.302
944.57
946.093
946.773
948.715
949.95
951.673
952.715
954.265
956.338
957.29
959.124
961.018
961.474
963.76
965.47
966.033
967.869
969.475
970.961
972.256
974.029
975.928
976.968
979.076
981.034
981.411
983.804
985.668
986.393
988.111
990.023
991.44
992.642
994.421
996.674
997.59
999.769
1001.99
1002.17
1004.59
1006.63
1007.5
1009.08
1011.12
1012.91
1013.97
1015.89
1018.51
1019.17
1021.52
1023.7
1023.94
1026.62
1028.74
1029.53
1031.36
1033.34
1034.93
1036.6
1038.23
1040.95
1041.8
1044.28
1046.46
1046.84
1049.76
1051.61
1052.78
1054.59
1056.51
1058.48
1060.27
1061.72
1064.73
1065.3
1068.28
1070.25
1070.75
1073.87
1075.92
1076.9
1078.88
1081.09
1083.01
1084.86
1086.86
1089.35
1090.26
1093.46
1095.32
1096.15
1098.92
1101.32
1102.37
[truncated: 630 more rows]

## Sheet: Extension
0
0.001991
0.009988
0.023375
0.034485
0.045716
0.056397
0.067617
0.078936
0.08954
0.100837
0.1122
0.122276
0.134002
0.145068
0.155562
0.166474
0.177518
0.188804
0.199342
0.210628
0.222046
0.232408
0.24376
0.255464
0.265243
0.277013
0.288178
0.298617
0.309408
0.320683
0.331903
0.342452
0.353551
0.365079
0.375364
0.386749
0.398299
0.408342
0.419892
0.431057
0.441771
0.452463
0.463661
0.474903
0.485562
0.496463
0.508321
0.518342
0.529903
0.541167
0.551254
0.562914
0.574024
0.584584
0.595496
0.606705
0.61776
0.628705
0.639562
0.651277
0.661353
0.672903
0.684222
0.694309
0.705969
0.717013
0.727529
0.738441
0.749617
0.760793
0.771617
0.782595
0.794134
0.804375
0.815991
0.827244
0.837452
0.848804
0.860101
0.870496
0.881496
0.892705
0.903914
0.914419
0.925573
0.937112
0.947265
0.959046
0.970178
0.980397
0.991749
1.00318
1.01356
1.02457
1.03558
1.04702
1.05738
1.06862
1.08021
1.09036
1.10188
1.11321
1.12338
1.13461
1.14606
1.15667
1.16744
1.17853
1.19018
1.20042
1.21158
1.22321
1.23336
1.24485
1.25642
1.26635
1.27776
1.28898
1.29949
1.31059
1.32155
1.33297
1.3435
1.35467
1.36609
1.37645
1.38797
1.39919
1.40941
1.42074
1.43191
1.44262
1.45369
1.46447
1.47604
1.48641
1.49767
1.50905
1.51942
1.53095
1.54224
1.5524
1.56371
1.57501
1.58555
1.59661
1.60761
1.6189
1.62944
1.64085
1.6521
1.66244
1.67394
1.68525
1.69532
1.70672
1.71802
1.72863
1.73944
1.75056
1.76206
1.77236
1.78376
1.79516
1.80539
1.81687
1.82842
1.83839
1.84972
1.8609
1.87179
1.88232
1.89354
1.9051
1.9154
1.92666
1.93819
1.94845
1.95987
1.97137
1.9814
1.99276
2.00382
2.01485
2.02546
2.03656
2.04789
2.05856
2.0696
2.08121
2.09136
2.10289
2.11424
2.12436
2.13584
2.14674
2.15784
2.16843
2.17963
2.19098
2.20155
2.21268
2.22428
2.23425
2.24598
2.25715
2.26733
2.2788
2.28983
2.30064
2.31139
2.32271
2.33379
2.34463
2.3558
2.36716
2.37733
2.38911
2.4002
2.41048
2.42164
2.43283
2.44371
2.4544
2.46565
2.47696
2.48744
2.49866
2.51044
2.52024
2.53204
2.54328
2.5535
2.56455
2.57599
2.58682
2.59743
2.6085
2.62001
2.6304
2.64172
2.65326
2.66331
2.67493
2.68613
2.69668
2.7076
2.71895
2.72976
2.7405
2.75131
2.7633
2.77346
2.78482
2.79615
2.80623
2.81788
2.82912
2.83949
2.85057
2.86181
2.87266
2.88368
2.89445
2.90623
2.91644
2.92787
2.93918
2.94935
2.961
2.97217
2.98241
2.99357
3.00472
3.01567
3.02662
3.03747
3.04905
3.05946
3.07097
3.08216
3.09243
3.10398
3.1152
3.12542
3.1366
3.14783
3.1588
3.16941
3.18054
3.19206
3.20225
3.21395
3.2252
3.23533
3.24683
3.25841
3.26845
3.27967
3.29076
3.30183
3.31239
3.32361
3.33517
3.34538
3.35682
3.3682
3.3783
3.38976
3.40122
3.41154
3.42253
3.43364
3.44508
3.45543
3.46654
3.4781
3.48844
3.49982
3.51135
3.52129
3.5329
3.54415
3.55436
3.56565
3.57655
3.58791
3.5985
3.60961
3.62097
3.63152
3.64285
3.65427
3.66438
3.67594
3.68704
3.69748
3.70876
3.7195
3.73094
3.74141
3.75257
3.76406
3.77446
3.78587
3.79726
3.80735
3.81886
3.83017
3.8405
3.85158
3.86266
3.87382
3.88443
3.89572
3.90707
3.9174
3.92888
3.94026
3.95033
3.96184
3.97318
3.98354
3.99443
4.00569
4.01701
4.0274
4.03858
4.05016
4.06041
4.07181
4.08341
4.09333
4.10485
4.116
4.12666
4.13736
4.14871
4.15997
4.17039
4.18157
4.1932
4.20343
4.21487
4.22638
4.2363
4.24782
4.25899
4.26965
4.28055
4.29166
4.30279
4.31354
4.32451
4.33616
4.34644
4.35787
4.36918
4.37934
4.39094
4.40185
4.41269
4.42351
4.43466
4.44588
4.45662
4.46751
4.47926
4.48931
4.50095
4.51216
4.52231
4.53392
4.54495
4.55563
4.56643
4.57773
4.58878
4.59962
4.61062
4.6221
4.6324
4.64409
4.65517
4.66546
4.67677
4.688
4.69856
4.70938
4.72066
4.73187
4.74249
4.75356
4.76541
4.77528
4.787
4.79828
4.80846
4.81957
4.83119
4.84172
4.85247
4.86353
4.87504
4.88531
4.89666
4.90823
4.91831
4.92991
4.94119
4.95153
4.96272
4.97411
4.98463
4.99554
5.00644
5.01815
5.02842
5.03974
5.0511
5.06132
5.07286
5.08416
5.09442
5.10571
5.11698
5.12757
5.13866
5.14942
5.16108
5.17152
5.1828
5.19409
5.20442
5.21597
5.2272
5.23731
5.24873
5.25991
5.27061
5.28165
5.29245
5.3039
5.31444
5.32589
5.33708
5.34756
5.3589
5.3702
5.38042
5.39176
5.40301
5.41367
5.4245
5.43546
5.447
5.45739
5.4689
5.48009
5.49039
5.50184
5.51348
5.52331
5.53484
5.54595
5.5568
5.5673
5.57855
5.59012
5.60043
5.61169
5.62316
5.63333
5.64477
5.65631
5.66644
5.67765
5.68878
5.69999
5.71035
5.72156
5.73304
5.74349
5.75461
5.76643
5.7763
5.7879
5.79923
5.80931
5.82074
5.83177
5.84275
5.85344
5.86457
5.8759
5.88661
5.89769
5.9092
5.91924
5.93097
5.94206
5.95236
5.9638
5.97472
5.98575
5.99647
6.00751
6.01896
6.02949
6.04075
6.05217
6.06239
6.07405
6.08522
6.09541
6.10672
6.11779
6.12871
6.1395
6.15069
6.16191
6.17243
6.1838
6.19519
6.20528
6.21699
6.22821
6.23849
6.24956
6.26078
6.27187
6.28243
6.29351
6.30512
6.31542
6.32672
6.33837
6.34839
6.35993
6.37111
6.38154
6.39244
6.40384
6.41498
6.42545
6.43644
6.44809
6.45842
6.46973
6.48132
6.49142
6.50291
6.51411
6.52456
6.53554
6.54682
6.5578
6.56862
6.5794
6.59104
6.60142
6.6128
6.62424
6.63436
6.64605
6.65697
6.66752
6.67856
6.68982
6.70082
6.71164
6.72242
6.73412
6.7443
6.7559
6.76719
6.77729
6.78897
6.80012
6.81047
6.82154
6.8329
6.8437
6.85455
6.86562
6.87697
6.88736
6.899
6.91016
6.92039
6.93194
6.94309
6.95347
6.96448
6.97584
6.98685
6.99744
7.00845
7.0202
7.03031
7.04195
7.05323
7.06349
7.07475
7.08629
7.09657
7.10755
7.11866
7.12994
7.14032
7.15151
7.16317
7.17333
7.1849
7.19622
7.20651
7.21779
7.22924
7.23953
7.25064
7.26155
7.27302
7.28345
7.29456
7.306
7.31645
7.32782
7.3392
7.3494
7.36077
7.37215
7.3825
7.39375
7.40452
7.41601
7.42642
7.43765
7.44907
7.4595
7.47084
7.4823
7.49222
7.50386
7.51505
7.52551
7.53671
7.54753
7.55887
7.56939
7.58076
7.59202
7.60255
7.61395
7.62523
7.6353
7.64695
7.65811
7.66861
7.67942
7.6906
7.70187
7.71233
7.72374
7.73504
7.74539
7.75689
7.7685
7.77828
7.78998
7.80109
7.81169
7.82235
7.83367
7.8449
7.85547
7.86654
7.87807
7.88831
7.89986
7.91133
7.92136
7.93282
7.94397
7.95484
7.96542
7.97665
7.98796
7.99855
8.00948
8.0213
8.03143
8.04287
8.0542
8.06428
8.07584
8.0869
8.09763
8.10846
8.11964
8.13084
8.14164
8.15255
8.16427
8.17436
8.18597
8.19721
8.20736
8.21895
8.22986
8.24061
8.25144
8.26256
8.2739
8.28461
8.29557
8.30709
8.31739
8.32907
8.34026
8.35043
8.36179
8.37301
8.38361
8.39444
8.40575
8.41686
8.42746
8.43863
8.4501
8.46023
8.47205
8.48327
8.49336
8.50467
8.5161
8.52665
8.53747
8.5486
8.55998
8.57039
8.58166
8.59322
8.60333
8.61493
8.62621
8.63643
8.64758
8.65902
8.66975
8.6805
8.69151
8.70315
8.71338
8.72467
8.73621
8.7464
8.75791
8.76929
8.77944
8.79075
8.80194
8.81258
8.82355
8.83436
8.84606
8.8565
8.86768
8.87909
8.88942
8.90102
8.91218
8.92243
8.9337
8.94487
8.95573
8.96669
8.97741
8.98907
8.99934
9.01073
9.0222
9.03231
9.04404
9.05523
9.0654
9.0766
9.08802
9.09865
9.10954
9.12053
9.13193
9.14237
9.1539
9.16515
9.17543
9.18696
9.19823
9.2084
9.21963
9.23097
9.24173
9.25243
9.26347
9.27512
9.28532
9.29677
9.30824
9.31846
9.32983
9.34133
9.35143
9.36266
9.37386
9.38487
9.39529
9.40655
9.41801
9.42834
9.43977
9.45122
9.46143
9.47284
9.48433
9.49443
9.50578
9.51672
9.52794
9.53843
9.54956
9.56089
9.57152
9.58271
9.59424
9.60435
9.6159
9.62716
9.63738
9.64886
9.65962
9.67087
9.68145
9.6926
9.704
9.71455
9.72578
9.73728
9.74723
9.75896
9.77011
9.78037
9.79184
9.80271
9.81375
9.82441
9.83565
9.84693
9.85762
9.86886
9.88017
9.89032
9.90205
9.91311
9.92354
9.93461
9.94575
9.95682
9.96729
9.97863
9.99004
10.0005
10.0117
10.0235
10.0333
10.045
10.0562
10.0666
10.0774
10.0889
10.0999
10.1104
10.1215
10.1331
10.1434
10.1547
10.1663
10.1763
10.1879
10.1991
10.2097
10.2205
10.2319
10.2428
10.2535
10.2644
10.2763
10.2864
10.2978
10.3092
10.3192
10.3309
10.3421
10.3525
10.3635
10.3748
10.3857
10.3968
10.4074
10.4192
10.4294
10.4409
10.4522
10.4624
10.474
10.4851
10.4955
10.5065
10.5176
10.5288
10.5396
10.5505
10.5621
10.5724
10.584
10.5952
10.6054
10.6169
10.6281
10.6385
10.6496
10.6608
10.6719
10.6824
10.6935
10.7051
10.7153
10.727
10.7382
10.7484
10.7598
10.7713
10.7815
10.7926
10.8037
10.8149
10.8253
10.8366
10.8481
10.8584
10.8699
10.8812
10.8914
10.9027
10.9142
10.9246
10.9355
10.9466
10.9581
10.9684
10.9796
10.9912
11.0014
11.0128
11.0243
11.0344
11.0459
11.0571
11.0674
11.0786
11.0895
11.1009
11.1115
11.1226
11.134
11.1445
11.156
11.1672
11.1774
11.1888
11.2
11.2105
11.2218
11.2324
11.244
11.2544
11.2656
11.2771
11.2874
11.2989
11.3103
11.3204
11.3318
11.3431
11.3536
11.3645
11.3756
11.3869
11.3974
11.4088
11.42
11.4305
11.4419
11.4533
11.4633
11.4748
11.4861
11.4966
11.5074
11.5186
11.53
11.5404
11.5516
11.5632
11.5734
11.5848
11.5964
11.6064
11.6178
11.629
11.6397
11.6503
11.6616
11.6731
11.6834
11.6946
11.7062
11.7164
11.7278
11.7394
11.7494
11.7608
11.772
11.7827
11.7935
11.8046
11.8159
11.8265
11.8376
11.8491
11.8594
11.8708
11.8823
11.8923
11.904
11.9148
11.9257
11.9365
11.9476
11.959
11.9696
11.9805
11.9922
12.0023
12.0139
12.0253
12.0353
12.0469
12.0579
12.0686
12.0794
12.0907
12.1018
12.1127
12.1237
12.1351
12.1453
12.1571
12.1682
12.1785
12.1897
12.2009
12.2116
12.2223
12.2337
12.245
12.2555
12.2666
12.2784
12.2882
12.3001
12.3113
12.3215
12.3325
12.3441
12.3547
12.3655
12.3765
12.3881
12.3983
12.4097
12.4213
12.4313
12.4429
12.4543
12.4646
12.4757
12.487
12.4977
12.5086
12.5193
12.5312
12.5415
12.5527
12.5641
12.5743
12.5859
12.5972
12.6074
12.6186
12.6299
12.6406
12.6517
12.6624
12.6742
12.6845
12.6958
12.7072
12.7174
12.729
12.7402
12.7503
12.7616
12.7728
12.7837
12.7946
12.8054
12.8169
12.8274
12.8389
12.8501
12.8604
12.872
12.8832
12.8934
12.9047
12.9159
12.9267
12.9374
12.9485
12.96
12.9703
12.9819
12.9931
13.0034
13.0149
13.0265
13.0364
13.0477
13.0588
13.0698
13.0804
13.0915
13.1031
13.1134
13.1247
13.1362
13.1464
13.1578
13.1693
13.1795
13.1906
13.2017
13.213
13.2234
13.2346
13.2461
13.2565
13.2676
13.2794
13.2894
13.3009
13.3122
13.3223
13.3337
13.3447
13.3559
13.3664
13.3776
13.3889
13.3996
13.4107
13.4223
13.4324
13.444
13.4552
13.4654
13.4767
13.4876
13.4988
13.5094
13.5205
13.5321
13.5425
13.5538
13.5652
13.5754
13.5869
13.5982
13.6085
13.6196
13.6308
13.6418
13.6524
13.6637
13.675
13.6854
13.6969
13.7082
13.7183
13.73
13.7412
13.7515
13.7625
13.7738
13.7849
13.7954
13.8065
13.8181
13.8284
13.8398
13.8513
13.8613
13.8729
13.8841
13.8946
13.9054
13.9167
13.928
13.9384
13.9496
13.9612
13.9714
13.9828
13.9943
14.0043
14.0158
14.0271
14.0376
14.0486
14.0597
14.0707
14.0816
14.0924
14.1041
14.1145
14.1258
14.1372
14.1473
14.159
14.17
14.1806
14.1915
14.2027
14.2138
14.2246
14.2354
14.2473
14.2573
14.2689
14.2802
14.2902
14.3019
14.3132
14.3235
14.3345
14.3458
14.3567
14.3676
14.3786
14.3901
14.4004
14.4121
14.4232
14.4334
14.4448
14.4561
14.4665
14.4774
14.4887
14.4998
14.5104
14.5215
14.5333
14.5433
14.555
14.5663
14.5764
14.5877
14.5993
14.6096
14.6205
14.6316
14.643
14.6533
14.6646
14.6762
14.6863
14.6979
14.7092
14.7195
14.7308
14.7422
14.7526
14.7636
14.7745
14.7861
14.7965
14.8076
14.8191
14.8294
14.8409
14.8522
14.8623
14.8738
14.8851
14.8954
14.9067
14.9174
14.929
14.9395
14.9507
14.9621
14.9724
14.9839
14.9953
15.0052
15.0168
15.028
15.0385
15.0497
15.0605
15.0719
15.0825
15.0938
15.105
15.1155
15.127
15.1382
15.1483
15.1599
15.171
15.1817
15.1924
15.2035
15.2149
15.2253
15.2368
15.2481
15.2584
15.2699
15.2815
15.2913
15.3029
15.3141
15.3247
15.3353
15.3467
15.358
15.3684
15.3797
15.3911
15.4013
15.4129
15.4244
15.4344
15.4458
15.4569
15.4679
15.4784
15.4897
15.501
15.5115
15.5225
15.5343
15.5443
15.556
15.5673
15.5772
15.5888
15.5999
15.6107
15.6215
15.6326
15.6439
15.6546
15.6657
15.6772
15.6873
15.699
15.7102
15.7204
15.7319
15.7428
15.7536
15.7645
15.7755
15.787
15.7975
15.8087
15.8202
15.8304
15.8421
15.8532
15.8634
15.8747
15.8859
15.8966
15.9075
15.9187
15.9299
15.9405
15.9517
15.9632
15.9733
15.9851
15.9962
16.0064
16.0177
16.029
16.0397
16.0504
16.0616
16.073
16.0834
16.0947
16.1063
16.1164
16.1279
16.1392
16.1495
16.1605
16.172
16.1828
16.1934
16.2045
16.2161
16.2264
16.2377
16.2493
16.2593
16.2709
16.2823
16.2924
16.3037
16.315
16.3256
16.3365
16.3474
16.3591
16.3694
16.3808
16.3921
16.4023
16.414
16.4251
16.4355
16.4467
16.4579
16.4687
16.4796
16.4904
16.5021
16.5124
16.5238
16.5352
16.5453
16.557
16.5682
16.5784
16.5896
16.601
16.6116
16.6226
16.6336
16.6449
16.6554
16.667
16.6781
16.6884
16.7
16.7112
16.7215
16.7326
16.7439
16.7547
16.7654
16.7764
16.7882
16.7984
16.8098
16.8213
16.8314
16.8428
16.8544
16.8645
16.8756
16.8867
16.8979
16.9083
16.9195
16.9312
16.9414
16.9528
16.9642
16.9744
16.9858
16.9974
17.0075
17.0187
17.0297
17.041
17.0514
17.0626
17.074
17.0844
17.0958
17.1073
17.1174
17.1288
17.1403
17.1504
17.1618
17.1726
17.1839
17.1944
17.2057
17.217
17.2275
17.2387
17.2503
17.2602
17.272
17.2831
17.2934
17.3047
17.3157
17.3267
17.3374
17.3487
17.36
17.3706
17.3819
17.3932
17.4032
17.4151
17.4262
17.4366
17.4475
17.4587
17.4698
17.4803
17.4917
17.503
17.5134
17.5248
17.5365
17.5462
17.558
17.5692
17.5796
17.5904
17.6017
17.6128
17.6234
17.6344
17.646
17.6564
17.6678
17.6793
17.6893
17.7009
17.7121
17.7227
17.7335
17.7447
17.7559
17.7665
17.7774
17.7893
17.7994
17.8108
17.8222
17.8323
17.8438
17.855
17.8656
17.8765
17.8878
17.8988
17.9097
17.9205
17.9323
17.9424
17.9539
17.9652
17.9754
17.987
17.998
18.0085
18.0195
18.0306
18.0418
18.0526
18.0635
18.0751
18.0854
18.0971
18.1083
18.1184
18.1299
18.141
18.1515
18.1625
18.1738
18.1849
18.1954
18.2065
18.2181
18.2283
18.2401
18.2513
18.2613
18.2728
18.2842
18.2945
18.3056
18.3167
18.3279
18.3384
18.3495
18.3611
18.3715
18.3829
18.3942
18.4044
18.4157
18.427
18.4376
18.4485
18.4596
18.4711
18.4814
18.4926
18.5041
18.5145
18.5259
18.5373
18.5474
18.5588
18.57
18.5805
18.5916
18.6025
18.614
18.6245
18.6357
18.647
18.6575
18.669
18.6803
18.6904
18.7017
18.713
18.7236
18.7347
18.7454
18.757
18.7674
18.7787
18.7901
18.8004
18.8119
18.8233
18.8334
18.8447
18.8561
18.8666
18.8776
18.8886
18.8999
18.9104
18.9218
18.9331
18.9435
18.9549
18.9662
18.9763
18.9877
18.9991
19.0097
19.0204
19.0316
19.043
19.0534
19.0647
19.0762
19.0864
19.0978
19.1094
19.1194
19.1307
19.1419
19.1528
19.1633
19.1746
19.186
19.1964
19.2077
19.2192
19.2294
19.2409
19.2524
19.2624
19.2738
19.2849
19.2958
19.3064
19.3176
19.3289
19.3396
19.3506
19.3622
19.3724
19.3838
19.3952
19.4053
19.4169
19.4277
19.4388
19.4495
19.4606
19.472
19.4826
19.4936
19.5053
19.5152
19.5269
19.5382
19.5483
19.5598
19.5708
19.5817
19.5924
19.6037
19.6148
19.6256
19.6367
19.6481
19.6583
19.6701
19.6813
19.6915
19.7026
19.7138
19.7247
19.7353
19.7467
19.7579
19.7685
19.7796
19.7914
19.8013
19.8131
19.8243
19.8345
19.8455
19.857
19.8678
19.8785
19.8895
19.9011
19.9113
19.9227
19.9343
19.9443
19.956
19.9672
19.9776
19.9885
20
20.0107
20.0215
20.0324
20.0443
20.0544
20.0658
20.0771
20.0873
20.0989
20.1101
20.1205
20.1315
20.1429
20.1536
20.1647
20.1754
20.1872
20.1975
20.2088
20.2201
20.2304
20.242
20.2532
20.2634
20.2746
20.2857
20.2968
20.3076
20.3185
20.33
20.3405
20.3519
20.3632
20.3735
20.3849
20.3962
20.4064
20.4176
20.4288
20.4398
20.4504
20.4615
20.473
20.4833
20.4949
20.5062
20.5164
20.5278
20.5393
20.5494
20.5606
20.5719
20.5829
20.5933
20.6046
20.6161
20.6263
20.6378
20.6492
20.6593
20.6708
20.6823
20.6926
20.7036
20.7147
20.7261
20.7364
20.7475
20.7591
20.7694
20.7807
20.7924
20.8024
20.8139
20.8252
20.8353
20.8466
20.8577
20.8689
20.8795
20.8906
20.902
20.9125
20.9239
20.9353
20.9453
20.9569
20.9681
20.9785
20.9897
21.0006
21.0119
21.0224
21.0335
21.0451
21.0555
21.0668
21.0782
21.0884
21.0999
21.1112
21.1215
21.1326
21.1437
21.1548
21.1654
21.1767
21.188
21.1985
21.2099
21.2212
21.2313
21.2428
21.2541
21.2646
21.2755
21.2868
21.2979
21.3084
21.3196
21.3311
21.3415
21.3528
21.3644
21.3744
21.3857
21.3971
21.4076
21.4184
21.4297
21.441
21.4513
21.4625
21.4742
21.4845
21.4959
21.5074
21.5173
21.5289
21.5401
21.5506
21.5615
21.5727
21.5837
21.5945
21.6055
21.6172
21.6274
21.6389
21.6503
21.6603
21.672
21.683
21.6937
21.7045
21.7157
21.7269
21.7376
21.7485
21.7603
21.7703
21.782
21.7932
21.8032
21.8149
21.826
21.8366
21.8474
21.8587
21.8698
21.8806
21.8917
21.9031
21.9133
21.9251
21.9362
21.9464
21.9578
21.969
21.9796
[truncated: 630 more rows]
