# Supplementary material for: Sporosarcina pasteurii can clog and strengthen a porous medium mimic
Source: PLoS One. 2018 Nov 30;13(11):e0207489. doi: 10.1371/journal.pone.0207489 (PMC6267956; doi:10.1371/journal.pone.0207489)
Supplement: S1 Dataset — (ZIP) [file pone.0207489.s002.zip › Raw Data/(for Fig. 1) Compression test/Load test raw data/W3.xlsx]

## Sheet: Load
0
-0.0028985
-0.0097835
-0.0294695
-0.0422025
-0.0145095
-0.019941
-0.053975
-0.0279395
-0.012274
-0.043214
-0.005508
-0.0192865
-0.01904
-0.0217005
-0.030396
-0.0202215
-0.023749
-0.008942
-0.0292995
-0.016643
-0.015215
-0.0258485
-0.027183
-0.0065875
0.01173
-0.001734
-0.001275
-0.0053805
-0.003706
0.0033745
0.008993
-0.004862
0.0085765
0.011832
0.035632
0.011577
-0.025993
0.017765
0.025194
0.040307
0.000986
0.0111775
0.00153
0.027064
0.0521305
0.0273445
0.003757
0.025857
-0.0005185
0.025857
0.018258
0.0098175
-0.00374
0.032334
0.0347735
0.0290105
0.024497
0.056491
0.065705
0.077146
0.077911
0.0940695
0.086768
0.120334
0.104507
0.10727
0.136977
0.158738
0.142587
0.150016
0.174777
0.196155
0.197514
0.210511
0.203881
0.180778
0.25891
0.273496
0.22434
0.266738
0.275867
0.297704
0.292289
0.289884
0.332936
0.327335
0.366205
0.373192
0.396686
0.400095
0.408153
0.447329
0.471274
0.484636
0.480284
0.50688
0.520736
0.548284
0.579207
0.604155
0.615451
0.61642
0.665227
0.701539
0.711322
0.728926
0.775829
0.794316
0.849473
0.864102
0.883158
0.912262
0.975248
0.975205
1.01987
1.07992
1.12447
1.12503
1.18319
1.24664
1.28432
1.31092
1.3491
1.40969
1.44885
1.4941
1.55966
1.59287
1.62546
1.70299
1.7116
1.80797
1.86027
1.88771
1.95232
2.01603
2.0883
2.12729
2.20713
2.24916
2.32662
2.38516
2.43909
2.49308
2.58579
2.65348
2.71577
2.795
2.84891
2.92252
2.97431
3.07811
3.15059
3.20746
3.30339
3.38175
3.42173
3.48752
3.58483
3.66273
3.7194
3.77142
3.81437
3.90903
3.99409
4.08118
4.13536
4.19812
4.27648
4.3674
4.43785
4.50184
4.56827
4.65067
4.72318
4.79995
4.87875
4.95394
5.07187
5.14795
5.24331
5.31666
5.42518
5.50524
5.5916
5.70206
5.79244
5.92582
6.00058
6.07622
6.18892
6.34561
6.43732
6.5295
6.65276
6.76016
6.89757
7.01319
7.18622
7.27245
7.42951
7.55926
7.69669
7.85955
8.02454
8.15764
8.28389
8.46117
8.63042
8.78212
8.93441
9.08076
9.24663
9.42696
9.59124
9.75017
9.89016
10.1039
10.2416
10.4195
10.6161
10.7996
10.9653
11.2107
11.3797
11.5746
11.7538
11.9363
12.1445
12.3376
12.5639
12.7442
12.9431
13.1502
13.3707
13.5586
13.7697
13.99
14.184
14.36
14.6274
14.8438
15.0264
15.3032
15.509
15.6822
15.9299
16.1627
16.3482
16.6068
16.8207
17.0878
17.3165
17.5586
17.8
18.0098
18.3078
18.5648
18.7713
19.0708
19.3356
19.5819
19.8807
20.1516
20.4799
20.748
21.0618
21.3524
21.6353
21.9681
22.3051
22.5835
22.9033
23.2327
23.5504
23.9088
24.1692
24.5212
24.8134
25.1945
25.5238
25.8142
26.1891
26.5477
26.816
27.2231
27.5335
27.8557
28.196
28.5461
28.9019
29.1922
29.6006
29.9219
30.2096
30.5928
30.9725
31.2467
31.646
31.9725
32.2943
32.639
33.0056
33.3868
33.6425
34.0658
34.445
34.7188
35.1401
35.5036
35.8223
36.2411
36.5755
36.9261
37.2495
37.6667
38.0662
38.3809
38.7734
39.2012
39.4872
39.9319
40.3133
40.6386
41.0773
41.4816
41.8437
42.2582
42.675
43.0685
43.4259
43.8473
44.2803
44.6098
45.0934
45.4722
45.8464
46.2866
46.6752
47.0754
47.4626
47.9368
48.4114
48.7451
49.2141
49.6596
50.0027
50.5139
50.9535
51.2856
51.7257
52.1971
52.616
53.0002
53.4642
53.942
54.358
54.8567
55.3391
55.6297
56.1855
56.6996
57.0645
57.5109
58.0065
58.4878
58.9202
59.4314
59.9454
60.3127
60.8756
61.4069
61.7631
62.3115
62.7874
63.2139
63.6795
64.2221
64.7293
65.1489
65.7039
66.2855
66.6586
67.2354
67.7977
68.198
68.7854
69.3334
69.7544
70.2884
70.8848
71.3804
71.8753
72.4247
73.0609
73.5151
74.1247
74.6732
75.1099
75.7409
76.2674
76.7573
77.3063
77.8978
78.4395
78.9836
79.553
80.1813
80.6366
81.3076
81.8951
82.3859
83.044
83.6282
84.1508
84.7309
85.3807
85.9548
86.5123
87.1512
87.8276
88.3447
89.0334
89.6551
90.1875
90.8659
91.5528
92.0539
92.6863
93.3992
94.029
94.5979
95.262
95.9981
96.5045
97.2868
97.9437
98.4429
99.1546
99.9308
100.432
101.072
101.729
102.454
103.018
103.758
104.469
104.991
105.755
106.438
106.942
107.653
108.407
108.944
109.624
110.267
111.015
111.584
112.3
112.999
113.522
114.312
115.045
115.555
116.292
117.008
117.568
118.25
118.9
119.657
120.253
120.985
121.766
122.318
123.098
123.874
124.392
125.193
125.912
126.546
127.249
127.942
128.708
129.338
130.159
130.868
131.5
132.29
133.124
133.661
134.499
135.287
135.919
136.629
137.361
138.22
138.872
139.713
140.49
141.126
141.991
142.883
143.396
144.288
145.106
145.825
146.496
147.306
148.192
148.864
149.731
150.54
151.143
152.055
152.948
153.518
154.387
155.197
155.991
156.67
157.523
158.374
159.06
159.946
160.89
161.462
162.431
163.298
163.906
164.84
165.69
166.413
167.198
168.079
168.962
169.738
170.567
171.51
172.079
173.111
173.955
174.594
175.54
176.376
177.177
177.964
178.808
179.724
180.438
181.335
182.275
182.92
183.943
184.801
185.45
186.362
187.239
187.989
188.795
189.679
190.564
191.286
192.201
193.144
193.735
194.8
195.712
196.328
197.174
198.114
198.936
199.692
200.537
201.548
202.216
203.118
204.122
204.739
205.715
206.62
207.272
208.129
209.084
209.927
210.636
211.459
212.455
213.141
214.093
215.058
215.657
216.608
217.58
218.234
219.082
219.967
220.799
221.636
222.387
223.393
224.06
225.038
225.97
226.574
227.562
228.412
229.106
229.981
230.858
231.691
232.484
233.27
234.289
234.904
235.873
236.838
237.407
238.435
239.299
239.923
240.792
241.719
242.486
243.283
244.131
245.02
245.688
246.68
247.547
248.149
249.133
249.983
250.618
251.443
252.328
253.127
253.816
254.649
255.635
256.212
257.155
258.019
258.632
259.498
260.415
260.968
261.762
262.618
263.468
264.055
264.878
265.81
266.387
267.308
268.156
268.715
269.572
270.443
270.995
271.807
272.567
273.418
274.064
274.834
275.702
276.323
277.178
278.014
278.543
279.425
280.272
280.808
281.624
282.32
283.164
283.734
284.525
285.37
285.94
286.763
287.63
288.005
288.92
289.736
290.253
291.025
291.669
292.446
293.039
293.828
294.594
295.167
295.96
296.72
297.142
297.995
298.752
299.27
299.919
300.624
301.341
301.876
302.654
303.385
303.873
304.649
305.478
305.768
306.661
307.326
307.86
308.406
309.139
309.784
310.322
310.983
311.751
312.198
312.952
313.7
314.034
314.822
315.466
316.046
316.544
317.185
317.855
318.338
318.956
319.778
320.128
320.81
321.5
321.852
322.584
323.17
323.65
324.201
324.816
325.446
325.959
326.449
327.253
327.551
328.283
328.875
329.175
329.903
330.479
330.904
331.408
331.982
332.585
333.083
333.559
334.242
334.585
335.299
335.881
336.161
336.812
337.388
337.767
338.243
338.815
339.359
339.795
340.301
340.904
341.191
341.923
342.498
342.727
343.301
343.902
344.234
344.695
345.178
345.768
346.097
346.61
347.201
347.435
348.091
348.668
348.884
349.366
349.949
350.307
350.719
351.152
351.731
352.004
352.507
353.112
353.312
353.901
354.467
354.643
355.165
355.638
355.961
356.397
356.77
357.403
357.663
358.087
358.654
358.918
359.467
359.946
360.124
360.633
361.039
361.392
361.801
362.103
362.674
362.912
363.4
363.906
364.086
364.66
365.118
365.258
365.735
366.21
366.439
366.859
367.221
367.708
367.956
368.445
368.908
369.087
369.6
370.038
370.166
370.664
371.079
371.337
371.651
372.056
372.532
372.677
373.141
373.656
373.802
374.253
374.719
374.829
375.284
375.705
376.041
376.226
376.638
377.081
377.267
377.715
378.156
378.257
378.743
379.192
379.268
379.746
380.058
380.43
380.634
380.957
381.397
381.631
382.012
382.472
382.547
383.049
383.406
383.506
383.997
384.274
384.627
384.882
385.156
385.604
385.842
386.232
386.691
386.714
387.23
387.585
387.699
388.164
388.403
388.714
388.958
389.317
389.704
389.959
390.33
390.717
390.788
391.304
391.587
391.734
392.107
392.421
392.717
392.899
393.301
393.672
393.857
394.227
394.699
394.69
395.203
395.53
395.645
395.91
396.34
396.589
396.788
397.11
397.539
397.659
398.05
398.481
398.483
398.963
399.333
399.482
399.749
400.111
400.367
400.607
400.819
401.334
401.423
401.812
402.186
402.169
402.666
403.005
403.1
403.437
403.778
403.961
404.337
404.505
404.995
405.041
405.492
405.825
405.869
406.32
406.605
406.699
407.042
407.354
407.637
407.866
408.121
408.551
408.658
409.086
409.385
409.48
409.9
410.197
410.274
410.63
410.903
411.214
411.413
411.618
412.071
412.15
412.617
412.944
412.988
413.399
413.79
413.81
414.143
414.427
414.724
414.879
415.208
415.611
415.675
416.08
416.416
416.412
416.855
417.231
417.291
417.594
417.851
418.258
418.352
418.672
419.075
419.15
419.536
419.938
419.916
420.367
420.676
420.691
421.082
421.285
421.647
421.839
422.11
422.454
422.589
422.97
423.318
423.314
423.762
424.04
424.155
424.505
424.649
425.055
425.192
425.519
425.885
425.995
426.372
426.733
426.739
427.156
427.499
427.569
427.868
428.137
428.45
428.622
428.991
429.304
429.413
429.808
430.171
430.094
430.553
430.869
430.951
431.205
431.474
431.821
431.936
432.275
432.687
432.702
433.134
433.538
433.43
433.845
434.162
434.291
434.489
434.826
435.189
435.255
435.584
435.991
436.043
436.482
436.859
436.775
437.219
437.536
437.673
437.909
438.178
438.486
438.679
438.95
439.367
439.414
439.849
440.2
440.121
440.637
440.839
441.036
441.255
441.546
441.888
442.029
442.228
442.728
442.675
443.178
443.496
443.407
443.927
444.149
444.28
444.494
444.852
445.083
445.312
445.573
445.964
446.003
446.527
446.787
446.796
447.169
447.515
447.633
447.847
448.18
448.488
448.64
448.952
449.435
449.318
449.858
450.152
450.137
450.452
450.879
450.954
451.203
451.448
451.863
451.914
452.29
452.695
452.596
453.124
453.477
453.471
453.785
454.142
454.221
454.544
454.689
455.216
455.27
455.611
455.976
455.964
456.416
456.755
456.744
457.133
457.498
457.553
457.904
458.051
458.564
458.573
458.994
459.315
459.35
459.828
460.168
460.11
460.502
460.85
461.007
461.278
461.471
461.894
462.039
462.487
462.768
462.791
463.306
463.633
463.562
463.999
464.313
464.446
464.613
464.92
465.323
465.412
465.861
466.138
466.161
466.651
467.125
466.952
467.397
467.713
467.903
468.044
468.389
468.807
468.878
469.249
469.65
469.625
470.109
470.527
470.45
470.867
471.142
471.479
471.564
471.919
472.311
472.395
472.718
473.206
473.124
473.641
473.996
473.933
474.334
474.614
474.935
475.083
475.418
475.77
475.941
476.275
476.708
476.631
477.164
477.504
477.463
477.907
478.162
478.448
478.626
478.975
479.362
479.47
479.884
480.284
480.24
480.778
481.17
481.112
481.456
481.807
482.054
482.258
482.625
482.957
483.074
483.543
483.912
483.837
484.391
484.755
484.725
485.071
485.464
485.731
485.897
486.177
486.633
486.729
487.201
487.653
487.518
488.062
488.473
488.478
488.742
489.15
489.517
489.64
489.996
490.452
490.479
490.978
491.445
491.369
491.822
492.288
492.311
492.64
492.987
493.23
493.507
493.761
494.284
494.347
494.823
495.215
495.173
495.759
496.038
496.143
496.492
496.841
497.072
497.381
497.583
498.198
498.13
498.678
499.126
498.994
499.603
499.982
500.007
500.363
500.796
501.002
501.265
501.611
502.052
502.139
502.74
503.093
503.072
503.573
504.019
504.029
504.38
504.813
505.09
505.27
505.631
506.218
506.153
506.767
507.145
507.121
507.615
508.183
508.143
508.504
508.834
509.247
509.356
509.788
510.349
510.299
510.864
511.321
511.324
511.789
512.311
512.3
512.725
513.021
513.451
513.603
514.011
514.539
514.583
515.116
515.546
515.531
516.105
516.559
516.518
517.071
517.278
517.77
517.92
518.375
518.848
518.927
519.435
519.95
519.801
520.45
520.876
520.916
521.354
521.634
522.101
522.309
522.813
523.226
523.352
523.91
524.323
524.268
524.919
525.305
525.429
525.719
526.146
526.58
526.741
527.283
527.77
527.825
528.412
529.032
528.854
529.532
529.944
530.087
530.315
530.887
531.29
531.421
531.888
532.484
532.452
533.087
533.692
533.562
534.186
534.583
534.869
535.04
535.542
535.991
536.203
536.572
537.276
537.217
537.873
538.404
538.33
538.986
539.379
539.6
539.916
540.425
540.801
541.125
541.481
542.151
542.118
542.827
543.328
543.262
543.917
544.276
544.514
544.882
545.313
545.891
546.101
546.536
547.155
547.201
547.929
548.372
548.362
548.927
549.441
549.655
550.051
550.497
551.001
551.239
551.701
552.334
552.323
553.08
553.593
553.552
554.101
554.714
554.874
555.204
555.67
556.269
556.397
556.939
557.575
557.622
558.319
558.872
558.883
559.403
560.04
560.28
560.583
561.008
561.697
561.81
562.404
563.064
563.065
563.787
564.408
564.344
564.941
565.516
565.74
566.2
566.551
567.276
567.389
567.99
568.572
568.665
569.428
569.94
569.986
570.577
571.087
571.422
571.876
572.189
572.981
573.081
573.719
574.336
574.378
575.153
575.719
575.734
576.344
577
577.235
577.665
578.107
578.718
578.993
579.731
580.251
580.316
581.132
581.737
581.759
582.382
582.986
583.34
583.644
584.147
584.966
585.068
585.786
586.476
586.488
587.255
588.054
587.961
588.575
589.122
589.616
589.837
590.406
591.232
591.336
592.052
592.748
592.789
593.509
594.289
594.254
594.915
595.411
595.969
596.222
596.832
597.527
597.756
598.397
599.175
599.211
599.993
600.729
600.727
601.493
601.871
602.501
602.819
603.466
604.169
604.452
605.045
605.905
605.755
606.776
607.392
607.454
608.219
608.713
609.21
609.638
610.318
610.937
611.333
612.057
612.732
612.765
613.802
614.336
614.521
615.099
615.681
616.265
616.632
617.344
618.087
618.309
619.08
619.974
619.853
620.893
621.569
621.705
622.193
622.975
623.529
623.953
624.485
625.381
625.59
626.391
627.23
627.246
628.188
628.915
629.175
629.662
630.417
631.05
631.457
631.909
633.003
633.102
633.941
634.762
634.811
635.805
636.516
636.797
637.392
638.117
638.66
639.281
639.702
640.807
640.848
641.809
642.544
642.665
643.667
644.32
644.55
645.202
645.899
646.597
647.152
647.641
648.64
648.895
649.935
650.63
650.772
651.745
652.435
652.7
653.448
654.258
654.862
655.282
655.997
656.99
657.18
658.398
659.107
659.181
660.182
661.119
661.222
662.021
662.677
663.464
663.859
664.595
665.595
665.895
666.886
667.743
667.814
668.759
669.655
669.953
670.651
671.346
672.353
672.636
673.395
674.422
674.762
675.692
676.739
676.743
677.791
678.688
678.906
679.841
680.472
681.472
681.875
682.683
683.617
684.066
685.069
686.018
686.088
687.105
688.034
688.397
689.304
689.834
690.904
691.276
692.186
693.207
693.524
694.619
695.619
695.641
696.725
697.732
698.113
698.89
699.649
700.567
701.012
702.052
702.967
703.397
704.561
705.442
705.579
706.789
707.774
708.19
708.958
709.77
710.805
711.256
712.242
713.381
713.662
714.819
715.99
716.033
717.216
718.177
718.781
719.391
720.308
721.438
721.835
722.85
724.086
724.298
725.533
726.672
726.748
728.006
728.934
729.572
730.251
731.142
732.187
732.907
733.732
735.082
735.271
736.539
737.706
737.844
739.187
739.978
740.757
741.54
742.417
743.642
744.234
745.15
746.541
746.666
748.162
749.236
749.429
750.844
751.773
752.401
753.222
754.349
755.272
756.162
757.166
758.361
758.675
760.337
761.318
761.584
762.715
763.866
764.579
765.306
766.542
767.626
768.311
769.391
770.967
770.957
772.686
773.807
774.043
775.233
776.539
777.166
778.01
779.002
780.43
780.866
782.197
783.652
783.745
785.505
786.69
787.05
788.126
789.526
790.201
791.206
792.139
793.895
794.28
795.608
796.902
797.241
798.878
800.16
800.456
801.715
803.089
803.739
805.01
805.784
807.519
808.046
809.419
810.657
811.136
812.906
814.155
814.373
815.851
817.026
818.066
819.162
820.08
821.602
822.369
823.929
825.201
825.664
827.341
828.715
829.032
830.516
831.788
832.863
833.754
834.969
836.568
837.163
838.868
840.302
840.754
842.519
844.17
844.261
845.822
847.277
848.384
849.168
850.651
852.223
852.78
854.491
856.116
856.415
858.29
859.947
860.262
861.74
863.075
864.597
865.194
866.67
868.368
869.113
870.649
872.638
872.773
874.805
876.345
876.578
878.434
879.78
881.236
882.181
883.645
885.218
886.199
887.915
889.685
889.952
892.094
893.532
894.174
896.008
897.175
898.802
899.787
901.25
903.208
904.107
905.839
907.628
908.059
910.218
911.833
912.364
914.099
915.615
917.019
918.242
919.916
921.71
922.692
924.682
926.532
926.889
929.148
930.908
931.593
933.216
935.022
936.36
937.496
939.175
941.303
942.168
944.226
946.319
946.495
948.775
950.703
951.53
953.023
954.944
956.639
957.641
959.454
961.922
962.551
964.767
966.828
967.052
969.585
971.591
972.332
974.064
975.93
977.43
979.007
980.555
983.12
983.92
986.263
988.32
988.678
991.439
993.186
994.288
996.002
997.817
999.675
1001.36
1002.74
1005.58
1006.12
1008.93
1010.79
1011.27
1014.21
1016.15
1017.08
1018.94
1021.03
1022.84
1024.59
1026.48
1028.83
1029.69
1032.71
1034.47
1035.25
1037.87
1040.13
1041.13
[truncated: 630 more rows]

## Sheet: Extension
0
0.0020815
0.010442
0.0244375
0.0360525
0.047794
0.0589605
0.0706905
0.082524
0.09361
0.105421
0.1173
0.127834
0.140093
0.151662
0.162633
0.174041
0.185587
0.197386
0.208403
0.220202
0.232139
0.242972
0.25484
0.267076
0.277299
0.289604
0.301277
0.31219
0.323472
0.335259
0.346989
0.358018
0.369621
0.381673
0.392426
0.404328
0.416403
0.426903
0.438978
0.45065
0.461851
0.473029
0.484736
0.496489
0.507633
0.519029
0.531427
0.541903
0.553989
0.565766
0.576311
0.588501
0.600116
0.611156
0.622564
0.634282
0.64584
0.657282
0.668633
0.68088
0.691415
0.703489
0.715323
0.725869
0.738058
0.749605
0.760598
0.772006
0.78369
0.795374
0.80669
0.818167
0.830231
0.840937
0.853081
0.864846
0.875518
0.887386
0.899196
0.910064
0.921564
0.933282
0.945001
0.955983
0.967644
0.979708
0.990322
1.00264
1.01428
1.02496
1.03683
1.04878
1.05963
1.07114
1.08266
1.09462
1.10544
1.11719
1.12931
1.13993
1.15197
1.16381
1.17444
1.18618
1.19815
1.20925
1.22051
1.2321
1.24428
1.25498
1.26666
1.27881
1.28943
1.30143
1.31353
1.32391
1.33584
1.34757
1.35855
1.37017
1.38162
1.39356
1.40456
1.41625
1.42818
1.43902
1.45106
1.46279
1.47347
1.48532
1.497
1.50819
1.51977
1.53104
1.54313
1.55397
1.56575
1.57764
1.58848
1.60054
1.61235
1.62296
1.63478
1.6466
1.65762
1.66918
1.68068
1.69249
1.70351
1.71543
1.7272
1.73801
1.75002
1.76186
1.77238
1.78429
1.79612
1.8072
1.81851
1.83013
1.84215
1.85293
1.86484
1.87675
1.88745
1.89945
1.91153
1.92195
1.93379
1.94549
1.95687
1.96788
1.97961
1.9917
2.00246
2.01424
2.02629
2.03702
2.04895
2.06097
2.07146
2.08334
2.0949
2.10643
2.11753
2.12913
2.14098
2.15213
2.16367
2.17581
2.18643
2.19848
2.21035
2.22093
2.23292
2.24432
2.25592
2.267
2.2787
2.29057
2.30162
2.31326
2.32538
2.33581
2.34807
2.35974
2.37039
2.38239
2.39391
2.40521
2.41645
2.42828
2.43987
2.4512
2.46289
2.47475
2.48539
2.49771
2.5093
2.52005
2.53171
2.54341
2.55478
2.56596
2.57772
2.58955
2.60051
2.61224
2.62455
2.6348
2.64713
2.65888
2.66956
2.68112
2.69308
2.7044
2.71549
2.72706
2.7391
2.74996
2.76179
2.77386
2.78437
2.79651
2.80823
2.81926
2.83067
2.84254
2.85384
2.86506
2.87637
2.8889
2.89953
2.9114
2.92324
2.93379
2.94597
2.95772
2.96855
2.98014
2.9919
3.00324
3.01476
3.02602
3.03833
3.04901
3.06095
3.07278
3.08341
3.09559
3.10727
3.11797
3.12964
3.14129
3.15275
3.16419
3.17554
3.18764
3.19853
3.21056
3.22225
3.23299
3.24507
3.2568
3.26748
3.27917
3.29091
3.30239
3.31347
3.32511
3.33715
3.34781
3.36004
3.3718
3.38239
3.39441
3.40652
3.41702
3.42875
3.44034
3.45191
3.46295
3.47468
3.48677
3.49744
3.5094
3.5213
3.53186
3.54384
3.55582
3.56661
3.5781
3.58971
3.60167
3.6125
3.62411
3.6362
3.64701
3.6589
3.67096
3.68135
3.69349
3.70524
3.71593
3.72772
3.73912
3.751
3.76206
3.77368
3.78556
3.79659
3.80843
3.82037
3.83094
3.84302
3.85463
3.86555
3.87734
3.88856
3.90052
3.91147
3.92314
3.93515
3.94603
3.95795
3.96986
3.98041
3.99244
4.00427
4.01506
4.02666
4.03824
4.0499
4.06099
4.07279
4.08466
4.09546
4.10747
4.11936
4.12989
4.14192
4.15378
4.16461
4.17599
4.18777
4.1996
4.21046
4.22216
4.23425
4.24497
4.2569
4.26902
4.27939
4.29143
4.30309
4.31424
4.32543
4.33728
4.34906
4.35995
4.37164
4.3838
4.39449
4.40645
4.41848
4.42886
4.4409
4.45258
4.46372
4.47512
4.48674
4.49837
4.50961
4.52108
4.53325
4.54401
4.55595
4.56778
4.5784
4.59052
4.60193
4.61327
4.62458
4.63624
4.64797
4.65919
4.67058
4.68286
4.69337
4.70554
4.71725
4.72787
4.74001
4.75154
4.7627
4.77399
4.78581
4.79736
4.80869
4.82019
4.8322
4.84296
4.85518
4.86677
4.87753
4.88935
4.90109
4.91213
4.92344
4.93524
4.94695
4.95805
4.96963
4.98202
4.99233
5.00459
5.01638
5.02703
5.03864
5.05079
5.06179
5.07304
5.0846
5.09663
5.10737
5.11924
5.13133
5.14187
5.154
5.16579
5.1766
5.18829
5.20021
5.2112
5.22261
5.23401
5.24624
5.25698
5.26882
5.2807
5.29138
5.30344
5.31525
5.32598
5.33778
5.34957
5.36064
5.37224
5.38348
5.39567
5.40659
5.41839
5.43018
5.44098
5.45306
5.4648
5.47537
5.48731
5.499
5.51018
5.52172
5.53302
5.54499
5.55601
5.56798
5.57967
5.59063
5.60249
5.6143
5.62498
5.63684
5.6486
5.65975
5.67106
5.68253
5.69459
5.70545
5.71749
5.72919
5.73995
5.75192
5.76409
5.77437
5.78642
5.79804
5.80939
5.82036
5.83212
5.84422
5.85499
5.86677
5.87875
5.88939
5.90135
5.91341
5.92401
5.93572
5.94736
5.95908
5.96991
5.98163
5.99363
6.00455
6.01618
6.02854
6.03886
6.05099
6.06283
6.07337
6.08532
6.09685
6.10833
6.11951
6.13114
6.14299
6.15418
6.16577
6.1778
6.1883
6.20056
6.21215
6.22293
6.23489
6.24629
6.25783
6.26904
6.28058
6.29255
6.30355
6.31533
6.32727
6.33795
6.35014
6.36182
6.37247
6.38429
6.39587
6.40728
6.41856
6.43027
6.442
6.45299
6.46489
6.47679
6.48733
6.49958
6.51131
6.52205
6.53363
6.54536
6.55695
6.56799
6.57958
6.59172
6.60248
6.61429
6.62647
6.63695
6.64901
6.66071
6.67161
6.68301
6.69492
6.70657
6.71752
6.72901
6.74118
6.75198
6.76381
6.77593
6.78648
6.7985
6.81021
6.82113
6.83261
6.8444
6.85589
6.86719
6.87846
6.89063
6.90148
6.91339
6.92535
6.93593
6.94814
6.95956
6.97059
6.98213
6.9939
7.0054
7.01671
7.02798
7.04022
7.05086
7.06299
7.07479
7.08535
7.09756
7.10922
7.12004
7.13161
7.14349
7.15478
7.16612
7.17769
7.18956
7.20043
7.21259
7.22425
7.23495
7.24702
7.25868
7.26954
7.28105
7.29292
7.30443
7.31551
7.32702
7.3393
7.34987
7.36204
7.37383
7.38455
7.39633
7.40839
7.41914
7.43062
7.44224
7.45402
7.46488
7.47658
7.48877
7.49939
7.51149
7.52332
7.53408
7.54587
7.55785
7.5686
7.58021
7.59162
7.60362
7.61452
7.62613
7.63809
7.64902
7.6609
7.6728
7.68346
7.69535
7.70724
7.71806
7.72983
7.74109
7.7531
7.76398
7.77572
7.78766
7.79856
7.81042
7.8224
7.83278
7.84494
7.85664
7.86758
7.87928
7.8906
7.90245
7.91345
7.92534
7.93712
7.94812
7.96004
7.97183
7.98236
7.99454
8.00621
8.01718
8.02848
8.04017
8.05195
8.06289
8.07482
8.08663
8.09745
8.10948
8.12161
8.13183
8.14407
8.15569
8.16677
8.17791
8.18975
8.20149
8.21254
8.22411
8.23616
8.24687
8.25894
8.27094
8.28143
8.2934
8.30506
8.31642
8.32748
8.33922
8.35105
8.36212
8.37355
8.3859
8.39649
8.40846
8.4203
8.43083
8.44292
8.45449
8.4657
8.47703
8.48871
8.50042
8.51171
8.52312
8.53537
8.54593
8.55806
8.56981
8.58043
8.59254
8.60394
8.61518
8.62651
8.63813
8.64999
8.66118
8.67264
8.68468
8.69545
8.70766
8.71936
8.73
8.74187
8.7536
8.76468
8.77601
8.78783
8.79944
8.81053
8.8222
8.8342
8.84479
8.85714
8.86887
8.87943
8.89125
8.9032
8.91423
8.92554
8.93717
8.94907
8.95995
8.97174
8.98382
8.99439
9.00651
9.01831
9.029
9.04066
9.05262
9.06383
9.07506
9.08658
9.09874
9.10944
9.12125
9.13331
9.14396
9.156
9.16789
9.17851
9.19033
9.20202
9.21316
9.22462
9.23593
9.24815
9.25906
9.27076
9.28268
9.29348
9.30562
9.31728
9.32799
9.33978
9.35145
9.36281
9.37427
9.38547
9.39766
9.4084
9.42031
9.4323
9.44287
9.45513
9.46683
9.47746
9.48917
9.50112
9.51222
9.52361
9.5351
9.54701
9.55794
9.56999
9.58174
9.59249
9.60455
9.61633
9.62696
9.6387
9.65056
9.66181
9.673
9.68454
9.69672
9.70738
9.71935
9.73135
9.74203
9.75391
9.76594
9.7765
9.78824
9.79994
9.81146
9.82235
9.83412
9.8461
9.8569
9.86885
9.88082
9.89149
9.90342
9.91544
9.92599
9.93786
9.94929
9.96102
9.97199
9.98363
9.99548
10.0066
10.0183
10.0303
10.0409
10.053
10.0648
10.0754
10.0874
10.0987
10.1105
10.1215
10.1332
10.1451
10.1561
10.1679
10.1799
10.1903
10.2025
10.2142
10.2249
10.2369
10.2483
10.2598
10.271
10.2827
10.2945
10.3057
10.3174
10.3293
10.3399
10.3521
10.3637
10.3746
10.3862
10.3978
10.4094
10.4203
10.4322
10.4441
10.455
10.4668
10.4791
10.4894
10.5016
10.5133
10.5242
10.5354
10.5474
10.559
10.57
10.5816
10.5937
10.6044
10.6163
10.6284
10.6388
10.651
10.6627
10.6738
10.685
10.6969
10.7084
10.7196
10.731
10.7434
10.754
10.7659
10.7778
10.7883
10.8005
10.8122
10.8231
10.8346
10.8464
10.8578
10.8693
10.8805
10.8928
10.9034
10.9155
10.9273
10.9379
10.9501
10.9617
10.9725
10.9841
10.9957
11.0074
11.0187
11.03
11.0422
11.053
11.0651
11.0768
11.0875
11.0995
11.1112
11.122
11.1337
11.1454
11.157
11.168
11.1796
11.1917
11.2024
11.2146
11.2263
11.2369
11.2489
11.2609
11.2716
11.2832
11.2948
11.3065
11.3174
11.3291
11.3412
11.352
11.364
11.3758
11.3864
11.3983
11.4103
11.4212
11.4326
11.4442
11.4562
11.4669
11.4786
11.4908
11.5015
11.5134
11.5254
11.5359
11.548
11.5597
11.5705
11.5822
11.5936
11.6055
11.6166
11.6282
11.6401
11.6511
11.663
11.6748
11.6854
11.6974
11.7091
11.7201
11.7318
11.743
11.7551
11.766
11.7777
11.7897
11.8005
11.8125
11.8244
11.8349
11.8469
11.8587
11.8696
11.8811
11.8927
11.9044
11.9155
11.9274
11.9391
11.95
11.962
11.9739
11.9844
11.9964
12.0082
12.0192
12.0305
12.0422
12.0541
12.0649
12.0767
12.0888
12.0995
12.1114
12.1235
12.1339
12.1459
12.1576
12.1688
12.1799
12.1917
12.2037
12.2144
12.2262
12.2383
12.249
12.2609
12.273
12.2834
12.2954
12.3071
12.3183
12.3296
12.3412
12.353
12.3641
12.3757
12.3877
12.3984
12.4104
12.4224
12.4329
12.4451
12.4564
12.4678
12.479
12.4907
12.5026
12.5137
12.5251
12.5373
12.5478
12.56
12.5719
12.5823
12.5945
12.606
12.6172
12.6284
12.6403
12.6519
12.6632
12.6748
12.6867
12.6974
12.7097
12.7213
12.7321
12.7438
12.7555
12.7667
12.7779
12.7897
12.8015
12.8125
12.8242
12.8365
12.8468
12.8592
12.8709
12.8816
12.8931
12.9052
12.9163
12.9275
12.9391
12.9512
12.9618
12.9738
12.9859
12.9963
13.0085
13.0204
13.0311
13.0427
13.0546
13.0658
13.0772
13.0884
13.1008
13.1115
13.1233
13.1352
13.1459
13.158
13.1698
13.1805
13.1922
13.204
13.2152
13.2267
13.238
13.2503
13.261
13.2729
13.2848
13.2955
13.3076
13.3193
13.3299
13.3417
13.3534
13.3647
13.3762
13.3875
13.3995
13.4105
13.4225
13.4342
13.445
13.4571
13.4688
13.4794
13.4913
13.503
13.5143
13.5255
13.5371
13.5491
13.5598
13.572
13.5837
13.5944
13.6065
13.6186
13.6289
13.6408
13.6524
13.6639
13.6749
13.6866
13.6987
13.7094
13.7213
13.7333
13.7439
13.7559
13.7679
13.7785
13.7902
13.8018
13.8136
13.8245
13.8361
13.8482
13.859
13.8707
13.883
13.8934
13.9055
13.9173
13.9279
13.9397
13.9512
13.963
13.974
13.9857
13.9975
14.0086
14.0203
14.0324
14.0429
14.055
14.0668
14.0775
14.0893
14.1007
14.1124
14.1234
14.1351
14.1472
14.158
14.1699
14.1818
14.1924
14.2045
14.2163
14.2271
14.2387
14.2503
14.2619
14.273
14.2848
14.2966
14.3075
14.3194
14.3313
14.3418
14.354
14.3658
14.3765
14.3881
14.3999
14.4115
14.4225
14.4341
14.4462
14.457
14.4689
14.4809
14.4914
14.5034
14.5152
14.5262
14.5374
14.5492
14.561
14.572
14.5837
14.5958
14.6065
14.6184
14.6304
14.6409
14.6529
14.6647
14.6757
14.6871
14.6988
14.7103
14.7216
14.733
14.7452
14.7561
14.7679
14.7798
14.7904
14.8026
14.8141
14.8252
14.8366
14.8483
14.8599
14.8712
14.8825
14.8949
14.9054
14.9175
14.9293
14.9398
14.952
14.9638
14.9746
14.986
14.9979
15.0093
15.0206
15.0322
15.0442
15.0549
15.0672
15.0788
15.0895
15.1014
15.1132
15.1241
15.1355
15.1473
15.1589
15.17
15.1816
15.1939
15.2044
15.2166
15.2284
15.239
15.2508
15.2629
15.2737
15.2851
15.2966
15.3086
15.3194
15.3312
15.3433
15.3539
15.366
15.3778
15.3885
15.4004
15.4123
15.4232
15.4347
15.446
15.4582
15.469
15.4807
15.4927
15.5034
15.5154
15.5273
15.5379
15.5498
15.5617
15.5725
15.5843
15.5955
15.6076
15.6186
15.6303
15.6422
15.653
15.665
15.6769
15.6873
15.6994
15.7111
15.7221
15.7337
15.7451
15.757
15.768
15.7799
15.7916
15.8026
15.8146
15.8263
15.8369
15.849
15.8606
15.8717
15.883
15.8946
15.9065
15.9174
15.9293
15.9412
15.9519
15.964
15.9761
15.9864
15.9985
16.0102
16.0213
16.0323
16.0442
16.0561
16.0669
16.0787
16.0907
16.1013
16.1135
16.1255
16.1359
16.1478
16.1595
16.171
16.1819
16.1937
16.2055
16.2166
16.2281
16.2404
16.2509
16.263
16.2749
16.2853
16.2974
16.3089
16.3202
16.3316
16.3432
16.355
16.3662
16.3777
16.3898
16.4004
16.4126
16.4243
16.4349
16.4469
16.4584
16.4697
16.481
16.4926
16.5046
16.5156
16.5272
16.5393
16.5499
16.5622
16.5738
16.5844
16.5963
16.608
16.6192
16.6305
16.6423
16.654
16.665
16.6767
16.6888
16.6994
16.7117
16.7233
16.734
16.7457
16.7576
16.7688
16.78
16.7916
16.8036
16.8145
16.8263
16.8384
16.8489
16.861
16.8728
16.8835
16.8951
16.9071
16.9184
16.9295
16.9411
16.9532
16.964
16.9758
16.9879
16.9984
17.0105
17.0224
17.033
17.0447
17.0566
17.0677
17.0791
17.0905
17.1027
17.1135
17.1254
17.1372
17.1479
17.1601
17.1717
17.1825
17.1942
17.2059
17.2173
17.2287
17.24
17.2522
17.2629
17.2749
17.2868
17.2974
17.3096
17.3213
17.332
17.3437
17.3556
17.3667
17.3781
17.3896
17.4015
17.4125
17.4246
17.4362
17.4469
17.4591
17.4708
17.4815
17.4932
17.505
17.5163
17.5275
17.539
17.5513
17.5619
17.5739
17.5859
17.5964
17.6084
17.6205
17.6311
17.6427
17.6543
17.666
17.6768
17.6885
17.7008
17.7115
17.7234
17.7353
17.746
17.7579
17.77
17.7806
17.7922
17.8037
17.8155
17.8264
17.8382
17.8501
17.861
17.8728
17.8849
17.8954
17.9074
17.9194
17.93
17.9419
17.9531
17.965
17.976
17.9878
17.9996
18.0106
18.0223
18.0344
18.0447
18.0571
18.0687
18.0795
18.0913
18.1028
18.1143
18.1254
18.1373
18.1491
18.1601
18.172
18.1838
18.1943
18.2067
18.2183
18.2291
18.2406
18.2522
18.2639
18.2749
18.2867
18.2986
18.3095
18.3214
18.3336
18.3438
18.3561
18.3678
18.3786
18.3899
18.4018
18.4134
18.4245
18.436
18.4481
18.4589
18.4709
18.4829
18.4934
18.5054
18.5172
18.5283
18.5395
18.5513
18.563
18.5741
18.5854
18.5979
18.6085
18.6204
18.6323
18.6428
18.6549
18.6666
18.6777
18.6891
18.7008
18.7123
18.7237
18.735
18.7474
18.7579
18.77
18.7818
18.7924
18.8045
18.8161
18.8271
18.8385
18.8502
18.8619
18.8732
18.8846
18.8967
18.9075
18.9197
18.9314
18.942
18.954
18.9656
18.9766
18.9881
18.9999
19.0114
19.0225
19.0341
19.0462
19.0568
19.0692
19.0809
19.0914
19.1033
19.1153
19.1261
19.1377
19.1492
19.161
19.1719
19.1836
19.1957
19.2065
19.2185
19.2303
19.241
19.2528
19.2646
19.2757
19.2871
19.2987
19.3107
19.3215
19.3331
19.3452
19.356
19.3679
19.3799
19.3905
19.4023
19.4141
19.425
19.4367
19.4481
19.4601
19.471
19.4827
19.4946
19.5056
19.5176
19.5294
19.54
19.5518
19.5636
19.5747
19.5862
19.5975
19.6096
19.6204
19.6322
19.6442
19.655
19.667
19.6789
19.6894
19.7013
19.7132
19.7242
19.7356
19.7472
19.759
19.7699
19.7819
19.7937
19.8045
19.8165
19.8283
19.8389
19.8508
19.8627
19.8737
19.885
19.8966
19.9086
19.9194
19.9313
19.9433
19.954
19.9659
19.978
19.9884
20.0003
20.012
20.0234
20.0344
20.0461
20.0581
20.0689
20.0807
20.0928
20.1035
20.1155
20.1275
20.138
20.1499
20.1615
20.1729
20.184
20.1956
20.2075
20.2186
20.2302
20.2423
20.2529
20.2649
20.2768
20.2874
20.2994
20.3108
20.3224
20.3336
20.3452
20.3571
20.3681
20.3797
20.3919
20.4023
20.4145
20.4263
20.4369
20.4489
20.4604
20.4718
20.4829
20.4948
20.5064
20.5177
20.5293
20.5412
20.5519
20.5642
20.5759
20.5866
20.5982
20.6099
20.6213
20.6324
20.6443
20.656
20.667
20.6787
20.691
20.7013
20.7137
20.7254
20.736
20.7476
20.7596
20.7709
20.782
20.7936
20.8057
20.8164
20.8283
20.8404
20.8508
20.8631
20.8748
20.8857
20.8971
20.9091
20.9203
20.9316
20.9429
20.9554
20.966
20.9779
20.9897
21.0004
21.0125
21.0242
21.035
21.0466
21.0585
21.0697
21.0812
21.0925
21.1048
21.1155
21.1274
21.1392
21.1499
21.1621
21.1738
21.1844
21.1962
21.2078
21.2194
21.2307
21.242
21.254
21.265
21.277
21.2888
21.2996
21.3115
21.3233
21.334
21.3457
21.3574
21.3689
21.38
21.3916
21.4036
21.4144
21.4265
21.4383
21.4489
21.4609
21.4729
21.4835
21.4952
21.5069
21.5185
21.5294
21.5412
21.5532
21.5639
21.5759
21.5878
21.5984
21.6104
21.6224
21.6331
21.6446
21.6563
21.6682
21.6789
21.6906
21.7027
21.7135
21.7253
21.7375
21.7479
21.76
21.7718
21.7824
21.7942
21.8057
21.8175
21.8285
21.8402
21.852
21.8631
21.875
21.8869
21.8974
21.9095
21.9212
21.932
21.9438
21.9551
21.967
21.9779
21.9896
22.0017
22.0126
22.0244
22.0363
22.0469
22.059
22.0708
22.0816
22.0932
22.1048
22.1164
22.1275
22.1393
22.1511
22.1621
22.174
22.1858
22.1964
22.2084
22.2202
22.2311
22.2426
22.2543
22.266
22.2769
22.2886
22.3007
22.3115
22.3234
22.3355
22.3459
22.3578
22.3697
22.3807
22.3919
22.4038
22.4155
22.4264
22.4381
22.4503
22.461
22.4729
22.485
22.4954
22.5075
22.5192
22.5302
22.5416
22.5533
22.5648
22.5761
22.5876
22.5998
22.6105
22.6225
22.6344
22.6448
22.657
22.6686
22.6797
22.6911
22.7027
22.7145
22.7257
22.737
22.7494
22.7598
22.7721
22.7838
22.7943
22.8065
22.8181
22.8291
22.8405
22.8523
22.8639
22.8752
22.8868
22.8987
22.9094
22.9217
22.9333
22.944
22.9559
22.9676
22.9786
[truncated: 630 more rows]
