# Supplementary material for: Sporosarcina pasteurii can clog and strengthen a porous medium mimic
Source: PLoS One. 2018 Nov 30;13(11):e0207489. doi: 10.1371/journal.pone.0207489 (PMC6267956; doi:10.1371/journal.pone.0207489)
Supplement: S1 Dataset — (ZIP) [file pone.0207489.s002.zip › Raw Data/(for Fig. 1) Compression test/Load test raw data/W4.xlsx]

## Sheet: Load
0
-0.002728
-0.009208
-0.027736
-0.03972
-0.013656
-0.018768
-0.0508
-0.026296
-0.011552
-0.040672
-0.005184
-0.018152
-0.01792
-0.020424
-0.028608
-0.019032
-0.022352
-0.008416
-0.027576
-0.015664
-0.01432
-0.024328
-0.025584
-0.0062
0.01104
-0.001632
-0.0012
-0.005064
-0.003488
0.003176
0.008464
-0.004576
0.008072
0.011136
0.033536
0.010896
-0.024464
0.01672
0.023712
0.037936
0.000928
0.01052
0.00144
0.025472
0.049064
0.025736
0.003536
0.024336
-0.000488
0.024336
0.017184
0.00924
-0.00352
0.030432
0.032728
0.027304
0.023056
0.053168
0.06184
0.072608
0.073328
0.088536
0.081664
0.113256
0.09836
0.10096
0.12892
0.1494
0.1342
0.141192
0.164496
0.184616
0.185896
0.198128
0.191888
0.170144
0.24368
0.257408
0.211144
0.251048
0.25964
0.280192
0.275096
0.272832
0.313352
0.30808
0.344664
0.35124
0.373352
0.37656
0.384144
0.421016
0.443552
0.456128
0.452032
0.477064
0.490104
0.516032
0.545136
0.568616
0.579248
0.58016
0.626096
0.660272
0.66948
0.686048
0.730192
0.747592
0.799504
0.813272
0.831208
0.8586
0.91788
0.91784
0.95988
1.01639
1.05832
1.05885
1.11359
1.1733
1.20878
1.23381
1.26974
1.32677
1.36362
1.40621
1.46791
1.49918
1.52985
1.60282
1.61092
1.70162
1.75084
1.77666
1.83748
1.89744
1.96546
2.00215
2.0773
2.11686
2.18976
2.24486
2.29562
2.34642
2.43368
2.49739
2.55602
2.63059
2.68133
2.75061
2.79935
2.89705
2.96526
3.01878
3.10907
3.18282
3.22045
3.28238
3.37396
3.44727
3.50062
3.54958
3.58999
3.67909
3.75914
3.84111
3.8921
3.95117
4.02492
4.1105
4.1768
4.23702
4.29955
4.3771
4.44534
4.5176
4.59177
4.66253
4.77353
4.84513
4.93488
5.00392
5.10606
5.1814
5.26268
5.36665
5.45171
5.57724
5.64761
5.71879
5.82486
5.97234
6.05866
6.14541
6.26142
6.3625
6.49183
6.60065
6.7635
6.84466
6.99248
7.1146
7.24394
7.39722
7.55251
7.67778
7.7966
7.96346
8.12275
8.26552
8.40886
8.5466
8.70271
8.87243
9.02705
9.17663
9.30838
9.5096
9.63918
9.80662
9.99165
10.1643
10.3203
10.5512
10.7103
10.8937
11.0624
11.2342
11.4301
11.6119
11.8248
11.9946
12.1818
12.3766
12.5842
12.761
12.9597
13.167
13.3496
13.5153
13.767
13.9706
14.1425
14.403
14.5967
14.7597
14.9929
15.212
15.3865
15.6299
15.8313
16.0827
16.2979
16.5257
16.753
16.9504
17.2309
17.4728
17.6671
17.949
18.1982
18.43
18.7112
18.9662
19.2752
19.5275
19.8228
20.0964
20.3626
20.6759
20.9931
21.2551
21.556
21.866
22.1651
22.5024
22.7475
23.0788
23.3538
23.7125
24.0224
24.2957
24.6486
24.986
25.2386
25.6217
25.9139
26.2171
26.5374
26.8669
27.2018
27.475
27.8594
28.1618
28.4325
28.7932
29.1505
29.4086
29.7845
30.0917
30.3947
30.719
31.0641
31.4229
31.6635
32.0619
32.4188
32.6765
33.0731
33.4152
33.7151
34.1093
34.424
34.754
35.0584
35.451
35.827
36.1232
36.4926
36.8952
37.1644
37.583
37.942
38.2481
38.661
39.0415
39.3823
39.7724
40.1647
40.535
40.8715
41.268
41.6756
41.9857
42.4409
42.7974
43.1495
43.5638
43.9296
44.3063
44.6706
45.117
45.5637
45.8778
46.3192
46.7384
47.0614
47.5425
47.9563
48.2688
48.683
49.1266
49.5209
49.8825
50.3193
50.7689
51.1605
51.6299
52.0839
52.3574
52.8805
53.3644
53.7077
54.1279
54.5944
55.0473
55.4543
55.9354
56.4192
56.7649
57.2947
57.7947
58.1299
58.6461
59.094
59.4954
59.9337
60.4443
60.9217
61.3166
61.839
62.3863
62.7375
63.2804
63.8096
64.1863
64.7392
65.255
65.6512
66.1538
66.7151
67.1816
67.6474
68.1644
68.7632
69.1907
69.7645
70.2807
70.6917
71.2856
71.7811
72.2422
72.7588
73.3156
73.8254
74.3375
74.8734
75.4648
75.8933
76.5248
77.0778
77.5397
78.159
78.7089
79.2007
79.7467
80.3583
80.8986
81.4234
82.0247
82.6613
83.1479
83.7962
84.3813
84.8823
85.5208
86.1674
86.639
87.2341
87.9051
88.4978
89.0333
89.6583
90.3511
90.8277
91.564
92.1823
92.6522
93.322
94.0525
94.5238
95.1266
95.7449
96.4272
96.9584
97.6547
98.324
98.8149
99.5346
100.177
100.652
101.32
102.03
102.536
103.175
103.781
104.484
105.02
105.694
106.352
106.845
107.588
108.278
108.758
109.451
110.125
110.652
111.294
111.906
112.618
113.179
113.869
114.604
115.123
115.857
116.588
117.075
117.829
118.505
119.102
119.764
120.416
121.137
121.73
122.503
123.17
123.765
124.508
125.293
125.799
126.588
127.329
127.924
128.592
129.281
130.089
130.703
131.494
132.226
132.825
133.638
134.478
134.961
135.8
136.57
137.247
137.879
138.641
139.474
140.107
140.924
141.685
142.252
143.11
143.951
144.488
145.305
146.067
146.815
147.455
148.257
149.058
149.703
150.537
151.426
151.965
152.876
153.692
154.265
155.144
155.943
156.624
157.363
158.192
159.023
159.753
160.534
161.421
161.957
162.928
163.723
164.324
165.214
166.001
166.755
167.495
168.29
169.152
169.824
170.668
171.553
172.16
173.123
173.93
174.541
175.4
176.225
176.931
177.69
178.522
179.354
180.034
180.895
181.782
182.338
183.341
184.2
184.779
185.576
186.46
187.234
187.946
188.74
189.692
190.321
191.17
192.115
192.695
193.614
194.466
195.08
195.886
196.785
197.578
198.245
199.02
199.957
200.603
201.499
202.408
202.971
203.867
204.781
205.397
206.195
207.028
207.811
208.598
209.305
210.252
210.88
211.801
212.678
213.246
214.176
214.976
215.63
216.452
217.278
218.062
218.808
219.548
220.508
221.086
221.999
222.906
223.442
224.41
225.223
225.81
226.628
227.5
228.222
228.972
229.77
230.607
231.236
232.17
232.985
233.552
234.478
235.279
235.875
236.652
237.486
238.237
238.886
239.67
240.597
241.14
242.028
242.841
243.418
244.234
245.097
245.617
246.364
247.17
247.97
248.522
249.297
250.175
250.717
251.584
252.382
252.908
253.715
254.534
255.054
255.818
256.533
257.334
257.942
258.667
259.484
260.068
260.873
261.66
262.159
262.988
263.785
264.29
265.058
265.713
266.508
267.044
267.788
268.584
269.12
269.895
270.711
271.064
271.925
272.693
273.18
273.906
274.512
275.243
275.801
276.544
277.265
277.804
278.551
279.266
279.663
280.466
281.178
281.666
282.276
282.94
283.615
284.118
284.851
285.539
285.998
286.728
287.509
287.782
288.622
289.248
289.751
290.264
290.955
291.561
292.068
292.69
293.413
293.833
294.543
295.247
295.561
296.303
296.909
297.455
297.924
298.527
299.157
299.613
300.193
300.967
301.297
301.939
302.588
302.919
303.608
304.16
304.612
305.13
305.709
306.302
306.785
307.246
308.003
308.283
308.972
309.529
309.812
310.496
311.039
311.439
311.913
312.454
313.021
313.49
313.938
314.581
314.903
315.575
316.124
316.387
316.999
317.542
317.898
318.346
318.885
319.397
319.807
320.283
320.851
321.121
321.81
322.351
322.567
323.107
323.673
323.985
324.419
324.873
325.428
325.739
326.221
326.777
326.998
327.615
328.158
328.362
328.815
329.364
329.701
330.089
330.496
331.041
331.298
331.771
332.341
332.529
333.083
333.616
333.782
334.273
334.718
335.022
335.433
335.783
336.379
336.624
337.023
337.557
337.805
338.322
338.773
338.94
339.419
339.801
340.133
340.518
340.802
341.34
341.564
342.023
342.499
342.67
343.21
343.641
343.773
344.221
344.668
344.884
345.28
345.62
346.079
346.312
346.772
347.208
347.376
347.859
348.272
348.392
348.86
349.25
349.494
349.789
350.171
350.619
350.755
351.191
351.676
351.814
352.238
352.677
352.78
353.209
353.604
353.921
354.095
354.483
354.9
355.074
355.496
355.911
356.007
356.464
356.887
356.958
357.408
357.702
358.052
358.244
358.548
358.962
359.182
359.54
359.973
360.044
360.517
360.852
360.946
361.409
361.67
362.002
362.242
362.5
362.921
363.146
363.512
363.945
363.966
364.451
364.786
364.893
365.331
365.556
365.848
366.078
366.416
366.78
367.02
367.369
367.733
367.801
368.286
368.553
368.691
369.042
369.337
369.616
369.787
370.166
370.515
370.689
371.037
371.482
371.473
371.955
372.264
372.371
372.621
373.025
373.26
373.448
373.751
374.155
374.267
374.635
375.04
375.043
375.494
375.843
375.983
376.235
376.575
376.816
377.041
377.241
377.727
377.81
378.176
378.528
378.512
378.98
379.299
379.388
379.705
380.026
380.199
380.552
380.71
381.172
381.215
381.64
381.953
381.994
382.419
382.687
382.776
383.099
383.392
383.658
383.874
384.114
384.519
384.619
385.022
385.304
385.393
385.788
386.067
386.14
386.475
386.732
387.025
387.213
387.405
387.832
387.906
388.346
388.653
388.695
389.081
389.449
389.469
389.781
390.049
390.328
390.474
390.784
391.163
391.224
391.605
391.921
391.917
392.334
392.688
392.745
393.03
393.271
393.655
393.743
394.044
394.423
394.494
394.857
395.235
395.215
395.64
395.931
395.945
396.312
396.504
396.844
397.025
397.28
397.604
397.731
398.09
398.417
398.413
398.835
399.097
399.205
399.534
399.67
400.052
400.18
400.488
400.833
400.936
401.292
401.631
401.637
402.03
402.352
402.418
402.699
402.952
403.247
403.409
403.756
404.05
404.153
404.525
404.867
404.794
405.226
405.524
405.601
405.84
406.094
406.42
406.528
406.847
407.235
407.249
407.655
408.036
407.934
408.324
408.623
408.745
408.931
409.248
409.589
409.652
409.961
410.344
410.394
410.807
411.161
411.082
411.5
411.798
411.927
412.15
412.403
412.693
412.874
413.129
413.522
413.566
413.976
414.306
414.232
414.717
414.907
415.092
415.299
415.573
415.894
416.028
416.215
416.685
416.636
417.109
417.408
417.324
417.813
418.023
418.146
418.347
418.685
418.901
419.117
419.363
419.731
419.768
420.26
420.505
420.513
420.865
421.191
421.302
421.503
421.817
422.107
422.25
422.543
422.997
422.887
423.396
423.673
423.658
423.955
424.357
424.427
424.661
424.892
425.283
425.33
425.685
426.065
425.973
426.47
426.802
426.796
427.092
427.427
427.502
427.806
427.943
428.439
428.49
428.811
429.154
429.142
429.568
429.887
429.877
430.243
430.587
430.638
430.968
431.107
431.589
431.598
431.994
432.297
432.329
432.78
433.099
433.044
433.413
433.742
433.889
434.144
434.326
434.724
434.861
435.282
435.546
435.568
436.053
436.36
436.293
436.705
437
437.126
437.283
437.571
437.951
438.034
438.458
438.718
438.739
439.201
439.647
439.484
439.903
440.2
440.379
440.512
440.837
441.23
441.297
441.646
442.023
442
442.455
442.849
442.776
443.169
443.428
443.745
443.825
444.159
444.528
444.607
444.911
445.37
445.294
445.779
446.114
446.055
446.432
446.695
446.997
447.137
447.452
447.783
447.944
448.259
448.667
448.594
449.095
449.416
449.377
449.795
450.035
450.304
450.472
450.8
451.165
451.265
451.656
452.032
451.991
452.497
452.866
452.812
453.135
453.466
453.698
453.89
454.235
454.548
454.658
455.099
455.447
455.376
455.898
456.24
456.212
456.537
456.908
457.159
457.314
457.579
458.008
458.098
458.543
458.968
458.841
459.353
459.739
459.744
459.993
460.377
460.722
460.837
461.173
461.602
461.627
462.097
462.537
462.465
462.891
463.33
463.352
463.662
463.988
464.217
464.477
464.716
465.208
465.268
465.716
466.084
466.045
466.597
466.86
466.958
467.286
467.615
467.833
468.123
468.314
468.892
468.828
469.344
469.765
469.642
470.214
470.571
470.595
470.93
471.337
471.531
471.779
472.105
472.519
472.601
473.167
473.499
473.479
473.951
474.371
474.38
474.711
475.119
475.379
475.548
475.888
476.44
476.38
476.957
477.313
477.291
477.755
478.29
478.253
478.592
478.902
479.291
479.394
479.801
480.329
480.282
480.814
481.243
481.246
481.684
482.175
482.165
482.564
482.844
483.248
483.391
483.775
484.272
484.313
484.815
485.22
485.205
485.746
486.173
486.135
486.655
486.85
487.313
487.454
487.882
488.328
488.402
488.88
489.365
489.225
489.835
490.236
490.274
490.686
490.95
491.389
491.584
492.059
492.448
492.567
493.092
493.48
493.429
494.041
494.405
494.521
494.794
495.197
495.605
495.756
496.266
496.725
496.777
497.329
497.913
497.745
498.383
498.771
498.905
499.12
499.659
500.037
500.161
500.6
501.161
501.131
501.729
502.299
502.176
502.763
503.137
503.406
503.567
504.039
504.463
504.662
505.009
505.671
505.616
506.234
506.733
506.663
507.281
507.651
507.858
508.157
508.636
508.989
509.294
509.629
510.26
510.229
510.896
511.368
511.305
511.922
512.259
512.484
512.83
513.236
513.779
513.978
514.387
514.97
515.013
515.698
516.115
516.106
516.637
517.121
517.322
517.695
518.115
518.589
518.813
519.248
519.843
519.833
520.546
521.029
520.991
521.507
522.084
522.234
522.545
522.984
523.547
523.668
524.178
524.776
524.821
525.477
525.997
526.007
526.497
527.096
527.322
527.607
528.008
528.656
528.762
529.321
529.942
529.943
530.623
531.207
531.147
531.709
532.25
532.461
532.894
533.224
533.907
534.013
534.579
535.127
535.214
535.933
536.415
536.457
537.013
537.494
537.809
538.237
538.531
539.276
539.37
539.971
540.551
540.591
541.321
541.853
541.867
542.441
543.059
543.28
543.685
544.101
544.676
544.935
545.63
546.119
546.18
546.948
547.517
547.538
548.124
548.693
549.026
549.312
549.785
550.556
550.652
551.328
551.977
551.988
552.71
553.462
553.375
553.953
554.467
554.932
555.141
555.676
556.453
556.552
557.225
557.88
557.919
558.597
559.331
559.298
559.92
560.387
560.912
561.15
561.724
562.378
562.594
563.197
563.93
563.964
564.699
565.392
565.39
566.111
566.467
567.06
567.359
567.968
568.629
568.896
569.454
570.264
570.122
571.084
571.663
571.722
572.441
572.906
573.374
573.777
574.417
574.999
575.372
576.053
576.689
576.72
577.696
578.198
578.373
578.917
579.464
580.014
580.359
581.03
581.729
581.938
582.663
583.505
583.391
584.369
585.006
585.134
585.593
586.33
586.851
587.25
587.751
588.594
588.79
589.545
590.334
590.35
591.235
591.92
592.165
592.623
593.333
593.929
594.313
594.738
595.767
595.861
596.65
597.423
597.47
598.405
599.074
599.338
599.899
600.581
601.092
601.676
602.072
603.112
603.151
604.056
604.747
604.861
605.804
606.419
606.636
607.249
607.905
608.562
609.084
609.545
610.485
610.725
611.703
612.357
612.491
613.407
614.056
614.306
615.01
615.772
616.341
616.736
617.409
618.343
618.522
619.668
620.336
620.406
621.348
622.23
622.327
623.079
623.696
624.436
624.809
625.501
626.442
626.725
627.658
628.464
628.53
629.42
630.264
630.544
631.201
631.855
632.803
633.069
633.784
634.75
635.07
635.945
636.931
636.935
637.921
638.766
638.97
639.85
640.444
641.386
641.764
642.525
643.404
643.826
644.771
645.664
645.73
646.687
647.562
647.903
648.757
649.256
650.262
650.613
651.469
652.431
652.728
653.759
654.7
654.721
655.741
656.689
657.047
657.779
658.493
659.357
659.776
660.755
661.616
662.021
663.116
663.945
664.075
665.213
666.14
666.532
667.255
668.019
668.992
669.417
670.345
671.417
671.682
672.771
673.873
673.913
675.027
675.932
676.5
677.074
677.937
679.001
679.374
680.33
681.493
681.692
682.855
683.927
683.998
685.182
686.055
686.656
687.295
688.133
689.117
689.795
690.571
691.841
692.02
693.214
694.311
694.441
695.706
696.45
697.183
697.92
698.746
699.898
700.456
701.317
702.626
702.745
704.153
705.163
705.345
706.677
707.551
708.142
708.915
709.975
710.844
711.682
712.627
713.752
714.047
715.611
716.534
716.785
717.85
718.933
719.604
720.288
721.451
722.472
723.116
724.133
725.616
725.607
727.234
728.289
728.511
729.631
730.86
731.451
732.245
733.178
734.522
734.933
736.185
737.555
737.642
739.299
740.414
740.753
741.765
743.083
743.719
744.665
745.543
747.195
747.558
748.807
750.025
750.344
751.885
753.092
753.37
754.555
755.848
756.461
757.656
758.385
760.018
760.514
761.806
762.971
763.422
765.088
766.263
766.469
767.86
768.966
769.944
770.976
771.84
773.273
773.994
775.463
776.66
777.095
778.674
779.967
780.266
781.662
782.859
783.871
784.709
785.853
787.358
787.918
789.522
790.873
791.297
792.959
794.513
794.599
796.067
797.437
798.479
799.217
800.613
802.093
802.616
804.227
805.757
806.037
807.802
809.361
809.659
811.05
812.306
813.738
814.3
815.69
817.288
817.989
819.435
821.306
821.434
823.346
824.795
825.015
826.761
828.029
829.399
830.288
831.666
833.146
834.07
835.685
837.35
837.602
839.618
840.972
841.576
843.302
844.4
845.931
846.858
848.235
850.078
850.925
852.554
854.238
854.644
856.676
858.196
858.696
860.328
861.755
863.076
864.227
865.803
867.492
868.416
870.289
872.03
872.366
874.492
876.149
876.793
878.321
880.021
881.28
882.349
883.93
885.932
886.747
888.683
890.654
890.818
892.965
894.779
895.558
896.963
898.771
900.366
901.31
903.016
905.339
905.93
908.016
909.956
910.167
912.55
914.439
915.136
916.766
918.522
919.934
921.418
922.875
925.289
926.042
928.248
930.184
930.52
933.119
934.763
935.8
937.414
939.122
940.87
942.461
943.755
946.427
946.934
949.579
951.334
951.781
954.555
956.376
957.249
959.007
960.971
962.677
964.321
966.102
968.311
969.118
971.966
973.621
974.356
976.816
978.949
979.886
[truncated: 630 more rows]

## Sheet: Extension
0
0.002172
0.010896
0.0255
0.03762
0.049872
0.061524
0.073764
0.086112
0.09768
0.110004
0.1224
0.133392
0.146184
0.158256
0.169704
0.181608
0.193656
0.205968
0.217464
0.229776
0.242232
0.253536
0.26592
0.278688
0.289356
0.302196
0.314376
0.325764
0.337536
0.349836
0.362076
0.373584
0.385692
0.398268
0.409488
0.421908
0.434508
0.445464
0.458064
0.470244
0.481932
0.493596
0.505812
0.518076
0.529704
0.541596
0.554532
0.565464
0.578076
0.590364
0.601368
0.614088
0.626208
0.637728
0.649632
0.66186
0.67392
0.68586
0.697704
0.710484
0.721476
0.734076
0.746424
0.757428
0.770148
0.782196
0.793668
0.805572
0.817764
0.829956
0.841764
0.85374
0.866328
0.8775
0.890172
0.902448
0.913584
0.925968
0.938292
0.949632
0.961632
0.97386
0.986088
0.997548
1.00972
1.0223
1.03338
1.04623
1.05838
1.06952
1.08191
1.09438
1.1057
1.11772
1.12973
1.14221
1.1535
1.16576
1.17841
1.18949
1.20205
1.21441
1.2255
1.23775
1.25024
1.26182
1.27357
1.28567
1.29838
1.30955
1.32173
1.33441
1.34549
1.35802
1.37064
1.38148
1.39392
1.40616
1.41762
1.42974
1.44169
1.45415
1.46563
1.47782
1.49028
1.50158
1.51415
1.52639
1.53754
1.5499
1.56209
1.57376
1.58585
1.59761
1.61022
1.62154
1.63382
1.64623
1.65755
1.67012
1.68245
1.69352
1.70586
1.7182
1.72969
1.74175
1.75375
1.76608
1.77757
1.79002
1.80229
1.81357
1.82611
1.83846
1.84944
1.86187
1.87421
1.88578
1.89757
1.9097
1.92224
1.93349
1.94592
1.95835
1.96951
1.98204
1.99464
2.00551
2.01787
2.03008
2.04196
2.05344
2.06568
2.07829
2.08952
2.10181
2.11439
2.12558
2.13804
2.15058
2.16152
2.17392
2.18598
2.19802
2.2096
2.2217
2.23406
2.2457
2.25774
2.27041
2.28149
2.29406
2.30645
2.31749
2.33
2.3419
2.354
2.36556
2.37778
2.39016
2.40169
2.41384
2.42648
2.43737
2.45016
2.46234
2.47345
2.48597
2.49799
2.50979
2.52151
2.53386
2.54596
2.55778
2.56997
2.58235
2.59345
2.6063
2.6184
2.62962
2.64179
2.65399
2.66586
2.67752
2.6898
2.70214
2.71357
2.72581
2.73866
2.74936
2.76222
2.77448
2.78563
2.79769
2.81017
2.82198
2.83356
2.84563
2.8582
2.86952
2.88187
2.89446
2.90543
2.9181
2.93033
2.94184
2.95374
2.96612
2.97792
2.98963
3.00143
3.01451
3.0256
3.03798
3.05034
3.06134
3.07405
3.08632
3.09762
3.10972
3.12198
3.13381
3.14584
3.15758
3.17044
3.18157
3.19404
3.20638
3.21748
3.23018
3.24236
3.25354
3.26572
3.27787
3.28982
3.30176
3.31361
3.32623
3.3376
3.35015
3.36235
3.37356
3.38616
3.3984
3.40955
3.42174
3.43399
3.44597
3.45754
3.46968
3.48224
3.49337
3.50612
3.5184
3.52945
3.54199
3.55463
3.56558
3.57782
3.58992
3.60199
3.61351
3.62575
3.63836
3.6495
3.66198
3.6744
3.68542
3.69792
3.71042
3.72168
3.73367
3.74579
3.75827
3.76956
3.78168
3.79429
3.80557
3.81798
3.83057
3.8414
3.85408
3.86634
3.87749
3.8898
3.90169
3.91409
3.92563
3.93775
3.95015
3.96166
3.97402
3.98647
3.9975
4.01011
4.02222
4.03362
4.04592
4.05763
4.07011
4.08154
4.09372
4.10624
4.1176
4.13004
4.14246
4.15348
4.16603
4.17836
4.18963
4.20173
4.21381
4.22598
4.23756
4.24987
4.26226
4.27352
4.28605
4.29846
4.30945
4.322
4.33438
4.34568
4.35756
4.36985
4.3822
4.39352
4.40573
4.41835
4.42954
4.44198
4.45463
4.46545
4.47802
4.49018
4.50181
4.51349
4.52586
4.53815
4.54951
4.56172
4.5744
4.58556
4.59804
4.61059
4.62142
4.63398
4.64617
4.6578
4.66969
4.68181
4.69396
4.70568
4.71764
4.73035
4.74157
4.75404
4.76638
4.77746
4.79011
4.80202
4.81385
4.82564
4.83781
4.85005
4.86176
4.87364
4.88646
4.89743
4.91012
4.92235
4.93343
4.9461
4.95812
4.96978
4.98156
4.99388
5.00594
5.01776
5.02976
5.04229
5.05352
5.06628
5.07836
5.0896
5.10193
5.11418
5.1257
5.1375
5.14981
5.16204
5.17362
5.1857
5.19863
5.20939
5.22218
5.23448
5.2456
5.25772
5.27039
5.28187
5.29361
5.30567
5.31822
5.32943
5.34181
5.35444
5.36543
5.37809
5.39039
5.40167
5.41387
5.4263
5.43778
5.44968
5.46157
5.47434
5.48555
5.4979
5.51029
5.52144
5.53403
5.54635
5.55755
5.56986
5.58216
5.59372
5.60581
5.61755
5.63027
5.64166
5.65397
5.66628
5.67755
5.69015
5.7024
5.71343
5.72588
5.73809
5.74975
5.7618
5.77358
5.78608
5.79757
5.81006
5.82227
5.8337
5.84608
5.8584
5.86955
5.88192
5.8942
5.90582
5.91763
5.9296
5.94218
5.95351
5.96608
5.97828
5.98951
6.002
6.0147
6.02543
6.038
6.05012
6.06197
6.07342
6.08569
6.09832
6.10956
6.12185
6.13435
6.14545
6.15793
6.17052
6.18157
6.1938
6.20594
6.21817
6.22948
6.2417
6.25422
6.26562
6.27775
6.29065
6.30142
6.31408
6.32644
6.33743
6.3499
6.36193
6.37391
6.38557
6.39772
6.41008
6.42175
6.43385
6.4464
6.45736
6.47015
6.48224
6.49349
6.50597
6.51787
6.52991
6.54161
6.55364
6.56614
6.57762
6.58991
6.60236
6.61351
6.62623
6.63842
6.64954
6.66187
6.67396
6.68586
6.69763
6.70985
6.72209
6.73356
6.74597
6.75839
6.76939
6.78217
6.79441
6.80562
6.8177
6.82994
6.84204
6.85356
6.86564
6.87832
6.88955
6.90187
6.91458
6.92551
6.9381
6.9503
6.96168
6.97357
6.986
6.99816
7.00958
7.02157
7.03428
7.04555
7.05788
7.07053
7.08155
7.09409
7.1063
7.1177
7.12968
7.14198
7.15397
7.16576
7.17752
7.19022
7.20155
7.21397
7.22645
7.23749
7.25023
7.26215
7.27366
7.2857
7.29798
7.30998
7.32179
7.33355
7.34632
7.35742
7.37008
7.38239
7.3934
7.40615
7.41832
7.42961
7.44168
7.45408
7.46586
7.47769
7.48976
7.50215
7.51349
7.52618
7.53835
7.54951
7.56211
7.57428
7.58561
7.59762
7.61
7.62202
7.63357
7.64558
7.6584
7.66943
7.68212
7.69444
7.70562
7.71791
7.7305
7.74172
7.75369
7.76581
7.77811
7.78944
7.80164
7.81436
7.82545
7.83808
7.85042
7.86164
7.87396
7.88645
7.89767
7.90979
7.92169
7.93421
7.94558
7.9577
7.97018
7.98158
7.99398
8.0064
8.01752
8.02993
8.04234
8.05363
8.06591
8.07766
8.0902
8.10155
8.1138
8.12626
8.13763
8.15
8.16251
8.17333
8.18603
8.19823
8.20964
8.22186
8.23367
8.24604
8.25751
8.26992
8.28221
8.29369
8.30612
8.31844
8.32942
8.34212
8.3543
8.36575
8.37755
8.38974
8.40204
8.41345
8.4259
8.43822
8.44951
8.46206
8.47472
8.48539
8.49816
8.51028
8.52185
8.53348
8.54582
8.55808
8.56961
8.58168
8.59426
8.60543
8.61803
8.63054
8.64149
8.65398
8.66615
8.678
8.68955
8.7018
8.71414
8.72569
8.73762
8.75051
8.76156
8.77404
8.7864
8.79739
8.81
8.82208
8.83378
8.8456
8.85779
8.87
8.88179
8.89369
8.90647
8.91749
8.93015
8.94241
8.95349
8.96612
8.97803
8.98975
9.00157
9.0137
9.02608
9.03775
9.04972
9.06228
9.07351
9.08626
9.09846
9.10956
9.12196
9.1342
9.14575
9.15757
9.16991
9.18203
9.1936
9.20578
9.21829
9.22934
9.24223
9.25447
9.26549
9.27782
9.29029
9.3018
9.31361
9.32574
9.33816
9.34951
9.36181
9.37442
9.38545
9.3981
9.41041
9.42156
9.43373
9.44621
9.45791
9.46963
9.48164
9.49434
9.5055
9.51782
9.53041
9.54152
9.55409
9.5665
9.57757
9.58991
9.60211
9.61373
9.62569
9.63749
9.65024
9.66163
9.67384
9.68628
9.69755
9.71021
9.72238
9.73356
9.74586
9.75804
9.76988
9.78185
9.79354
9.80626
9.81746
9.82988
9.8424
9.85343
9.86622
9.87844
9.88952
9.90174
9.91421
9.9258
9.93768
9.94967
9.9621
9.9735
9.98608
9.99834
10.0096
10.0221
10.0344
10.0455
10.0578
10.0701
10.0819
10.0936
10.1056
10.1183
10.1294
10.1419
10.1544
10.1656
10.178
10.1905
10.2016
10.2138
10.226
10.238
10.2494
10.2617
10.2742
10.2855
10.2979
10.3104
10.3216
10.334
10.3465
10.3576
10.3699
10.3819
10.3941
10.4056
10.4177
10.4301
10.4417
10.4539
10.4664
10.4775
10.4901
10.5024
10.5135
10.526
10.5378
10.55
10.5616
10.5737
10.5862
10.5977
10.6099
10.6225
10.6333
10.6461
10.6583
10.6695
10.682
10.6939
10.7059
10.7175
10.7298
10.7421
10.7538
10.766
10.7784
10.7894
10.8022
10.8143
10.8257
10.8378
10.8499
10.862
10.8734
10.8858
10.8982
10.9096
10.9219
10.9347
10.9455
10.9582
10.9704
10.9817
10.9935
11.006
11.0181
11.0295
11.0417
11.0543
11.0655
11.0779
11.0906
11.1014
11.1141
11.1263
11.1378
11.1496
11.162
11.174
11.1857
11.1975
11.2105
11.2216
11.234
11.2464
11.2573
11.2701
11.2823
11.2937
11.3057
11.318
11.3298
11.3419
11.3535
11.3664
11.3775
11.3901
11.4024
11.4135
11.4262
11.4382
11.4496
11.4617
11.4738
11.4859
11.4977
11.5096
11.5223
11.5335
11.5462
11.5584
11.5696
11.5821
11.5943
11.6056
11.6177
11.6299
11.6421
11.6536
11.6656
11.6782
11.6895
11.7022
11.7144
11.7255
11.7379
11.7505
11.7617
11.7737
11.7859
11.7981
11.8094
11.8217
11.8343
11.8455
11.858
11.8704
11.8815
11.8938
11.9064
11.9178
11.9296
11.9418
11.9543
11.9655
11.9777
11.9904
12.0015
12.014
12.0265
12.0375
12.05
12.0623
12.0735
12.0858
12.0977
12.1101
12.1216
12.1338
12.1462
12.1576
12.1701
12.1824
12.1935
12.206
12.2181
12.2297
12.2419
12.2536
12.2662
12.2775
12.2898
12.3023
12.3136
12.3261
12.3385
12.3495
12.362
12.3743
12.3857
12.3977
12.4098
12.422
12.4335
12.4459
12.4582
12.4696
12.4821
12.4945
12.5054
12.518
12.5303
12.5418
12.5536
12.5657
12.5782
12.5895
12.6018
12.6144
12.6256
12.638
12.6506
12.6615
12.6739
12.6862
12.6979
12.7094
12.7218
12.7343
12.7455
12.7578
12.7704
12.7815
12.794
12.8066
12.8175
12.83
12.8422
12.8539
12.8656
12.8777
12.8901
12.9017
12.9137
12.9263
12.9375
12.95
12.9625
12.9734
12.9862
12.998
13.0099
13.0216
13.0338
13.0462
13.0578
13.0697
13.0824
13.0934
13.1061
13.1185
13.1294
13.1421
13.1541
13.1658
13.1775
13.1899
13.202
13.2138
13.2259
13.2383
13.2494
13.2623
13.2744
13.2856
13.2978
13.3101
13.3218
13.3335
13.3458
13.3581
13.3696
13.3818
13.3946
13.4054
13.4183
13.4305
13.4417
13.4537
13.4663
13.4779
13.4896
13.5016
13.5143
13.5254
13.5379
13.5505
13.5614
13.5741
13.5865
13.5977
13.6098
13.6222
13.6339
13.6457
13.6574
13.6704
13.6816
13.6939
13.7063
13.7174
13.7301
13.7424
13.7535
13.7658
13.7781
13.7897
13.8018
13.8136
13.8264
13.8376
13.85
13.8624
13.8735
13.8862
13.8984
13.9095
13.9218
13.934
13.9458
13.9577
13.9696
13.9821
13.9935
14.0061
14.0183
14.0296
14.0422
14.0544
14.0655
14.0779
14.0901
14.1019
14.1135
14.1257
14.1382
14.1494
14.1621
14.1743
14.1855
14.1981
14.2107
14.2215
14.2339
14.246
14.258
14.2695
14.2817
14.2943
14.3055
14.3179
14.3304
14.3415
14.354
14.3665
14.3776
14.3898
14.4019
14.4142
14.4255
14.4377
14.4503
14.4616
14.4738
14.4866
14.4975
14.5101
14.5224
14.5335
14.5458
14.5578
14.5701
14.5816
14.5938
14.6061
14.6177
14.6299
14.6425
14.6535
14.6661
14.6784
14.6895
14.7019
14.7138
14.726
14.7375
14.7497
14.7622
14.7736
14.786
14.7984
14.8095
14.8221
14.8344
14.8456
14.8577
14.8699
14.8819
14.8936
14.9058
14.9182
14.9296
14.942
14.9544
14.9654
14.9781
14.9904
15.0016
15.0137
15.026
15.0381
15.0496
15.0617
15.0743
15.0855
15.098
15.1106
15.1214
15.134
15.1463
15.1577
15.1695
15.1818
15.1941
15.2055
15.2177
15.2304
15.2415
15.254
15.2665
15.2775
15.29
15.3023
15.3138
15.3257
15.3379
15.3499
15.3617
15.3736
15.3863
15.3976
15.41
15.4224
15.4335
15.4462
15.4581
15.4697
15.4817
15.4939
15.506
15.5178
15.5295
15.5425
15.5534
15.5661
15.5784
15.5894
15.6021
15.6144
15.6256
15.6376
15.65
15.6619
15.6737
15.6858
15.6983
15.7095
15.7223
15.7344
15.7456
15.758
15.7703
15.7817
15.7936
15.8059
15.818
15.8295
15.8417
15.8545
15.8654
15.8782
15.8905
15.9015
15.9139
15.9265
15.9377
15.9497
15.9617
15.9741
15.9855
15.9977
16.0104
16.0214
16.0341
16.0464
16.0576
16.0699
16.0824
16.0937
16.1057
16.1176
16.1303
16.1416
16.1538
16.1663
16.1775
16.19
16.2024
16.2134
16.2259
16.2383
16.2495
16.2619
16.2736
16.2862
16.2976
16.3098
16.3223
16.3335
16.3461
16.3585
16.3693
16.382
16.3942
16.4057
16.4178
16.4296
16.442
16.4536
16.4659
16.4782
16.4897
16.5022
16.5144
16.5254
16.538
16.5502
16.5618
16.5736
16.5857
16.5981
16.6094
16.6219
16.6343
16.6455
16.658
16.6708
16.6814
16.6941
16.7062
16.7178
16.7294
16.7418
16.7541
16.7655
16.7778
16.7903
16.8014
16.814
16.8266
16.8375
16.8499
16.8621
16.8741
16.8855
16.8978
16.9101
16.9217
16.9336
16.9465
16.9575
16.9701
16.9825
16.9934
17.006
17.018
17.0298
17.0416
17.0538
17.066
17.0777
17.0898
17.1024
17.1135
17.1262
17.1384
17.1495
17.162
17.1739
17.1858
17.1976
17.2097
17.2222
17.2337
17.2458
17.2584
17.2695
17.2822
17.2944
17.3055
17.3179
17.3301
17.3418
17.3536
17.3658
17.3781
17.3896
17.4018
17.4144
17.4254
17.4383
17.4504
17.4615
17.4738
17.4862
17.4979
17.5096
17.5217
17.5342
17.5455
17.5578
17.5705
17.5815
17.5941
17.6064
17.6176
17.6297
17.6421
17.654
17.6655
17.6776
17.6903
17.7015
17.7139
17.7265
17.7375
17.7501
17.7625
17.7736
17.7858
17.7981
17.8097
17.8217
17.8335
17.8463
17.8576
17.87
17.8823
17.8935
17.9062
17.9183
17.9296
17.9418
17.954
17.9659
17.9778
17.9895
18.0023
18.0135
18.026
18.0384
18.0494
18.0622
18.0744
18.0856
18.0977
18.1102
18.1218
18.1337
18.1457
18.1581
18.1695
18.1821
18.1943
18.2055
18.2182
18.2304
18.2416
18.2538
18.2661
18.2779
18.2895
18.3015
18.3144
18.3255
18.338
18.3505
18.3615
18.3739
18.3866
18.3977
18.4098
18.4219
18.4341
18.4454
18.4576
18.4704
18.4815
18.494
18.5064
18.5176
18.5299
18.5426
18.5536
18.5658
18.5778
18.5901
18.6015
18.6137
18.6262
18.6376
18.6499
18.6625
18.6735
18.686
18.6985
18.7095
18.722
18.7337
18.7461
18.7575
18.7698
18.7822
18.7937
18.8059
18.8185
18.8293
18.8422
18.8543
18.8655
18.8779
18.8898
18.9019
18.9135
18.9259
18.9381
18.9497
18.9621
18.9744
18.9854
18.9983
19.0104
19.0217
19.0336
19.0458
19.0579
19.0695
19.0818
19.0942
19.1055
19.118
19.1307
19.1413
19.1542
19.1664
19.1777
19.1895
19.2018
19.214
19.2255
19.2376
19.2502
19.2615
19.2739
19.2865
19.2975
19.31
19.3223
19.3339
19.3456
19.3579
19.3701
19.3817
19.3935
19.4065
19.4175
19.43
19.4424
19.4534
19.466
19.4782
19.4897
19.5016
19.5139
19.5259
19.5378
19.5496
19.5625
19.5735
19.5861
19.5984
19.6095
19.6221
19.6341
19.6456
19.6576
19.6698
19.682
19.6937
19.7056
19.7183
19.7295
19.7423
19.7545
19.7656
19.7781
19.7902
19.8016
19.8136
19.826
19.838
19.8495
19.8617
19.8742
19.8854
19.8983
19.9105
19.9215
19.9339
19.9464
19.9576
19.9697
19.9818
19.9941
20.0055
20.0177
20.0303
20.0416
20.0541
20.0664
20.0775
20.0899
20.1022
20.1138
20.1256
20.1377
20.1503
20.1615
20.1737
20.1863
20.1976
20.21
20.2226
20.2335
20.2459
20.2582
20.2696
20.2817
20.2936
20.3062
20.3176
20.3298
20.3422
20.3536
20.3662
20.3785
20.3896
20.4019
20.4142
20.4257
20.4378
20.4496
20.4622
20.4735
20.4858
20.4983
20.5095
20.5221
20.5345
20.5455
20.5578
20.5703
20.5817
20.5937
20.6058
20.6181
20.6295
20.642
20.6543
20.6656
20.6781
20.6904
20.7014
20.7139
20.7263
20.7378
20.7496
20.7617
20.7742
20.7855
20.7979
20.8104
20.8216
20.834
20.8466
20.8575
20.8698
20.8821
20.8939
20.9054
20.9177
20.9302
20.9415
20.9538
20.9664
20.9775
20.99
21.0026
21.0135
21.026
21.0381
21.05
21.0616
21.0737
21.0861
21.0977
21.1097
21.1224
21.1335
21.146
21.1584
21.1695
21.182
21.1939
21.2059
21.2177
21.2297
21.2422
21.2537
21.2658
21.2785
21.2894
21.3021
21.3144
21.3254
21.338
21.35
21.3618
21.3735
21.3859
21.398
21.4097
21.4219
21.4343
21.4454
21.4583
21.4705
21.4816
21.4937
21.506
21.5179
21.5295
21.5418
21.5541
21.5656
21.5778
21.5906
21.6014
21.6143
21.6265
21.6376
21.6497
21.6622
21.6739
21.6856
21.6977
21.7102
21.7214
21.7339
21.7465
21.7574
21.7702
21.7824
21.7938
21.8057
21.8181
21.8299
21.8417
21.8535
21.8665
21.8776
21.8899
21.9023
21.9134
21.9261
21.9383
21.9496
21.9617
21.9741
21.9858
21.9978
22.0095
22.0224
22.0336
22.046
22.0583
22.0695
22.0822
22.0944
22.1055
22.1178
22.1299
22.1419
22.1538
22.1656
22.1781
22.1896
22.2021
22.2144
22.2256
22.2381
22.2504
22.2616
22.2738
22.286
22.298
22.3095
22.3216
22.3342
22.3455
22.358
22.3704
22.3815
22.394
22.4065
22.4176
22.4297
22.442
22.4541
22.4654
22.4778
22.4903
22.5015
22.514
22.5264
22.5375
22.5499
22.5625
22.5737
22.5857
22.5978
22.6103
22.6215
22.6337
22.6463
22.6575
22.6699
22.6826
22.6935
22.7061
22.7184
22.7294
22.7418
22.7538
22.7661
22.7776
22.7898
22.8021
22.8136
22.8261
22.8385
22.8495
22.8621
22.8743
22.8856
22.8979
22.9097
22.9221
22.9335
22.9457
22.9582
22.9696
22.982
22.9944
23.0055
23.0181
23.0304
23.0416
23.0537
23.0658
23.0779
23.0895
23.1018
23.1142
23.1256
23.1381
23.1504
23.1614
23.174
23.1863
23.1977
23.2096
23.2219
23.2341
23.2455
23.2577
23.2703
23.2816
23.294
23.3066
23.3175
23.3299
23.3423
23.3538
23.3655
23.3778
23.3901
23.4014
23.4137
23.4264
23.4376
23.45
23.4626
23.4735
23.4861
23.4983
23.5098
23.5217
23.5339
23.5459
23.5577
23.5696
23.5824
23.5935
23.6061
23.6185
23.6294
23.6421
23.6541
23.6658
23.6776
23.6898
23.702
23.7138
23.7256
23.7385
23.7494
23.7622
23.7744
23.7854
23.7981
23.8102
23.8217
23.8336
23.8459
23.8579
23.8697
23.8818
23.8943
23.9054
23.9183
23.9304
23.9416
23.9539
23.9662
23.9777
[truncated: 630 more rows]
