# Supplementary material for: Sporosarcina pasteurii can clog and strengthen a porous medium mimic
Source: PLoS One. 2018 Nov 30;13(11):e0207489. doi: 10.1371/journal.pone.0207489 (PMC6267956; doi:10.1371/journal.pone.0207489)
Supplement: S1 Dataset — (ZIP) [file pone.0207489.s002.zip › Raw Data/(for Fig. 1) Compression test/Load test raw data/W5.xlsx]

## Sheet: Load
0
-0.0025575
-0.0086325
-0.0260025
-0.0372375
-0.0128025
-0.017595
-0.047625
-0.0246525
-0.01083
-0.03813
-0.00486
-0.0170175
-0.0168
-0.0191475
-0.02682
-0.0178425
-0.020955
-0.00789
-0.0258525
-0.014685
-0.013425
-0.0228075
-0.023985
-0.0058125
0.01035
-0.00153
-0.001125
-0.0047475
-0.00327
0.0029775
0.007935
-0.00429
0.0075675
0.01044
0.03144
0.010215
-0.022935
0.015675
0.02223
0.035565
0.00087
0.0098625
0.00135
0.02388
0.0459975
0.0241275
0.003315
0.022815
-0.0004575
0.022815
0.01611
0.0086625
-0.0033
0.02853
0.0306825
0.0255975
0.021615
0.049845
0.057975
0.06807
0.068745
0.0830025
0.07656
0.106178
0.0922125
0.09465
0.120862
0.140063
0.125812
0.132367
0.154215
0.173077
0.174278
0.185745
0.179895
0.15951
0.22845
0.24132
0.197947
0.235357
0.243413
0.26268
0.257903
0.25578
0.293767
0.288825
0.323122
0.329288
0.350017
0.353025
0.360135
0.394703
0.41583
0.42762
0.42378
0.447248
0.459473
0.48378
0.511065
0.533077
0.543045
0.5439
0.586965
0.619005
0.627637
0.64317
0.684555
0.700867
0.749535
0.762443
0.779257
0.804938
0.860513
0.860475
0.899888
0.952867
0.992175
0.99267
1.04399
1.09997
1.13323
1.1567
1.19039
1.24385
1.2784
1.31832
1.37617
1.40548
1.43423
1.50264
1.51024
1.59527
1.64141
1.66562
1.72264
1.77885
1.84261
1.87702
1.94747
1.98455
2.0529
2.10455
2.15214
2.19977
2.28158
2.34131
2.39627
2.46618
2.51375
2.5787
2.62439
2.71598
2.77994
2.83011
2.91475
2.9839
3.01917
3.07723
3.16309
3.23182
3.28183
3.32773
3.36562
3.44915
3.5242
3.60104
3.64885
3.70422
3.77336
3.85359
3.91575
3.97221
4.03083
4.10353
4.16751
4.23525
4.30478
4.37112
4.47518
4.54231
4.62645
4.69118
4.78693
4.85756
4.93376
5.03123
5.11098
5.22866
5.29463
5.36137
5.46081
5.59906
5.67999
5.76132
5.87009
5.96485
6.08609
6.18811
6.34079
6.41687
6.55545
6.66994
6.7912
6.9349
7.08048
7.19792
7.30931
7.46574
7.61508
7.74893
7.8833
8.01244
8.15879
8.3179
8.46286
8.60309
8.72661
8.91525
9.03674
9.1937
9.36717
9.52905
9.6753
9.89179
10.0409
10.2129
10.371
10.532
10.7158
10.8861
11.0858
11.2449
11.4204
11.6031
11.7977
11.9635
12.1497
12.3441
12.5153
12.6706
12.9066
13.0975
13.2586
13.5028
13.6844
13.8372
14.0558
14.2612
14.4249
14.653
14.8418
15.0775
15.2793
15.4928
15.7059
15.891
16.154
16.3807
16.5629
16.8272
17.0608
17.2781
17.5418
17.7808
18.0705
18.3071
18.5839
18.8404
19.0899
19.3836
19.681
19.9267
20.2088
20.4994
20.7797
21.096
21.3258
21.6364
21.8941
22.2304
22.521
22.7772
23.1081
23.4244
23.6612
24.0204
24.2943
24.5786
24.8788
25.1877
25.5017
25.7578
26.1182
26.4017
26.6555
26.9936
27.3286
27.5706
27.9229
28.211
28.495
28.7991
29.1226
29.4589
29.6846
30.058
30.3926
30.6342
31.006
31.3267
31.6079
31.9775
32.2725
32.5818
32.8672
33.2353
33.5879
33.8655
34.2118
34.5893
34.8417
35.2341
35.5706
35.8576
36.2447
36.6014
36.9209
37.2866
37.6544
38.0016
38.317
38.6888
39.0708
39.3616
39.7883
40.1225
40.4527
40.8411
41.184
41.5371
41.8787
42.2972
42.7159
43.0104
43.4242
43.8173
44.12
44.5711
44.959
45.252
45.6403
46.0562
46.4259
46.7648
47.1743
47.5958
47.963
48.403
48.8286
49.0851
49.5755
50.0291
50.351
50.7449
51.1822
51.6069
51.9884
52.4395
52.893
53.2171
53.7138
54.1825
54.4968
54.9807
55.4006
55.7769
56.1878
56.6666
57.1141
57.4843
57.9741
58.4872
58.8164
59.3254
59.8215
60.1747
60.693
61.1766
61.548
62.0192
62.5454
62.9827
63.4194
63.9041
64.4655
64.8662
65.4042
65.8881
66.2735
66.8302
67.2947
67.727
68.2114
68.7333
69.2113
69.6914
70.1938
70.7482
71.1499
71.742
72.2604
72.6935
73.2741
73.7896
74.2507
74.7626
75.3359
75.8424
76.3344
76.8981
77.495
77.9512
78.5589
79.1074
79.5772
80.1758
80.7819
81.224
81.782
82.4111
82.9667
83.4687
84.0547
84.7042
85.151
85.8413
86.4209
86.8614
87.4894
88.1742
88.6161
89.1812
89.7608
90.4005
90.8985
91.5512
92.1787
92.639
93.3137
93.9158
94.361
94.9878
95.653
96.1275
96.7269
97.2946
97.954
98.4562
99.0884
99.7054
100.167
100.864
101.51
101.96
102.611
103.242
103.736
104.338
104.912
105.579
106.106
106.752
107.441
107.928
108.616
109.301
109.758
110.465
111.099
111.658
112.278
112.89
113.566
114.122
114.846
115.472
116.029
116.726
117.462
117.936
118.676
119.371
119.928
120.555
121.201
121.959
122.534
123.276
123.962
124.523
125.286
126.073
126.526
127.313
128.034
128.669
129.261
129.976
130.757
131.35
132.116
132.83
133.362
134.166
134.954
135.457
136.224
136.938
137.639
138.239
138.991
139.742
140.347
141.129
141.962
142.467
143.321
144.086
144.623
145.447
146.197
146.835
147.528
148.305
149.084
149.768
150.501
151.333
151.834
152.745
153.49
154.053
154.888
155.626
156.333
157.027
157.772
158.58
159.21
160.001
160.831
161.4
162.303
163.059
163.632
164.437
165.211
165.873
166.584
167.364
168.144
168.782
169.589
170.421
170.942
171.883
172.687
173.231
173.977
174.806
175.532
176.199
176.944
177.836
178.426
179.222
180.108
180.652
181.513
182.312
182.887
183.644
184.486
185.23
185.855
186.581
187.46
188.065
188.905
189.757
190.286
191.125
191.982
192.56
193.308
194.089
194.823
195.561
196.224
197.111
197.7
198.563
199.386
199.919
200.79
201.54
202.153
202.924
203.698
204.433
205.133
205.826
206.726
207.268
208.124
208.975
209.476
210.384
211.146
211.697
212.464
213.281
213.958
214.662
215.41
216.194
216.783
217.659
218.424
218.955
219.823
220.574
221.133
221.861
222.643
223.347
223.956
224.69
225.56
226.069
226.901
227.664
228.205
228.969
229.778
230.266
230.967
231.722
232.472
232.99
233.716
234.539
235.047
235.86
236.609
237.102
237.858
238.626
239.113
239.83
240.5
241.251
241.821
242.5
243.266
243.814
244.569
245.306
245.774
246.551
247.299
247.771
248.492
249.106
249.851
250.354
251.052
251.797
252.3
253.026
253.791
254.122
254.93
255.649
256.106
256.786
257.355
258.041
258.564
259.26
259.936
260.441
261.141
261.812
262.184
262.936
263.605
264.062
264.634
265.256
265.889
266.361
267.048
267.693
268.123
268.808
269.539
269.795
270.583
271.17
271.641
272.123
272.77
273.339
273.814
274.397
275.075
275.469
276.134
276.794
277.089
277.784
278.352
278.864
279.304
279.869
280.46
280.887
281.431
282.157
282.466
283.067
283.676
283.987
284.633
285.15
285.574
286.059
286.602
287.159
287.611
288.043
288.753
289.015
289.662
290.184
290.448
291.09
291.599
291.974
292.418
292.925
293.457
293.897
294.317
294.92
295.222
295.852
296.366
296.613
297.187
297.695
298.029
298.45
298.954
299.434
299.819
300.266
300.797
301.051
301.697
302.204
302.406
302.913
303.443
303.736
304.143
304.569
305.089
305.38
305.833
306.354
306.56
307.139
307.648
307.839
308.265
308.779
309.095
309.458
309.84
310.351
310.592
311.035
311.57
311.746
312.265
312.765
312.92
313.381
313.798
314.083
314.468
314.797
315.355
315.585
315.959
316.46
316.693
317.177
317.599
317.756
318.206
318.564
318.875
319.236
319.502
320.007
320.216
320.647
321.093
321.253
321.759
322.163
322.287
322.708
323.126
323.328
323.7
324.019
324.449
324.667
325.098
325.507
325.665
326.117
326.505
326.617
327.056
327.422
327.65
327.927
328.285
328.705
328.832
329.242
329.697
329.825
330.223
330.634
330.732
331.133
331.504
331.801
331.964
332.327
332.718
332.882
333.278
333.667
333.757
334.185
334.581
334.648
335.07
335.345
335.674
335.853
336.139
336.526
336.734
337.069
337.475
337.542
337.984
338.299
338.387
338.821
339.065
339.377
339.602
339.844
340.238
340.449
340.793
341.198
341.218
341.673
341.987
342.087
342.497
342.708
342.983
343.198
343.515
343.856
344.082
344.409
344.75
344.813
345.268
345.518
345.648
345.977
346.254
346.515
346.675
347.031
347.358
347.521
347.847
348.264
348.256
348.708
348.997
349.098
349.332
349.711
349.931
350.107
350.392
350.77
350.875
351.221
351.6
351.602
352.026
352.353
352.484
352.72
353.04
353.265
353.476
353.663
354.119
354.197
354.54
354.87
354.855
355.294
355.593
355.676
355.973
356.274
356.437
356.768
356.916
357.349
357.389
357.787
358.081
358.119
358.517
358.769
358.852
359.155
359.43
359.68
359.882
360.107
360.486
360.58
360.959
361.222
361.306
361.676
361.938
362.006
362.32
362.562
362.836
363.012
363.192
363.592
363.662
364.074
364.362
364.401
364.764
365.109
365.127
365.42
365.671
365.933
366.069
366.36
366.715
366.772
367.129
367.426
367.422
367.813
368.145
368.198
368.465
368.692
369.051
369.134
369.417
369.772
369.838
370.179
370.533
370.514
370.912
371.185
371.198
371.543
371.722
372.041
372.211
372.45
372.753
372.873
373.209
373.516
373.512
373.908
374.153
374.254
374.563
374.691
375.049
375.169
375.458
375.78
375.878
376.211
376.529
376.535
376.903
377.205
377.267
377.53
377.768
378.044
378.196
378.521
378.797
378.893
379.243
379.563
379.495
379.9
380.178
380.251
380.475
380.713
381.019
381.12
381.419
381.783
381.796
382.177
382.534
382.438
382.804
383.084
383.198
383.373
383.67
383.99
384.048
384.338
384.698
384.744
385.132
385.464
385.39
385.782
386.061
386.182
386.391
386.628
386.9
387.069
387.309
387.677
387.719
388.102
388.411
388.342
388.797
388.975
389.149
389.342
389.599
389.901
390.026
390.201
390.642
390.596
391.04
391.32
391.241
391.7
391.897
392.012
392.201
392.517
392.72
392.923
393.152
393.497
393.532
393.994
394.223
394.231
394.561
394.866
394.97
395.159
395.453
395.725
395.859
396.134
396.56
396.457
396.934
397.193
397.18
397.458
397.835
397.9
398.12
398.336
398.703
398.747
399.08
399.436
399.35
399.815
400.126
400.121
400.398
400.713
400.783
401.068
401.196
401.661
401.709
402.01
402.332
402.321
402.72
403.019
403.01
403.353
403.675
403.723
404.033
404.163
404.615
404.623
404.994
405.278
405.308
405.731
406.031
405.979
406.325
406.633
406.771
407.01
407.18
407.554
407.682
408.077
408.325
408.345
408.799
409.088
409.025
409.411
409.688
409.805
409.953
410.223
410.579
410.657
411.054
411.298
411.318
411.751
412.17
412.017
412.409
412.688
412.856
412.98
413.285
413.654
413.716
414.043
414.397
414.375
414.802
415.171
415.103
415.471
415.714
416.011
416.086
416.399
416.745
416.819
417.104
417.535
417.463
417.918
418.232
418.176
418.53
418.777
419.06
419.191
419.486
419.797
419.948
420.243
420.625
420.557
421.027
421.327
421.291
421.683
421.908
422.16
422.317
422.625
422.967
423.061
423.427
423.78
423.742
424.216
424.561
424.511
424.814
425.124
425.342
425.522
425.846
426.139
426.242
426.655
426.981
426.915
427.404
427.725
427.699
428.004
428.351
428.586
428.732
428.98
429.382
429.467
429.884
430.282
430.163
430.643
431.005
431.01
431.243
431.603
431.927
432.035
432.35
432.752
432.776
433.216
433.628
433.561
433.961
434.372
434.392
434.683
434.988
435.203
435.447
435.671
436.133
436.189
436.609
436.954
436.917
437.434
437.681
437.773
438.081
438.389
438.593
438.866
439.044
439.587
439.526
440.01
440.405
440.289
440.826
441.16
441.183
441.497
441.879
442.061
442.293
442.598
442.987
443.064
443.594
443.905
443.887
444.329
444.723
444.731
445.041
445.424
445.668
445.826
446.145
446.663
446.606
447.147
447.481
447.46
447.895
448.397
448.362
448.68
448.971
449.336
449.432
449.813
450.308
450.264
450.763
451.166
451.169
451.578
452.039
452.029
452.404
452.666
453.045
453.179
453.539
454.005
454.044
454.514
454.894
454.88
455.386
455.788
455.751
456.239
456.422
456.856
456.988
457.389
457.807
457.877
458.325
458.78
458.648
459.221
459.596
459.632
460.019
460.265
460.677
460.86
461.305
461.67
461.782
462.273
462.638
462.589
463.164
463.504
463.613
463.869
464.247
464.629
464.771
465.249
465.679
465.728
466.246
466.793
466.636
467.234
467.598
467.724
467.925
468.43
468.785
468.901
469.313
469.839
469.811
470.371
470.905
470.79
471.341
471.691
471.943
472.095
472.537
472.934
473.121
473.446
474.067
474.015
474.594
475.062
474.997
475.576
475.923
476.117
476.397
476.846
477.177
477.464
477.777
478.368
478.339
478.965
479.407
479.348
479.927
480.243
480.453
480.778
481.159
481.668
481.854
482.238
482.784
482.824
483.467
483.858
483.849
484.347
484.8
484.989
485.339
485.733
486.177
486.387
486.795
487.353
487.344
488.012
488.465
488.429
488.912
489.454
489.594
489.886
490.297
490.825
490.939
491.417
491.978
492.019
492.635
493.122
493.132
493.591
494.153
494.365
494.632
495.007
495.615
495.715
496.238
496.821
496.822
497.459
498.007
497.95
498.477
498.985
499.182
499.588
499.898
500.538
500.637
501.168
501.681
501.763
502.437
502.889
502.928
503.45
503.901
504.196
504.597
504.873
505.571
505.66
506.223
506.767
506.804
507.488
507.987
508.001
508.539
509.118
509.325
509.705
510.094
510.634
510.876
511.528
511.986
512.044
512.764
513.297
513.317
513.866
514.399
514.712
514.98
515.424
516.147
516.236
516.87
517.479
517.489
518.166
518.871
518.789
519.331
519.813
520.249
520.445
520.946
521.675
521.767
522.398
523.013
523.049
523.685
524.373
524.341
524.925
525.363
525.855
526.078
526.616
527.229
527.432
527.998
528.684
528.716
529.405
530.055
530.053
530.729
531.063
531.618
531.899
532.47
533.09
533.34
533.863
534.622
534.49
535.391
535.934
535.989
536.663
537.1
537.538
537.916
538.516
539.062
539.412
540.05
540.646
540.675
541.59
542.061
542.225
542.735
543.248
543.763
544.087
544.715
545.371
545.566
546.247
547.036
546.929
547.846
548.443
548.563
548.994
549.684
550.173
550.547
551.016
551.807
551.991
552.698
553.438
553.453
554.283
554.925
555.155
555.584
556.25
556.808
557.168
557.567
558.532
558.62
559.36
560.084
560.128
561.004
561.632
561.88
562.405
563.044
563.524
564.072
564.443
565.418
565.454
566.302
566.95
567.057
567.941
568.517
568.721
569.296
569.911
570.527
571.016
571.448
572.329
572.555
573.472
574.085
574.211
575.069
575.678
575.912
576.572
577.286
577.82
578.19
578.821
579.697
579.865
580.939
581.565
581.63
582.513
583.341
583.431
584.136
584.715
585.409
585.758
586.407
587.289
587.554
588.429
589.185
589.247
590.081
590.872
591.135
591.751
592.364
593.253
593.502
594.172
595.078
595.378
596.199
597.123
597.126
598.051
598.843
599.035
599.86
600.416
601.299
601.654
602.367
603.191
603.587
604.473
605.31
605.372
606.269
607.089
607.409
608.21
608.677
609.621
609.95
610.752
611.654
611.933
612.899
613.781
613.801
614.757
615.646
615.982
616.668
617.337
618.148
618.54
619.458
620.265
620.645
621.671
622.448
622.57
623.638
624.506
624.874
625.552
626.268
627.18
627.578
628.449
629.454
629.702
630.723
631.756
631.794
632.838
633.686
634.218
634.757
635.566
636.563
636.913
637.809
638.9
639.086
640.176
641.181
641.248
642.358
643.177
643.74
644.339
645.125
646.047
646.683
647.41
648.601
648.768
649.888
650.917
651.039
652.224
652.922
653.609
654.3
655.074
656.155
656.677
657.485
658.712
658.823
660.143
661.091
661.261
662.509
663.329
663.883
664.607
665.602
666.416
667.202
668.088
669.142
669.419
670.885
671.751
671.986
672.984
674
674.629
675.27
676.36
677.317
677.921
678.875
680.265
680.256
681.782
682.771
682.979
684.029
685.181
685.735
686.479
687.355
688.615
689
690.174
691.458
691.54
693.093
694.138
694.456
695.405
696.641
697.236
698.123
698.946
700.495
700.836
702.007
703.149
703.448
704.892
706.024
706.285
707.396
708.608
709.182
710.303
710.986
712.517
712.981
714.193
715.285
715.709
717.27
718.372
718.565
719.869
720.906
721.823
722.79
723.6
724.943
725.62
726.997
728.119
728.527
730.007
731.219
731.499
732.808
733.93
734.879
735.665
736.737
738.148
738.673
740.177
741.443
741.841
743.399
744.856
744.936
746.313
747.598
748.574
749.266
750.575
751.962
752.453
753.963
755.397
755.66
757.315
758.776
759.055
760.359
761.537
762.879
763.406
764.709
766.207
766.865
768.22
769.975
770.094
771.887
773.246
773.451
775.088
776.277
777.561
778.395
779.687
781.074
781.94
783.455
785.016
785.252
787.141
788.411
788.977
790.596
791.625
793.061
793.93
795.221
796.948
797.742
799.27
800.848
801.228
803.134
804.558
805.027
806.558
807.896
809.134
810.213
811.69
813.274
814.14
815.896
817.528
817.843
819.837
821.39
821.994
823.426
825.019
826.2
827.202
828.684
830.562
831.325
833.141
834.988
835.142
837.154
838.855
839.585
840.903
842.598
844.093
844.978
846.577
848.755
849.31
851.265
853.084
853.281
855.516
857.286
857.94
859.468
861.115
862.438
863.829
865.195
867.459
868.165
870.232
872.047
872.363
874.799
876.34
877.313
878.825
880.427
882.066
883.557
884.77
887.275
887.751
890.23
891.876
892.295
894.896
896.603
897.421
899.069
900.911
902.51
904.051
905.721
907.792
908.548
911.218
912.77
913.459
915.765
917.765
918.643
[truncated: 630 more rows]

## Sheet: Extension
0
0.0022625
0.01135
0.0265625
0.0391875
0.05195
0.0640875
0.0768375
0.0897
0.10175
0.114588
0.1275
0.13895
0.152275
0.16485
0.176775
0.189175
0.201725
0.21455
0.226525
0.23935
0.252325
0.2641
0.277
0.2903
0.301413
0.314787
0.327475
0.339337
0.3516
0.364413
0.377163
0.38915
0.401762
0.414863
0.42655
0.439488
0.452613
0.464025
0.47715
0.489837
0.502012
0.514162
0.526887
0.539663
0.551775
0.564163
0.577638
0.589025
0.602162
0.614963
0.626425
0.639675
0.6523
0.6643
0.6767
0.689437
0.702
0.714438
0.726775
0.740088
0.751538
0.764663
0.777525
0.788988
0.802237
0.814787
0.826738
0.839137
0.851838
0.864537
0.876838
0.889313
0.902425
0.914062
0.927262
0.94005
0.95165
0.96455
0.977387
0.9892
1.0017
1.01444
1.02717
1.03911
1.05179
1.0649
1.07644
1.08983
1.10248
1.11409
1.12699
1.13997
1.15177
1.16429
1.1768
1.1898
1.20156
1.21434
1.22751
1.23905
1.25214
1.26501
1.27656
1.28933
1.30234
1.3144
1.32664
1.33924
1.35247
1.36411
1.3768
1.39001
1.40155
1.4146
1.42775
1.43904
1.452
1.46475
1.47669
1.48931
1.50176
1.51474
1.5267
1.5394
1.55238
1.56415
1.57724
1.58999
1.6016
1.61447
1.62717
1.63934
1.65192
1.66417
1.67731
1.6891
1.7019
1.71483
1.72661
1.73971
1.75255
1.76409
1.77694
1.78979
1.80176
1.81432
1.82682
1.83966
1.85164
1.8646
1.87739
1.88914
1.9022
1.91506
1.9265
1.93945
1.9523
1.96435
1.97664
1.98928
2.00234
2.01405
2.027
2.03995
2.05157
2.06462
2.07775
2.08907
2.10195
2.11466
2.12704
2.139
2.15175
2.16489
2.17659
2.18939
2.20249
2.21415
2.22713
2.24019
2.25159
2.2645
2.27706
2.2896
2.30166
2.31428
2.32715
2.33928
2.35181
2.36501
2.37655
2.38965
2.40255
2.41405
2.42709
2.43948
2.45209
2.46413
2.47685
2.48975
2.50176
2.51441
2.52759
2.53893
2.55225
2.56494
2.57651
2.58955
2.60207
2.61436
2.62657
2.63944
2.65204
2.66435
2.67705
2.68995
2.70151
2.7149
2.7275
2.73919
2.75186
2.76458
2.77694
2.78909
2.80187
2.81473
2.82664
2.83939
2.85278
2.86391
2.87731
2.89009
2.9017
2.91426
2.92726
2.93956
2.95162
2.9642
2.97729
2.98909
3.00195
3.01506
3.02649
3.03969
3.05243
3.06441
3.07681
3.08971
3.102
3.1142
3.12649
3.14011
3.15166
3.16456
3.17744
3.1889
3.20214
3.21491
3.22669
3.23929
3.25206
3.26439
3.27691
3.28915
3.30254
3.31414
3.32713
3.33997
3.35154
3.36477
3.37746
3.3891
3.40179
3.41445
3.4269
3.43934
3.45168
3.46483
3.47666
3.48974
3.50245
3.51412
3.52725
3.54
3.55161
3.56431
3.57708
3.58955
3.6016
3.61425
3.62734
3.63892
3.65221
3.665
3.67651
3.68958
3.70274
3.71415
3.7269
3.7395
3.75208
3.76408
3.77682
3.78996
3.80156
3.81456
3.8275
3.83898
3.852
3.86503
3.87675
3.88924
3.90186
3.91486
3.92663
3.93925
3.95239
3.96414
3.97706
3.99018
4.00146
4.01466
4.02744
4.03905
4.05187
4.06426
4.07718
4.0892
4.10182
4.11474
4.12673
4.1396
4.15257
4.16406
4.1772
4.18981
4.20169
4.2145
4.2267
4.2397
4.2516
4.26429
4.27734
4.28916
4.30213
4.31506
4.32654
4.33961
4.35246
4.3642
4.3768
4.38939
4.40206
4.41413
4.42695
4.43985
4.45159
4.46464
4.47756
4.48901
4.50209
4.51497
4.52675
4.53913
4.55192
4.56479
4.57659
4.5893
4.60245
4.6141
4.62706
4.64024
4.65151
4.6646
4.67727
4.68939
4.70155
4.71444
4.72724
4.73907
4.75179
4.765
4.77663
4.78963
4.8027
4.81398
4.82706
4.83976
4.85187
4.86426
4.87689
4.88954
4.90175
4.91421
4.92745
4.93914
4.95212
4.96497
4.97652
4.9897
5.0021
5.01443
5.02671
5.03939
5.05214
5.06434
5.07671
5.09006
5.10149
5.11471
5.12745
5.13899
5.15219
5.16471
5.17685
5.18912
5.20196
5.21453
5.22684
5.23934
5.25239
5.26409
5.27737
5.28996
5.30166
5.31451
5.32728
5.33927
5.35156
5.36439
5.37713
5.38919
5.40177
5.41524
5.42645
5.43978
5.45259
5.46416
5.47679
5.48999
5.50195
5.51417
5.52674
5.53981
5.55149
5.56439
5.57754
5.58899
5.60218
5.61499
5.62674
5.63945
5.6524
5.66435
5.67675
5.68914
5.70244
5.71411
5.72697
5.73989
5.7515
5.76461
5.77745
5.78911
5.80194
5.81475
5.82679
5.83939
5.85161
5.86486
5.87673
5.88955
5.90237
5.91411
5.92724
5.94
5.95149
5.96446
5.97717
5.98933
6.00188
6.01415
6.02716
6.03914
6.05215
6.06486
6.07677
6.08966
6.1025
6.11411
6.127
6.13979
6.1519
6.1642
6.17666
6.18977
6.20158
6.21466
6.22738
6.23907
6.25209
6.26531
6.27649
6.28959
6.30221
6.31455
6.32648
6.33926
6.35241
6.36413
6.37692
6.38995
6.40151
6.41451
6.42762
6.43914
6.45188
6.46453
6.47726
6.48904
6.50177
6.51481
6.52669
6.53932
6.55276
6.56397
6.57716
6.59004
6.60149
6.61447
6.62701
6.63949
6.65164
6.66429
6.67716
6.68933
6.70192
6.715
6.72641
6.73974
6.75234
6.76405
6.77705
6.78945
6.80199
6.81418
6.82671
6.83972
6.85169
6.86449
6.87746
6.88908
6.90233
6.91502
6.9266
6.93945
6.95204
6.96444
6.9767
6.98943
7.00218
7.01412
7.02705
7.03999
7.05145
7.06476
7.07751
7.08919
7.10177
7.11453
7.12712
7.13912
7.15171
7.16491
7.17661
7.18945
7.20269
7.21407
7.22719
7.2399
7.25175
7.26414
7.27709
7.28975
7.30165
7.31414
7.32737
7.33911
7.35196
7.36514
7.37661
7.38968
7.4024
7.41427
7.42675
7.43956
7.45205
7.46434
7.47659
7.48981
7.50161
7.51455
7.52755
7.53905
7.55232
7.56474
7.57672
7.58927
7.60206
7.61456
7.62686
7.63911
7.65241
7.66397
7.67716
7.68999
7.70146
7.71474
7.72741
7.73918
7.75175
7.76466
7.77694
7.78926
7.80184
7.81474
7.82655
7.83977
7.85245
7.86408
7.8772
7.88987
7.90168
7.91419
7.92709
7.9396
7.95164
7.96415
7.9775
7.98899
8.00221
8.01504
8.02669
8.03949
8.0526
8.06429
8.07676
8.08939
8.1022
8.114
8.12671
8.13996
8.15151
8.16466
8.17752
8.18921
8.20204
8.21505
8.22674
8.23936
8.25176
8.2648
8.27665
8.28927
8.30227
8.31415
8.32706
8.34
8.35159
8.36451
8.37744
8.3892
8.40199
8.41423
8.42729
8.43911
8.45187
8.46485
8.4767
8.48959
8.50261
8.51389
8.52711
8.53983
8.55171
8.56444
8.57674
8.58962
8.60158
8.6145
8.6273
8.63926
8.65221
8.66504
8.67647
8.68971
8.7024
8.71433
8.72661
8.73931
8.75212
8.76401
8.77698
8.78981
8.80157
8.81465
8.82784
8.83895
8.85225
8.86487
8.87692
8.88904
8.9019
8.91466
8.92667
8.93925
8.95235
8.96399
8.97711
8.99015
9.00155
9.01456
9.02724
9.03959
9.05161
9.06438
9.07723
9.08926
9.10169
9.11511
9.12663
9.13963
9.1525
9.16395
9.17709
9.18966
9.20185
9.21416
9.22686
9.23959
9.25186
9.26426
9.27758
9.28905
9.30224
9.31501
9.32655
9.33971
9.35211
9.36433
9.37664
9.38927
9.40216
9.41432
9.42679
9.43988
9.45158
9.46485
9.47756
9.48913
9.50204
9.51479
9.52683
9.53914
9.55199
9.56461
9.57666
9.58935
9.60239
9.6139
9.62732
9.64007
9.65155
9.6644
9.67739
9.68938
9.70167
9.71431
9.72725
9.73907
9.75189
9.76503
9.77651
9.78969
9.80251
9.81413
9.8268
9.8398
9.85199
9.8642
9.87671
9.88994
9.90156
9.9144
9.92751
9.93909
9.95218
9.9651
9.97664
9.98949
10.0022
10.0143
10.0268
10.039
10.0523
10.0642
10.0769
10.0899
10.1016
10.1148
10.1275
10.1391
10.1519
10.1646
10.177
10.1894
10.2016
10.2149
10.2265
10.2395
10.2525
10.264
10.2773
10.29
10.3016
10.3143
10.3273
10.3394
10.3517
10.3642
10.3772
10.3891
10.4022
10.4149
10.4266
10.4397
10.4525
10.4641
10.4768
10.4897
10.502
10.5141
10.5267
10.5399
10.5515
10.5645
10.5776
10.5892
10.6021
10.6151
10.6266
10.6394
10.6521
10.6646
10.6765
10.6893
10.7023
10.714
10.727
10.74
10.7516
10.7646
10.7777
10.7891
10.802
10.8145
10.8272
10.8391
10.8518
10.8647
10.8767
10.8894
10.9025
10.914
10.9272
10.9399
10.9516
10.9646
10.9768
10.9896
11.0017
11.0143
11.0273
11.0393
11.052
11.0651
11.0764
11.0897
11.1024
11.1141
11.1271
11.1394
11.152
11.1641
11.1769
11.1897
11.2018
11.2146
11.2275
11.239
11.2523
11.2649
11.2767
11.2893
11.302
11.3146
11.3265
11.3393
11.3523
11.3641
11.377
11.3903
11.4015
11.4148
11.4275
11.4393
11.4516
11.4646
11.4771
11.4891
11.5017
11.5149
11.5266
11.5395
11.5527
11.564
11.5772
11.5899
11.6019
11.6142
11.6271
11.6396
11.6517
11.6641
11.6776
11.6891
11.702
11.715
11.7264
11.7397
11.7524
11.7642
11.7767
11.7895
11.8019
11.8145
11.8266
11.8399
11.8516
11.8647
11.8775
11.8891
11.9023
11.9148
11.9267
11.9392
11.9519
11.9645
11.9768
11.9892
12.0024
12.0141
12.0273
12.04
12.0516
12.0647
12.0774
12.0892
12.1018
12.1145
12.1271
12.1391
12.1517
12.1648
12.1765
12.1898
12.2026
12.2141
12.227
12.2401
12.2517
12.2643
12.2769
12.2897
12.3015
12.3143
12.3274
12.3391
12.3521
12.365
12.3766
12.3894
12.4025
12.4144
12.4267
12.4394
12.4524
12.4641
12.4768
12.49
12.5016
12.5146
12.5276
12.539
12.5521
12.5649
12.5766
12.5894
12.6017
12.6147
12.6267
12.6393
12.6523
12.6642
12.6772
12.69
12.7016
12.7146
12.7272
12.7392
12.752
12.7641
12.7773
12.7891
12.8018
12.8149
12.8266
12.8397
12.8526
12.8641
12.877
12.8899
12.9018
12.9142
12.9268
12.9396
12.9516
12.9645
12.9773
12.9892
13.0022
13.0151
13.0265
13.0396
13.0524
13.0644
13.0766
13.0893
13.1023
13.1141
13.1269
13.14
13.1516
13.1646
13.1777
13.1891
13.202
13.2148
13.227
13.239
13.2518
13.2648
13.2765
13.2893
13.3025
13.3141
13.3271
13.3402
13.3516
13.3646
13.3773
13.3895
13.4017
13.4143
13.4271
13.4392
13.4518
13.4649
13.4765
13.4896
13.5026
13.514
13.5272
13.5396
13.5519
13.5642
13.5768
13.5898
13.6018
13.6143
13.6275
13.6389
13.6522
13.6651
13.6764
13.6897
13.7022
13.7143
13.7266
13.7394
13.7521
13.7644
13.7769
13.7899
13.8015
13.8149
13.8275
13.8392
13.8519
13.8647
13.8769
13.889
13.9019
13.9147
13.9267
13.9393
13.9527
13.9639
13.9773
13.9901
14.0017
14.0142
14.0274
14.0395
14.0517
14.0642
14.0773
14.089
14.1019
14.1151
14.1264
14.1397
14.1526
14.1643
14.1769
14.1898
14.2019
14.2143
14.2265
14.24
14.2516
14.2645
14.2774
14.289
14.3021
14.315
14.3266
14.3393
14.3522
14.3643
14.3769
14.3891
14.4024
14.4141
14.4271
14.44
14.4516
14.4648
14.4775
14.489
14.5019
14.5145
14.5269
14.5393
14.5516
14.5647
14.5766
14.5897
14.6024
14.6141
14.6273
14.64
14.6516
14.6645
14.6772
14.6894
14.7016
14.7142
14.7273
14.739
14.7521
14.7649
14.7765
14.7897
14.8028
14.8141
14.827
14.8396
14.8521
14.864
14.8767
14.8899
14.9016
14.9145
14.9275
14.9391
14.9521
14.9651
14.9767
14.9893
15.002
15.0148
15.0266
15.0393
15.0524
15.0642
15.0769
15.0902
15.1016
15.1147
15.1275
15.139
15.1519
15.1644
15.1771
15.1891
15.2018
15.2147
15.2268
15.2395
15.2526
15.2641
15.2772
15.29
15.3016
15.3145
15.3269
15.3396
15.3515
15.3642
15.3773
15.3892
15.402
15.415
15.4265
15.4397
15.4525
15.4642
15.4768
15.4895
15.502
15.5141
15.5269
15.5398
15.5516
15.5646
15.5775
15.589
15.6022
15.615
15.6267
15.6392
15.652
15.6646
15.6766
15.6892
15.7024
15.7141
15.7271
15.7402
15.7515
15.7646
15.7774
15.7893
15.8016
15.8144
15.8272
15.8391
15.8518
15.865
15.8766
15.8896
15.9026
15.914
15.9271
15.9399
15.9518
15.9643
15.977
15.9895
16.0018
16.0141
16.0274
16.0392
16.0521
16.065
16.0765
16.0898
16.1022
16.1143
16.1268
16.1395
16.1521
16.1643
16.1766
16.1901
16.2015
16.2147
16.2275
16.2389
16.2522
16.2649
16.2767
16.2891
16.302
16.3145
16.3268
16.3393
16.3524
16.3641
16.3773
16.39
16.4016
16.4145
16.4274
16.4392
16.4516
16.4645
16.4771
16.4891
16.5018
16.5151
16.5265
16.5398
16.5526
16.5641
16.5769
16.5901
16.6018
16.6142
16.6268
16.6397
16.6515
16.6643
16.6775
16.689
16.7021
16.715
16.7267
16.7395
16.7525
16.7643
16.7768
16.7891
16.8024
16.8142
16.8269
16.8399
16.8516
16.8646
16.8775
16.889
16.902
16.9149
16.9266
16.9395
16.9516
16.9648
16.9767
16.9894
17.0024
17.0141
17.0272
17.0401
17.0514
17.0646
17.0773
17.0892
17.1019
17.1142
17.1271
17.1392
17.152
17.1648
17.1767
17.1898
17.2025
17.214
17.2271
17.2398
17.2519
17.2641
17.2767
17.2897
17.3015
17.3145
17.3274
17.3391
17.3521
17.3654
17.3765
17.3896
17.4023
17.4144
17.4265
17.4394
17.4522
17.4641
17.4769
17.4899
17.5015
17.5146
17.5277
17.5391
17.552
17.5647
17.5771
17.589
17.6019
17.6147
17.6267
17.6392
17.6527
17.664
17.6772
17.6901
17.7014
17.7146
17.7271
17.7394
17.7517
17.7644
17.7771
17.7893
17.8019
17.815
17.8265
17.8398
17.8525
17.864
17.8771
17.8895
17.9018
17.9141
17.9267
17.9398
17.9517
17.9644
17.9775
17.9891
18.0023
18.015
18.0266
18.0395
18.0522
18.0644
18.0767
18.0894
18.1022
18.1141
18.1269
18.14
18.1515
18.1648
18.1776
18.1891
18.2019
18.2148
18.2269
18.2391
18.2518
18.2648
18.2766
18.2894
18.3026
18.3141
18.3272
18.34
18.3517
18.3642
18.3772
18.3896
18.4016
18.4142
18.4274
18.4391
18.452
18.4651
18.4765
18.4897
18.5026
18.5141
18.5269
18.5397
18.5518
18.5642
18.5766
18.5899
18.6016
18.6146
18.6274
18.639
18.6523
18.6649
18.6767
18.6894
18.7021
18.7144
18.7268
18.7391
18.7524
18.764
18.7771
18.79
18.8015
18.8148
18.8275
18.8391
18.8518
18.8648
18.8769
18.8893
18.9018
18.9147
18.9266
18.9397
18.9524
18.9641
18.9773
18.99
19.0017
19.0143
19.0272
19.0395
19.0516
19.0641
19.0775
19.089
19.1021
19.1151
19.1266
19.1395
19.1528
19.1642
19.1769
19.1895
19.2021
19.214
19.2267
19.24
19.2516
19.2645
19.2775
19.2891
19.302
19.3152
19.3267
19.3394
19.3519
19.3647
19.3765
19.3893
19.4023
19.4141
19.427
19.4401
19.4516
19.4646
19.4776
19.4891
19.5021
19.5143
19.5272
19.5391
19.5519
19.5648
19.5767
19.5895
19.6027
19.6138
19.6273
19.6399
19.6516
19.6645
19.6769
19.6895
19.7016
19.7144
19.7272
19.7393
19.7522
19.765
19.7764
19.7899
19.8025
19.8143
19.8267
19.8394
19.852
19.864
19.8769
19.8898
19.9016
19.9146
19.9278
19.9389
19.9523
19.965
19.9768
19.9891
20.0019
20.0146
20.0266
20.0391
20.0523
20.0641
20.077
20.0901
20.1015
20.1146
20.1274
20.1395
20.1517
20.1644
20.1772
20.1892
20.2016
20.2151
20.2266
20.2396
20.2525
20.2639
20.2771
20.2898
20.3018
20.3142
20.327
20.3395
20.3519
20.3642
20.3776
20.3891
20.4022
20.415
20.4265
20.4397
20.4522
20.4642
20.4767
20.4894
20.5021
20.5143
20.5267
20.5399
20.5516
20.5648
20.5776
20.5891
20.6021
20.6148
20.6267
20.6392
20.6521
20.6646
20.6766
20.6892
20.7023
20.7139
20.7274
20.7401
20.7515
20.7645
20.7775
20.7892
20.8018
20.8144
20.8272
20.8391
20.8517
20.8649
20.8766
20.8897
20.9025
20.9141
20.9269
20.9398
20.9519
20.9642
20.9768
20.9899
21.0016
21.0143
21.0274
21.0392
21.0521
21.0652
21.0766
21.0895
21.1023
21.1142
21.1268
21.1392
21.1523
21.1642
21.1769
21.1898
21.2017
21.2148
21.2276
21.2391
21.2519
21.2648
21.2768
21.2894
21.3016
21.3148
21.3265
21.3394
21.3524
21.3641
21.3772
21.3901
21.4016
21.4144
21.4274
21.4393
21.4518
21.4643
21.4771
21.489
21.5021
21.5149
21.5266
21.5397
21.5525
21.564
21.577
21.5899
21.6019
21.6141
21.6268
21.6398
21.6516
21.6644
21.6775
21.6891
21.7021
21.7152
21.7266
21.7394
21.7522
21.7645
21.7765
21.7893
21.8023
21.814
21.8269
21.84
21.8516
21.8646
21.8777
21.8891
21.9021
21.9146
21.927
21.9391
21.9518
21.9646
21.9768
21.9893
22.0025
22.014
22.0271
22.0401
22.0515
22.0646
22.077
22.0895
22.1017
22.1143
22.1273
22.1393
22.1519
22.1651
22.1764
22.1897
22.2025
22.214
22.2271
22.2396
22.2519
22.2641
22.277
22.2896
22.3018
22.3145
22.3274
22.339
22.3524
22.3651
22.3767
22.3893
22.4021
22.4145
22.4265
22.4394
22.4522
22.4642
22.4769
22.4902
22.5014
22.5149
22.5276
22.5392
22.5517
22.5648
22.577
22.5892
22.6017
22.6148
22.6265
22.6394
22.6526
22.6639
22.6773
22.69
22.7019
22.7142
22.7272
22.7395
22.7518
22.7641
22.7776
22.7891
22.802
22.8149
22.8265
22.8396
22.8524
22.8641
22.8768
22.8897
22.9018
22.9144
22.9266
22.9399
22.9517
22.9646
22.9774
22.9891
23.0023
23.015
23.0265
23.0393
23.0519
23.0645
23.0768
23.0891
23.1022
23.1142
23.1272
23.14
23.1517
23.1647
23.1775
23.1891
23.2019
23.2146
23.2271
23.2391
23.2517
23.2648
23.2765
23.2896
23.3025
23.3141
23.3271
23.3402
23.3516
23.3643
23.3771
23.3897
23.4015
23.4143
23.4274
23.439
23.452
23.465
23.4765
23.4895
23.5026
23.5143
23.5268
23.5394
23.5524
23.5641
23.5767
23.5899
23.6016
23.6145
23.6277
23.6391
23.6521
23.665
23.6765
23.6894
23.7019
23.7147
23.7267
23.7393
23.7522
23.7642
23.7772
23.7901
23.8015
23.8147
23.8274
23.8392
23.852
23.8643
23.8772
23.8891
23.9017
23.9148
23.9267
23.9396
23.9525
23.9641
23.9772
23.99
24.0017
24.0143
24.0269
24.0395
24.0516
24.0644
24.0773
24.0892
24.1022
24.1151
24.1265
24.1396
24.1524
24.1643
24.1767
24.1895
24.2021
24.2141
24.2268
24.2399
24.2516
24.2645
24.2777
24.289
24.302
24.3149
24.3269
24.3391
24.3519
24.3647
24.3765
24.3892
24.4026
24.4142
24.4271
24.4402
24.4515
24.4646
24.4774
24.4894
24.5017
24.5145
24.527
24.5392
24.5517
24.5649
24.5766
24.5897
24.6026
24.6139
24.6272
24.6397
24.6519
24.6642
24.6769
24.6896
24.7019
24.7142
24.7276
24.739
24.7523
24.7649
24.7764
24.7897
24.8023
24.8143
24.8266
24.8394
24.852
24.8643
24.8769
24.8899
24.9015
24.9149
24.9275
24.9391
24.952
24.9648
24.9768
[truncated: 630 more rows]
