# Supplementary material for: Sporosarcina pasteurii can clog and strengthen a porous medium mimic
Source: PLoS One. 2018 Nov 30;13(11):e0207489. doi: 10.1371/journal.pone.0207489 (PMC6267956; doi:10.1371/journal.pone.0207489)
Supplement: S1 Dataset — (ZIP) [file pone.0207489.s002.zip › Raw Data/(for Fig. 1) Compression test/MATLAB codes/C.m]

L1 = xlsread('C1', 'Load');
D1 = xlsread('C1', 'Extension');
sig1 = L1/10000;
eps1 = D1/25;
E1 = sig1./eps1;

L2 = xlsread('C2', 'Load');
D2 = xlsread('C2', 'Extension');
sig2 = L2/10000;
eps2 = D2/25;
E2 = sig2./eps2;

L3 = xlsread('C3', 'Load');
D3 = xlsread('C3', 'Extension');
sig3 = L3/10000;
eps3 = D3/25;
E3 = sig3./eps3;

L7 = xlsread('C4', 'Load');
D7 = xlsread('C4', 'Extension');
sig7 = L7/10000;
eps7 = D7/25;
E7 = sig7./eps7;

L8 = xlsread('C5', 'Load');
D8 = xlsread('C5', 'Extension');
sig8 = L8/10000;
eps8 = D8/25;
E8 = sig8./eps8;

% plot(eps1, sig1, eps2, sig2, eps3, sig3, eps7, sig7, eps8, sig8)
