# Supplementary material for: Sporosarcina pasteurii can clog and strengthen a porous medium mimic
Source: PLoS One. 2018 Nov 30;13(11):e0207489. doi: 10.1371/journal.pone.0207489 (PMC6267956; doi:10.1371/journal.pone.0207489)
Supplement: S1 Dataset — (ZIP) [file pone.0207489.s002.zip › Raw Data/(for Fig. 1) Compression test/MATLAB codes/CWN.m]

cx = xlsread('means', 'Cx');
cy = xlsread('means', 'Cy');
sigc = cy/10000;
epsc = cx/25;
% EC = sigc./epsc;

wx = xlsread('means', 'Wx');
wy = xlsread('means', 'Wy');
sigw = wy/10000;
epsw = wx/25;
% EW = sigw./epsw;

nx = xlsread('means', 'Nx');
ny = xlsread('means', 'Ny');
sign = ny/10000;
epsn = nx/25;
% EN = sign./epsn;

% plot(epsc, sigc, 'g', epsw, sigw, 'b', epsn, sign, 'r')
