# Supplementary material for: Sporosarcina pasteurii can clog and strengthen a porous medium mimic
Source: PLoS One. 2018 Nov 30;13(11):e0207489. doi: 10.1371/journal.pone.0207489 (PMC6267956; doi:10.1371/journal.pone.0207489)
Supplement: S1 Dataset — (ZIP) [file pone.0207489.s002.zip › Raw Data/(for Fig. 1) Compression test/MATLAB codes/E.m]

k11=find(abs(eps12-0.05) < 0.0005)
k12=find(abs(eps12-0.1) < 0.0005)

e11=sig12(k11)/0.05
e22=sig12(k12)/0.1
