# Supplementary material for: Sporosarcina pasteurii can clog and strengthen a porous medium mimic
Source: PLoS One. 2018 Nov 30;13(11):e0207489. doi: 10.1371/journal.pone.0207489 (PMC6267956; doi:10.1371/journal.pone.0207489)
Supplement: S1 Dataset — (ZIP) [file pone.0207489.s002.zip › Raw Data/(for Fig. 1) Compression test/MATLAB codes/N.m]

% L4 = xlsread('N1', 'Load');
% D4 = xlsread('N1', 'Extension');
% sig4 = L4/10000;
% eps4 = D4/25;
% E4 = sig4./eps4;

L5 = xlsread('N2', 'Load');
D5 = xlsread('N2', 'Extension');
sig5 = L5/10000;
eps5 = D5/25;
E5 = sig5./eps5;

L6 = xlsread('N3', 'Load');
D6 = xlsread('N3', 'Extension');
sig6 = L6/10000;
eps6 = D6/25;
E6 = sig6./eps6;

L10 = xlsread('N4', 'Load');
D10 = xlsread('N4', 'Extension');
sig10 = L10/10000;
eps10 = D10/25;
E10 = sig10./eps10;

L11 = xlsread('N5', 'Load');
D11 = xlsread('N5', 'Extension');
sig11 = L11/10000;
eps11 = D11/25;
E11 = sig11./eps11;

L12 = xlsread('N6', 'Load');
D12 = xlsread('N6', 'Extension');
sig12 = L12/10000;
eps12 = D12/25;
E12 = sig12./eps12;

% plot(eps5, sig5, eps6, sig6, eps10, sig10, eps11, sig11, eps12, sig12)
