# Supplementary material for: Sporosarcina pasteurii can clog and strengthen a porous medium mimic
Source: PLoS One. 2018 Nov 30;13(11):e0207489. doi: 10.1371/journal.pone.0207489 (PMC6267956; doi:10.1371/journal.pone.0207489)
Supplement: S1 Dataset — (ZIP) [file pone.0207489.s002.zip › Raw Data/(for Fig. 1) Compression test/MATLAB codes/W.m]

L21 = xlsread('W0', 'Load');
D21 = xlsread('W0', 'Extension');
sig21 = L21/10000;
eps21 = D21/25;
E21 = sig21./eps21;

L22 = xlsread('W2', 'Load');
D22 = xlsread('W2', 'Extension');
sig22 = L22/10000;
eps22 = D22/25;
E22 = sig22./eps22;

L23 = xlsread('W3', 'Load');
D23 = xlsread('W3', 'Extension');
sig23 = L23/10000;
eps23 = D23/25;
E23 = sig23./eps23;

L24 = xlsread('W4', 'Load');
D24 = xlsread('W5', 'Extension');
sig24 = L24/10000;
eps24 = D24/25;
E24 = sig24./eps24;

L25 = xlsread('W5', 'Load');
D25 = xlsread('W5', 'Extension');
sig25 = L25/10000;
eps25 = D25/25;
E25 = sig25./eps25;

% plot(eps21, sig21, eps22, sig22, eps23, sig23, eps24, sig24, eps25, sig25)
