# Supplementary material for: Sporosarcina pasteurii can clog and strengthen a porous medium mimic
Source: PLoS One. 2018 Nov 30;13(11):e0207489. doi: 10.1371/journal.pone.0207489 (PMC6267956; doi:10.1371/journal.pone.0207489)
Supplement: S1 Dataset — (ZIP) [file pone.0207489.s002.zip › Raw Data/(for Fig. 1) Compression test/MATLAB codes/YC.m]

k11=find(abs(eps1-0.05) < 0.0005);
k12=find(abs(eps1-0.1) < 0.0005);

e11=sig1(k11)/0.05
e12=sig1(k12)/0.1

k21=find(abs(eps2-0.05) < 0.0005);
k22=find(abs(eps2-0.1) < 0.0005);

e21=sig2(k21)/0.05;
e22=sig2(k22)/0.1;

k31=find(abs(eps3-0.05) < 0.0005);
k32=find(abs(eps3-0.1) < 0.0005);

e31=sig3(k31)/0.05;
e32=sig3(k32)/0.1;

k41=find(abs(eps7-0.05) < 0.0005);
k42=find(abs(eps7-0.1) < 0.0005);

e41=sig7(k41)/0.05;
e42=sig7(k42)/0.1;

k51=find(abs(eps8-0.05) < 0.0005);
k52=find(abs(eps8-0.1) < 0.0005);

e51=sig8(k51)/0.05;
e52=sig8(k52)/0.1;
