# Supplementary material for: Sporosarcina pasteurii can clog and strengthen a porous medium mimic
Source: PLoS One. 2018 Nov 30;13(11):e0207489. doi: 10.1371/journal.pone.0207489 (PMC6267956; doi:10.1371/journal.pone.0207489)
Supplement: S1 Dataset — (ZIP) [file pone.0207489.s002.zip › Raw Data/(for Fig. 1) Compression test/MATLAB codes/YCWN.m]

C1 = xlsread('E', 'C1');
C2 = xlsread('E', 'C2');

W1 = xlsread('E', 'W1');
W2 = xlsread('E', 'W2');

N1 = xlsread('E', 'N1');
N2 = xlsread('E', 'N2');

z1 = [0.05 0.05 0.05 0.05 0.05];
X1 = z1';

z2 = [0.1 0.1 0.1 0.1 0.1];
X2 = z2';

% plot(X1, C1, 'g', X2, C2, 'g', X1, W1, 'b', X2, W2, 'b', X1, N1, 'r', X2, N2, 'r')
