# Supplementary material for: Sporosarcina pasteurii can clog and strengthen a porous medium mimic
Source: PLoS One. 2018 Nov 30;13(11):e0207489. doi: 10.1371/journal.pone.0207489 (PMC6267956; doi:10.1371/journal.pone.0207489)
Supplement: S1 Dataset — (ZIP) [file pone.0207489.s002.zip › Raw Data/(for Fig. 1) Compression test/MATLAB codes/YN.m]

k11=find(abs(eps5-0.05) < 0.0005);
k12=find(abs(eps5-0.1) < 0.0005);

e11=sig5(k11)/0.05
e12=sig5(k12)/0.1

k21=find(abs(eps6-0.05) < 0.0005);
k22=find(abs(eps6-0.1) < 0.0005);

e21=sig6(k21)/0.05
e22=sig6(k22)/0.1

k31=find(abs(eps10-0.05) < 0.0005);
k32=find(abs(eps10-0.1) < 0.0005);

e31=sig10(k31)/0.05
e32=sig10(k32)/0.1

k41=find(abs(eps11-0.05) < 0.0005);
k42=find(abs(eps11-0.1) < 0.0005);

e41=sig11(k41)/0.05
e42=sig11(k42)/0.1

k51=find(abs(eps12-0.05) < 0.0005);
k52=find(abs(eps12-0.1) < 0.0005);

e51=sig12(k51)/0.05
e52=sig12(k52)/0.1
