# Supplementary material for: Sporosarcina pasteurii can clog and strengthen a porous medium mimic
Source: PLoS One. 2018 Nov 30;13(11):e0207489. doi: 10.1371/journal.pone.0207489 (PMC6267956; doi:10.1371/journal.pone.0207489)
Supplement: S1 Dataset — (ZIP) [file pone.0207489.s002.zip › Raw Data/(for Fig. 2) Pore size/area.xlsx]

## Sheet: Sheet1
Sponge_clogged_rec0005_processed_Separated	Pores	-	Calibration	Factor:	No	Cal	microns/pixel
Feature	Area	(pixels)	Total	Area	(based	on	Companion	Image)
1	904	904
2	400	400
3	1307	1307
4	52	52
5	21	21
6	901	901
7	1042	1042
8	1016	1016
9	539	539
10	210	210
11	575	575
12	305	305
13	142	142
14	152	152
15	28	28
16	764	764
17	471	471
18	760	760
19	6327	6327
20	219	219
21	1111	1111
22	287	287
23	738	738
24	164	164
25	56	56
26	3718	3718
27	210	210
28	885	885
29	191	191
30	4534	4534
31	796	796
32	1105	1105
33	1323	1323
34	585	585
35	833	833
36	1245	1245
37	344	344
38	44	44
39	195	195
40	62	62
41	438	438
42	105	105
43	87	87
44	989	989
45	838	838
46	599	599
47	1949	1949
48	511	511
49	2682	2682
50	1045	1045
51	1229	1229
52	390	390
53	1428	1428
54	91	91
55	155	155
56	150	150
57	128	128
58	1639	1639
59	788	788
60	24	24
61	318	318
62	546	546
63	6961	6961
64	511	511
65	338	338
66	731	731
67	27	27
68	789	789
69	2201	2201
70	3232	3232
71	29	29
72	570	570
73	43	43
74	707	707
75	365	365
76	386	386
77	1593	1593
78	11143	11143
79	436	436
80	587	587
81	24	24
82	1558	1558
83	494	494
84	117	117
85	50	50
86	265	265
87	294	294
88	1477	1477
89	29	29
90	874	874
91	360	360
92	264	264
93	759	759
94	28	28
95	2113	2113
96	34	34
97	78	78
98	1462	1462
99	157	157
100	1685	1685
101	1023	1023
102	638	638
103	1405	1405
104	57	57
105	36	36
106	171	171
107	709	709
108	254	254
109	1481	1481
110	515	515
111	484	484
112	201	201
113	77	77
114	303	303
115	163	163
116	194	194
117	61	61
118	553	553
Sponge_clogged_rec0006_processed_Separated	Pores	-	Calibration	Factor:	No	Cal	microns/pixel
Feature	Area	(pixels)	Total	Area	(based	on	Companion	Image)
1	1323	1323
2	1305	1305
3	52	52
4	21	21
5	904	904
6	1024	1024
7	1015	1015
8	539	539
9	206	206
10	575	575
11	307	307
12	141	141
13	28	28
14	156	156
15	678	678
16	471	471
17	82	82
18	661	661
19	6337	6337
20	220	220
21	82	82
22	1110	1110
23	290	290
24	744	744
25	164	164
26	61	61
27	3719	3719
28	209	209
29	879	879
30	189	189
31	4528	4528
32	796	796
33	1113	1113
34	1304	1304
35	585	585
36	884	884
37	1220	1220
38	331	331
39	24	24
40	200	200
41	59	59
42	446	446
43	100	100
44	78	78
45	989	989
46	811	811
47	591	591
48	1886	1886
49	502	502
50	2660	2660
51	1050	1050
52	1281	1281
53	400	400
54	93	93
55	166	166
56	1373	1373
57	152	152
58	127	127
59	1711	1711
60	37	37
61	749	749
62	320	320
63	536	536
64	7013	7013
65	484	484
66	348	348
67	736	736
68	790	790
69	35	35
70	2226	2226
71	3260	3260
72	561	561
73	39	39
74	735	735
75	379	379
76	22	22
77	1597	1597
78	379	379
79	11171	11171
80	458	458
81	600	600
82	25	25
83	1556	1556
84	22	22
85	496	496
86	41	41
87	34	34
88	42	42
89	249	249
90	294	294
91	1485	1485
92	863	863
93	362	362
94	263	263
95	768	768
96	2132	2132
97	24	24
98	71	71
99	1454	1454
100	172	172
101	1667	1667
102	1003	1003
103	612	612
104	1407	1407
105	50	50
106	28	28
107	171	171
108	710	710
109	258	258
110	22	22
111	1455	1455
112	498	498
113	33	33
114	470	470
115	220	220
116	55	55
117	303	303
118	220	220
119	170	170
120	46	46
121	577	577
122	29	29
Sponge_clogged_rec0007_processed_Separated	Pores	-	Calibration	Factor:	No	Cal	microns/pixel
Feature	Area	(pixels)	Total	Area	(based	on	Companion	Image)
1	902	902
2	405	405
3	1310	1310
4	52	52
5	902	902
6	1021	1021
7	1014	1014
8	538	538
9	227	227
10	570	570
11	304	304
12	141	141
13	158	158
14	27	27
15	465	465
16	651	651
17	81	81
18	656	656
19	6343	6343
20	221	221
21	81	81
22	1106	1106
23	296	296
24	758	758
25	164	164
26	62	62
27	3720	3720
28	211	211
29	873	873
30	191	191
31	4523	4523
32	791	791
33	1625	1625
34	1368	1368
35	581	581
36	1753	1753
37	321	321
38	728	728
39	99	99
40	197	197
41	454	454
42	94	94
43	991	991
44	581	581
45	1795	1795
46	503	503
47	1055	1055
48	2637	2637
49	1313	1313
50	410	410
51	87	87
52	176	176
53	1384	1384
54	151	151
55	23	23
56	127	127
57	1729	1729
58	36	36
59	754	754
60	319	319
61	524	524
62	7077	7077
63	479	479
64	355	355
65	35	35
66	757	757
67	454	454
68	2253	2253
69	3380	3380
70	25	25
71	432	432
72	37	37
73	772	772
74	239	239
75	128	128
76	409	409
77	27	27
78	371	371
79	1581	1581
80	11226	11226
81	472	472
82	36	36
83	618	618
84	31	31
85	1556	1556
86	27	27
87	39	39
88	501	501
89	35	35
90	36	36
91	247	247
92	30	30
93	293	293
94	1483	1483
95	840	840
96	367	367
97	269	269
98	742	742
99	2123	2123
100	76	76
101	1450	1450
102	185	185
103	1646	1646
104	997	997
105	584	584
106	38	38
107	1395	1395
108	144	144
109	720	720
110	260	260
111	26	26
112	1433	1433
113	543	543
114	40	40
115	483	483
116	253	253
117	301	301
118	239	239
119	151	151
120	595	595
121	29	29
122	40	40
Sponge_clogged_rec0008_processed_Separated	Pores	-	Calibration	Factor:	No	Cal	microns/pixel
Feature	Area	(pixels)	Total	Area	(based	on	Companion	Image)
1	892	892
2	400	400
3	1351	1351
4	52	52
5	938	938
6	1028	1028
7	1036	1036
8	532	532
9	211	211
10	572	572
11	303	303
12	140	140
13	169	169
14	26	26
15	466	466
16	669	669
17	83	83
18	653	653
19	6346	6346
20	221	221
21	84	84
22	1091	1091
23	304	304
24	765	765
25	165	165
26	82	82
27	3721	3721
28	210	210
29	862	862
30	220	220
31	4524	4524
32	786	786
33	1119	1119
34	1361	1361
35	584	584
36	488	488
37	1741	1741
38	310	310
39	714	714
40	118	118
41	197	197
42	466	466
43	48	48
44	22	22
45	994	994
46	27	27
47	569	569
48	1481	1481
49	1056	1056
50	495	495
51	3029	3029
52	1346	1346
53	418	418
54	91	91
55	182	182
56	1022	1022
57	148	148
58	23	23
59	124	124
60	1737	1737
61	44	44
62	761	761
63	319	319
64	7107	7107
65	511	511
66	478	478
67	358	358
68	49	49
69	774	774
70	461	461
71	2267	2267
72	3391	3391
73	430	430
74	202	202
75	35	35
76	791	791
77	247	247
78	112	112
79	431	431
80	39	39
81	328	328
82	1575	1575
83	9379	9379
84	490	490
85	708	708
86	479	479
87	33	33
88	26	26
89	1548	1548
90	133	133
91	1935	1935
92	1305	1305
93	288	288
94	1480	1480
95	817	817
96	398	398
97	274	274
98	730	730
99	2128	2128
100	192	192
101	1633	1633
102	970	970
103	554	554
104	1383	1383
105	23	23
106	145	145
107	719	719
108	266	266
109	49	49
110	32	32
111	658	658
112	588	588
113	40	40
114	476	476
115	282	282
116	299	299
117	507	507
118	130	130
119	613	613
120	71	71
Sponge_clogged_rec0009_processed_Separated	Pores	-	Calibration	Factor:	No	Cal	microns/pixel
Feature	Area	(pixels)	Total	Area	(based	on	Companion	Image)
1	1294	1294
2	1317	1317
3	52	52
4	21	21
5	904	904
6	1038	1038
7	1021	1021
8	532	532
9	211	211
10	573	573
11	304	304
12	141	141
13	168	168
14	27	27
15	669	669
16	466	466
17	660	660
18	104	104
19	6336	6336
20	222	222
21	97	97
22	1065	1065
23	306	306
24	768	768
25	167	167
26	72	72
27	3725	3725
28	213	213
29	856	856
30	188	188
31	4515	4515
32	785	785
33	1624	1624
34	1271	1271
35	592	592
36	1751	1751
37	735	735
38	293	293
39	119	119
40	197	197
41	86	86
42	475	475
43	34	34
44	1003	1003
45	597	597
46	26	26
47	26	26
48	1417	1417
49	1073	1073
50	491	491
51	3103	3103
52	1384	1384
53	429	429
54	91	91
55	194	194
56	1011	1011
57	149	149
58	29	29
59	120	120
60	1739	1739
61	99	99
62	697	697
63	318	318
64	7147	7147
65	498	498
66	508	508
67	363	363
68	49	49
69	798	798
70	548	548
71	2288	2288
72	3382	3382
73	434	434
74	21	21
75	119	119
76	829	829
77	257	257
78	94	94
79	458	458
80	78	78
81	341	341
82	1558	1558
83	10854	10854
84	753	753
85	496	496
86	491	491
87	26	26
88	1552	1552
89	150	150
90	1911	1911
91	1756	1756
92	285	285
93	1477	1477
94	458	458
95	796	796
96	277	277
97	731	731
98	2148	2148
99	226	226
100	21	21
101	24	24
102	1615	1615
103	949	949
104	516	516
105	1369	1369
106	145	145
107	720	720
108	279	279
109	76	76
110	71	71
111	1360	1360
112	560	560
113	43	43
114	516	516
115	24	24
116	305	305
117	297	297
118	597	597
119	111	111
120	645	645
121	75	75
Sponge_clogged_rec0010_processed_Separated	Pores	-	Calibration	Factor:	No	Cal	microns/pixel
Feature	Area	(pixels)	Total	Area	(based	on	Companion	Image)
1	1317	1317
2	23	23
3	1358	1358
4	52	52
5	938	938
6	1053	1053
7	1043	1043
8	534	534
9	215	215
10	574	574
11	307	307
12	140	140
13	168	168
14	27	27
15	663	663
16	467	467
17	662	662
18	83	83
19	6332	6332
20	222	222
21	1041	1041
22	47	47
23	307	307
24	775	775
25	165	165
26	91	91
27	3793	3793
28	210	210
29	848	848
30	196	196
31	4504	4504
32	788	788
33	1628	1628
34	1402	1402
35	618	618
36	1753	1753
37	727	727
38	258	258
39	123	123
40	194	194
41	484	484
42	25	25
43	1011	1011
44	22	22
45	582	582
46	1407	1407
47	31	31
48	1101	1101
49	486	486
50	3007	3007
51	1436	1436
52	436	436
53	29	29
54	81	81
55	212	212
56	57	57
57	1013	1013
58	143	143
59	113	113
60	1752	1752
61	119	119
62	693	693
63	7202	7202
64	316	316
65	482	482
66	505	505
67	370	370
68	824	824
69	25	25
70	548	548
71	2312	2312
72	3387	3387
73	435	435
74	22	22
75	858	858
76	85	85
77	265	265
78	60	60
79	42	42
80	477	477
81	95	95
82	344	344
83	24	24
84	1535	1535
85	9459	9459
86	789	789
87	508	508
88	488	488
89	26	26
90	1551	1551
91	168	168
92	1902	1902
93	1655	1655
94	282	282
95	514	514
96	1468	1468
97	776	776
98	283	283
99	712	712
100	262	262
101	2138	2138
102	1612	1612
103	920	920
104	479	479
105	1356	1356
106	146	146
107	725	725
108	113	113
109	292	292
110	72	72
111	607	607
112	561	561
113	36	36
114	46	46
115	515	515
116	314	314
117	295	295
118	610	610
119	85	85
120	24	24
121	671	671
122	95	95
Sponge_clogged_rec0011_processed_Separated	Pores	-	Calibration	Factor:	No	Cal	microns/pixel
Feature	Area	(pixels)	Total	Area	(based	on	Companion	Image)
1	1313	1313
2	22	22
3	1387	1387
4	52	52
5	962	962
6	1069	1069
7	1065	1065
8	536	536
9	214	214
10	573	573
11	310	310
12	142	142
13	21	21
14	165	165
15	652	652
16	467	467
17	644	644
18	96	96
19	6324	6324
20	221	221
21	21	21
22	1038	1038
23	50	50
24	310	310
25	775	775
26	164	164
27	76	76
28	3719	3719
29	209	209
30	849	849
31	188	188
32	4491	4491
33	792	792
34	1628	1628
35	1421	1421
36	600	600
37	1785	1785
38	718	718
39	227	227
40	100	100
41	194	194
42	502	502
43	1020	1020
44	596	596
45	1358	1358
46	32	32
47	1118	1118
48	479	479
49	2978	2978
50	1469	1469
51	453	453
52	34	34
53	243	243
54	74	74
55	61	61
56	1014	1014
57	133	133
58	110	110
59	1769	1769
60	138	138
61	680	680
62	7256	7256
63	314	314
64	466	466
65	518	518
66	378	378
67	841	841
68	22	22
69	2344	2344
70	525	525
71	3389	3389
72	438	438
73	896	896
74	280	280
75	51	51
76	66	66
77	482	482
78	108	108
79	326	326
80	35	35
81	1519	1519
82	9514	9514
83	812	812
84	521	521
85	496	496
86	27	27
87	1539	1539
88	186	186
89	1868	1868
90	1617	1617
91	279	279
92	524	524
93	1462	1462
94	753	753
95	286	286
96	705	705
97	296	296
98	2154	2154
99	1600	1600
100	894	894
101	437	437
102	1348	1348
103	154	154
104	719	719
105	151	151
106	299	299
107	79	79
108	631	631
109	538	538
110	32	32
111	32	32
112	504	504
113	306	306
114	289	289
115	621	621
116	56	56
117	21	21
118	698	698
119	111	111
Sponge_clogged_rec0012_processed_Separated	Pores	-	Calibration	Factor:	No	Cal	microns/pixel
Feature	Area	(pixels)	Total	Area	(based	on	Companion	Image)
1	22	22
2	1300	1300
3	23	23
4	1393	1393
5	52	52
6	962	962
7	24	24
8	1071	1071
9	1069	1069
10	528	528
11	22	22
12	208	208
13	579	579
14	309	309
15	138	138
16	21	21
17	154	154
18	142	142
19	468	468
20	727	727
21	6318	6318
22	223	223
23	503	503
24	25	25
25	1025	1025
26	52	52
27	314	314
28	779	779
29	167	167
30	75	75
31	3702	3702
32	205	205
33	25	25
34	801	801
35	180	180
36	4482	4482
37	785	785
38	39	39
39	1631	1631
40	1431	1431
41	590	590
42	1809	1809
43	704	704
44	104	104
45	189	189
46	196	196
47	505	505
48	1027	1027
49	605	605
50	1315	1315
51	38	38
52	1120	1120
53	481	481
54	2922	2922
55	1496	1496
56	468	468
57	36	36
58	270	270
59	61	61
60	49	49
61	1036	1036
62	124	124
63	105	105
64	1779	1779
65	161	161
66	630	630
67	7305	7305
68	309	309
69	453	453
70	522	522
71	388	388
72	864	864
73	33	33
74	2380	2380
75	502	502
76	3380	3380
77	426	426
78	21	21
79	917	917
80	292	292
81	150	150
82	38	38
83	497	497
84	124	124
85	322	322
86	1510	1510
87	9551	9551
88	841	841
89	512	512
90	491	491
91	27	27
92	1531	1531
93	203	203
94	1822	1822
95	1595	1595
96	273	273
97	504	504
98	1452	1452
99	2327	2327
100	289	289
101	706	706
102	333	333
103	2154	2154
104	56	56
105	869	869
106	392	392
107	1340	1340
108	134	134
109	199	199
110	722	722
111	306	306
112	84	84
113	632	632
114	541	541
115	25	25
116	42	42
117	484	484
118	320	320
119	281	281
120	628	628
121	35	35
122	723	723
123	122	122
Sponge_clogged_rec0013_processed_Separated	Pores	-	Calibration	Factor:	No	Cal	microns/pixel
Feature	Area	(pixels)	Total	Area	(based	on	Companion	Image)
1	21	21
2	1299	1299
3	49	49
4	1394	1394
5	23	23
6	967	967
7	23	23
8	1075	1075
9	1071	1071
10	525	525
11	23	23
12	219	219
13	580	580
14	303	303
15	138	138
16	148	148
17	137	137
18	467	467
19	750	750
20	6309	6309
21	220	220
22	481	481
23	22	22
24	974	974
25	52	52
26	319	319
27	784	784
28	169	169
29	57	57
30	3646	3646
31	204	204
32	797	797
33	168	168
34	4502	4502
35	781	781
36	31	31
37	1643	1643
38	1397	1397
39	563	563
40	1817	1817
41	692	692
42	159	159
43	199	199
44	91	91
45	510	510
46	1039	1039
47	609	609
48	1285	1285
49	47	47
50	1129	1129
51	464	464
52	2985	2985
53	1519	1519
54	29	29
55	479	479
56	300	300
57	60	60
58	1041	1041
59	46	46
60	114	114
61	98	98
62	684	684
63	1788	1788
64	171	171
65	7355	7355
66	307	307
67	440	440
68	504	504
69	387	387
70	877	877
71	35	35
72	2404	2404
73	424	424
74	3375	3375
75	420	420
76	22	22
77	953	953
78	305	305
79	209	209
80	23	23
81	506	506
82	128	128
83	295	295
84	1478	1478
85	9588	9588
86	861	861
87	511	511
88	483	483
89	27	27
90	1525	1525
91	232	232
92	1745	1745
93	1566	1566
94	240	240
95	264	264
96	1448	1448
97	2292	2292
98	292	292
99	451	451
100	706	706
101	310	310
102	2152	2152
103	843	843
104	346	346
105	1325	1325
106	134	134
107	237	237
108	731	731
109	312	312
110	86	86
111	644	644
112	625	625
113	22	22
114	44	44
115	347	347
116	469	469
117	274	274
118	640	640
119	751	751
120	169	169
Sponge_clogged_rec0014_processed_Separated	Pores	-	Calibration	Factor:	No	Cal	microns/pixel
Feature	Area	(pixels)	Total	Area	(based	on	Companion	Image)
1	21	21
2	1305	1305
3	50	50
4	1419	1419
5	58	58
6	973	973
7	1070	1070
8	1074	1074
9	521	521
10	24	24
11	207	207
12	582	582
13	299	299
14	141	141
15	146	146
16	131	131
17	466	466
18	742	742
19	6294	6294
20	217	217
21	419	419
22	24	24
23	959	959
24	53	53
25	326	326
26	792	792
27	169	169
28	58	58
29	3644	3644
30	203	203
31	794	794
32	165	165
33	4475	4475
34	782	782
35	26	26
36	1647	1647
37	1397	1397
38	567	567
39	1809	1809
40	677	677
41	201	201
42	92	92
43	60	60
44	48	48
45	517	517
46	1043	1043
47	102	102
48	648	648
49	1267	1267
50	1141	1141
51	488	488
52	3030	3030
53	1528	1528
54	28	28
55	500	500
56	75	75
57	325	325
58	1024	1024
59	41	41
60	33	33
61	104	104
62	91	91
63	673	673
64	1803	1803
65	185	185
66	7389	7389
67	300	300
68	427	427
69	520	520
70	391	391
71	896	896
72	28	28
73	2434	2434
74	404	404
75	3383	3383
76	412	412
77	32	32
78	983	983
79	318	318
80	256	256
81	520	520
82	136	136
83	192	192
84	1428	1428
85	142	142
86	21	21
87	10105	10105
88	889	889
89	510	510
90	24	24
91	1521	1521
92	261	261
93	1675	1675
94	1535	1535
95	274	274
96	254	254
97	1442	1442
98	2255	2255
99	290	290
100	497	497
101	704	704
102	2199	2199
103	312	312
104	805	805
105	303	303
106	1320	1320
107	124	124
108	265	265
109	729	729
110	321	321
111	87	87
112	588	588
113	620	620
114	24	24
115	50	50
116	353	353
117	450	450
118	268	268
119	585	585
120	783	783
121	184	184
Sponge_clogged_rec0015_processed_Separated	Pores	-	Calibration	Factor:	No	Cal	microns/pixel
Feature	Area	(pixels)	Total	Area	(based	on	Companion	Image)
1	22	22
2	1301	1301
3	50	50
4	1424	1424
5	58	58
6	973	973
7	1068	1068
8	1082	1082
9	520	520
10	190	190
11	587	587
12	296	296
13	141	141
14	149	149
15	128	128
16	463	463
17	747	747
18	6267	6267
19	213	213
20	456	456
21	23	23
22	921	921
23	52	52
24	328	328
25	797	797
26	167	167
27	66	66
28	3406	3406
29	205	205
30	26	26
31	789	789
32	157	157
33	774	774
34	23	23
35	4445	4445
36	1643	1643
37	1444	1444
38	1801	1801
39	529	529
40	682	682
41	129	129
42	202	202
43	52	52
44	42	42
45	520	520
46	1049	1049
47	118	118
48	653	653
49	1241	1241
50	1149	1149
51	2955	2955
52	509	509
53	39	39
54	1883	1883
55	504	504
56	28	28
57	31	31
58	358	358
59	1000	1000
60	28	28
61	31	31
62	96	96
63	82	82
64	32	32
65	1815	1815
66	197	197
67	694	694
68	290	290
69	116	116
70	408	408
71	7299	7299
72	537	537
73	405	405
74	907	907
75	75	75
76	30	30
77	2470	2470
78	3383	3383
79	371	371
80	398	398
81	1020	1020
82	290	290
83	529	529
84	143	143
85	185	185
86	1366	1366
87	149	149
88	27	27
89	10179	10179
90	910	910
91	510	510
92	1521	1521
93	294	294
94	71	71
95	1510	1510
96	274	274
97	246	246
98	1535	1535
99	1428	1428
100	2236	2236
101	520	520
102	287	287
103	32	32
104	710	710
105	276	276
106	2223	2223
107	777	777
108	259	259
109	1332	1332
110	301	301
111	54	54
112	28	28
113	730	730
114	327	327
115	88	88
116	636	636
117	658	658
118	24	24
119	26	26
120	46	46
121	363	363
122	446	446
123	264	264
124	678	678
125	808	808
126	209	209
Sponge_clogged_rec0016_processed_Separated	Pores	-	Calibration	Factor:	No	Cal	microns/pixel
Feature	Area	(pixels)	Total	Area	(based	on	Companion	Image)
1	31	31
2	1288	1288
3	1417	1417
4	76	76
5	978	978
6	1072	1072
7	1093	1093
8	520	520
9	182	182
10	588	588
11	291	291
12	140	140
13	153	153
14	122	122
15	464	464
16	745	745
17	6253	6253
18	212	212
19	167	167
20	40	40
21	245	245
22	909	909
23	53	53
24	331	331
25	812	812
26	166	166
27	46	46
28	3496	3496
29	202	202
30	782	782
31	147	147
32	769	769
33	4422	4422
34	1644	1644
35	1417	1417
36	527	527
37	1819	1819
38	139	139
39	674	674
40	205	205
41	27	27
42	29	29
43	525	525
44	1060	1060
45	136	136
46	617	617
47	1223	1223
48	1148	1148
49	68	68
50	2937	2937
51	536	536
52	1923	1923
53	526	526
54	37	37
55	38	38
56	393	393
57	1002	1002
58	21	21
59	29	29
60	69	69
61	70	70
62	28	28
63	1831	1831
64	213	213
65	685	685
66	280	280
67	110	110
68	384	384
69	7344	7344
70	554	554
71	411	411
72	174	174
73	32	32
74	920	920
75	2495	2495
76	3379	3379
77	351	351
78	387	387
79	1059	1059
80	48	48
81	339	339
82	533	533
83	148	148
84	346	346
85	1339	1339
86	31	31
87	11966	11966
88	932	932
89	513	513
90	1509	1509
91	321	321
92	34	34
93	1421	1421
94	289	289
95	1495	1495
96	238	238
97	1433	1433
98	2187	2187
99	287	287
100	550	550
101	47	47
102	720	720
103	261	261
104	2214	2214
105	741	741
106	217	217
107	1323	1323
108	332	332
109	50	50
110	31	31
111	727	727
112	344	344
113	88	88
114	1436	1436
115	1045	1045
116	23	23
117	29	29
118	55	55
119	445	445
120	256	256
121	692	692
122	827	827
123	213	213
Sponge_clogged_rec0017_processed_Separated	Pores	-	Calibration	Factor:	No	Cal	microns/pixel
Feature	Area	(pixels)	Total	Area	(based	on	Companion	Image)
1	25	25
2	1270	1270
3	1436	1436
4	57	57
5	996	996
6	1071	1071
7	1101	1101
8	520	520
9	178	178
10	594	594
11	287	287
12	137	137
13	160	160
14	116	116
15	464	464
16	727	727
17	6246	6246
18	207	207
19	150	150
20	35	35
21	240	240
22	882	882
23	54	54
24	330	330
25	819	819
26	165	165
27	47	47
28	3641	3641
29	198	198
30	774	774
31	143	143
32	754	754
33	4397	4397
34	1644	1644
35	1333	1333
36	539	539
37	1811	1811
38	139	139
39	669	669
40	203	203
41	528	528
42	37	37
43	1062	1062
44	155	155
45	1161	1161
46	628	628
47	1186	1186
48	82	82
49	2969	2969
50	44	44
51	555	555
52	1946	1946
53	544	544
54	97	97
55	419	419
56	1040	1040
57	26	26
58	58	58
59	58	58
60	23	23
61	1826	1826
62	225	225
63	737	737
64	104	104
65	263	263
66	368	368
67	7394	7394
68	573	573
69	414	414
70	61	61
71	212	212
72	930	930
73	2518	2518
74	3393	3393
75	317	317
76	370	370
77	1098	1098
78	70	70
79	397	397
80	566	566
81	151	151
82	211	211
83	1307	1307
84	141	141
85	34	34
86	951	951
87	12033	12033
88	513	513
89	1512	1512
90	338	338
91	1400	1400
92	302	302
93	233	233
94	1455	1455
95	1434	1434
96	614	614
97	578	578
98	283	283
99	67	67
100	725	725
101	255	255
102	2208	2208
103	1521	1521
104	716	716
105	1327	1327
106	168	168
107	363	363
108	55	55
109	728	728
110	26	26
111	349	349
112	89	89
113	1448	1448
114	1039	1039
115	30	30
116	50	50
117	428	428
118	22	22
119	247	247
120	627	627
121	851	851
122	261	261
Sponge_clogged_rec0018_processed_Separated	Pores	-	Calibration	Factor:	No	Cal	microns/pixel
Feature	Area	(pixels)	Total	Area	(based	on	Companion	Image)
1	31	31
2	1249	1249
3	1432	1432
4	73	73
5	979	979
6	1091	1091
7	1094	1094
8	515	515
9	166	166
10	595	595
11	290	290
12	136	136
13	165	165
14	460	460
15	107	107
16	1518	1518
17	82	82
18	6228	6228
19	202	202
20	142	142
21	151	151
22	26	26
23	230	230
24	333	333
25	825	825
26	162	162
27	69	69
28	3641	3641
29	196	196
30	764	764
31	127	127
32	746	746
33	1627	1627
34	4368	4368
35	1369	1369
36	528	528
37	1809	1809
38	165	165
39	683	683
40	200	200
41	73	73
42	523	523
43	1068	1068
44	165	165
45	1148	1148
46	624	624
47	1150	1150
48	3033	3033
49	93	93
50	76	76
51	1971	1971
52	548	548
53	541	541
54	100	100
55	445	445
56	49	49
57	1028	1028
58	22	22
59	50	50
60	43	43
61	1820	1820
62	230	230
63	738	738
64	31	31
65	250	250
66	324	324
67	47	47
68	7430	7430
69	585	585
70	52	52
71	410	410
72	240	240
73	25	25
74	933	933
75	2539	2539
76	3379	3379
77	355	355
78	322	322
79	1124	1124
80	80	80
81	449	449
82	577	577
83	152	152
84	199	199
85	1278	1278
86	89	89
87	32	32
88	967	967
89	12083	12083
90	508	508
91	1495	1495
92	348	348
93	551	551
94	1364	1364
95	233	233
96	25	25
97	1432	1432
98	582	582
99	600	600
100	281	281
101	80	80
102	725	725
103	1379	1379
104	2233	2233
105	22	22
106	1505	1505
107	677	677
108	1320	1320
109	110	110
110	382	382
111	57	57
112	36	36
113	717	717
114	358	358
115	83	83
116	1450	1450
117	1082	1082
118	43	43
119	438	438
120	34	34
121	244	244
122	632	632
123	866	866
124	341	341
Sponge_clogged_rec0019_processed_Separated	Pores	-	Calibration	Factor:	No	Cal	microns/pixel
Feature	Area	(pixels)	Total	Area	(based	on	Companion	Image)
1	39	39
2	1227	1227
3	1429	1429
4	79	79
5	989	989
6	1063	1063
7	1103	1103
8	517	517
9	160	160
10	601	601
11	277	277
12	133	133
13	169	169
14	462	462
15	100	100
16	623	623
17	96	96
18	6227	6227
19	127	127
20	196	196
21	31	31
22	229	229
23	87	87
24	818	818
25	336	336
26	830	830
27	160	160
28	144	144
29	3733	3733
30	191	191
31	753	753
32	114	114
33	742	742
34	1625	1625
35	4339	4339
36	1358	1358
37	534	534
38	1799	1799
39	168	168
40	1254	1254
41	197	197
42	243	243
43	518	518
44	1077	1077
45	177	177
46	1152	1152
47	1131	1131
48	616	616
49	107	107
50	2432	2432
51	2027	2027
52	639	639
53	105	105
54	465	465
55	48	48
56	1591	1591
57	33	33
58	35	35
59	1821	1821
60	236	236
61	720	720
62	235	235
63	298	298
64	7485	7485
65	600	600
66	109	109
67	264	264
68	422	422
69	945	945
70	2557	2557
71	3379	3379
72	338	338
73	300	300
74	1162	1162
75	93	93
76	494	494
77	581	581
78	154	154
79	187	187
80	1255	1255
81	77	77
82	30	30
83	991	991
84	11043	11043
85	497	497
86	1495	1495
87	361	361
88	26	26
89	551	551
90	1276	1276
91	263	263
92	35	35
93	1422	1422
94	2050	2050
95	621	621
96	284	284
97	105	105
98	738	738
99	1371	1371
100	2252	2252
101	632	632
102	1333	1333
103	57	57
104	408	408
105	47	47
106	27	27
107	705	705
108	22	22
109	376	376
110	81	81
111	919	919
112	1080	1080
113	23	23
114	46	46
115	440	440
116	42	42
117	239	239
118	574	574
119	897	897
120	340	340
Sponge_clogged_rec0020_processed_Separated	Pores	-	Calibration	Factor:	No	Cal	microns/pixel
Feature	Area	(pixels)	Total	Area	(based	on	Companion	Image)
1	36	36
2	1187	1187
3	1438	1438
4	63	63
5	985	985
6	1058	1058
7	1070	1070
8	511	511
9	156	156
10	604	604
11	280	280
12	116	116
13	173	173
14	458	458
15	64	64
16	1373	1373
17	102	102
18	6242	6242
19	336	336
20	186	186
21	27	27
22	60	60
23	23	23
24	341	341
25	843	843
26	164	164
27	217	217
28	3828	3828
29	27	27
30	191	191
31	744	744
32	98	98
33	735	735
34	1618	1618
35	4314	4314
36	1340	1340
37	541	541
38	1774	1774
39	174	174
40	1270	1270
41	195	195
42	297	297
43	511	511
44	1084	1084
45	194	194
46	1159	1159
47	1099	1099
48	1266	1266
49	122	122
50	2437	2437
51	2091	2091
52	107	107
53	474	474
54	42	42
55	1624	1624
56	23	23
57	1823	1823
58	238	238
59	669	669
60	35	35
61	219	219
62	47	47
63	7521	7521
64	610	610
65	120	120
66	2900	2900
67	220	220
68	422	422
69	956	956
70	3365	3365
71	324	324
72	1198	1198
73	259	259
74	101	101
75	540	540
76	593	593
77	156	156
78	179	179
79	1226	1226
80	65	65
81	27	27
82	993	993
83	12238	12238
84	488	488
85	1483	1483
86	381	381
87	35	35
88	538	538
89	193	193
90	726	726
91	526	526
92	287	287
93	1413	1413
94	510	510
95	638	638
96	282	282
97	743	743
98	2268	2268
99	1372	1372
100	25	25
101	1470	1470
102	590	590
103	1324	1324
104	430	430
105	41	41
106	27	27
107	698	698
108	381	381
109	74	74
110	1502	1502
111	1085	1085
112	24	24
113	36	36
114	420	420
115	45	45
116	231	231
117	578	578
118	920	920
119	359	359
Sponge_clogged_rec0021_processed_Separated	Pores	-	Calibration	Factor:	No	Cal	microns/pixel
Feature	Area	(pixels)	Total	Area	(based	on	Companion	Image)
1	42	42
2	1173	1173
3	1451	1451
4	76	76
5	1004	1004
6	1071	1071
7	1074	1074
8	510	510
9	146	146
10	607	607
11	271	271
12	115	115
13	184	184
14	463	463
15	56	56
16	115	115
17	1296	1296
18	6245	6245
19	93	93
20	182	182
21	64	64
22	88	88
23	142	142
24	31	31
[truncated: 80,014 more rows]

## Sheet: Sheet2
904
400
1307
52
21
901
1042
1016
539
210
575
305
142
152
28
764
471
760
6327
219
1111
287
738
164
56
3718
210
885
191
4534
796
1105
1323
585
833
1245
344
44
195
62
438
105
87
989
838
599
1949
511
2682
1045
1229
390
1428
91
155
150
128
1639
788
24
318
546
6961
511
338
731
27
789
2201
3232
29
570
43
707
365
386
1593
11143
436
587
24
1558
494
117
50
265
294
1477
29
874
360
264
759
28
2113
34
78
1462
157
1685
1023
638
1405
57
36
171
709
254
1481
515
484
201
77
303
163
194
61
553
1323
1305
52
21
904
1024
1015
539
206
575
307
141
28
156
678
471
82
661
6337
220
82
1110
290
744
164
61
3719
209
879
189
4528
796
1113
1304
585
884
1220
331
24
200
59
446
100
78
989
811
591
1886
502
2660
1050
1281
400
93
166
1373
152
127
1711
37
749
320
536
7013
484
348
736
790
35
2226
3260
561
39
735
379
22
1597
379
11171
458
600
25
1556
22
496
41
34
42
249
294
1485
863
362
263
768
2132
24
71
1454
172
1667
1003
612
1407
50
28
171
710
258
22
1455
498
33
470
220
55
303
220
170
46
577
29
902
405
1310
52
902
1021
1014
538
227
570
304
141
158
27
465
651
81
656
6343
221
81
1106
296
758
164
62
3720
211
873
191
4523
791
1625
1368
581
1753
321
728
99
197
454
94
991
581
1795
503
1055
2637
1313
410
87
176
1384
151
23
127
1729
36
754
319
524
7077
479
355
35
757
454
2253
3380
25
432
37
772
239
128
409
27
371
1581
11226
472
36
618
31
1556
27
39
501
35
36
247
30
293
1483
840
367
269
742
2123
76
1450
185
1646
997
584
38
1395
144
720
260
26
1433
543
40
483
253
301
239
151
595
29
40
892
400
1351
52
938
1028
1036
532
211
572
303
140
169
26
466
669
83
653
6346
221
84
1091
304
765
165
82
3721
210
862
220
4524
786
1119
1361
584
488
1741
310
714
118
197
466
48
22
994
27
569
1481
1056
495
3029
1346
418
91
182
1022
148
23
124
1737
44
761
319
7107
511
478
358
49
774
461
2267
3391
430
202
35
791
247
112
431
39
328
1575
9379
490
708
479
33
26
1548
133
1935
1305
288
1480
817
398
274
730
2128
192
1633
970
554
1383
23
145
719
266
49
32
658
588
40
476
282
299
507
130
613
71
1294
1317
52
21
904
1038
1021
532
211
573
304
141
168
27
669
466
660
104
6336
222
97
1065
306
768
167
72
3725
213
856
188
4515
785
1624
1271
592
1751
735
293
119
197
86
475
34
1003
597
26
26
1417
1073
491
3103
1384
429
91
194
1011
149
29
120
1739
99
697
318
7147
498
508
363
49
798
548
2288
3382
434
21
119
829
257
94
458
78
341
1558
10854
753
496
491
26
1552
150
1911
1756
285
1477
458
796
277
731
2148
226
21
24
1615
949
516
1369
145
720
279
76
71
1360
560
43
516
24
305
297
597
111
645
75
1317
23
1358
52
938
1053
1043
534
215
574
307
140
168
27
663
467
662
83
6332
222
1041
47
307
775
165
91
3793
210
848
196
4504
788
1628
1402
618
1753
727
258
123
194
484
25
1011
22
582
1407
31
1101
486
3007
1436
436
29
81
212
57
1013
143
113
1752
119
693
7202
316
482
505
370
824
25
548
2312
3387
435
22
858
85
265
60
42
477
95
344
24
1535
9459
789
508
488
26
1551
168
1902
1655
282
514
1468
776
283
712
262
2138
1612
920
479
1356
146
725
113
292
72
607
561
36
46
515
314
295
610
85
24
671
95
1313
22
1387
52
962
1069
1065
536
214
573
310
142
21
165
652
467
644
96
6324
221
21
1038
50
310
775
164
76
3719
209
849
188
4491
792
1628
1421
600
1785
718
227
100
194
502
1020
596
1358
32
1118
479
2978
1469
453
34
243
74
61
1014
133
110
1769
138
680
7256
314
466
518
378
841
22
2344
525
3389
438
896
280
51
66
482
108
326
35
1519
9514
812
521
496
27
1539
186
1868
1617
279
524
1462
753
286
705
296
2154
1600
894
437
1348
154
719
151
299
79
631
538
32
32
504
306
289
621
56
21
698
111
22
1300
23
1393
52
962
24
1071
1069
528
22
208
579
309
138
21
154
142
468
727
6318
223
503
25
1025
52
314
779
167
75
3702
205
25
801
180
4482
785
39
1631
1431
590
1809
704
104
189
196
505
1027
605
1315
38
1120
481
2922
1496
468
36
270
61
49
1036
124
105
1779
161
630
7305
309
453
522
388
864
33
2380
502
3380
426
21
917
292
150
38
497
124
322
1510
9551
841
512
491
27
1531
203
1822
1595
273
504
1452
2327
289
706
333
2154
56
869
392
1340
134
199
722
306
84
632
541
25
42
484
320
281
628
35
723
122
21
1299
49
1394
23
967
23
1075
1071
525
23
219
580
303
138
148
137
467
750
6309
220
481
22
974
52
319
784
169
57
3646
204
797
168
4502
781
31
1643
1397
563
1817
692
159
199
91
510
1039
609
1285
47
1129
464
2985
1519
29
479
300
60
1041
46
114
98
684
1788
171
7355
307
440
504
387
877
35
2404
424
3375
420
22
953
305
209
23
506
128
295
1478
9588
861
511
483
27
1525
232
1745
1566
240
264
1448
2292
292
451
706
310
2152
843
346
1325
134
237
731
312
86
644
625
22
44
347
469
274
640
751
169
21
1305
50
1419
58
973
1070
1074
521
24
207
582
299
141
146
131
466
742
6294
217
419
24
959
53
326
792
169
58
3644
203
794
165
4475
782
26
1647
1397
567
1809
677
201
92
60
48
517
1043
102
648
1267
1141
488
3030
1528
28
500
75
325
1024
41
33
104
91
673
1803
185
7389
300
427
520
391
896
28
2434
404
3383
412
32
983
318
256
520
136
192
1428
142
21
10105
889
510
24
1521
261
1675
1535
274
254
1442
2255
290
497
704
2199
312
805
303
1320
124
265
729
321
87
588
620
24
50
353
450
268
585
783
184
22
1301
50
1424
58
973
1068
1082
520
190
587
296
141
149
128
463
747
6267
213
456
23
921
52
328
797
167
66
3406
205
26
789
157
774
23
4445
1643
1444
1801
529
682
129
202
52
42
520
1049
118
653
1241
1149
2955
509
39
1883
504
28
31
358
1000
28
31
96
82
32
1815
197
694
290
116
408
7299
537
405
907
75
30
2470
3383
371
398
1020
290
529
143
185
1366
149
27
10179
910
510
1521
294
71
1510
274
246
1535
1428
2236
520
287
32
710
276
2223
777
259
1332
301
54
28
730
327
88
636
658
24
26
46
363
446
264
678
808
209
0
31
1288
1417
76
978
1072
1093
520
182
588
291
140
153
122
464
745
6253
212
167
40
245
909
53
331
812
166
46
3496
202
782
147
769
4422
1644
1417
527
1819
139
674
205
27
29
525
1060
136
617
1223
1148
68
2937
536
1923
526
37
38
393
1002
21
29
69
70
28
1831
213
685
280
110
384
7344
554
411
174
32
920
2495
3379
351
387
1059
48
339
533
148
346
1339
31
11966
932
513
1509
321
34
1421
289
1495
238
1433
2187
287
550
47
720
261
2214
741
217
1323
332
50
31
727
344
88
1436
1045
23
29
55
445
256
692
827
213
0
25
1270
1436
57
996
1071
1101
520
178
594
287
137
160
116
464
727
6246
207
150
35
240
882
54
330
819
165
47
3641
198
774
143
754
4397
1644
1333
539
1811
139
669
203
528
37
1062
155
1161
628
1186
82
2969
44
555
1946
544
97
419
1040
26
58
58
23
1826
225
737
104
263
368
7394
573
414
61
212
930
2518
3393
317
370
1098
70
397
566
151
211
1307
141
34
951
12033
513
1512
338
1400
302
233
1455
1434
614
578
283
67
725
255
2208
1521
716
1327
168
363
55
728
26
349
89
1448
1039
30
50
428
22
247
627
851
261
0
31
1249
1432
73
979
1091
1094
515
166
595
290
136
165
460
107
1518
82
6228
202
142
151
26
230
333
825
162
69
3641
196
764
127
746
1627
4368
1369
528
1809
165
683
200
73
523
1068
165
1148
624
1150
3033
93
76
1971
548
541
100
445
49
1028
22
50
43
1820
230
738
31
250
324
47
7430
585
52
410
240
25
933
2539
3379
355
322
1124
80
449
577
152
199
1278
89
32
967
12083
508
1495
348
551
1364
233
25
1432
582
600
281
80
725
1379
2233
22
1505
677
1320
110
382
57
36
717
358
83
1450
1082
43
438
34
244
632
866
341
0
39
1227
1429
79
989
1063
1103
517
160
601
277
133
169
462
100
623
96
6227
127
196
31
229
87
818
336
830
160
144
3733
191
753
114
742
1625
4339
1358
534
1799
168
1254
197
243
518
1077
177
1152
1131
616
107
2432
2027
639
105
465
48
1591
33
35
1821
236
720
235
298
7485
600
109
264
422
945
2557
3379
338
300
1162
93
494
581
154
187
1255
77
30
991
11043
497
1495
361
26
551
1276
263
35
1422
2050
621
284
105
738
1371
2252
632
1333
57
408
47
27
705
22
376
81
919
1080
23
46
440
42
239
574
897
340
0
36
1187
1438
63
985
1058
1070
511
156
604
280
116
173
458
64
1373
102
6242
336
186
27
60
23
341
843
164
217
3828
27
191
744
98
735
1618
4314
1340
541
1774
174
1270
195
297
511
1084
194
1159
1099
1266
122
2437
2091
107
474
42
1624
23
1823
238
669
35
219
47
7521
610
120
2900
220
422
956
3365
324
1198
259
101
540
593
156
179
1226
65
27
993
12238
488
1483
381
35
538
193
726
526
287
1413
510
638
282
743
2268
1372
25
1470
590
1324
430
41
27
698
381
74
1502
1085
24
36
420
45
231
578
920
359
0
42
1173
1451
76
1004
1071
1074
510
146
607
271
115
184
463
56
115
1296
6245
93
182
64
88
142
31
339
930
164
43
3839
38
184
40
735
728
1580
4290
1340
532
1820
159
678
189
353
511
1089
218
198
1071
1231
130
2298
2404
[truncated: 79,293 more rows]
