# Supplementary material for: Sporosarcina pasteurii can clog and strengthen a porous medium mimic
Source: PLoS One. 2018 Nov 30;13(11):e0207489. doi: 10.1371/journal.pone.0207489 (PMC6267956; doi:10.1371/journal.pone.0207489)
Supplement: S1 Dataset — (ZIP) [file pone.0207489.s002.zip › Raw Data/(for Fig. 2) Pore size/area_means.xlsx]

## Sheet: Sheet1
Image	Calibration Factor (microns/pixel)	Area (pixels)	Total Area (based on Companion Image)
Sponge_clogged_rec0005_processed_Separated Pores		862.593	862.593
Sponge_clogged_rec0006_processed_Separated Pores		834.295	834.295
Sponge_clogged_rec0007_processed_Separated Pores		835.975	835.975
Sponge_clogged_rec0008_processed_Separated Pores		844.192	844.192
Sponge_clogged_rec0009_processed_Separated Pores		863.347	863.347
Sponge_clogged_rec0010_processed_Separated Pores		841.426	841.426
Sponge_clogged_rec0011_processed_Separated Pores		862.723	862.723
Sponge_clogged_rec0012_processed_Separated Pores		835.553	835.553
Sponge_clogged_rec0013_processed_Separated Pores		856.875	856.875
Sponge_clogged_rec0014_processed_Separated Pores		851.165	851.165
Sponge_clogged_rec0015_processed_Separated Pores		817.968	817.968
Sponge_clogged_rec0016_processed_Separated Pores		859.862	859.862
Sponge_clogged_rec0017_processed_Separated Pores		869.697	869.697
Sponge_clogged_rec0018_processed_Separated Pores		857.234	857.234
Sponge_clogged_rec0019_processed_Separated Pores		873.883	873.883
Sponge_clogged_rec0020_processed_Separated Pores		896.462	896.462
Sponge_clogged_rec0021_processed_Separated Pores		867.813	867.813
Sponge_clogged_rec0022_processed_Separated Pores		878.689	878.689
Sponge_clogged_rec0023_processed_Separated Pores		877	877
Sponge_clogged_rec0024_processed_Separated Pores		831.885	831.885
Sponge_clogged_rec0025_processed_Separated Pores		883.016	883.016
Sponge_clogged_rec0026_processed_Separated Pores		894.148	894.148
Sponge_clogged_rec0027_processed_Separated Pores		911.267	911.267
Sponge_clogged_rec0028_processed_Separated Pores		895.707	895.707
Sponge_clogged_rec0029_processed_Separated Pores		953.826	953.826
Sponge_clogged_rec0030_processed_Separated Pores		920.723	920.723
Sponge_clogged_rec0031_processed_Separated Pores		929.703	929.703
Sponge_clogged_rec0032_processed_Separated Pores		901.607	901.607
Sponge_clogged_rec0033_processed_Separated Pores		911.529	911.529
Sponge_clogged_rec0034_processed_Separated Pores		903.699	903.699
Sponge_clogged_rec0035_processed_Separated Pores		927.817	927.817
Sponge_clogged_rec0036_processed_Separated Pores		923.702	923.702
Sponge_clogged_rec0037_processed_Separated Pores		912.772	912.772
Sponge_clogged_rec0038_processed_Separated Pores		960.042	960.042
Sponge_clogged_rec0039_processed_Separated Pores		930.09	930.09
Sponge_clogged_rec0040_processed_Separated Pores		939.504	939.504
Sponge_clogged_rec0041_processed_Separated Pores		959.891	959.891
Sponge_clogged_rec0042_processed_Separated Pores		958.805	958.805
Sponge_clogged_rec0043_processed_Separated Pores		993.412	993.412
Sponge_clogged_rec0044_processed_Separated Pores		1005.69	1005.69
Sponge_clogged_rec0045_processed_Separated Pores		1010.53	1010.53
Sponge_clogged_rec0046_processed_Separated Pores		990.464	990.464
Sponge_clogged_rec0047_processed_Separated Pores		990.259	990.259
Sponge_clogged_rec0048_processed_Separated Pores		996.514	996.514
Sponge_clogged_rec0049_processed_Separated Pores		1023.99	1023.99
Sponge_clogged_rec0050_processed_Separated Pores		1071.19	1071.19
Sponge_clogged_rec0051_processed_Separated Pores		1072.17	1072.17
Sponge_clogged_rec0052_processed_Separated Pores		1038.3	1038.3
Sponge_clogged_rec0053_processed_Separated Pores		1024.26	1024.26
Sponge_clogged_rec0054_processed_Separated Pores		1033.61	1033.61
Sponge_clogged_rec0055_processed_Separated Pores		1064.2	1064.2
Sponge_clogged_rec0056_processed_Separated Pores		1023.46	1023.46
Sponge_clogged_rec0057_processed_Separated Pores		1049.99	1049.99
Sponge_clogged_rec0058_processed_Separated Pores		980.956	980.956
Sponge_clogged_rec0059_processed_Separated Pores		965.713	965.713
Sponge_clogged_rec0060_processed_Separated Pores		894.306	894.306
Sponge_clogged_rec0061_processed_Separated Pores		927.367	927.367
Sponge_clogged_rec0062_processed_Separated Pores		970.235	970.235
Sponge_clogged_rec0063_processed_Separated Pores		982.175	982.175
Sponge_clogged_rec0064_processed_Separated Pores		955.042	955.042
Sponge_clogged_rec0065_processed_Separated Pores		885.819	885.819
Sponge_clogged_rec0066_processed_Separated Pores		936.967	936.967
Sponge_clogged_rec0067_processed_Separated Pores		951.669	951.669
Sponge_clogged_rec0068_processed_Separated Pores		989.728	989.728
Sponge_clogged_rec0069_processed_Separated Pores		1018.72	1018.72
Sponge_clogged_rec0070_processed_Separated Pores		994.535	994.535
Sponge_clogged_rec0071_processed_Separated Pores		1019.99	1019.99
Sponge_clogged_rec0072_processed_Separated Pores		958.949	958.949
Sponge_clogged_rec0073_processed_Separated Pores		961.709	961.709
Sponge_clogged_rec0074_processed_Separated Pores		1009.92	1009.92
Sponge_clogged_rec0075_processed_Separated Pores		1008.14	1008.14
Sponge_clogged_rec0076_processed_Separated Pores		1011.06	1011.06
Sponge_clogged_rec0077_processed_Separated Pores		994.265	994.265
Sponge_clogged_rec0078_processed_Separated Pores		987.095	987.095
Sponge_clogged_rec0079_processed_Separated Pores		993.548	993.548
Sponge_clogged_rec0080_processed_Separated Pores		996.754	996.754
Sponge_clogged_rec0081_processed_Separated Pores		991.478	991.478
Sponge_clogged_rec0082_processed_Separated Pores		954.296	954.296
Sponge_clogged_rec0083_processed_Separated Pores		984.555	984.555
Sponge_clogged_rec0084_processed_Separated Pores		963.188	963.188
Sponge_clogged_rec0085_processed_Separated Pores		982.847	982.847
Sponge_clogged_rec0086_processed_Separated Pores		973.536	973.536
Sponge_clogged_rec0087_processed_Separated Pores		999.725	999.725
Sponge_clogged_rec0088_processed_Separated Pores		974.196	974.196
Sponge_clogged_rec0089_processed_Separated Pores		968.77	968.77
Sponge_clogged_rec0090_processed_Separated Pores		957.835	957.835
Sponge_clogged_rec0091_processed_Separated Pores		970.336	970.336
Sponge_clogged_rec0092_processed_Separated Pores		962.553	962.553
Sponge_clogged_rec0093_processed_Separated Pores		982.928	982.928
Sponge_clogged_rec0094_processed_Separated Pores		995.218	995.218
Sponge_clogged_rec0095_processed_Separated Pores		965.372	965.372
Sponge_clogged_rec0096_processed_Separated Pores		973.321	973.321
Sponge_clogged_rec0097_processed_Separated Pores		949.061	949.061
Sponge_clogged_rec0098_processed_Separated Pores		951.122	951.122
Sponge_clogged_rec0099_processed_Separated Pores		909.608	909.608
Sponge_clogged_rec0100_processed_Separated Pores		926.381	926.381
Sponge_clogged_rec0101_processed_Separated Pores		927.178	927.178
Sponge_clogged_rec0102_processed_Separated Pores		884.25	884.25
Sponge_clogged_rec0103_processed_Separated Pores		911.608	911.608
Sponge_clogged_rec0104_processed_Separated Pores		926.602	926.602
Sponge_clogged_rec0105_processed_Separated Pores		897.91	897.91
Sponge_clogged_rec0106_processed_Separated Pores		955.826	955.826
Sponge_clogged_rec0107_processed_Separated Pores		989.234	989.234
Sponge_clogged_rec0108_processed_Separated Pores		945.474	945.474
Sponge_clogged_rec0109_processed_Separated Pores		987.189	987.189
Sponge_clogged_rec0110_processed_Separated Pores		991.694	991.694
Sponge_clogged_rec0111_processed_Separated Pores		967.372	967.372
Sponge_clogged_rec0112_processed_Separated Pores		945.362	945.362
Sponge_clogged_rec0113_processed_Separated Pores		907.403	907.403
Sponge_clogged_rec0114_processed_Separated Pores		960.193	960.193
Sponge_clogged_rec0115_processed_Separated Pores		1003.19	1003.19
Sponge_clogged_rec0116_processed_Separated Pores		956.661	956.661
Sponge_clogged_rec0117_processed_Separated Pores		995.13	995.13
Sponge_clogged_rec0118_processed_Separated Pores		949.469	949.469
Sponge_clogged_rec0119_processed_Separated Pores		996.56	996.56
Sponge_clogged_rec0120_processed_Separated Pores		957.504	957.504
Sponge_clogged_rec0121_processed_Separated Pores		941.319	941.319
Sponge_clogged_rec0122_processed_Separated Pores		921.53	921.53
Sponge_clogged_rec0123_processed_Separated Pores		950.261	950.261
Sponge_clogged_rec0124_processed_Separated Pores		913.565	913.565
Sponge_clogged_rec0125_processed_Separated Pores		917.687	917.687
Sponge_clogged_rec0126_processed_Separated Pores		882.227	882.227
Sponge_clogged_rec0127_processed_Separated Pores		886.218	886.218
Sponge_clogged_rec0128_processed_Separated Pores		900.21	900.21
Sponge_clogged_rec0129_processed_Separated Pores		864.61	864.61
Sponge_clogged_rec0130_processed_Separated Pores		900.746	900.746
Sponge_clogged_rec0131_processed_Separated Pores		909.521	909.521
Sponge_clogged_rec0132_processed_Separated Pores		893.542	893.542
Sponge_clogged_rec0133_processed_Separated Pores		926.322	926.322
Sponge_clogged_rec0134_processed_Separated Pores		902.915	902.915
Sponge_clogged_rec0135_processed_Separated Pores		947.513	947.513
Sponge_clogged_rec0136_processed_Separated Pores		946.088	946.088
Sponge_clogged_rec0137_processed_Separated Pores		979.349	979.349
Sponge_clogged_rec0138_processed_Separated Pores		974.836	974.836
Sponge_clogged_rec0139_processed_Separated Pores		966.315	966.315
Sponge_clogged_rec0140_processed_Separated Pores		959.652	959.652
Sponge_clogged_rec0141_processed_Separated Pores		902.387	902.387
Sponge_clogged_rec0142_processed_Separated Pores		948.867	948.867
Sponge_clogged_rec0143_processed_Separated Pores		902.763	902.763
Sponge_clogged_rec0144_processed_Separated Pores		916.81	916.81
Sponge_clogged_rec0145_processed_Separated Pores		935.193	935.193
Sponge_clogged_rec0146_processed_Separated Pores		914.239	914.239
Sponge_clogged_rec0147_processed_Separated Pores		974.209	974.209
Sponge_clogged_rec0148_processed_Separated Pores		902.471	902.471
Sponge_clogged_rec0149_processed_Separated Pores		928.397	928.397
Sponge_clogged_rec0150_processed_Separated Pores		906.825	906.825
Sponge_clogged_rec0151_processed_Separated Pores		956.614	956.614
Sponge_clogged_rec0152_processed_Separated Pores		931.624	931.624
Sponge_clogged_rec0153_processed_Separated Pores		974.655	974.655
Sponge_clogged_rec0154_processed_Separated Pores		935.78	935.78
Sponge_clogged_rec0155_processed_Separated Pores		912.248	912.248
Sponge_clogged_rec0156_processed_Separated Pores		921.083	921.083
Sponge_clogged_rec0157_processed_Separated Pores		945.108	945.108
Sponge_clogged_rec0158_processed_Separated Pores		958.305	958.305
Sponge_clogged_rec0159_processed_Separated Pores		998.832	998.832
Sponge_clogged_rec0160_processed_Separated Pores		952.067	952.067
Sponge_clogged_rec0161_processed_Separated Pores		954.958	954.958
Sponge_clogged_rec0162_processed_Separated Pores		954.525	954.525
Sponge_clogged_rec0163_processed_Separated Pores		938.825	938.825
Sponge_clogged_rec0164_processed_Separated Pores		962.647	962.647
Sponge_clogged_rec0165_processed_Separated Pores		962.793	962.793
Sponge_clogged_rec0166_processed_Separated Pores		941.373	941.373
Sponge_clogged_rec0167_processed_Separated Pores		998.009	998.009
Sponge_clogged_rec0168_processed_Separated Pores		974.842	974.842
Sponge_clogged_rec0169_processed_Separated Pores		991.035	991.035
Sponge_clogged_rec0170_processed_Separated Pores		993.667	993.667
Sponge_clogged_rec0171_processed_Separated Pores		1014.15	1014.15
Sponge_clogged_rec0172_processed_Separated Pores		981.621	981.621
Sponge_clogged_rec0173_processed_Separated Pores		1070.08	1070.08
Sponge_clogged_rec0174_processed_Separated Pores		1067.54	1067.54
Sponge_clogged_rec0175_processed_Separated Pores		1003.61	1003.61
Sponge_clogged_rec0176_processed_Separated Pores		979.839	979.839
Sponge_clogged_rec0177_processed_Separated Pores		1014.78	1014.78
Sponge_clogged_rec0178_processed_Separated Pores		1035.97	1035.97
Sponge_clogged_rec0179_processed_Separated Pores		1011.3	1011.3
Sponge_clogged_rec0180_processed_Separated Pores		1027.28	1027.28
Sponge_clogged_rec0181_processed_Separated Pores		1021.55	1021.55
Sponge_clogged_rec0182_processed_Separated Pores		1058.4	1058.4
Sponge_clogged_rec0183_processed_Separated Pores		1013.29	1013.29
Sponge_clogged_rec0184_processed_Separated Pores		986.168	986.168
Sponge_clogged_rec0185_processed_Separated Pores		967.908	967.908
Sponge_clogged_rec0186_processed_Separated Pores		983.059	983.059
Sponge_clogged_rec0187_processed_Separated Pores		947.642	947.642
Sponge_clogged_rec0188_processed_Separated Pores		901.798	901.798
Sponge_clogged_rec0189_processed_Separated Pores		940.024	940.024
Sponge_clogged_rec0190_processed_Separated Pores		963.05	963.05
Sponge_clogged_rec0191_processed_Separated Pores		985	985
Sponge_clogged_rec0192_processed_Separated Pores		987.627	987.627
Sponge_clogged_rec0193_processed_Separated Pores		977.975	977.975
Sponge_clogged_rec0194_processed_Separated Pores		996.068	996.068
Sponge_clogged_rec0195_processed_Separated Pores		968.59	968.59
Sponge_clogged_rec0196_processed_Separated Pores		965.976	965.976
Sponge_clogged_rec0197_processed_Separated Pores		1039.07	1039.07
Sponge_clogged_rec0198_processed_Separated Pores		1015.67	1015.67
Sponge_clogged_rec0199_processed_Separated Pores		1015.35	1015.35
Sponge_clogged_rec0200_processed_Separated Pores		1091.39	1091.39
Sponge_clogged_rec0201_processed_Separated Pores		1038.33	1038.33
Sponge_clogged_rec0202_processed_Separated Pores		1081.74	1081.74
Sponge_clogged_rec0203_processed_Separated Pores		1068.9	1068.9
Sponge_clogged_rec0204_processed_Separated Pores		1161.42	1161.42
Sponge_clogged_rec0205_processed_Separated Pores		1156.26	1156.26
Sponge_clogged_rec0206_processed_Separated Pores		1108.3	1108.3
Sponge_clogged_rec0207_processed_Separated Pores		1039.95	1039.95
Sponge_clogged_rec0208_processed_Separated Pores		1042.43	1042.43
Sponge_clogged_rec0209_processed_Separated Pores		1106.88	1106.88
Sponge_clogged_rec0210_processed_Separated Pores		1049.76	1049.76
Sponge_clogged_rec0211_processed_Separated Pores		1017.91	1017.91
Sponge_clogged_rec0212_processed_Separated Pores		978.762	978.762
Sponge_clogged_rec0213_processed_Separated Pores		982.568	982.568
Sponge_clogged_rec0214_processed_Separated Pores		1018.92	1018.92
Sponge_clogged_rec0215_processed_Separated Pores		1018.62	1018.62
Sponge_clogged_rec0216_processed_Separated Pores		996.475	996.475
Sponge_clogged_rec0217_processed_Separated Pores		1008.97	1008.97
Sponge_clogged_rec0218_processed_Separated Pores		1042.24	1042.24
Sponge_clogged_rec0219_processed_Separated Pores		1049.63	1049.63
Sponge_clogged_rec0220_processed_Separated Pores		1049.88	1049.88
Sponge_clogged_rec0221_processed_Separated Pores		1043.49	1043.49
Sponge_clogged_rec0222_processed_Separated Pores		1004.3	1004.3
Sponge_clogged_rec0223_processed_Separated Pores		987.949	987.949
Sponge_clogged_rec0224_processed_Separated Pores		985.051	985.051
Sponge_clogged_rec0225_processed_Separated Pores		920.552	920.552
Sponge_clogged_rec0226_processed_Separated Pores		994.017	994.017
Sponge_clogged_rec0227_processed_Separated Pores		985.169	985.169
Sponge_clogged_rec0228_processed_Separated Pores		987.619	987.619
Sponge_clogged_rec0229_processed_Separated Pores		981.555	981.555
Sponge_clogged_rec0230_processed_Separated Pores		929.397	929.397
Sponge_clogged_rec0231_processed_Separated Pores		963.008	963.008
Sponge_clogged_rec0232_processed_Separated Pores		916.734	916.734
Sponge_clogged_rec0233_processed_Separated Pores		915.133	915.133
Sponge_clogged_rec0234_processed_Separated Pores		905.631	905.631
Sponge_clogged_rec0235_processed_Separated Pores		928.039	928.039
Sponge_clogged_rec0236_processed_Separated Pores		964.262	964.262
Sponge_clogged_rec0237_processed_Separated Pores		957.407	957.407
Sponge_clogged_rec0238_processed_Separated Pores		925.117	925.117
Sponge_clogged_rec0239_processed_Separated Pores		905.6	905.6
Sponge_clogged_rec0240_processed_Separated Pores		900.585	900.585
Sponge_clogged_rec0241_processed_Separated Pores		951.476	951.476
Sponge_clogged_rec0242_processed_Separated Pores		968.885	968.885
Sponge_clogged_rec0243_processed_Separated Pores		951.171	951.171
Sponge_clogged_rec0244_processed_Separated Pores		915.656	915.656
Sponge_clogged_rec0245_processed_Separated Pores		950.726	950.726
Sponge_clogged_rec0246_processed_Separated Pores		953.352	953.352
Sponge_clogged_rec0247_processed_Separated Pores		962.411	962.411
Sponge_clogged_rec0248_processed_Separated Pores		942.291	942.291
Sponge_clogged_rec0249_processed_Separated Pores		987.62	987.62
Sponge_clogged_rec0250_processed_Separated Pores		946.444	946.444
Sponge_clogged_rec0251_processed_Separated Pores		987.669	987.669
Sponge_clogged_rec0252_processed_Separated Pores		988.172	988.172
Sponge_clogged_rec0253_processed_Separated Pores		1030.44	1030.44
Sponge_clogged_rec0254_processed_Separated Pores		965.648	965.648
Sponge_clogged_rec0255_processed_Separated Pores		874.761	874.761
Sponge_clogged_rec0256_processed_Separated Pores		895.541	895.541
Sponge_clogged_rec0257_processed_Separated Pores		961.778	961.778
Sponge_clogged_rec0258_processed_Separated Pores		1002.81	1002.81
Sponge_clogged_rec0259_processed_Separated Pores		996.273	996.273
Sponge_clogged_rec0260_processed_Separated Pores		956.476	956.476
Sponge_clogged_rec0261_processed_Separated Pores		969.344	969.344
Sponge_clogged_rec0262_processed_Separated Pores		997	997
Sponge_clogged_rec0263_processed_Separated Pores		1015.41	1015.41
Sponge_clogged_rec0264_processed_Separated Pores		1062.22	1062.22
Sponge_clogged_rec0265_processed_Separated Pores		1031.4	1031.4
Sponge_clogged_rec0266_processed_Separated Pores		1037.2	1037.2
Sponge_clogged_rec0267_processed_Separated Pores		1088.54	1088.54
Sponge_clogged_rec0268_processed_Separated Pores		1049.56	1049.56
Sponge_clogged_rec0269_processed_Separated Pores		1039.62	1039.62
Sponge_clogged_rec0270_processed_Separated Pores		998.368	998.368
Sponge_clogged_rec0271_processed_Separated Pores		980.339	980.339
Sponge_clogged_rec0272_processed_Separated Pores		946.407	946.407
Sponge_clogged_rec0273_processed_Separated Pores		911.598	911.598
Sponge_clogged_rec0274_processed_Separated Pores		885.888	885.888
Sponge_clogged_rec0275_processed_Separated Pores		905.615	905.615
Sponge_clogged_rec0276_processed_Separated Pores		912.835	912.835
Sponge_clogged_rec0277_processed_Separated Pores		918.417	918.417
Sponge_clogged_rec0278_processed_Separated Pores		878.904	878.904
Sponge_clogged_rec0279_processed_Separated Pores		819.624	819.624
Sponge_clogged_rec0280_processed_Separated Pores		839.354	839.354
Sponge_clogged_rec0281_processed_Separated Pores		839.008	839.008
Sponge_clogged_rec0282_processed_Separated Pores		803.54	803.54
Sponge_clogged_rec0283_processed_Separated Pores		829.947	829.947
Sponge_clogged_rec0284_processed_Separated Pores		831.6	831.6
Sponge_clogged_rec0285_processed_Separated Pores		808.396	808.396
Sponge_clogged_rec0286_processed_Separated Pores		817.023	817.023
Sponge_clogged_rec0287_processed_Separated Pores		845.047	845.047
Sponge_clogged_rec0288_processed_Separated Pores		807.135	807.135
Sponge_clogged_rec0289_processed_Separated Pores		789.081	789.081
Sponge_clogged_rec0290_processed_Separated Pores		711.029	711.029
Sponge_clogged_rec0291_processed_Separated Pores		685.014	685.014
Sponge_clogged_rec0292_processed_Separated Pores		662.417	662.417
Sponge_clogged_rec0293_processed_Separated Pores		645.646	645.646
Sponge_clogged_rec0294_processed_Separated Pores		646.222	646.222
Sponge_clogged_rec0295_processed_Separated Pores		651.399	651.399
Sponge_clogged_rec0296_processed_Separated Pores		698.075	698.075
Sponge_clogged_rec0297_processed_Separated Pores		702.108	702.108
Sponge_clogged_rec0298_processed_Separated Pores		694.969	694.969
Sponge_clogged_rec0299_processed_Separated Pores		682.455	682.455
Sponge_clogged_rec0300_processed_Separated Pores		663.043	663.043
Sponge_clogged_rec0301_processed_Separated Pores		666	666
Sponge_clogged_rec0302_processed_Separated Pores		687.379	687.379
Sponge_clogged_rec0303_processed_Separated Pores		674.813	674.813
Sponge_clogged_rec0304_processed_Separated Pores		664.591	664.591
Sponge_clogged_rec0305_processed_Separated Pores		685.871	685.871
Sponge_clogged_rec0306_processed_Separated Pores		644.645	644.645
Sponge_clogged_rec0307_processed_Separated Pores		641.043	641.043
Sponge_clogged_rec0308_processed_Separated Pores		673.924	673.924
Sponge_clogged_rec0309_processed_Separated Pores		666.293	666.293
Sponge_clogged_rec0310_processed_Separated Pores		682.535	682.535
Sponge_clogged_rec0311_processed_Separated Pores		669.915	669.915
Sponge_clogged_rec0312_processed_Separated Pores		700.095	700.095
Sponge_clogged_rec0313_processed_Separated Pores		669.854	669.854
Sponge_clogged_rec0314_processed_Separated Pores		669.562	669.562
Sponge_clogged_rec0315_processed_Separated Pores		643.682	643.682
Sponge_clogged_rec0316_processed_Separated Pores		628.806	628.806
Sponge_clogged_rec0317_processed_Separated Pores		654.023	654.023
Sponge_clogged_rec0318_processed_Separated Pores		657.882	657.882
Sponge_clogged_rec0319_processed_Separated Pores		667.669	667.669
Sponge_clogged_rec0320_processed_Separated Pores		673.525	673.525
Sponge_clogged_rec0321_processed_Separated Pores		678.612	678.612
Sponge_clogged_rec0322_processed_Separated Pores		682.825	682.825
Sponge_clogged_rec0323_processed_Separated Pores		688.975	688.975
Sponge_clogged_rec0324_processed_Separated Pores		717.596	717.596
Sponge_clogged_rec0325_processed_Separated Pores		677.248	677.248
Sponge_clogged_rec0326_processed_Separated Pores		690.178	690.178
Sponge_clogged_rec0327_processed_Separated Pores		686.567	686.567
Sponge_clogged_rec0328_processed_Separated Pores		708.103	708.103
Sponge_clogged_rec0329_processed_Separated Pores		679.628	679.628
Sponge_clogged_rec0330_processed_Separated Pores		708.085	708.085
Sponge_clogged_rec0331_processed_Separated Pores		700.042	700.042
Sponge_clogged_rec0332_processed_Separated Pores		701.127	701.127
Sponge_clogged_rec0333_processed_Separated Pores		703.095	703.095
Sponge_clogged_rec0334_processed_Separated Pores		710.64	710.64
Sponge_clogged_rec0335_processed_Separated Pores		705.339	705.339
Sponge_clogged_rec0336_processed_Separated Pores		708.737	708.737
Sponge_clogged_rec0337_processed_Separated Pores		715.593	715.593
Sponge_clogged_rec0338_processed_Separated Pores		685.496	685.496
Sponge_clogged_rec0339_processed_Separated Pores		668.818	668.818
Sponge_clogged_rec0340_processed_Separated Pores		667.893	667.893
Sponge_clogged_rec0341_processed_Separated Pores		632.643	632.643
Sponge_clogged_rec0342_processed_Separated Pores		672.041	672.041
Sponge_clogged_rec0343_processed_Separated Pores		700.61	700.61
Sponge_clogged_rec0344_processed_Separated Pores		720.774	720.774
Sponge_clogged_rec0345_processed_Separated Pores		714.759	714.759
Sponge_clogged_rec0346_processed_Separated Pores		738.188	738.188
Sponge_clogged_rec0347_processed_Separated Pores		729.69	729.69
Sponge_clogged_rec0348_processed_Separated Pores		744.18	744.18
Sponge_clogged_rec0349_processed_Separated Pores		752.559	752.559
Sponge_clogged_rec0350_processed_Separated Pores		726.33	726.33
Sponge_clogged_rec0351_processed_Separated Pores		734.565	734.565
Sponge_clogged_rec0352_processed_Separated Pores		771.618	771.618
Sponge_clogged_rec0353_processed_Separated Pores		811.076	811.076
Sponge_clogged_rec0354_processed_Separated Pores		799.607	799.607
Sponge_clogged_rec0355_processed_Separated Pores		750.877	750.877
Sponge_clogged_rec0356_processed_Separated Pores		766.286	766.286
Sponge_clogged_rec0357_processed_Separated Pores		784.818	784.818
Sponge_clogged_rec0358_processed_Separated Pores		770.196	770.196
Sponge_clogged_rec0359_processed_Separated Pores		747.579	747.579
Sponge_clogged_rec0360_processed_Separated Pores		775.688	775.688
Sponge_clogged_rec0361_processed_Separated Pores		841.573	841.573
Sponge_clogged_rec0362_processed_Separated Pores		816.887	816.887
Sponge_clogged_rec0363_processed_Separated Pores		852.245	852.245
Sponge_clogged_rec0364_processed_Separated Pores		806.092	806.092
Sponge_clogged_rec0365_processed_Separated Pores		841.276	841.276
Sponge_clogged_rec0366_processed_Separated Pores		829.879	829.879
Sponge_clogged_rec0367_processed_Separated Pores		812.239	812.239
Sponge_clogged_rec0368_processed_Separated Pores		837.736	837.736
Sponge_clogged_rec0369_processed_Separated Pores		830.598	830.598
Sponge_clogged_rec0370_processed_Separated Pores		830.813	830.813
Sponge_clogged_rec0371_processed_Separated Pores		812.745	812.745
Sponge_clogged_rec0372_processed_Separated Pores		799.937	799.937
Sponge_clogged_rec0373_processed_Separated Pores		807.155	807.155
Sponge_clogged_rec0374_processed_Separated Pores		796.82	796.82
Sponge_clogged_rec0375_processed_Separated Pores		831.085	831.085
Sponge_clogged_rec0376_processed_Separated Pores		823.972	823.972
Sponge_clogged_rec0377_processed_Separated Pores		805.427	805.427
Sponge_clogged_rec0378_processed_Separated Pores		758.974	758.974
Sponge_clogged_rec0379_processed_Separated Pores		760.172	760.172
Sponge_clogged_rec0380_processed_Separated Pores		795.081	795.081
Sponge_clogged_rec0381_processed_Separated Pores		771.895	771.895
Sponge_clogged_rec0382_processed_Separated Pores		779.46	779.46
Sponge_clogged_rec0383_processed_Separated Pores		761.147	761.147
Sponge_clogged_rec0384_processed_Separated Pores		792.283	792.283
Sponge_clogged_rec0385_processed_Separated Pores		810.468	810.468
Sponge_clogged_rec0386_processed_Separated Pores		834.056	834.056
Sponge_clogged_rec0387_processed_Separated Pores		843.869	843.869
Sponge_clogged_rec0388_processed_Separated Pores		823.784	823.784
Sponge_clogged_rec0389_processed_Separated Pores		828.376	828.376
Sponge_clogged_rec0390_processed_Separated Pores		893.5	893.5
Sponge_clogged_rec0391_processed_Separated Pores		889.59	889.59
Sponge_clogged_rec0392_processed_Separated Pores		825.607	825.607
Sponge_clogged_rec0393_processed_Separated Pores		844.809	844.809
Sponge_clogged_rec0394_processed_Separated Pores		884.037	884.037
Sponge_clogged_rec0395_processed_Separated Pores		859.391	859.391
Sponge_clogged_rec0396_processed_Separated Pores		835.363	835.363
Sponge_clogged_rec0397_processed_Separated Pores		812.868	812.868
Sponge_clogged_rec0398_processed_Separated Pores		818.434	818.434
Sponge_clogged_rec0399_processed_Separated Pores		858.315	858.315
Sponge_clogged_rec0400_processed_Separated Pores		837.928	837.928
Sponge_clogged_rec0401_processed_Separated Pores		815.702	815.702
Sponge_clogged_rec0402_processed_Separated Pores		843.08	843.08
Sponge_clogged_rec0403_processed_Separated Pores		859.963	859.963
Sponge_clogged_rec0404_processed_Separated Pores		849.135	849.135
Sponge_clogged_rec0405_processed_Separated Pores		821.106	821.106
Sponge_clogged_rec0406_processed_Separated Pores		834.946	834.946
Sponge_clogged_rec0407_processed_Separated Pores		877.906	877.906
Sponge_clogged_rec0408_processed_Separated Pores		903.534	903.534
Sponge_clogged_rec0409_processed_Separated Pores		900.038	900.038
Sponge_clogged_rec0410_processed_Separated Pores		883.868	883.868
Sponge_clogged_rec0411_processed_Separated Pores		905.548	905.548
Sponge_clogged_rec0412_processed_Separated Pores		885.832	885.832
Sponge_clogged_rec0413_processed_Separated Pores		893.333	893.333
Sponge_clogged_rec0414_processed_Separated Pores		910.567	910.567
Sponge_clogged_rec0415_processed_Separated Pores		907.029	907.029
Sponge_clogged_rec0416_processed_Separated Pores		868.345	868.345
Sponge_clogged_rec0417_processed_Separated Pores		863.396	863.396
Sponge_clogged_rec0418_processed_Separated Pores		908.178	908.178
Sponge_clogged_rec0419_processed_Separated Pores		971.539	971.539
Sponge_clogged_rec0420_processed_Separated Pores		969.485	969.485
Sponge_clogged_rec0421_processed_Separated Pores		924.321	924.321
Sponge_clogged_rec0422_processed_Separated Pores		936.486	936.486
Sponge_clogged_rec0423_processed_Separated Pores		1029.71	1029.71
Sponge_clogged_rec0424_processed_Separated Pores		1062.08	1062.08
Sponge_clogged_rec0425_processed_Separated Pores		1118.22	1118.22
Sponge_clogged_rec0426_processed_Separated Pores		1088.47	1088.47
Sponge_clogged_rec0427_processed_Separated Pores		1137.83	1137.83
Sponge_clogged_rec0428_processed_Separated Pores		1038.86	1038.86
Sponge_clogged_rec0429_processed_Separated Pores		1080.74	1080.74
Sponge_clogged_rec0430_processed_Separated Pores		1132.12	1132.12
Sponge_clogged_rec0431_processed_Separated Pores		1093.32	1093.32
Sponge_clogged_rec0432_processed_Separated Pores		1053.14	1053.14
Sponge_clogged_rec0433_processed_Separated Pores		1111.68	1111.68
Sponge_clogged_rec0434_processed_Separated Pores		1100.82	1100.82
Sponge_clogged_rec0435_processed_Separated Pores		1152.24	1152.24
Sponge_clogged_rec0436_processed_Separated Pores		1084.09	1084.09
Sponge_clogged_rec0437_processed_Separated Pores		1041.75	1041.75
Sponge_clogged_rec0438_processed_Separated Pores		1063.92	1063.92
Sponge_clogged_rec0439_processed_Separated Pores		1041.93	1041.93
Sponge_clogged_rec0440_processed_Separated Pores		1027.72	1027.72
Sponge_clogged_rec0441_processed_Separated Pores		1028.88	1028.88
Sponge_clogged_rec0442_processed_Separated Pores		1057.65	1057.65
Sponge_clogged_rec0443_processed_Separated Pores		1018.27	1018.27
Sponge_clogged_rec0444_processed_Separated Pores		1033.14	1033.14
Sponge_clogged_rec0445_processed_Separated Pores		1011.34	1011.34
Sponge_clogged_rec0446_processed_Separated Pores		1045.77	1045.77
Sponge_clogged_rec0447_processed_Separated Pores		1011.85	1011.85
Sponge_clogged_rec0448_processed_Separated Pores		1039.16	1039.16
Sponge_clogged_rec0449_processed_Separated Pores		1084.13	1084.13
Sponge_clogged_rec0450_processed_Separated Pores		1002.54	1002.54
Sponge_clogged_rec0451_processed_Separated Pores		998.495	998.495
Sponge_clogged_rec0452_processed_Separated Pores		1027.66	1027.66
Sponge_clogged_rec0453_processed_Separated Pores		1123.01	1123.01
Sponge_clogged_rec0454_processed_Separated Pores		1126.52	1126.52
Sponge_clogged_rec0455_processed_Separated Pores		1087.99	1087.99
Sponge_clogged_rec0456_processed_Separated Pores		1036.61	1036.61
Sponge_clogged_rec0457_processed_Separated Pores		1081.7	1081.7
Sponge_clogged_rec0458_processed_Separated Pores		1034.09	1034.09
Sponge_clogged_rec0459_processed_Separated Pores		993.79	993.79
Sponge_clogged_rec0460_processed_Separated Pores		972.491	972.491
Sponge_clogged_rec0461_processed_Separated Pores		979.009	979.009
Sponge_clogged_rec0462_processed_Separated Pores		958.327	958.327
Sponge_clogged_rec0463_processed_Separated Pores		1020.41	1020.41
Sponge_clogged_rec0464_processed_Separated Pores		968.327	968.327
Sponge_clogged_rec0465_processed_Separated Pores		947.752	947.752
Sponge_clogged_rec0466_processed_Separated Pores		957.907	957.907
Sponge_clogged_rec0467_processed_Separated Pores		899.539	899.539
Sponge_clogged_rec0468_processed_Separated Pores		877.271	877.271
Sponge_clogged_rec0469_processed_Separated Pores		877.12	877.12
Sponge_clogged_rec0470_processed_Separated Pores		941.773	941.773
Sponge_clogged_rec0471_processed_Separated Pores		967.598	967.598
Sponge_clogged_rec0472_processed_Separated Pores		937.936	937.936
Sponge_clogged_rec0473_processed_Separated Pores		969.888	969.888
Sponge_clogged_rec0474_processed_Separated Pores		991.667	991.667
Sponge_clogged_rec0475_processed_Separated Pores		947.294	947.294
Sponge_clogged_rec0476_processed_Separated Pores		978.924	978.924
Sponge_clogged_rec0477_processed_Separated Pores		948.56	948.56
Sponge_clogged_rec0478_processed_Separated Pores		921.721	921.721
Sponge_clogged_rec0479_processed_Separated Pores		955.271	955.271
Sponge_clogged_rec0480_processed_Separated Pores		943.183	943.183
Sponge_clogged_rec0481_processed_Separated Pores		931.766	931.766
Sponge_clogged_rec0482_processed_Separated Pores		1047.91	1047.91
Sponge_clogged_rec0483_processed_Separated Pores		964.704	964.704
Sponge_clogged_rec0484_processed_Separated Pores		935.607	935.607
Sponge_clogged_rec0485_processed_Separated Pores		1027.3	1027.3
Sponge_clogged_rec0486_processed_Separated Pores		1016.02	1016.02
Sponge_clogged_rec0487_processed_Separated Pores		1015.48	1015.48
Sponge_clogged_rec0488_processed_Separated Pores		1017.33	1017.33
Sponge_clogged_rec0489_processed_Separated Pores		1009.01	1009.01
Sponge_clogged_rec0490_processed_Separated Pores		997.916	997.916
Sponge_clogged_rec0491_processed_Separated Pores		1012.36	1012.36
Sponge_clogged_rec0492_processed_Separated Pores		1002.47	1002.47
Sponge_clogged_rec0493_processed_Separated Pores		1069.27	1069.27
Sponge_clogged_rec0494_processed_Separated Pores		1042.46	1042.46
Sponge_clogged_rec0495_processed_Separated Pores		1049.05	1049.05
Sponge_clogged_rec0496_processed_Separated Pores		1019.32	1019.32
Sponge_clogged_rec0497_processed_Separated Pores		1041.92	1041.92
Sponge_clogged_rec0498_processed_Separated Pores		1011.75	1011.75
Sponge_clogged_rec0499_processed_Separated Pores		1010.2	1010.2
Sponge_clogged_rec0500_processed_Separated Pores		984.413	984.413
Sponge_clogged_rec0501_processed_Separated Pores		1037.27	1037.27
Sponge_clogged_rec0502_processed_Separated Pores		1082.32	1082.32
Sponge_clogged_rec0503_processed_Separated Pores		1121.77	1121.77
Sponge_clogged_rec0504_processed_Separated Pores		1091	1091
Sponge_clogged_rec0505_processed_Separated Pores		1019.39	1019.39
Sponge_clogged_rec0506_processed_Separated Pores		1094.66	1094.66
Sponge_clogged_rec0507_processed_Separated Pores		1027.8	1027.8
Sponge_clogged_rec0508_processed_Separated Pores		403.062	403.062
Sponge_clogged_rec0509_processed_Separated Pores		1135.69	1135.69
Sponge_clogged_rec0510_processed_Separated Pores		1075.56	1075.56
Sponge_clogged_rec0511_processed_Separated Pores		1114.17	1114.17
Sponge_clogged_rec0512_processed_Separated Pores		1055.17	1055.17
Sponge_clogged_rec0513_processed_Separated Pores		1017.96	1017.96
Sponge_clogged_rec0514_processed_Separated Pores		1012.29	1012.29
Sponge_clogged_rec0515_processed_Separated Pores		983.718	983.718
Sponge_clogged_rec0516_processed_Separated Pores		1046.05	1046.05
Sponge_clogged_rec0517_processed_Separated Pores		1032.22	1032.22
Sponge_clogged_rec0518_processed_Separated Pores		1049.13	1049.13
Sponge_clogged_rec0519_processed_Separated Pores		997.321	997.321
Sponge_clogged_rec0520_processed_Separated Pores		999.536	999.536
Sponge_clogged_rec0521_processed_Separated Pores		966.819	966.819
Sponge_clogged_rec0522_processed_Separated Pores		1061.77	1061.77
Sponge_clogged_rec0523_processed_Separated Pores		999.241	999.241
Sponge_clogged_rec0524_processed_Separated Pores		1056.19	1056.19
Sponge_clogged_rec0525_processed_Separated Pores		993.789	993.789
Sponge_clogged_rec0526_processed_Separated Pores		835.597	835.597
Sponge_clogged_rec0527_processed_Separated Pores		852.39	852.39
Sponge_clogged_rec0528_processed_Separated Pores		868.322	868.322
Sponge_clogged_rec0529_processed_Separated Pores		872.175	872.175
Sponge_clogged_rec0530_processed_Separated Pores		864.808	864.808
Sponge_clogged_rec0531_processed_Separated Pores		1007.48	1007.48
Sponge_clogged_rec0532_processed_Separated Pores		990.193	990.193
Sponge_clogged_rec0533_processed_Separated Pores		948.225	948.225
Sponge_clogged_rec0534_processed_Separated Pores		1006.42	1006.42
Sponge_clogged_rec0535_processed_Separated Pores		560.387	560.387
Sponge_clogged_rec0536_processed_Separated Pores		586.484	586.484
Sponge_clogged_rec0537_processed_Separated Pores		892.576	892.576
Sponge_clogged_rec0538_processed_Separated Pores		898.483	898.483
Sponge_clogged_rec0539_processed_Separated Pores		876.808	876.808
Sponge_clogged_rec0540_processed_Separated Pores		932.018	932.018
Sponge_clogged_rec0541_processed_Separated Pores		876.557	876.557
Sponge_clogged_rec0542_processed_Separated Pores		893.074	893.074
Sponge_clogged_rec0543_processed_Separated Pores		998.211	998.211
Sponge_clogged_rec0544_processed_Separated Pores		1022.98	1022.98
Sponge_clogged_rec0545_processed_Separated Pores		957.473	957.473
Sponge_clogged_rec0546_processed_Separated Pores		993.917	993.917
Sponge_clogged_rec0547_processed_Separated Pores		981.439	981.439
Sponge_clogged_rec0548_processed_Separated Pores		964.454	964.454
Sponge_clogged_rec0549_processed_Separated Pores		979.208	979.208
Sponge_clogged_rec0550_processed_Separated Pores		1018.12	1018.12
Sponge_clogged_rec0551_processed_Separated Pores		1107.11	1107.11
Sponge_clogged_rec0552_processed_Separated Pores		1108.96	1108.96
Sponge_clogged_rec0553_processed_Separated Pores		1101.5	1101.5
Sponge_clogged_rec0554_processed_Separated Pores		1041.45	1041.45
Sponge_clogged_rec0555_processed_Separated Pores		1004.48	1004.48
Sponge_clogged_rec0556_processed_Separated Pores		1048.8	1048.8
Sponge_clogged_rec0557_processed_Separated Pores		988.309	988.309
Sponge_clogged_rec0558_processed_Separated Pores		1005.95	1005.95
Sponge_clogged_rec0559_processed_Separated Pores		1027.23	1027.23
Sponge_clogged_rec0560_processed_Separated Pores		1071.16	1071.16
Sponge_clogged_rec0561_processed_Separated Pores		1061.22	1061.22
Sponge_clogged_rec0562_processed_Separated Pores		1078.58	1078.58
Sponge_clogged_rec0563_processed_Separated Pores		1043.3	1043.3
Sponge_clogged_rec0564_processed_Separated Pores		977.098	977.098
Sponge_clogged_rec0565_processed_Separated Pores		1000.43	1000.43
Sponge_clogged_rec0566_processed_Separated Pores		997.477	997.477
Sponge_clogged_rec0567_processed_Separated Pores		934.405	934.405
Sponge_clogged_rec0568_processed_Separated Pores		945.553	945.553
Sponge_clogged_rec0569_processed_Separated Pores		961.473	961.473
Sponge_clogged_rec0570_processed_Separated Pores		892.817	892.817
Sponge_clogged_rec0571_processed_Separated Pores		878.197	878.197
Sponge_clogged_rec0572_processed_Separated Pores		904.042	904.042
Sponge_clogged_rec0573_processed_Separated Pores		973.809	973.809
Sponge_clogged_rec0574_processed_Separated Pores		934.553	934.553
Sponge_clogged_rec0575_processed_Separated Pores		940.478	940.478
Sponge_clogged_rec0576_processed_Separated Pores		956.216	956.216
Sponge_clogged_rec0577_processed_Separated Pores		955.225	955.225
Sponge_clogged_rec0578_processed_Separated Pores		972.807	972.807
Sponge_clogged_rec0579_processed_Separated Pores		972.945	972.945
Sponge_clogged_rec0580_processed_Separated Pores		980.852	980.852
Sponge_clogged_rec0581_processed_Separated Pores		964.736	964.736
Sponge_clogged_rec0582_processed_Separated Pores		951.631	951.631
Sponge_clogged_rec0583_processed_Separated Pores		969.67	969.67
Sponge_clogged_rec0584_processed_Separated Pores		953.196	953.196
Sponge_clogged_rec0585_processed_Separated Pores		959.604	959.604
Sponge_clogged_rec0586_processed_Separated Pores		951.089	951.089
Sponge_clogged_rec0587_processed_Separated Pores		951.098	951.098
Sponge_clogged_rec0588_processed_Separated Pores		964.609	964.609
Sponge_clogged_rec0589_processed_Separated Pores		932.246	932.246
Sponge_clogged_rec0590_processed_Separated Pores		956.793	956.793
Sponge_clogged_rec0591_processed_Separated Pores		903.607	903.607
Sponge_clogged_rec0592_processed_Separated Pores		849.347	849.347
Sponge_clogged_rec0593_processed_Separated Pores		896.508	896.508
Sponge_clogged_rec0594_processed_Separated Pores		877.267	877.267
Sponge_clogged_rec0595_processed_Separated Pores		869.275	869.275
Sponge_clogged_rec0596_processed_Separated Pores		900.793	900.793
Sponge_clogged_rec0597_processed_Separated Pores		951.445	951.445
Sponge_clogged_rec0598_processed_Separated Pores		987.226	987.226
Sponge_clogged_rec0599_processed_Separated Pores		894.761	894.761
Sponge_clogged_rec0600_processed_Separated Pores		876.45	876.45
Sponge_clogged_rec0601_processed_Separated Pores		911.293	911.293
Sponge_clogged_rec0602_processed_Separated Pores		872.311	872.311
Sponge_clogged_rec0603_processed_Separated Pores		913.595	913.595
Sponge_clogged_rec0604_processed_Separated Pores		889.538	889.538
Sponge_clogged_rec0605_processed_Separated Pores		883.421	883.421
Sponge_clogged_rec0606_processed_Separated Pores		894.892	894.892
Sponge_clogged_rec0607_processed_Separated Pores		897.303	897.303
Sponge_clogged_rec0608_processed_Separated Pores		946.018	946.018
Sponge_clogged_rec0609_processed_Separated Pores		942.107	942.107
Sponge_clogged_rec0610_processed_Separated Pores		925.982	925.982
Sponge_clogged_rec0611_processed_Separated Pores		898.746	898.746
Sponge_clogged_rec0612_processed_Separated Pores		871.172	871.172
Sponge_clogged_rec0613_processed_Separated Pores		946.705	946.705
Sponge_clogged_rec0614_processed_Separated Pores		905.359	905.359
Sponge_clogged_rec0615_processed_Separated Pores		878.934	878.934
Sponge_clogged_rec0616_processed_Separated Pores		888.35	888.35
Sponge_clogged_rec0617_processed_Separated Pores		839.228	839.228
Sponge_clogged_rec0618_processed_Separated Pores		846.595	846.595
Sponge_clogged_rec0619_processed_Separated Pores		888.542	888.542
Sponge_clogged_rec0620_processed_Separated Pores		861.718	861.718
Sponge_clogged_rec0621_processed_Separated Pores		842.488	842.488
Sponge_clogged_rec0622_processed_Separated Pores		890.983	890.983
Sponge_clogged_rec0623_processed_Separated Pores		907.412	907.412
Sponge_clogged_rec0624_processed_Separated Pores		934.103	934.103
Sponge_clogged_rec0625_processed_Separated Pores		968.955	968.955
Sponge_clogged_rec0626_processed_Separated Pores		952.342	952.342
Sponge_clogged_rec0627_processed_Separated Pores		924.907	924.907
Sponge_clogged_rec0628_processed_Separated Pores		938.906	938.906
Sponge_clogged_rec0629_processed_Separated Pores		900.164	900.164
Sponge_clogged_rec0630_processed_Separated Pores		931.508	931.508
Sponge_clogged_rec0631_processed_Separated Pores		915.6	915.6
Sponge_clogged_rec0632_processed_Separated Pores		889.587	889.587
Sponge_clogged_rec0633_processed_Separated Pores		869.642	869.642
Sponge_clogged_rec0634_processed_Separated Pores		915.06	915.06
Sponge_clogged_rec0635_processed_Separated Pores		930.772	930.772
Sponge_clogged_rec0636_processed_Separated Pores		930.053	930.053
Sponge_clogged_rec0637_processed_Separated Pores		978.009	978.009
Sponge_clogged_rec0638_processed_Separated Pores		919.339	919.339
Sponge_clogged_rec0639_processed_Separated Pores		915.603	915.603
Sponge_clogged_rec0640_processed_Separated Pores		966.436	966.436
Sponge_clogged_rec0641_processed_Separated Pores		959.8	959.8
Sponge_clogged_rec0642_processed_Separated Pores		937.696	937.696
Sponge_clogged_rec0643_processed_Separated Pores		993.151	993.151
Sponge_clogged_rec0644_processed_Separated Pores		889.034	889.034
Sponge_clogged_rec0645_processed_Separated Pores		907.336	907.336
Sponge_clogged_rec0646_processed_Separated Pores		838.064	838.064
Sponge_clogged_rec0647_processed_Separated Pores		793.931	793.931
Sponge_clogged_rec0648_processed_Separated Pores		778.526	778.526
Sponge_clogged_rec0649_processed_Separated Pores		804.248	804.248
Sponge_clogged_rec0650_processed_Separated Pores		834.597	834.597
Sponge_clogged_rec0651_processed_Separated Pores		747.642	747.642
Sponge_clogged_rec0652_processed_Separated Pores		746.445	746.445
Sponge_clogged_rec0653_processed_Separated Pores		756.007	756.007
Sponge_clogged_rec0654_processed_Separated Pores		801.252	801.252
Sponge_clogged_rec0655_processed_Separated Pores		792.469	792.469
Sponge_clogged_rec0656_processed_Separated Pores		817.661	817.661
Sponge_clogged_rec0657_processed_Separated Pores		687.212	687.212
Sponge_clogged_rec0658_processed_Separated Pores		814.4	814.4
Sponge_clogged_rec0659_processed_Separated Pores		847.643	847.643
Sponge_clogged_rec0660_processed_Separated Pores		723.4	723.4
Sponge_clogged_rec0661_processed_Separated Pores		847.904	847.904
Sponge_clogged_rec0662_processed_Separated Pores		827.53	827.53
Sponge_clogged_rec0663_processed_Separated Pores		833.164	833.164
Sponge_clogged_rec0664_processed_Separated Pores		805.067	805.067
Sponge_clogged_rec0665_processed_Separated Pores		633.818	633.818
Sponge_clogged_rec0666_processed_Separated Pores		722.609	722.609
Sponge_clogged_rec0667_processed_Separated Pores		723.217	723.217
Sponge_clogged_rec0668_processed_Separated Pores		854.083	854.083
Sponge_clogged_rec0669_processed_Separated Pores		810.816	810.816
Sponge_clogged_rec0670_processed_Separated Pores		782.712	782.712
Sponge_clogged_rec0671_processed_Separated Pores		797.871	797.871
Sponge_clogged_rec0672_processed_Separated Pores		750.811	750.811
Sponge_clogged_rec0673_processed_Separated Pores		747.074	747.074
Sponge_clogged_rec0674_processed_Separated Pores		763.277	763.277
Sponge_clogged_rec0675_processed_Separated Pores		771.521	771.521
Sponge_clogged_rec0676_processed_Separated Pores		766.573	766.573
Sponge_clogged_rec0677_processed_Separated Pores		736.587	736.587
Sponge_clogged_rec0678_processed_Separated Pores		713.934	713.934
Sponge_clogged_rec0679_processed_Separated Pores		710.719	710.719
Sponge_clogged_rec0680_processed_Separated Pores		702.574	702.574
Sponge_clogged_rec0681_processed_Separated Pores		692.171	692.171
Sponge_clogged_rec0682_processed_Separated Pores		714.655	714.655
Sponge_clogged_rec0683_processed_Separated Pores		710.076	710.076
Sponge_clogged_rec0684_processed_Separated Pores		741.009	741.009
Sponge_clogged_rec0685_processed_Separated Pores		745.246	745.246
Sponge_clogged_rec0686_processed_Separated Pores		723.991	723.991
Sponge_clogged_rec0687_processed_Separated Pores		699.754	699.754
Sponge_clogged_rec0688_processed_Separated Pores		683.828	683.828
Sponge_clogged_rec0689_processed_Separated Pores		720.184	720.184
Sponge_clogged_rec0690_processed_Separated Pores		722	722
Sponge_clogged_rec0691_processed_Separated Pores		722.422	722.422
Sponge_clogged_rec0692_processed_Separated Pores		709.518	709.518
Sponge_clogged_rec0693_processed_Separated Pores		686.27	686.27
Sponge_clogged_rec0694_processed_Separated Pores		710.936	710.936
Sponge_clogged_rec0695_processed_Separated Pores		764.893	764.893
Sponge_clogged_rec0696_processed_Separated Pores		828.453	828.453
Sponge_clogged_rec0697_processed_Separated Pores		794.17	794.17
Sponge_clogged_rec0698_processed_Separated Pores		792.216	792.216
Sponge_clogged_rec0699_processed_Separated Pores		736.361	736.361
Sponge_clogged_rec0700_processed_Separated Pores		737.101	737.101
Sponge_clogged_rec0701_processed_Separated Pores		741.491	741.491
Sponge_clogged_rec0702_processed_Separated Pores		749.423	749.423
Sponge_clogged_rec0703_processed_Separated Pores		741.683	741.683
Sponge_clogged_rec0704_processed_Separated Pores		766.899	766.899
Sponge_clogged_rec0705_processed_Separated Pores		855.258	855.258
Sponge_clogged_rec0706_processed_Separated Pores		773.078	773.078
Sponge_clogged_rec0707_processed_Separated Pores		778.297	778.297
Sponge_clogged_rec0708_processed_Separated Pores		757.379	757.379
Sponge_clogged_rec0709_processed_Separated Pores		736.827	736.827
Sponge_clogged_rec0710_processed_Separated Pores		775.909	775.909
Sponge_clogged_rec0711_processed_Separated Pores		732.248	732.248
Sponge_clogged_rec0712_processed_Separated Pores		783.485	783.485
Sponge_clogged_rec0713_processed_Separated Pores		798.312	798.312
Sponge_clogged_rec0714_processed_Separated Pores		974.333	974.333
