# Supplementary material for: Sporosarcina pasteurii can clog and strengthen a porous medium mimic
Source: PLoS One. 2018 Nov 30;13(11):e0207489. doi: 10.1371/journal.pone.0207489 (PMC6267956; doi:10.1371/journal.pone.0207489)
Supplement: S1 Dataset — (ZIP) [file pone.0207489.s002.zip › Raw Data/(for Fig. 2) Pore size/key.txt]

area.txt - the areas of each pore in each image
area_means.txt - the average area of each pore in each single image

features.txt - the number of pores connected to another pore in each image
features_means.txt - the average coordination number in each single image
