# Supplementary material for: Sporosarcina pasteurii can clog and strengthen a porous medium mimic
Source: PLoS One. 2018 Nov 30;13(11):e0207489. doi: 10.1371/journal.pone.0207489 (PMC6267956; doi:10.1371/journal.pone.0207489)
Supplement: S1 Dataset — (ZIP) [file pone.0207489.s002.zip › Raw Data/(for Fig. 2) Pore size/PDF.m]

% histfit(x,100,'exponential')
pd=fitdist(x,'exponential')

% pd = 
% 
%   ExponentialDistribution
% 
%   Exponential distribution
%     mu = 897.418   [891.281, 903.619]
% 
% max(x)
% 
% ans =
% 
%        15723
% 
% min(x)
% 
% ans =
% 
%      0

xval=0:15000;
y=pdf(pd,xval);
plot(xval,y)
