# Supplementary material for: Sporosarcina pasteurii can clog and strengthen a porous medium mimic
Source: PLoS One. 2018 Nov 30;13(11):e0207489. doi: 10.1371/journal.pone.0207489 (PMC6267956; doi:10.1371/journal.pone.0207489)
Supplement: S1 Dataset — (ZIP) [file pone.0207489.s002.zip › Raw Data/(for Fig. 2) Pore size/Porosity Results.xlsx]

## Sheet: Data
	Image	White Area (pixels)	Black Area (pixels)	Total Area (pixels)	Porosity
1	Sponge_clogged_rec0005_processed1_Porosity.tif	128719	329671	458390	0.719193	71.9193
2	Sponge_clogged_rec0006_processed1_Porosity.tif	128558	329832	458390	0.719544	71.9544
3	Sponge_clogged_rec0007_processed1_Porosity.tif	128588	329802	458390	0.719479	71.9479
4	Sponge_clogged_rec0008_processed1_Porosity.tif	128675	329715	458390	0.719289	71.9289
5	Sponge_clogged_rec0009_processed1_Porosity.tif	128902	329488	458390	0.718794	71.8794
6	Sponge_clogged_rec0010_processed1_Porosity.tif	130006	328384	458390	0.716386	71.6386
7	Sponge_clogged_rec0011_processed1_Porosity.tif	130217	328173	458390	0.715925	71.5925
8	Sponge_clogged_rec0012_processed1_Porosity.tif	130027	328363	458390	0.71634	71.634
9	Sponge_clogged_rec0013_processed1_Porosity.tif	130195	328195	458390	0.715973	71.5973
10	Sponge_clogged_rec0014_processed1_Porosity.tif	129146	329244	458390	0.718262	71.8262
11	Sponge_clogged_rec0015_processed1_Porosity.tif	129260	329130	458390	0.718013	71.8013
12	Sponge_clogged_rec0016_processed1_Porosity.tif	129381	329009	458390	0.717749	71.7749
13	Sponge_clogged_rec0017_processed1_Porosity.tif	129435	328955	458390	0.717631	71.7631
14	Sponge_clogged_rec0018_processed1_Porosity.tif	129500	328890	458390	0.717489	71.7489
15	Sponge_clogged_rec0019_processed1_Porosity.tif	129534	328856	458390	0.717415	71.7415
16	Sponge_clogged_rec0020_processed1_Porosity.tif	129546	328844	458390	0.717389	71.7389
17	Sponge_clogged_rec0021_processed1_Porosity.tif	129547	328843	458390	0.717387	71.7387
18	Sponge_clogged_rec0022_processed1_Porosity.tif	129396	328994	458390	0.717716	71.7716
19	Sponge_clogged_rec0023_processed1_Porosity.tif	129403	328987	458390	0.717701	71.7701
20	Sponge_clogged_rec0024_processed1_Porosity.tif	129384	329006	458390	0.717743	71.7743
21	Sponge_clogged_rec0025_processed1_Porosity.tif	129734	328656	458390	0.716979	71.6979
22	Sponge_clogged_rec0026_processed1_Porosity.tif	129875	328515	458390	0.716671	71.6671
23	Sponge_clogged_rec0027_processed1_Porosity.tif	129703	328687	458390	0.717047	71.7047
24	Sponge_clogged_rec0028_processed1_Porosity.tif	129818	328572	458390	0.716796	71.6796
25	Sponge_clogged_rec0029_processed1_Porosity.tif	129563	328827	458390	0.717352	71.7352
26	Sponge_clogged_rec0030_processed1_Porosity.tif	129542	328848	458390	0.717398	71.7398
27	Sponge_clogged_rec0031_processed1_Porosity.tif	129325	329065	458390	0.717871	71.7871
28	Sponge_clogged_rec0032_processed1_Porosity.tif	129075	329315	458390	0.718417	71.8417
29	Sponge_clogged_rec0033_processed1_Porosity.tif	128554	329836	458390	0.719553	71.9553
30	Sponge_clogged_rec0034_processed1_Porosity.tif	128039	330351	458390	0.720677	72.0677
31	Sponge_clogged_rec0035_processed1_Porosity.tif	127878	330512	458390	0.721028	72.1028
32	Sponge_clogged_rec0036_processed1_Porosity.tif	127559	330831	458390	0.721724	72.1724
33	Sponge_clogged_rec0037_processed1_Porosity.tif	127246	331144	458390	0.722407	72.2407
34	Sponge_clogged_rec0038_processed1_Porosity.tif	127187	331203	458390	0.722535	72.2535
35	Sponge_clogged_rec0039_processed1_Porosity.tif	127386	331004	458390	0.722101	72.2101
36	Sponge_clogged_rec0040_processed1_Porosity.tif	127210	331180	458390	0.722485	72.2485
37	Sponge_clogged_rec0041_processed1_Porosity.tif	127350	331040	458390	0.72218	72.218
38	Sponge_clogged_rec0042_processed1_Porosity.tif	127029	331361	458390	0.72288	72.288
39	Sponge_clogged_rec0043_processed1_Porosity.tif	127002	331388	458390	0.722939	72.2939
40	Sponge_clogged_rec0044_processed1_Porosity.tif	126916	331474	458390	0.723127	72.3127
41	Sponge_clogged_rec0045_processed1_Porosity.tif	126746	331644	458390	0.723497	72.3497
42	Sponge_clogged_rec0046_processed1_Porosity.tif	126806	331584	458390	0.723367	72.3367
43	Sponge_clogged_rec0047_processed1_Porosity.tif	126646	331744	458390	0.723716	72.3716
44	Sponge_clogged_rec0048_processed1_Porosity.tif	126706	331684	458390	0.723585	72.3585
45	Sponge_clogged_rec0049_processed1_Porosity.tif	126637	331753	458390	0.723735	72.3735
46	Sponge_clogged_rec0050_processed1_Porosity.tif	126511	331879	458390	0.72401	72.401
47	Sponge_clogged_rec0051_processed1_Porosity.tif	126543	331847	458390	0.72394	72.394
48	Sponge_clogged_rec0052_processed1_Porosity.tif	126721	331669	458390	0.723552	72.3552
49	Sponge_clogged_rec0053_processed1_Porosity.tif	126862	331528	458390	0.723244	72.3244
50	Sponge_clogged_rec0054_processed1_Porosity.tif	126667	331723	458390	0.72367	72.367
51	Sponge_clogged_rec0055_processed1_Porosity.tif	126254	332136	458390	0.724571	72.4571
52	Sponge_clogged_rec0056_processed1_Porosity.tif	126000	332390	458390	0.725125	72.5125
53	Sponge_clogged_rec0057_processed1_Porosity.tif	125841	332549	458390	0.725472	72.5472
54	Sponge_clogged_rec0058_processed1_Porosity.tif	125517	332873	458390	0.726179	72.6179
55	Sponge_clogged_rec0059_processed1_Porosity.tif	125250	333140	458390	0.726761	72.6761
56	Sponge_clogged_rec0060_processed1_Porosity.tif	125089	333301	458390	0.727112	72.7112
57	Sponge_clogged_rec0061_processed1_Porosity.tif	124868	333522	458390	0.727594	72.7594
58	Sponge_clogged_rec0062_processed1_Porosity.tif	124962	333428	458390	0.727389	72.7389
59	Sponge_clogged_rec0063_processed1_Porosity.tif	124887	333503	458390	0.727553	72.7553
60	Sponge_clogged_rec0064_processed1_Porosity.tif	124871	333519	458390	0.727588	72.7588
61	Sponge_clogged_rec0065_processed1_Porosity.tif	125000	333390	458390	0.727306	72.7306
62	Sponge_clogged_rec0066_processed1_Porosity.tif	124873	333517	458390	0.727583	72.7583
63	Sponge_clogged_rec0067_processed1_Porosity.tif	124774	333616	458390	0.727799	72.7799
64	Sponge_clogged_rec0068_processed1_Porosity.tif	124654	333736	458390	0.728061	72.8061
65	Sponge_clogged_rec0069_processed1_Porosity.tif	124369	334021	458390	0.728683	72.8683
66	Sponge_clogged_rec0070_processed1_Porosity.tif	124229	334161	458390	0.728988	72.8988
67	Sponge_clogged_rec0071_processed1_Porosity.tif	124498	333892	458390	0.728402	72.8402
68	Sponge_clogged_rec0072_processed1_Porosity.tif	124554	333836	458390	0.728279	72.8279
69	Sponge_clogged_rec0073_processed1_Porosity.tif	124397	333993	458390	0.728622	72.8622
70	Sponge_clogged_rec0074_processed1_Porosity.tif	124571	333819	458390	0.728242	72.8242
71	Sponge_clogged_rec0075_processed1_Porosity.tif	124187	334203	458390	0.72908	72.908
72	Sponge_clogged_rec0076_processed1_Porosity.tif	123992	334398	458390	0.729505	72.9505
73	Sponge_clogged_rec0077_processed1_Porosity.tif	123771	334619	458390	0.729988	72.9988
74	Sponge_clogged_rec0078_processed1_Porosity.tif	123536	334854	458390	0.7305	73.05
75	Sponge_clogged_rec0079_processed1_Porosity.tif	123231	335159	458390	0.731166	73.1166
76	Sponge_clogged_rec0080_processed1_Porosity.tif	123084	335306	458390	0.731486	73.1486
77	Sponge_clogged_rec0081_processed1_Porosity.tif	123550	334840	458390	0.73047	73.047
78	Sponge_clogged_rec0082_processed1_Porosity.tif	123635	334755	458390	0.730284	73.0284
79	Sponge_clogged_rec0083_processed1_Porosity.tif	123494	334896	458390	0.730592	73.0592
80	Sponge_clogged_rec0084_processed1_Porosity.tif	123551	334839	458390	0.730468	73.0468
81	Sponge_clogged_rec0085_processed1_Porosity.tif	123387	335003	458390	0.730825	73.0825
82	Sponge_clogged_rec0086_processed1_Porosity.tif	123100	335290	458390	0.731451	73.1451
83	Sponge_clogged_rec0087_processed1_Porosity.tif	122706	335684	458390	0.732311	73.2311
84	Sponge_clogged_rec0088_processed1_Porosity.tif	122399	335991	458390	0.732981	73.2981
85	Sponge_clogged_rec0089_processed1_Porosity.tif	122252	336138	458390	0.733301	73.3301
86	Sponge_clogged_rec0090_processed1_Porosity.tif	121798	336592	458390	0.734292	73.4292
87	Sponge_clogged_rec0091_processed1_Porosity.tif	120791	337599	458390	0.736489	73.6489
88	Sponge_clogged_rec0092_processed1_Porosity.tif	120354	338036	458390	0.737442	73.7442
89	Sponge_clogged_rec0093_processed1_Porosity.tif	119951	338439	458390	0.738321	73.8321
90	Sponge_clogged_rec0094_processed1_Porosity.tif	119773	338617	458390	0.738709	73.8709
91	Sponge_clogged_rec0095_processed1_Porosity.tif	119650	338740	458390	0.738978	73.8978
92	Sponge_clogged_rec0096_processed1_Porosity.tif	119318	339072	458390	0.739702	73.9702
93	Sponge_clogged_rec0097_processed1_Porosity.tif	119291	339099	458390	0.739761	73.9761
94	Sponge_clogged_rec0098_processed1_Porosity.tif	119331	339059	458390	0.739674	73.9674
95	Sponge_clogged_rec0099_processed1_Porosity.tif	119159	339231	458390	0.740049	74.0049
96	Sponge_clogged_rec0100_processed1_Porosity.tif	119747	338643	458390	0.738766	73.8766
97	Sponge_clogged_rec0101_processed1_Porosity.tif	119563	338827	458390	0.739168	73.9168
98	Sponge_clogged_rec0102_processed1_Porosity.tif	119678	338712	458390	0.738917	73.8917
99	Sponge_clogged_rec0103_processed1_Porosity.tif	119581	338809	458390	0.739128	73.9128
100	Sponge_clogged_rec0104_processed1_Porosity.tif	119575	338815	458390	0.739141	73.9141
101	Sponge_clogged_rec0105_processed1_Porosity.tif	119499	338891	458390	0.739307	73.9307
102	Sponge_clogged_rec0106_processed1_Porosity.tif	119525	338865	458390	0.73925	73.925
103	Sponge_clogged_rec0107_processed1_Porosity.tif	119530	338860	458390	0.73924	73.924
104	Sponge_clogged_rec0108_processed1_Porosity.tif	119798	338592	458390	0.738655	73.8655
105	Sponge_clogged_rec0109_processed1_Porosity.tif	119718	338672	458390	0.738829	73.8829
106	Sponge_clogged_rec0110_processed1_Porosity.tif	119655	338735	458390	0.738967	73.8967
107	Sponge_clogged_rec0111_processed1_Porosity.tif	119811	338579	458390	0.738626	73.8626
108	Sponge_clogged_rec0112_processed1_Porosity.tif	119936	338454	458390	0.738354	73.8354
109	Sponge_clogged_rec0113_processed1_Porosity.tif	120173	338217	458390	0.737837	73.7837
110	Sponge_clogged_rec0114_processed1_Porosity.tif	120362	338028	458390	0.737424	73.7424
111	Sponge_clogged_rec0115_processed1_Porosity.tif	120401	337989	458390	0.737339	73.7339
112	Sponge_clogged_rec0116_processed1_Porosity.tif	120530	337860	458390	0.737058	73.7058
113	Sponge_clogged_rec0117_processed1_Porosity.tif	120672	337718	458390	0.736748	73.6748
114	Sponge_clogged_rec0118_processed1_Porosity.tif	121117	337273	458390	0.735777	73.5777
115	Sponge_clogged_rec0119_processed1_Porosity.tif	121549	336841	458390	0.734835	73.4835
116	Sponge_clogged_rec0120_processed1_Porosity.tif	121823	336567	458390	0.734237	73.4237
117	Sponge_clogged_rec0121_processed1_Porosity.tif	122000	336390	458390	0.733851	73.3851
118	Sponge_clogged_rec0122_processed1_Porosity.tif	122235	336155	458390	0.733338	73.3338
119	Sponge_clogged_rec0123_processed1_Porosity.tif	122491	335899	458390	0.73278	73.278
120	Sponge_clogged_rec0124_processed1_Porosity.tif	122840	335550	458390	0.732019	73.2019
121	Sponge_clogged_rec0125_processed1_Porosity.tif	123150	335240	458390	0.731342	73.1342
122	Sponge_clogged_rec0126_processed1_Porosity.tif	123152	335238	458390	0.731338	73.1338
123	Sponge_clogged_rec0127_processed1_Porosity.tif	123132	335258	458390	0.731382	73.1382
124	Sponge_clogged_rec0128_processed1_Porosity.tif	123257	335133	458390	0.731109	73.1109
125	Sponge_clogged_rec0129_processed1_Porosity.tif	123376	335014	458390	0.730849	73.0849
126	Sponge_clogged_rec0130_processed1_Porosity.tif	123466	334924	458390	0.730653	73.0653
127	Sponge_clogged_rec0131_processed1_Porosity.tif	123577	334813	458390	0.730411	73.0411
128	Sponge_clogged_rec0132_processed1_Porosity.tif	123982	334408	458390	0.729527	72.9527
129	Sponge_clogged_rec0133_processed1_Porosity.tif	124081	334309	458390	0.729311	72.9311
130	Sponge_clogged_rec0134_processed1_Porosity.tif	124017	334373	458390	0.729451	72.9451
131	Sponge_clogged_rec0135_processed1_Porosity.tif	123995	334395	458390	0.729499	72.9499
132	Sponge_clogged_rec0136_processed1_Porosity.tif	123736	334654	458390	0.730064	73.0064
133	Sponge_clogged_rec0137_processed1_Porosity.tif	123598	334792	458390	0.730365	73.0365
134	Sponge_clogged_rec0138_processed1_Porosity.tif	123567	334823	458390	0.730433	73.0433
135	Sponge_clogged_rec0139_processed1_Porosity.tif	123193	335197	458390	0.731249	73.1249
136	Sponge_clogged_rec0140_processed1_Porosity.tif	123038	335352	458390	0.731587	73.1587
137	Sponge_clogged_rec0141_processed1_Porosity.tif	123266	335124	458390	0.731089	73.1089
138	Sponge_clogged_rec0142_processed1_Porosity.tif	123211	335179	458390	0.731209	73.1209
139	Sponge_clogged_rec0143_processed1_Porosity.tif	123071	335319	458390	0.731515	73.1515
140	Sponge_clogged_rec0144_processed1_Porosity.tif	123002	335388	458390	0.731665	73.1665
141	Sponge_clogged_rec0145_processed1_Porosity.tif	123031	335359	458390	0.731602	73.1602
142	Sponge_clogged_rec0146_processed1_Porosity.tif	122951	335439	458390	0.731776	73.1776
143	Sponge_clogged_rec0147_processed1_Porosity.tif	122821	335569	458390	0.73206	73.206
144	Sponge_clogged_rec0148_processed1_Porosity.tif	122768	335622	458390	0.732176	73.2176
145	Sponge_clogged_rec0149_processed1_Porosity.tif	122666	335724	458390	0.732398	73.2398
146	Sponge_clogged_rec0150_processed1_Porosity.tif	122701	335689	458390	0.732322	73.2322
147	Sponge_clogged_rec0151_processed1_Porosity.tif	122415	335975	458390	0.732946	73.2946
148	Sponge_clogged_rec0152_processed1_Porosity.tif	122312	336078	458390	0.73317	73.317
149	Sponge_clogged_rec0153_processed1_Porosity.tif	122247	336143	458390	0.733312	73.3312
150	Sponge_clogged_rec0154_processed1_Porosity.tif	122390	336000	458390	0.733	73.3
151	Sponge_clogged_rec0155_processed1_Porosity.tif	122833	335557	458390	0.732034	73.2034
152	Sponge_clogged_rec0156_processed1_Porosity.tif	122826	335564	458390	0.732049	73.2049
153	Sponge_clogged_rec0157_processed1_Porosity.tif	122982	335408	458390	0.731709	73.1709
154	Sponge_clogged_rec0158_processed1_Porosity.tif	123125	335265	458390	0.731397	73.1397
155	Sponge_clogged_rec0159_processed1_Porosity.tif	123140	335250	458390	0.731364	73.1364
156	Sponge_clogged_rec0160_processed1_Porosity.tif	123096	335294	458390	0.73146	73.146
157	Sponge_clogged_rec0161_processed1_Porosity.tif	123192	335198	458390	0.731251	73.1251
158	Sponge_clogged_rec0162_processed1_Porosity.tif	123349	335041	458390	0.730908	73.0908
159	Sponge_clogged_rec0163_processed1_Porosity.tif	123212	335178	458390	0.731207	73.1207
160	Sponge_clogged_rec0164_processed1_Porosity.tif	123285	335105	458390	0.731048	73.1048
161	Sponge_clogged_rec0165_processed1_Porosity.tif	123035	335355	458390	0.731593	73.1593
162	Sponge_clogged_rec0166_processed1_Porosity.tif	122661	335729	458390	0.732409	73.2409
163	Sponge_clogged_rec0167_processed1_Porosity.tif	122548	335842	458390	0.732656	73.2656
164	Sponge_clogged_rec0168_processed1_Porosity.tif	122588	335802	458390	0.732568	73.2568
165	Sponge_clogged_rec0169_processed1_Porosity.tif	122459	335931	458390	0.73285	73.285
166	Sponge_clogged_rec0170_processed1_Porosity.tif	122543	335847	458390	0.732667	73.2667
167	Sponge_clogged_rec0171_processed1_Porosity.tif	122404	335986	458390	0.73297	73.297
168	Sponge_clogged_rec0172_processed1_Porosity.tif	122399	335991	458390	0.732981	73.2981
169	Sponge_clogged_rec0173_processed1_Porosity.tif	122339	336051	458390	0.733112	73.3112
170	Sponge_clogged_rec0174_processed1_Porosity.tif	122303	336087	458390	0.73319	73.319
171	Sponge_clogged_rec0175_processed1_Porosity.tif	122212	336178	458390	0.733389	73.3389
172	Sponge_clogged_rec0176_processed1_Porosity.tif	122028	336362	458390	0.73379	73.379
173	Sponge_clogged_rec0177_processed1_Porosity.tif	122075	336315	458390	0.733687	73.3687
174	Sponge_clogged_rec0178_processed1_Porosity.tif	122192	336198	458390	0.733432	73.3432
175	Sponge_clogged_rec0179_processed1_Porosity.tif	122125	336265	458390	0.733578	73.3578
176	Sponge_clogged_rec0180_processed1_Porosity.tif	122122	336268	458390	0.733585	73.3585
177	Sponge_clogged_rec0181_processed1_Porosity.tif	122015	336375	458390	0.733818	73.3818
178	Sponge_clogged_rec0182_processed1_Porosity.tif	122199	336191	458390	0.733417	73.3417
179	Sponge_clogged_rec0183_processed1_Porosity.tif	122240	336150	458390	0.733328	73.3328
180	Sponge_clogged_rec0184_processed1_Porosity.tif	122381	336009	458390	0.73302	73.302
181	Sponge_clogged_rec0185_processed1_Porosity.tif	122372	336018	458390	0.73304	73.304
182	Sponge_clogged_rec0186_processed1_Porosity.tif	122472	335918	458390	0.732821	73.2821
183	Sponge_clogged_rec0187_processed1_Porosity.tif	122503	335887	458390	0.732754	73.2754
184	Sponge_clogged_rec0188_processed1_Porosity.tif	122606	335784	458390	0.732529	73.2529
185	Sponge_clogged_rec0189_processed1_Porosity.tif	122765	335625	458390	0.732182	73.2182
186	Sponge_clogged_rec0190_processed1_Porosity.tif	123068	335322	458390	0.731521	73.1521
187	Sponge_clogged_rec0191_processed1_Porosity.tif	123230	335160	458390	0.731168	73.1168
188	Sponge_clogged_rec0192_processed1_Porosity.tif	123190	335200	458390	0.731255	73.1255
189	Sponge_clogged_rec0193_processed1_Porosity.tif	123541	334849	458390	0.730489	73.0489
190	Sponge_clogged_rec0194_processed1_Porosity.tif	123805	334585	458390	0.729913	72.9913
191	Sponge_clogged_rec0195_processed1_Porosity.tif	124250	334140	458390	0.728943	72.8943
192	Sponge_clogged_rec0196_processed1_Porosity.tif	124742	333648	458390	0.727869	72.7869
193	Sponge_clogged_rec0197_processed1_Porosity.tif	124964	333426	458390	0.727385	72.7385
194	Sponge_clogged_rec0198_processed1_Porosity.tif	125171	333219	458390	0.726933	72.6933
195	Sponge_clogged_rec0199_processed1_Porosity.tif	125579	332811	458390	0.726043	72.6043
196	Sponge_clogged_rec0200_processed1_Porosity.tif	126143	332247	458390	0.724813	72.4813
197	Sponge_clogged_rec0201_processed1_Porosity.tif	126719	331671	458390	0.723556	72.3556
198	Sponge_clogged_rec0202_processed1_Porosity.tif	127318	331072	458390	0.72225	72.225
199	Sponge_clogged_rec0203_processed1_Porosity.tif	127817	330573	458390	0.721161	72.1161
200	Sponge_clogged_rec0204_processed1_Porosity.tif	128098	330292	458390	0.720548	72.0548
201	Sponge_clogged_rec0205_processed1_Porosity.tif	128533	329857	458390	0.719599	71.9599
202	Sponge_clogged_rec0206_processed1_Porosity.tif	128978	329412	458390	0.718628	71.8628
203	Sponge_clogged_rec0207_processed1_Porosity.tif	129300	329090	458390	0.717926	71.7926
204	Sponge_clogged_rec0208_processed1_Porosity.tif	129654	328736	458390	0.717154	71.7154
205	Sponge_clogged_rec0209_processed1_Porosity.tif	129931	328459	458390	0.716549	71.6549
206	Sponge_clogged_rec0210_processed1_Porosity.tif	129969	328421	458390	0.716466	71.6466
207	Sponge_clogged_rec0211_processed1_Porosity.tif	130183	328207	458390	0.715999	71.5999
208	Sponge_clogged_rec0212_processed1_Porosity.tif	130426	327964	458390	0.715469	71.5469
209	Sponge_clogged_rec0213_processed1_Porosity.tif	130481	327909	458390	0.715349	71.5349
210	Sponge_clogged_rec0214_processed1_Porosity.tif	130754	327636	458390	0.714754	71.4754
211	Sponge_clogged_rec0215_processed1_Porosity.tif	131000	327390	458390	0.714217	71.4217
212	Sponge_clogged_rec0216_processed1_Porosity.tif	131469	326921	458390	0.713194	71.3194
213	Sponge_clogged_rec0217_processed1_Porosity.tif	132237	326153	458390	0.711519	71.1519
214	Sponge_clogged_rec0218_processed1_Porosity.tif	132731	325659	458390	0.710441	71.0441
215	Sponge_clogged_rec0219_processed1_Porosity.tif	133022	325368	458390	0.709806	70.9806
216	Sponge_clogged_rec0220_processed1_Porosity.tif	134567	323823	458390	0.706436	70.6436
217	Sponge_clogged_rec0221_processed1_Porosity.tif	135306	323084	458390	0.704823	70.4823
218	Sponge_clogged_rec0222_processed1_Porosity.tif	136070	322320	458390	0.703157	70.3157
219	Sponge_clogged_rec0223_processed1_Porosity.tif	136468	321922	458390	0.702288	70.2288
220	Sponge_clogged_rec0224_processed1_Porosity.tif	136444	321946	458390	0.702341	70.2341
221	Sponge_clogged_rec0225_processed1_Porosity.tif	136704	321686	458390	0.701774	70.1774
222	Sponge_clogged_rec0226_processed1_Porosity.tif	137031	321359	458390	0.70106	70.106
223	Sponge_clogged_rec0227_processed1_Porosity.tif	136700	321690	458390	0.701782	70.1782
224	Sponge_clogged_rec0228_processed1_Porosity.tif	136683	321707	458390	0.701819	70.1819
225	Sponge_clogged_rec0229_processed1_Porosity.tif	135665	322725	458390	0.70404	70.404
226	Sponge_clogged_rec0230_processed1_Porosity.tif	135524	322866	458390	0.704348	70.4348
227	Sponge_clogged_rec0231_processed1_Porosity.tif	135413	322977	458390	0.70459	70.459
228	Sponge_clogged_rec0232_processed1_Porosity.tif	135444	322946	458390	0.704522	70.4522
229	Sponge_clogged_rec0233_processed1_Porosity.tif	135046	323344	458390	0.705391	70.5391
230	Sponge_clogged_rec0234_processed1_Porosity.tif	134932	323458	458390	0.705639	70.5639
231	Sponge_clogged_rec0235_processed1_Porosity.tif	134530	323860	458390	0.706516	70.6516
232	Sponge_clogged_rec0236_processed1_Porosity.tif	134147	324243	458390	0.707352	70.7352
233	Sponge_clogged_rec0237_processed1_Porosity.tif	133901	324489	458390	0.707888	70.7888
234	Sponge_clogged_rec0238_processed1_Porosity.tif	133573	324817	458390	0.708604	70.8604
235	Sponge_clogged_rec0239_processed1_Porosity.tif	133485	324905	458390	0.708796	70.8796
236	Sponge_clogged_rec0240_processed1_Porosity.tif	133501	324889	458390	0.708761	70.8761
237	Sponge_clogged_rec0241_processed1_Porosity.tif	133350	325040	458390	0.709091	70.9091
238	Sponge_clogged_rec0242_processed1_Porosity.tif	133439	324951	458390	0.708896	70.8896
239	Sponge_clogged_rec0243_processed1_Porosity.tif	133069	325321	458390	0.709704	70.9704
240	Sponge_clogged_rec0244_processed1_Porosity.tif	132959	325431	458390	0.709943	70.9943
241	Sponge_clogged_rec0245_processed1_Porosity.tif	132668	325722	458390	0.710578	71.0578
242	Sponge_clogged_rec0246_processed1_Porosity.tif	132805	325585	458390	0.710279	71.0279
243	Sponge_clogged_rec0247_processed1_Porosity.tif	132878	325512	458390	0.71012	71.012
244	Sponge_clogged_rec0248_processed1_Porosity.tif	132840	325550	458390	0.710203	71.0203
245	Sponge_clogged_rec0249_processed1_Porosity.tif	132839	325551	458390	0.710205	71.0205
246	Sponge_clogged_rec0250_processed1_Porosity.tif	132807	325583	458390	0.710275	71.0275
247	Sponge_clogged_rec0251_processed1_Porosity.tif	132641	325749	458390	0.710637	71.0637
248	Sponge_clogged_rec0252_processed1_Porosity.tif	132314	326076	458390	0.711351	71.1351
249	Sponge_clogged_rec0253_processed1_Porosity.tif	131680	326710	458390	0.712734	71.2734
250	Sponge_clogged_rec0254_processed1_Porosity.tif	131457	326933	458390	0.71322	71.322
251	Sponge_clogged_rec0255_processed1_Porosity.tif	130893	327497	458390	0.714451	71.4451
252	Sponge_clogged_rec0256_processed1_Porosity.tif	130330	328060	458390	0.715679	71.5679
253	Sponge_clogged_rec0257_processed1_Porosity.tif	129931	328459	458390	0.716549	71.6549
254	Sponge_clogged_rec0258_processed1_Porosity.tif	128993	329397	458390	0.718596	71.8596
255	Sponge_clogged_rec0259_processed1_Porosity.tif	128460	329930	458390	0.719758	71.9758
256	Sponge_clogged_rec0260_processed1_Porosity.tif	127611	330779	458390	0.72161	72.161
257	Sponge_clogged_rec0261_processed1_Porosity.tif	126779	331611	458390	0.723425	72.3425
258	Sponge_clogged_rec0262_processed1_Porosity.tif	125909	332481	458390	0.725323	72.5323
259	Sponge_clogged_rec0263_processed1_Porosity.tif	125616	332774	458390	0.725963	72.5963
260	Sponge_clogged_rec0264_processed1_Porosity.tif	125172	333218	458390	0.726931	72.6931
261	Sponge_clogged_rec0265_processed1_Porosity.tif	124608	333782	458390	0.728162	72.8162
262	Sponge_clogged_rec0266_processed1_Porosity.tif	124172	334218	458390	0.729113	72.9113
263	Sponge_clogged_rec0267_processed1_Porosity.tif	124250	334140	458390	0.728943	72.8943
264	Sponge_clogged_rec0268_processed1_Porosity.tif	124053	334337	458390	0.729372	72.9372
265	Sponge_clogged_rec0269_processed1_Porosity.tif	123724	334666	458390	0.73009	73.009
266	Sponge_clogged_rec0270_processed1_Porosity.tif	123663	334727	458390	0.730223	73.0223
267	Sponge_clogged_rec0271_processed1_Porosity.tif	123286	335104	458390	0.731046	73.1046
268	Sponge_clogged_rec0272_processed1_Porosity.tif	122992	335398	458390	0.731687	73.1687
269	Sponge_clogged_rec0273_processed1_Porosity.tif	122912	335478	458390	0.731862	73.1862
270	Sponge_clogged_rec0274_processed1_Porosity.tif	122586	335804	458390	0.732573	73.2573
271	Sponge_clogged_rec0275_processed1_Porosity.tif	122326	336064	458390	0.73314	73.314
272	Sponge_clogged_rec0276_processed1_Porosity.tif	122416	335974	458390	0.732944	73.2944
273	Sponge_clogged_rec0277_processed1_Porosity.tif	122140	336250	458390	0.733546	73.3546
274	Sponge_clogged_rec0278_processed1_Porosity.tif	122098	336292	458390	0.733637	73.3637
275	Sponge_clogged_rec0279_processed1_Porosity.tif	121552	336838	458390	0.734828	73.4828
276	Sponge_clogged_rec0280_processed1_Porosity.tif	120978	337412	458390	0.736081	73.6081
277	Sponge_clogged_rec0281_processed1_Porosity.tif	120710	337680	458390	0.736665	73.6665
278	Sponge_clogged_rec0282_processed1_Porosity.tif	120542	337848	458390	0.737032	73.7032
279	Sponge_clogged_rec0283_processed1_Porosity.tif	120264	338126	458390	0.737638	73.7638
280	Sponge_clogged_rec0284_processed1_Porosity.tif	119926	338464	458390	0.738376	73.8376
281	Sponge_clogged_rec0285_processed1_Porosity.tif	119741	338649	458390	0.738779	73.8779
282	Sponge_clogged_rec0286_processed1_Porosity.tif	119762	338628	458390	0.738733	73.8733
283	Sponge_clogged_rec0287_processed1_Porosity.tif	119664	338726	458390	0.738947	73.8947
284	Sponge_clogged_rec0288_processed1_Porosity.tif	119340	339050	458390	0.739654	73.9654
285	Sponge_clogged_rec0289_processed1_Porosity.tif	119474	338916	458390	0.739362	73.9362
286	Sponge_clogged_rec0290_processed1_Porosity.tif	118373	340017	458390	0.741764	74.1764
287	Sponge_clogged_rec0291_processed1_Porosity.tif	118945	339445	458390	0.740516	74.0516
288	Sponge_clogged_rec0292_processed1_Porosity.tif	118749	339641	458390	0.740943	74.0943
289	Sponge_clogged_rec0293_processed1_Porosity.tif	118543	339847	458390	0.741393	74.1393
290	Sponge_clogged_rec0294_processed1_Porosity.tif	117462	340928	458390	0.743751	74.3751
291	Sponge_clogged_rec0295_processed1_Porosity.tif	117488	340902	458390	0.743694	74.3694
292	Sponge_clogged_rec0296_processed1_Porosity.tif	117440	340950	458390	0.743799	74.3799
293	Sponge_clogged_rec0297_processed1_Porosity.tif	117308	341082	458390	0.744087	74.4087
294	Sponge_clogged_rec0298_processed1_Porosity.tif	117216	341174	458390	0.744288	74.4288
295	Sponge_clogged_rec0299_processed1_Porosity.tif	117340	341050	458390	0.744017	74.4017
296	Sponge_clogged_rec0300_processed1_Porosity.tif	117266	341124	458390	0.744179	74.4179
297	Sponge_clogged_rec0301_processed1_Porosity.tif	117438	340952	458390	0.743803	74.3803
298	Sponge_clogged_rec0302_processed1_Porosity.tif	117129	341261	458390	0.744477	74.4477
299	Sponge_clogged_rec0303_processed1_Porosity.tif	117408	340982	458390	0.743869	74.3869
300	Sponge_clogged_rec0304_processed1_Porosity.tif	117312	341078	458390	0.744078	74.4078
301	Sponge_clogged_rec0305_processed1_Porosity.tif	117333	341057	458390	0.744032	74.4032
302	Sponge_clogged_rec0306_processed1_Porosity.tif	117582	340808	458390	0.743489	74.3489
303	Sponge_clogged_rec0307_processed1_Porosity.tif	117335	341055	458390	0.744028	74.4028
304	Sponge_clogged_rec0308_processed1_Porosity.tif	117412	340978	458390	0.74386	74.386
305	Sponge_clogged_rec0309_processed1_Porosity.tif	117427	340963	458390	0.743827	74.3827
306	Sponge_clogged_rec0310_processed1_Porosity.tif	118295	340095	458390	0.741934	74.1934
307	Sponge_clogged_rec0311_processed1_Porosity.tif	118171	340219	458390	0.742204	74.2204
308	Sponge_clogged_rec0312_processed1_Porosity.tif	118565	339825	458390	0.741345	74.1345
309	Sponge_clogged_rec0313_processed1_Porosity.tif	118707	339683	458390	0.741035	74.1035
310	Sponge_clogged_rec0314_processed1_Porosity.tif	117878	340512	458390	0.742843	74.2843
311	Sponge_clogged_rec0315_processed1_Porosity.tif	117708	340682	458390	0.743214	74.3214
312	Sponge_clogged_rec0316_processed1_Porosity.tif	117741	340649	458390	0.743142	74.3142
313	Sponge_clogged_rec0317_processed1_Porosity.tif	117979	340411	458390	0.742623	74.2623
314	Sponge_clogged_rec0318_processed1_Porosity.tif	118482	339908	458390	0.741526	74.1526
315	Sponge_clogged_rec0319_processed1_Porosity.tif	118686	339704	458390	0.741081	74.1081
316	Sponge_clogged_rec0320_processed1_Porosity.tif	118939	339451	458390	0.740529	74.0529
317	Sponge_clogged_rec0321_processed1_Porosity.tif	120054	338336	458390	0.738096	73.8096
318	Sponge_clogged_rec0322_processed1_Porosity.tif	119291	339099	458390	0.739761	73.9761
319	Sponge_clogged_rec0323_processed1_Porosity.tif	119336	339054	458390	0.739663	73.9663
320	Sponge_clogged_rec0324_processed1_Porosity.tif	119287	339103	458390	0.73977	73.977
321	Sponge_clogged_rec0325_processed1_Porosity.tif	119318	339072	458390	0.739702	73.9702
322	Sponge_clogged_rec0326_processed1_Porosity.tif	119198	339192	458390	0.739964	73.9964
323	Sponge_clogged_rec0327_processed1_Porosity.tif	119256	339134	458390	0.739837	73.9837
324	Sponge_clogged_rec0328_processed1_Porosity.tif	119355	339035	458390	0.739621	73.9621
325	Sponge_clogged_rec0329_processed1_Porosity.tif	119463	338927	458390	0.739386	73.9386
326	Sponge_clogged_rec0330_processed1_Porosity.tif	119405	338985	458390	0.739512	73.9512
327	Sponge_clogged_rec0331_processed1_Porosity.tif	119382	339008	458390	0.739562	73.9562
328	Sponge_clogged_rec0332_processed1_Porosity.tif	119252	339138	458390	0.739846	73.9846
329	Sponge_clogged_rec0333_processed1_Porosity.tif	119124	339266	458390	0.740125	74.0125
330	Sponge_clogged_rec0334_processed1_Porosity.tif	119210	339180	458390	0.739938	73.9938
331	Sponge_clogged_rec0335_processed1_Porosity.tif	118952	339438	458390	0.7405	74.05
332	Sponge_clogged_rec0336_processed1_Porosity.tif	118807	339583	458390	0.740817	74.0817
333	Sponge_clogged_rec0337_processed1_Porosity.tif	118662	339728	458390	0.741133	74.1133
334	Sponge_clogged_rec0338_processed1_Porosity.tif	118435	339955	458390	0.741628	74.1628
335	Sponge_clogged_rec0339_processed1_Porosity.tif	118217	340173	458390	0.742104	74.2104
336	Sponge_clogged_rec0340_processed1_Porosity.tif	118150	340240	458390	0.74225	74.225
337	Sponge_clogged_rec0341_processed1_Porosity.tif	118072	340318	458390	0.74242	74.242
338	Sponge_clogged_rec0342_processed1_Porosity.tif	117699	340691	458390	0.743234	74.3234
339	Sponge_clogged_rec0343_processed1_Porosity.tif	117505	340885	458390	0.743657	74.3657
340	Sponge_clogged_rec0344_processed1_Porosity.tif	116999	341391	458390	0.744761	74.4761
341	Sponge_clogged_rec0345_processed1_Porosity.tif	117352	341038	458390	0.743991	74.3991
342	Sponge_clogged_rec0346_processed1_Porosity.tif	116427	341963	458390	0.746009	74.6009
343	Sponge_clogged_rec0347_processed1_Porosity.tif	115959	342431	458390	0.74703	74.703
344	Sponge_clogged_rec0348_processed1_Porosity.tif	115614	342776	458390	0.747782	74.7782
345	Sponge_clogged_rec0349_processed1_Porosity.tif	115245	343145	458390	0.748587	74.8587
346	Sponge_clogged_rec0350_processed1_Porosity.tif	114450	343940	458390	0.750322	75.0322
347	Sponge_clogged_rec0351_processed1_Porosity.tif	114144	344246	458390	0.750989	75.0989
348	Sponge_clogged_rec0352_processed1_Porosity.tif	113722	344668	458390	0.75191	75.191
349	Sponge_clogged_rec0353_processed1_Porosity.tif	113633	344757	458390	0.752104	75.2104
350	Sponge_clogged_rec0354_processed1_Porosity.tif	113295	345095	458390	0.752841	75.2841
351	Sponge_clogged_rec0355_processed1_Porosity.tif	113172	345218	458390	0.75311	75.311
352	Sponge_clogged_rec0356_processed1_Porosity.tif	113151	345239	458390	0.753156	75.3156
353	Sponge_clogged_rec0357_processed1_Porosity.tif	113134	345256	458390	0.753193	75.3193
354	Sponge_clogged_rec0358_processed1_Porosity.tif	112812	345578	458390	0.753895	75.3895
355	Sponge_clogged_rec0359_processed1_Porosity.tif	112706	345684	458390	0.754126	75.4126
356	Sponge_clogged_rec0360_processed1_Porosity.tif	112399	345991	458390	0.754796	75.4796
357	Sponge_clogged_rec0361_processed1_Porosity.tif	112695	345695	458390	0.75415	75.415
358	Sponge_clogged_rec0362_processed1_Porosity.tif	112469	345921	458390	0.754643	75.4643
359	Sponge_clogged_rec0363_processed1_Porosity.tif	112353	346037	458390	0.754896	75.4896
360	Sponge_clogged_rec0364_processed1_Porosity.tif	111997	346393	458390	0.755673	75.5673
361	Sponge_clogged_rec0365_processed1_Porosity.tif	112133	346257	458390	0.755376	75.5376
362	Sponge_clogged_rec0366_processed1_Porosity.tif	111650	346740	458390	0.75643	75.643
363	Sponge_clogged_rec0367_processed1_Porosity.tif	111364	347026	458390	0.757054	75.7054
364	Sponge_clogged_rec0368_processed1_Porosity.tif	110985	347405	458390	0.757881	75.7881
365	Sponge_clogged_rec0369_processed1_Porosity.tif	110794	347596	458390	0.758298	75.8298
366	Sponge_clogged_rec0370_processed1_Porosity.tif	110424	347966	458390	0.759105	75.9105
367	Sponge_clogged_rec0371_processed1_Porosity.tif	110569	347821	458390	0.758788	75.8788
368	Sponge_clogged_rec0372_processed1_Porosity.tif	110405	347985	458390	0.759146	75.9146
369	Sponge_clogged_rec0373_processed1_Porosity.tif	110293	348097	458390	0.75939	75.939
370	Sponge_clogged_rec0374_processed1_Porosity.tif	109980	348410	458390	0.760073	76.0073
371	Sponge_clogged_rec0375_processed1_Porosity.tif	109853	348537	458390	0.76035	76.035
372	Sponge_clogged_rec0376_processed1_Porosity.tif	109580	348810	458390	0.760946	76.0946
373	Sponge_clogged_rec0377_processed1_Porosity.tif	109533	348857	458390	0.761048	76.1048
374	Sponge_clogged_rec0378_processed1_Porosity.tif	109298	349092	458390	0.761561	76.1561
375	Sponge_clogged_rec0379_processed1_Porosity.tif	109109	349281	458390	0.761973	76.1973
376	Sponge_clogged_rec0380_processed1_Porosity.tif	108968	349422	458390	0.762281	76.2281
377	Sponge_clogged_rec0381_processed1_Porosity.tif	108832	349558	458390	0.762578	76.2578
378	Sponge_clogged_rec0382_processed1_Porosity.tif	108483	349907	458390	0.763339	76.3339
379	Sponge_clogged_rec0383_processed1_Porosity.tif	108114	350276	458390	0.764144	76.4144
380	Sponge_clogged_rec0384_processed1_Porosity.tif	108032	350358	458390	0.764323	76.4323
381	Sponge_clogged_rec0385_processed1_Porosity.tif	108057	350333	458390	0.764268	76.4268
382	Sponge_clogged_rec0386_processed1_Porosity.tif	107720	350670	458390	0.765004	76.5004
383	Sponge_clogged_rec0387_processed1_Porosity.tif	107993	350397	458390	0.764408	76.4408
384	Sponge_clogged_rec0388_processed1_Porosity.tif	107780	350610	458390	0.764873	76.4873
385	Sponge_clogged_rec0389_processed1_Porosity.tif	107780	350610	458390	0.764873	76.4873
386	Sponge_clogged_rec0390_processed1_Porosity.tif	107847	350543	458390	0.764727	76.4727
387	Sponge_clogged_rec0391_processed1_Porosity.tif	107739	350651	458390	0.764962	76.4962
388	Sponge_clogged_rec0392_processed1_Porosity.tif	107788	350602	458390	0.764855	76.4855
389	Sponge_clogged_rec0393_processed1_Porosity.tif	107859	350531	458390	0.7647	76.47
390	Sponge_clogged_rec0394_processed1_Porosity.tif	107804	350586	458390	0.76482	76.482
391	Sponge_clogged_rec0395_processed1_Porosity.tif	107814	350576	458390	0.764799	76.4799
392	Sponge_clogged_rec0396_processed1_Porosity.tif	107772	350618	458390	0.76489	76.489
393	Sponge_clogged_rec0397_processed1_Porosity.tif	108185	350205	458390	0.763989	76.3989
394	Sponge_clogged_rec0398_processed1_Porosity.tif	108141	350249	458390	0.764085	76.4085
395	Sponge_clogged_rec0399_processed1_Porosity.tif	108598	349792	458390	0.763088	76.3088
396	Sponge_clogged_rec0400_processed1_Porosity.tif	109028	349362	458390	0.76215	76.215
397	Sponge_clogged_rec0401_processed1_Porosity.tif	108410	349980	458390	0.763498	76.3498
398	Sponge_clogged_rec0402_processed1_Porosity.tif	108356	350034	458390	0.763616	76.3616
399	Sponge_clogged_rec0403_processed1_Porosity.tif	108416	349974	458390	0.763485	76.3485
400	Sponge_clogged_rec0404_processed1_Porosity.tif	109078	349312	458390	0.762041	76.2041
401	Sponge_clogged_rec0405_processed1_Porosity.tif	108872	349518	458390	0.76249	76.249
402	Sponge_clogged_rec0406_processed1_Porosity.tif	108873	349517	458390	0.762488	76.2488
403	Sponge_clogged_rec0407_processed1_Porosity.tif	109027	349363	458390	0.762152	76.2152
404	Sponge_clogged_rec0408_processed1_Porosity.tif	109255	349135	458390	0.761655	76.1655
405	Sponge_clogged_rec0409_processed1_Porosity.tif	109302	349088	458390	0.761552	76.1552
406	Sponge_clogged_rec0410_processed1_Porosity.tif	108969	349421	458390	0.762279	76.2279
407	Sponge_clogged_rec0411_processed1_Porosity.tif	108688	349702	458390	0.762892	76.2892
408	Sponge_clogged_rec0412_processed1_Porosity.tif	108591	349799	458390	0.763103	76.3103
409	Sponge_clogged_rec0413_processed1_Porosity.tif	108044	350346	458390	0.764297	76.4297
410	Sponge_clogged_rec0414_processed1_Porosity.tif	107747	350643	458390	0.764945	76.4945
411	Sponge_clogged_rec0415_processed1_Porosity.tif	107680	350710	458390	0.765091	76.5091
412	Sponge_clogged_rec0416_processed1_Porosity.tif	107437	350953	458390	0.765621	76.5621
413	Sponge_clogged_rec0417_processed1_Porosity.tif	107253	351137	458390	0.766022	76.6022
414	Sponge_clogged_rec0418_processed1_Porosity.tif	107049	351341	458390	0.766467	76.6467
415	Sponge_clogged_rec0419_processed1_Porosity.tif	106914	351476	458390	0.766762	76.6762
416	Sponge_clogged_rec0420_processed1_Porosity.tif	106831	351559	458390	0.766943	76.6943
417	Sponge_clogged_rec0421_processed1_Porosity.tif	106693	351697	458390	0.767244	76.7244
418	Sponge_clogged_rec0422_processed1_Porosity.tif	106727	351663	458390	0.76717	76.717
419	Sponge_clogged_rec0423_processed1_Porosity.tif	106785	351605	458390	0.767043	76.7043
420	Sponge_clogged_rec0424_processed1_Porosity.tif	106595	351795	458390	0.767458	76.7458
421	Sponge_clogged_rec0425_processed1_Porosity.tif	106583	351807	458390	0.767484	76.7484
422	Sponge_clogged_rec0426_processed1_Porosity.tif	106295	352095	458390	0.768112	76.8112
423	Sponge_clogged_rec0427_processed1_Porosity.tif	106663	351727	458390	0.767309	76.7309
424	Sponge_clogged_rec0428_processed1_Porosity.tif	106152	352238	458390	0.768424	76.8424
425	Sponge_clogged_rec0429_processed1_Porosity.tif	106202	352188	458390	0.768315	76.8315
426	Sponge_clogged_rec0430_processed1_Porosity.tif	105876	352514	458390	0.769026	76.9026
427	Sponge_clogged_rec0431_processed1_Porosity.tif	105663	352727	458390	0.769491	76.9491
428	Sponge_clogged_rec0432_processed1_Porosity.tif	105620	352770	458390	0.769585	76.9585
429	Sponge_clogged_rec0433_processed1_Porosity.tif	105578	352812	458390	0.769676	76.9676
430	Sponge_clogged_rec0434_processed1_Porosity.tif	105367	353023	458390	0.770137	77.0137
431	Sponge_clogged_rec0435_processed1_Porosity.tif	104966	353424	458390	0.771012	77.1012
432	Sponge_clogged_rec0436_processed1_Porosity.tif	104657	353733	458390	0.771686	77.1686
433	Sponge_clogged_rec0437_processed1_Porosity.tif	104748	353642	458390	0.771487	77.1487
434	Sponge_clogged_rec0438_processed1_Porosity.tif	104642	353748	458390	0.771718	77.1718
435	Sponge_clogged_rec0439_processed1_Porosity.tif	104429	353961	458390	0.772183	77.2183
436	Sponge_clogged_rec0440_processed1_Porosity.tif	103900	354490	458390	0.773337	77.3337
437	Sponge_clogged_rec0441_processed1_Porosity.tif	103748	354642	458390	0.773669	77.3669
438	Sponge_clogged_rec0442_processed1_Porosity.tif	103834	354556	458390	0.773481	77.3481
439	Sponge_clogged_rec0443_processed1_Porosity.tif	103625	354765	458390	0.773937	77.3937
440	Sponge_clogged_rec0444_processed1_Porosity.tif	103668	354722	458390	0.773843	77.3843
441	Sponge_clogged_rec0445_processed1_Porosity.tif	103624	354766	458390	0.773939	77.3939
442	Sponge_clogged_rec0446_processed1_Porosity.tif	103560	354830	458390	0.774079	77.4079
443	Sponge_clogged_rec0447_processed1_Porosity.tif	103628	354762	458390	0.77393	77.393
444	Sponge_clogged_rec0448_processed1_Porosity.tif	103507	354883	458390	0.774194	77.4194
445	Sponge_clogged_rec0449_processed1_Porosity.tif	103625	354765	458390	0.773937	77.3937
446	Sponge_clogged_rec0450_processed1_Porosity.tif	103806	354584	458390	0.773542	77.3542
447	Sponge_clogged_rec0451_processed1_Porosity.tif	103758	354632	458390	0.773647	77.3647
448	Sponge_clogged_rec0452_processed1_Porosity.tif	103609	354781	458390	0.773972	77.3972
449	Sponge_clogged_rec0453_processed1_Porosity.tif	103610	354780	458390	0.77397	77.397
450	Sponge_clogged_rec0454_processed1_Porosity.tif	103688	354702	458390	0.7738	77.38
451	Sponge_clogged_rec0455_processed1_Porosity.tif	103654	354736	458390	0.773874	77.3874
452	Sponge_clogged_rec0456_processed1_Porosity.tif	103540	354850	458390	0.774122	77.4122
453	Sponge_clogged_rec0457_processed1_Porosity.tif	103283	355107	458390	0.774683	77.4683
454	Sponge_clogged_rec0458_processed1_Porosity.tif	103143	355247	458390	0.774989	77.4989
455	Sponge_clogged_rec0459_processed1_Porosity.tif	102978	355412	458390	0.775349	77.5349
456	Sponge_clogged_rec0460_processed1_Porosity.tif	102680	355710	458390	0.775999	77.5999
457	Sponge_clogged_rec0461_processed1_Porosity.tif	102774	355616	458390	0.775794	77.5794
458	Sponge_clogged_rec0462_processed1_Porosity.tif	102349	356041	458390	0.776721	77.6721
459	Sponge_clogged_rec0463_processed1_Porosity.tif	102063	356327	458390	0.777345	77.7345
460	Sponge_clogged_rec0464_processed1_Porosity.tif	101784	356606	458390	0.777953	77.7953
461	Sponge_clogged_rec0465_processed1_Porosity.tif	101480	356910	458390	0.778616	77.8616
462	Sponge_clogged_rec0466_processed1_Porosity.tif	101161	357229	458390	0.779312	77.9312
463	Sponge_clogged_rec0467_processed1_Porosity.tif	101165	357225	458390	0.779304	77.9304
464	Sponge_clogged_rec0468_processed1_Porosity.tif	100884	357506	458390	0.779917	77.9917
465	Sponge_clogged_rec0469_processed1_Porosity.tif	100607	357783	458390	0.780521	78.0521
466	Sponge_clogged_rec0470_processed1_Porosity.tif	100410	357980	458390	0.780951	78.0951
467	Sponge_clogged_rec0471_processed1_Porosity.tif	100250	358140	458390	0.7813	78.13
468	Sponge_clogged_rec0472_processed1_Porosity.tif	99856	358534	458390	0.782159	78.2159
469	Sponge_clogged_rec0473_processed1_Porosity.tif	99423	358967	458390	0.783104	78.3104
470	Sponge_clogged_rec0474_processed1_Porosity.tif	98868	359522	458390	0.784315	78.4315
471	Sponge_clogged_rec0475_processed1_Porosity.tif	98507	359883	458390	0.785102	78.5102
472	Sponge_clogged_rec0476_processed1_Porosity.tif	98219	360171	458390	0.78573	78.573
473	Sponge_clogged_rec0477_processed1_Porosity.tif	97962	360428	458390	0.786291	78.6291
474	Sponge_clogged_rec0478_processed1_Porosity.tif	98460	359930	458390	0.785205	78.5205
475	Sponge_clogged_rec0479_processed1_Porosity.tif	98220	360170	458390	0.785728	78.5728
476	Sponge_clogged_rec0480_processed1_Porosity.tif	97887	360503	458390	0.786455	78.6455
477	Sponge_clogged_rec0481_processed1_Porosity.tif	97715	360675	458390	0.78683	78.683
479	Sponge_clogged_rec0483_processed1_Porosity.tif	96252	362138	458390	0.790022	79.0022
480	Sponge_clogged_rec0484_processed1_Porosity.tif	96173	362217	458390	0.790194	79.0194
481	Sponge_clogged_rec0485_processed1_Porosity.tif	96568	361822	458390	0.789332	78.9332
482	Sponge_clogged_rec0486_processed1_Porosity.tif	95687	362703	458390	0.791254	79.1254
483	Sponge_clogged_rec0487_processed1_Porosity.tif	95559	362831	458390	0.791533	79.1533
484	Sponge_clogged_rec0488_processed1_Porosity.tif	95504	362886	458390	0.791653	79.1653
485	Sponge_clogged_rec0489_processed1_Porosity.tif	96280	362110	458390	0.789961	78.9961
486	Sponge_clogged_rec0490_processed1_Porosity.tif	96178	362212	458390	0.790183	79.0183
487	Sponge_clogged_rec0491_processed1_Porosity.tif	95991	362399	458390	0.790591	79.0591
488	Sponge_clogged_rec0492_processed1_Porosity.tif	95620	362770	458390	0.7914	79.14
489	Sponge_clogged_rec0493_processed1_Porosity.tif	95429	362961	458390	0.791817	79.1817
490	Sponge_clogged_rec0494_processed1_Porosity.tif	94973	363417	458390	0.792812	79.2812
491	Sponge_clogged_rec0495_processed1_Porosity.tif	94759	363631	458390	0.793279	79.3279
492	Sponge_clogged_rec0496_processed1_Porosity.tif	94525	363865	458390	0.793789	79.3789
493	Sponge_clogged_rec0497_processed1_Porosity.tif	94412	363978	458390	0.794036	79.4036
494	Sponge_clogged_rec0498_processed1_Porosity.tif	94299	364091	458390	0.794282	79.4282
495	Sponge_clogged_rec0499_processed1_Porosity.tif	94469	363921	458390	0.793911	79.3911
496	Sponge_clogged_rec0500_processed1_Porosity.tif	94346	364044	458390	0.79418	79.418
497	Sponge_clogged_rec0501_processed1_Porosity.tif	94133	364257	458390	0.794644	79.4644
498	Sponge_clogged_rec0502_processed1_Porosity.tif	93837	364553	458390	0.79529	79.529
500	Sponge_clogged_rec0504_processed1_Porosity.tif	93200	365190	458390	0.79668	79.668
501	Sponge_clogged_rec0505_processed1_Porosity.tif	92937	365453	458390	0.797253	79.7253
502	Sponge_clogged_rec0506_processed1_Porosity.tif	92516	365874	458390	0.798172	79.8172
506	Sponge_clogged_rec0510_processed1_Porosity.tif	90972	367418	458390	0.80154	80.154
507	Sponge_clogged_rec0511_processed1_Porosity.tif	90496	367894	458390	0.802579	80.2579
508	Sponge_clogged_rec0512_processed1_Porosity.tif	89875	368515	458390	0.803933	80.3933
509	Sponge_clogged_rec0513_processed1_Porosity.tif	89283	369107	458390	0.805225	80.5225
510	Sponge_clogged_rec0514_processed1_Porosity.tif	88930	369460	458390	0.805995	80.5995
511	Sponge_clogged_rec0515_processed1_Porosity.tif	88614	369776	458390	0.806684	80.6684
512	Sponge_clogged_rec0516_processed1_Porosity.tif	88084	370306	458390	0.80784	80.784
513	Sponge_clogged_rec0517_processed1_Porosity.tif	87628	370762	458390	0.808835	80.8835
514	Sponge_clogged_rec0518_processed1_Porosity.tif	87273	371117	458390	0.80961	80.961
515	Sponge_clogged_rec0519_processed1_Porosity.tif	86733	371657	458390	0.810788	81.0788
516	Sponge_clogged_rec0520_processed1_Porosity.tif	86477	371913	458390	0.811346	81.1346
517	Sponge_clogged_rec0521_processed1_Porosity.tif	86148	372242	458390	0.812064	81.2064
518	Sponge_clogged_rec0522_processed1_Porosity.tif	85873	372517	458390	0.812664	81.2664
519	Sponge_clogged_rec0523_processed1_Porosity.tif	85796	372594	458390	0.812832	81.2832
520	Sponge_clogged_rec0524_processed1_Porosity.tif	85802	372588	458390	0.812819	81.2819
521	Sponge_clogged_rec0525_processed1_Porosity.tif	85645	372745	458390	0.813161	81.3161
522	Sponge_clogged_rec0526_processed1_Porosity.tif	85634	372756	458390	0.813185	81.3185
523	Sponge_clogged_rec0527_processed1_Porosity.tif	85291	373099	458390	0.813934	81.3934
524	Sponge_clogged_rec0528_processed1_Porosity.tif	85323	373067	458390	0.813864	81.3864
525	Sponge_clogged_rec0529_processed1_Porosity.tif	85306	373084	458390	0.813901	81.3901
526	Sponge_clogged_rec0530_processed1_Porosity.tif	85268	373122	458390	0.813984	81.3984
527	Sponge_clogged_rec0531_processed1_Porosity.tif	85304	373086	458390	0.813905	81.3905
528	Sponge_clogged_rec0532_processed1_Porosity.tif	85455	372935	458390	0.813576	81.3576
529	Sponge_clogged_rec0533_processed1_Porosity.tif	85676	372714	458390	0.813094	81.3094
530	Sponge_clogged_rec0534_processed1_Porosity.tif	85771	372619	458390	0.812886	81.2886
533	Sponge_clogged_rec0537_processed1_Porosity.tif	86539	371851	458390	0.811211	81.1211
534	Sponge_clogged_rec0538_processed1_Porosity.tif	86908	371482	458390	0.810406	81.0406
535	Sponge_clogged_rec0539_processed1_Porosity.tif	87414	370976	458390	0.809302	80.9302
536	Sponge_clogged_rec0540_processed1_Porosity.tif	87795	370595	458390	0.808471	80.8471
537	Sponge_clogged_rec0541_processed1_Porosity.tif	88083	370307	458390	0.807843	80.7843
538	Sponge_clogged_rec0542_processed1_Porosity.tif	88420	369970	458390	0.807107	80.7107
539	Sponge_clogged_rec0543_processed1_Porosity.tif	88976	369414	458390	0.805895	80.5895
540	Sponge_clogged_rec0544_processed1_Porosity.tif	89544	368846	458390	0.804655	80.4655
541	Sponge_clogged_rec0545_processed1_Porosity.tif	89838	368552	458390	0.804014	80.4014
542	Sponge_clogged_rec0546_processed1_Porosity.tif	90238	368152	458390	0.803141	80.3141
543	Sponge_clogged_rec0547_processed1_Porosity.tif	90687	367703	458390	0.802162	80.2162
544	Sponge_clogged_rec0548_processed1_Porosity.tif	91224	367166	458390	0.80099	80.099
545	Sponge_clogged_rec0549_processed1_Porosity.tif	91853	366537	458390	0.799618	79.9618
546	Sponge_clogged_rec0550_processed1_Porosity.tif	92178	366212	458390	0.798909	79.8909
547	Sponge_clogged_rec0551_processed1_Porosity.tif	92484	365906	458390	0.798242	79.8242
548	Sponge_clogged_rec0552_processed1_Porosity.tif	92843	365547	458390	0.797458	79.7458
549	Sponge_clogged_rec0553_processed1_Porosity.tif	92308	366082	458390	0.798626	79.8626
550	Sponge_clogged_rec0554_processed1_Porosity.tif	92465	365925	458390	0.798283	79.8283
551	Sponge_clogged_rec0555_processed1_Porosity.tif	92828	365562	458390	0.797491	79.7491
552	Sponge_clogged_rec0556_processed1_Porosity.tif	93149	365241	458390	0.796791	79.6791
553	Sponge_clogged_rec0557_processed1_Porosity.tif	93561	364829	458390	0.795892	79.5892
554	Sponge_clogged_rec0558_processed1_Porosity.tif	93871	364519	458390	0.795216	79.5216
555	Sponge_clogged_rec0559_processed1_Porosity.tif	94288	364102	458390	0.794306	79.4306
556	Sponge_clogged_rec0560_processed1_Porosity.tif	94750	363640	458390	0.793298	79.3298
557	Sponge_clogged_rec0561_processed1_Porosity.tif	95136	363254	458390	0.792456	79.2456
558	Sponge_clogged_rec0562_processed1_Porosity.tif	95556	362834	458390	0.79154	79.154
559	Sponge_clogged_rec0563_processed1_Porosity.tif	95957	362433	458390	0.790665	79.0665
560	Sponge_clogged_rec0564_processed1_Porosity.tif	96406	361984	458390	0.789686	78.9686
561	Sponge_clogged_rec0565_processed1_Porosity.tif	96649	361741	458390	0.789156	78.9156
562	Sponge_clogged_rec0566_processed1_Porosity.tif	96749	361641	458390	0.788937	78.8937
563	Sponge_clogged_rec0567_processed1_Porosity.tif	97281	361109	458390	0.787777	78.7777
564	Sponge_clogged_rec0568_processed1_Porosity.tif	97557	360833	458390	0.787175	78.7175
565	Sponge_clogged_rec0569_processed1_Porosity.tif	97983	360407	458390	0.786245	78.6245
566	Sponge_clogged_rec0570_processed1_Porosity.tif	98223	360167	458390	0.785722	78.5722
567	Sponge_clogged_rec0571_processed1_Porosity.tif	98520	359870	458390	0.785074	78.5074
568	Sponge_clogged_rec0572_processed1_Porosity.tif	98658	359732	458390	0.784773	78.4773
569	Sponge_clogged_rec0573_processed1_Porosity.tif	99175	359215	458390	0.783645	78.3645
570	Sponge_clogged_rec0574_processed1_Porosity.tif	99471	358919	458390	0.782999	78.2999
571	Sponge_clogged_rec0575_processed1_Porosity.tif	99739	358651	458390	0.782415	78.2415
572	Sponge_clogged_rec0576_processed1_Porosity.tif	99764	358626	458390	0.78236	78.236
573	Sponge_clogged_rec0577_processed1_Porosity.tif	99878	358512	458390	0.782111	78.2111
574	Sponge_clogged_rec0578_processed1_Porosity.tif	99997	358393	458390	0.781852	78.1852
575	Sponge_clogged_rec0579_processed1_Porosity.tif	100427	357963	458390	0.780914	78.0914
576	Sponge_clogged_rec0580_processed1_Porosity.tif	100219	358171	458390	0.781367	78.1367
577	Sponge_clogged_rec0581_processed1_Porosity.tif	100680	357710	458390	0.780362	78.0362
578	Sponge_clogged_rec0582_processed1_Porosity.tif	100570	357820	458390	0.780602	78.0602
579	Sponge_clogged_rec0583_processed1_Porosity.tif	100344	358046	458390	0.781095	78.1095
580	Sponge_clogged_rec0584_processed1_Porosity.tif	100477	357913	458390	0.780805	78.0805
581	Sponge_clogged_rec0585_processed1_Porosity.tif	100018	358372	458390	0.781806	78.1806
582	Sponge_clogged_rec0586_processed1_Porosity.tif	99929	358461	458390	0.782	78.2
583	Sponge_clogged_rec0587_processed1_Porosity.tif	100084	358306	458390	0.781662	78.1662
584	Sponge_clogged_rec0588_processed1_Porosity.tif	99887	358503	458390	0.782092	78.2092
585	Sponge_clogged_rec0589_processed1_Porosity.tif	100022	358368	458390	0.781797	78.1797
586	Sponge_clogged_rec0590_processed1_Porosity.tif	100004	358386	458390	0.781836	78.1836
587	Sponge_clogged_rec0591_processed1_Porosity.tif	99844	358546	458390	0.782185	78.2185
588	Sponge_clogged_rec0592_processed1_Porosity.tif	100075	358315	458390	0.781682	78.1682
589	Sponge_clogged_rec0593_processed1_Porosity.tif	99984	358406	458390	0.78188	78.188
590	Sponge_clogged_rec0594_processed1_Porosity.tif	99625	358765	458390	0.782663	78.2663
591	Sponge_clogged_rec0595_processed1_Porosity.tif	99652	358738	458390	0.782604	78.2604
592	Sponge_clogged_rec0596_processed1_Porosity.tif	99381	359009	458390	0.783196	78.3196
593	Sponge_clogged_rec0597_processed1_Porosity.tif	99271	359119	458390	0.783436	78.3436
594	Sponge_clogged_rec0598_processed1_Porosity.tif	99068	359322	458390	0.783878	78.3878
595	Sponge_clogged_rec0599_processed1_Porosity.tif	98889	359501	458390	0.784269	78.4269
596	Sponge_clogged_rec0600_processed1_Porosity.tif	98696	359694	458390	0.78469	78.469
597	Sponge_clogged_rec0601_processed1_Porosity.tif	98163	360227	458390	0.785853	78.5853
598	Sponge_clogged_rec0602_processed1_Porosity.tif	97619	360771	458390	0.787039	78.7039
599	Sponge_clogged_rec0603_processed1_Porosity.tif	97227	361163	458390	0.787895	78.7895
600	Sponge_clogged_rec0604_processed1_Porosity.tif	96901	361489	458390	0.788606	78.8606
601	Sponge_clogged_rec0605_processed1_Porosity.tif	96656	361734	458390	0.78914	78.914
602	Sponge_clogged_rec0606_processed1_Porosity.tif	96415	361975	458390	0.789666	78.9666
603	Sponge_clogged_rec0607_processed1_Porosity.tif	96051	362339	458390	0.79046	79.046
604	Sponge_clogged_rec0608_processed1_Porosity.tif	96076	362314	458390	0.790406	79.0406
605	Sponge_clogged_rec0609_processed1_Porosity.tif	95833	362557	458390	0.790936	79.0936
606	Sponge_clogged_rec0610_processed1_Porosity.tif	95236	363154	458390	0.792238	79.2238
607	Sponge_clogged_rec0611_processed1_Porosity.tif	94885	363505	458390	0.793004	79.3004
608	Sponge_clogged_rec0612_processed1_Porosity.tif	94451	363939	458390	0.793951	79.3951
609	Sponge_clogged_rec0613_processed1_Porosity.tif	94433	363957	458390	0.79399	79.399
610	Sponge_clogged_rec0614_processed1_Porosity.tif	94073	364317	458390	0.794775	79.4775
611	Sponge_clogged_rec0615_processed1_Porosity.tif	94127	364263	458390	0.794657	79.4657
612	Sponge_clogged_rec0616_processed1_Porosity.tif	93891	364499	458390	0.795172	79.5172
613	Sponge_clogged_rec0617_processed1_Porosity.tif	93948	364442	458390	0.795048	79.5048
614	Sponge_clogged_rec0618_processed1_Porosity.tif	94752	363638	458390	0.793294	79.3294
615	Sponge_clogged_rec0619_processed1_Porosity.tif	94727	363663	458390	0.793348	79.3348
616	Sponge_clogged_rec0620_processed1_Porosity.tif	94752	363638	458390	0.793294	79.3294
617	Sponge_clogged_rec0621_processed1_Porosity.tif	94653	363737	458390	0.79351	79.351
618	Sponge_clogged_rec0622_processed1_Porosity.tif	94719	363671	458390	0.793366	79.3366
619	Sponge_clogged_rec0623_processed1_Porosity.tif	94613	363777	458390	0.793597	79.3597
620	Sponge_clogged_rec0624_processed1_Porosity.tif	94563	363827	458390	0.793706	79.3706
621	Sponge_clogged_rec0625_processed1_Porosity.tif	94360	364030	458390	0.794149	79.4149
622	Sponge_clogged_rec0626_processed1_Porosity.tif	93952	364438	458390	0.795039	79.5039
623	Sponge_clogged_rec0627_processed1_Porosity.tif	93771	364619	458390	0.795434	79.5434
624	Sponge_clogged_rec0628_processed1_Porosity.tif	93503	364887	458390	0.796019	79.6019
625	Sponge_clogged_rec0629_processed1_Porosity.tif	93308	365082	458390	0.796444	79.6444
626	Sponge_clogged_rec0630_processed1_Porosity.tif	93156	365234	458390	0.796776	79.6776
627	Sponge_clogged_rec0631_processed1_Porosity.tif	92877	365513	458390	0.797384	79.7384
628	Sponge_clogged_rec0632_processed1_Porosity.tif	92534	365856	458390	0.798133	79.8133
629	Sponge_clogged_rec0633_processed1_Porosity.tif	92230	366160	458390	0.798796	79.8796
630	Sponge_clogged_rec0634_processed1_Porosity.tif	91467	366923	458390	0.80046	80.046
631	Sponge_clogged_rec0635_processed1_Porosity.tif	91025	367365	458390	0.801425	80.1425
632	Sponge_clogged_rec0636_processed1_Porosity.tif	90726	367664	458390	0.802077	80.2077
633	Sponge_clogged_rec0637_processed1_Porosity.tif	91421	366969	458390	0.800561	80.0561
634	Sponge_clogged_rec0638_processed1_Porosity.tif	91107	367283	458390	0.801246	80.1246
635	Sponge_clogged_rec0639_processed1_Porosity.tif	90961	367429	458390	0.801564	80.1564
636	Sponge_clogged_rec0640_processed1_Porosity.tif	90541	367849	458390	0.80248	80.248
637	Sponge_clogged_rec0641_processed1_Porosity.tif	90282	368108	458390	0.803045	80.3045
638	Sponge_clogged_rec0642_processed1_Porosity.tif	90245	368145	458390	0.803126	80.3126
639	Sponge_clogged_rec0643_processed1_Porosity.tif	90047	368343	458390	0.803558	80.3558
640	Sponge_clogged_rec0644_processed1_Porosity.tif	89969	368421	458390	0.803728	80.3728
641	Sponge_clogged_rec0645_processed1_Porosity.tif	89864	368526	458390	0.803957	80.3957
642	Sponge_clogged_rec0646_processed1_Porosity.tif	89601	368789	458390	0.804531	80.4531
643	Sponge_clogged_rec0647_processed1_Porosity.tif	89075	369315	458390	0.805679	80.5679
644	Sponge_clogged_rec0648_processed1_Porosity.tif	88727	369663	458390	0.806438	80.6438
645	Sponge_clogged_rec0649_processed1_Porosity.tif	88190	370200	458390	0.807609	80.7609
646	Sponge_clogged_rec0650_processed1_Porosity.tif	87958	370432	458390	0.808115	80.8115
647	Sponge_clogged_rec0651_processed1_Porosity.tif	87609	370781	458390	0.808877	80.8877
648	Sponge_clogged_rec0652_processed1_Porosity.tif	87530	370860	458390	0.809049	80.9049
649	Sponge_clogged_rec0653_processed1_Porosity.tif	87300	371090	458390	0.809551	80.9551
650	Sponge_clogged_rec0654_processed1_Porosity.tif	87203	371187	458390	0.809762	80.9762
651	Sponge_clogged_rec0655_processed1_Porosity.tif	87052	371338	458390	0.810092	81.0092
652	Sponge_clogged_rec0656_processed1_Porosity.tif	87057	371333	458390	0.810081	81.0081
654	Sponge_clogged_rec0658_processed1_Porosity.tif	86426	371964	458390	0.811457	81.1457
655	Sponge_clogged_rec0659_processed1_Porosity.tif	86270	372120	458390	0.811798	81.1798
657	Sponge_clogged_rec0661_processed1_Porosity.tif	85283	373107	458390	0.813951	81.3951
658	Sponge_clogged_rec0662_processed1_Porosity.tif	84896	373494	458390	0.814795	81.4795
659	Sponge_clogged_rec0663_processed1_Porosity.tif	84621	373769	458390	0.815395	81.5395
660	Sponge_clogged_rec0664_processed1_Porosity.tif	84390	374000	458390	0.815899	81.5899
664	Sponge_clogged_rec0668_processed1_Porosity.tif	82499	375891	458390	0.820024	82.0024
665	Sponge_clogged_rec0669_processed1_Porosity.tif	81886	376504	458390	0.821362	82.1362
666	Sponge_clogged_rec0670_processed1_Porosity.tif	81349	377041	458390	0.822533	82.2533
667	Sponge_clogged_rec0671_processed1_Porosity.tif	81121	377269	458390	0.823031	82.3031
668	Sponge_clogged_rec0672_processed1_Porosity.tif	80487	377903	458390	0.824414	82.4414
669	Sponge_clogged_rec0673_processed1_Porosity.tif	79923	378467	458390	0.825644	82.5644
670	Sponge_clogged_rec0674_processed1_Porosity.tif	78933	379457	458390	0.827804	82.7804
671	Sponge_clogged_rec0675_processed1_Porosity.tif	79390	379000	458390	0.826807	82.6807
672	Sponge_clogged_rec0676_processed1_Porosity.tif	78780	379610	458390	0.828138	82.8138
673	Sponge_clogged_rec0677_processed1_Porosity.tif	78051	380339	458390	0.829728	82.9728
674	Sponge_clogged_rec0678_processed1_Porosity.tif	77560	380830	458390	0.830799	83.0799
675	Sponge_clogged_rec0679_processed1_Porosity.tif	77152	381238	458390	0.831689	83.1689
676	Sponge_clogged_rec0680_processed1_Porosity.tif	76511	381879	458390	0.833088	83.3088
677	Sponge_clogged_rec0681_processed1_Porosity.tif	76103	382287	458390	0.833978	83.3978
679	Sponge_clogged_rec0683_processed1_Porosity.tif	75835	382555	458390	0.834562	83.4562
680	Sponge_clogged_rec0684_processed1_Porosity.tif	75335	383055	458390	0.835653	83.5653
681	Sponge_clogged_rec0685_processed1_Porosity.tif	74877	383513	458390	0.836652	83.6652
682	Sponge_clogged_rec0686_processed1_Porosity.tif	74547	383843	458390	0.837372	83.7372
686	Sponge_clogged_rec0690_processed1_Porosity.tif	74033	384357	458390	0.838493	83.8493
689	Sponge_clogged_rec0693_processed1_Porosity.tif	72674	385716	458390	0.841458	84.1458
690	Sponge_clogged_rec0694_processed1_Porosity.tif	71994	386396	458390	0.842942	84.2942
691	Sponge_clogged_rec0695_processed1_Porosity.tif	71262	387128	458390	0.844538	84.4538
692	Sponge_clogged_rec0696_processed1_Porosity.tif	70578	387812	458390	0.846031	84.6031
693	Sponge_clogged_rec0697_processed1_Porosity.tif	69775	388615	458390	0.847782	84.7782
694	Sponge_clogged_rec0698_processed1_Porosity.tif	69829	388561	458390	0.847665	84.7665
695	Sponge_clogged_rec0699_processed1_Porosity.tif	69078	389312	458390	0.849303	84.9303
696	Sponge_clogged_rec0700_processed1_Porosity.tif	68096	390294	458390	0.851445	85.1445
697	Sponge_clogged_rec0701_processed1_Porosity.tif	67447	390943	458390	0.852861	85.2861
698	Sponge_clogged_rec0702_processed1_Porosity.tif	66757	391633	458390	0.854366	85.4366
699	Sponge_clogged_rec0703_processed1_Porosity.tif	66033	392357	458390	0.855946	85.5946
700	Sponge_clogged_rec0704_processed1_Porosity.tif	65330	393060	458390	0.857479	85.7479
701	Sponge_clogged_rec0705_processed1_Porosity.tif	64497	393893	458390	0.859297	85.9297
702	Sponge_clogged_rec0706_processed1_Porosity.tif	63998	394392	458390	0.860385	86.0385
703	Sponge_clogged_rec0707_processed1_Porosity.tif	63288	395102	458390	0.861934	86.1934
706	Sponge_clogged_rec0710_processed1_Porosity.tif	60947	397443	458390	0.867041	86.7041
707	Sponge_clogged_rec0711_processed1_Porosity.tif	60517	397873	458390	0.867979	86.7979
717	Sponge_clogged_rec0721_processed1_Porosity.tif	55231	403159	458390	0.879511	87.9511
721	Sponge_clogged_rec0725_processed1_Porosity.tif	53796	404594	458390	0.882641	88.2641
727	Sponge_clogged_rec0731_processed1_Porosity.tif	49186	409204	458390	0.892698	89.2698
728	Sponge_clogged_rec0732_processed1_Porosity.tif	48537	409853	458390	0.894114	89.4114
729	Sponge_clogged_rec0733_processed1_Porosity.tif	47520	410870	458390	0.896333	89.6333
745	Sponge_clogged_rec0749_processed1_Porosity.tif	43282	415108	458390	0.905578	90.5578
750	Sponge_clogged_rec0754_processed1_Porosity.tif	41906	416484	458390	0.90858	90.858
753	Sponge_clogged_rec0757_processed1_Porosity.tif	40432	417958	458390	0.911796	91.1796
754	Sponge_clogged_rec0758_processed1_Porosity.tif	39791	418599	458390	0.913194	91.3194
755	Sponge_clogged_rec0759_processed1_Porosity.tif	39175	419215	458390	0.914538	91.4538
756	Sponge_clogged_rec0760_processed1_Porosity.tif	38526	419864	458390	0.915954	91.5954
757	Sponge_clogged_rec0761_processed1_Porosity.tif	38471	419919	458390	0.916074	91.6074
758	Sponge_clogged_rec0762_processed1_Porosity.tif	37415	420975	458390	0.918377	91.8377
759	Sponge_clogged_rec0763_processed1_Porosity.tif	37028	421362	458390	0.919222	91.9222
760	Sponge_clogged_rec0764_processed1_Porosity.tif	36763	421627	458390	0.9198	91.98
761	Sponge_clogged_rec0765_processed1_Porosity.tif	36143	422247	458390	0.921152	92.1152
762	Sponge_clogged_rec0766_processed1_Porosity.tif	35737	422653	458390	0.922038	92.2038
763	Sponge_clogged_rec0767_processed1_Porosity.tif	35672	422718	458390	0.92218	92.218
764	Sponge_clogged_rec0768_processed1_Porosity.tif	35261	423129	458390	0.923076	92.3076
765	Sponge_clogged_rec0769_processed1_Porosity.tif	34648	423742	458390	0.924414	92.4414
766	Sponge_clogged_rec0770_processed1_Porosity.tif	34315	424075	458390	0.92514	92.514
767	Sponge_clogged_rec0771_processed1_Porosity.tif	34099	424291	458390	0.925611	92.5611
768	Sponge_clogged_rec0772_processed1_Porosity.tif	33456	424934	458390	0.927014	92.7014
769	Sponge_clogged_rec0773_processed1_Porosity.tif	33177	425213	458390	0.927623	92.7623
770	Sponge_clogged_rec0774_processed1_Porosity.tif	32804	425586	458390	0.928436	92.8436
771	Sponge_clogged_rec0775_processed1_Porosity.tif	33216	425174	458390	0.927538	92.7538
772	Sponge_clogged_rec0776_processed1_Porosity.tif	32949	425441	458390	0.92812	92.812
773	Sponge_clogged_rec0777_processed1_Porosity.tif	32707	425683	458390	0.928648	92.8648
774	Sponge_clogged_rec0778_processed1_Porosity.tif	32328	426062	458390	0.929475	92.9475
775	Sponge_clogged_rec0779_processed1_Porosity.tif	32037	426353	458390	0.93011	93.011
776	Sponge_clogged_rec0780_processed1_Porosity.tif	31811	426579	458390	0.930603	93.0603
777	Sponge_clogged_rec0781_processed1_Porosity.tif	31485	426905	458390	0.931314	93.1314
778	Sponge_clogged_rec0782_processed1_Porosity.tif	31199	427191	458390	0.931938	93.1938
779	Sponge_clogged_rec0783_processed1_Porosity.tif	30930	427460	458390	0.932525	93.2525
780	Sponge_clogged_rec0784_processed1_Porosity.tif	30786	427604	458390	0.932839	93.2839
781	Sponge_clogged_rec0785_processed1_Porosity.tif	30627	427763	458390	0.933186	93.3186
782	Sponge_clogged_rec0786_processed1_Porosity.tif	30504	427886	458390	0.933454	93.3454
783	Sponge_clogged_rec0787_processed1_Porosity.tif	30494	427896	458390	0.933476	93.3476
784	Sponge_clogged_rec0788_processed1_Porosity.tif	29980	428410	458390	0.934597	93.4597
785	Sponge_clogged_rec0789_processed1_Porosity.tif	29777	428613	458390	0.93504	93.504
786	Sponge_clogged_rec0790_processed1_Porosity.tif	29711	428679	458390	0.935184	93.5184
787	Sponge_clogged_rec0791_processed1_Porosity.tif	29706	428684	458390	0.935195	93.5195
788	Sponge_clogged_rec0792_processed1_Porosity.tif	29299	429091	458390	0.936083	93.6083
789	Sponge_clogged_rec0793_processed1_Porosity.tif	29187	429203	458390	0.936327	93.6327
790	Sponge_clogged_rec0794_processed1_Porosity.tif	29144	429246	458390	0.936421	93.6421
791	Sponge_clogged_rec0795_processed1_Porosity.tif	28750	429640	458390	0.93728	93.728
792	Sponge_clogged_rec0796_processed1_Porosity.tif	28445	429945	458390	0.937946	93.7946
793	Sponge_clogged_rec0797_processed1_Porosity.tif	28352	430038	458390	0.938149	93.8149
794	Sponge_clogged_rec0798_processed1_Porosity.tif	28075	430315	458390	0.938753	93.8753
795	Sponge_clogged_rec0799_processed1_Porosity.tif	28060	430330	458390	0.938786	93.8786
796	Sponge_clogged_rec0800_processed1_Porosity.tif	27928	430462	458390	0.939074	93.9074
797	Sponge_clogged_rec0801_processed1_Porosity.tif	27381	431009	458390	0.940267	94.0267
798	Sponge_clogged_rec0802_processed1_Porosity.tif	27106	431284	458390	0.940867	94.0867
799	Sponge_clogged_rec0803_processed1_Porosity.tif	27013	431377	458390	0.94107	94.107
800	Sponge_clogged_rec0804_processed1_Porosity.tif	26682	431708	458390	0.941792	94.1792
801	Sponge_clogged_rec0805_processed1_Porosity.tif	26527	431863	458390	0.94213	94.213
802	Sponge_clogged_rec0806_processed1_Porosity.tif	26182	432208	458390	0.942883	94.2883
803	Sponge_clogged_rec0807_processed1_Porosity.tif	25875	432515	458390	0.943552	94.3552
804	Sponge_clogged_rec0808_processed1_Porosity.tif	25297	433093	458390	0.944813	94.4813
805	Sponge_clogged_rec0809_processed1_Porosity.tif	26036	432354	458390	0.943201	94.3201
806	Sponge_clogged_rec0810_processed1_Porosity.tif	26034	432356	458390	0.943206	94.3206
807	Sponge_clogged_rec0811_processed1_Porosity.tif	25869	432521	458390	0.943566	94.3566
808	Sponge_clogged_rec0812_processed1_Porosity.tif	25553	432837	458390	0.944255	94.4255
810	Sponge_clogged_rec0814_processed1_Porosity.tif	25549	432841	458390	0.944264	94.4264
811	Sponge_clogged_rec0815_processed1_Porosity.tif	25210	433180	458390	0.945003	94.5003
812	Sponge_clogged_rec0816_processed1_Porosity.tif	25039	433351	458390	0.945376	94.5376
813	Sponge_clogged_rec0817_processed1_Porosity.tif	24950	433440	458390	0.94557	94.557
814	Sponge_clogged_rec0818_processed1_Porosity.tif	24905	433485	458390	0.945669	94.5669
815	Sponge_clogged_rec0819_processed1_Porosity.tif	24863	433527	458390	0.94576	94.576
816	Sponge_clogged_rec0820_processed1_Porosity.tif	24658	433732	458390	0.946207	94.6207
817	Sponge_clogged_rec0821_processed1_Porosity.tif	24490	433900	458390	0.946574	94.6574
818	Sponge_clogged_rec0822_processed1_Porosity.tif	24349	434041	458390	0.946881	94.6881
819	Sponge_clogged_rec0823_processed1_Porosity.tif	24227	434163	458390	0.947148	94.7148
820	Sponge_clogged_rec0824_processed1_Porosity.tif	23958	434432	458390	0.947734	94.7734
821	Sponge_clogged_rec0825_processed1_Porosity.tif	23565	434825	458390	0.948592	94.8592
822	Sponge_clogged_rec0826_processed1_Porosity.tif	23475	434915	458390	0.948788	94.8788
823	Sponge_clogged_rec0827_processed1_Porosity.tif	23308	435082	458390	0.949152	94.9152
824	Sponge_clogged_rec0828_processed1_Porosity.tif	23298	435092	458390	0.949174	94.9174
825	Sponge_clogged_rec0829_processed1_Porosity.tif	22900	435490	458390	0.950043	95.0043
826	Sponge_clogged_rec0830_processed1_Porosity.tif	22463	435927	458390	0.950996	95.0996
827	Sponge_clogged_rec0831_processed1_Porosity.tif	22346	436044	458390	0.951251	95.1251
828	Sponge_clogged_rec0832_processed1_Porosity.tif	22057	436333	458390	0.951882	95.1882
829	Sponge_clogged_rec0833_processed1_Porosity.tif	21881	436509	458390	0.952266	95.2266
830	Sponge_clogged_rec0834_processed1_Porosity.tif	21451	436939	458390	0.953204	95.3204
831	Sponge_clogged_rec0835_processed1_Porosity.tif	21259	437131	458390	0.953622	95.3622
832	Sponge_clogged_rec0836_processed1_Porosity.tif	21061	437329	458390	0.954054	95.4054
834	Sponge_clogged_rec0838_processed1_Porosity.tif	20796	437594	458390	0.954633	95.4633
835	Sponge_clogged_rec0839_processed1_Porosity.tif	20785	437605	458390	0.954657	95.4657
836	Sponge_clogged_rec0840_processed1_Porosity.tif	20816	437574	458390	0.954589	95.4589
837	Sponge_clogged_rec0841_processed1_Porosity.tif	20565	437825	458390	0.955136	95.5136
838	Sponge_clogged_rec0842_processed1_Porosity.tif	20391	437999	458390	0.955516	95.5516
839	Sponge_clogged_rec0843_processed1_Porosity.tif	20125	438265	458390	0.956096	95.6096
840	Sponge_clogged_rec0844_processed1_Porosity.tif	19915	438475	458390	0.956554	95.6554
842	Sponge_clogged_rec0846_processed1_Porosity.tif	19506	438884	458390	0.957447	95.7447
844	Sponge_clogged_rec0848_processed1_Porosity.tif	18928	439462	458390	0.958708	95.8708
845	Sponge_clogged_rec0849_processed1_Porosity.tif	18733	439657	458390	0.959133	95.9133
846	Sponge_clogged_rec0850_processed1_Porosity.tif	18634	439756	458390	0.959349	95.9349
