# Supplementary material for: Sporosarcina pasteurii can clog and strengthen a porous medium mimic
Source: PLoS One. 2018 Nov 30;13(11):e0207489. doi: 10.1371/journal.pone.0207489 (PMC6267956; doi:10.1371/journal.pone.0207489)
Supplement: S1 Dataset — (ZIP) [file pone.0207489.s002.zip › Raw Data/(for Fig. 3) Crystal size/PDF.xlsx]

## Sheet: Raw
Srl. #	L(px)	L(um)	CC(um/px)
1	21	6.72	0.32
2	16	5.12
3	20	6.4
4	15	4.8
5	13	4.16
6	23	7.36
7	15	4.8
8	28	8.96
9	19	6.08
10	18	5.76
11	25	8
12	17	5.44
13	27	8.64
14	44	14.08
15	26	8.32
16	13	4.16
17	9	2.88
18	18	5.76
19	33	10.56
20	24	7.68
21	24	7.68
22	9	2.88
23	16	5.12
24	34	10.88
25	26	8.32
26	11	3.52
27	17	5.44
28	28	8.96
29	21	6.72
30	18	5.76
31	24	7.68
32	33	10.56
33	28	8.96
34	32	10.24
35	16	5.12
36	29	9.28
37	13	4.16
38	19	6.08
39	29	9.28
40	16	5.12
41	19	6.08
42	18	5.76
43	35	11.2
44	21	6.72
45	13	4.16
46	24	7.68
47	13	4.16
48	29	9.28
49	15	4.8
50	26	8.32
51	18	5.76
52	5	1.6
53	18	5.76
54	11	3.52
55	26	8.32
56	16	5.12
57	24	7.68
58	12	3.84
59	14	4.48
60	12	3.84
61	22	7.04
62	13	4.16
63	15	4.8
64	15	4.8
65	26	8.32
66	16	5.12
67	15	4.8
68	12	3.84
69	15	4.8
70	13	4.16
71	13	4.16
72	17	5.44
73	9	2.88
74	10	3.2
75	20	6.4
76	17	5.44
77	19	6.08
78	17	5.44
79	9	2.88
80	17	5.44
81	10	3.2
82	13	4.16
83	21	6.72
84	11	3.52
85	11	3.52
86	15	4.8
87	25	8
88	9	2.88
89	19	6.08
90	13	4.16
91	18	5.76
92	21	6.72
93	8	2.56
94	11	3.52
95	23	7.36
96	28	8.96
97	17	5.44
98	22	7.04
99	15	4.8
100	26	8.32
101	10	3.2
102	16	5.12
103	47	15.04
104	25	8
105	14	4.48
106	17	5.44
107	18	5.76
108	22	7.04
109	18	5.76
110	25	8

## Sheet: Read
6.72
5.12
6.4
4.8
4.16
7.36
4.8
8.96
6.08
5.76
8
5.44
8.64
14.08
8.32
4.16
2.88
5.76
10.56
7.68
7.68
2.88
5.12
10.88
8.32
3.52
5.44
8.96
6.72
5.76
7.68
10.56
8.96
10.24
5.12
9.28
4.16
6.08
9.28
5.12
6.08
5.76
11.2
6.72
4.16
7.68
4.16
9.28
4.8
8.32
5.76
1.6
5.76
3.52
8.32
5.12
7.68
3.84
4.48
3.84
7.04
4.16
4.8
4.8
8.32
5.12
4.8
3.84
4.8
4.16
4.16
5.44
2.88
3.2
6.4
5.44
6.08
5.44
2.88
5.44
3.2
4.16
6.72
3.52
3.52
4.8
8
2.88
6.08
4.16
5.76
6.72
2.56
3.52
7.36
8.96
5.44
7.04
4.8
8.32
3.2
5.12
15.04
8
4.48
5.44
5.76
7.04
5.76
8
