# Supplementary material for: Sporosarcina pasteurii can clog and strengthen a porous medium mimic
Source: PLoS One. 2018 Nov 30;13(11):e0207489. doi: 10.1371/journal.pone.0207489 (PMC6267956; doi:10.1371/journal.pone.0207489)
Supplement: S1 Dataset — (ZIP) [file pone.0207489.s002.zip › Raw Data/(for Fig. 4) CT Scans/Clogged/Sponge_clogged_Rec/sponge_clogged_rec.ctan.txt]

-----------------------------------------------------------------
Loaded dataset:, D:\Data\Data\CT Scans\Clogged\Sponge_clogged_Rec\sponge_clogged_rec

-----------------------------------------------------------------
Loaded dataset:, D:\Data\Data\CT Scans\Clogged\Sponge_clogged_Rec\sponge_clogged_rec
