# Supplementary material for: Sporosarcina pasteurii can clog and strengthen a porous medium mimic
Source: PLoS One. 2018 Nov 30;13(11):e0207489. doi: 10.1371/journal.pone.0207489 (PMC6267956; doi:10.1371/journal.pone.0207489)
Supplement: S1 Dataset — (ZIP) [file pone.0207489.s002.zip › Raw Data/(for Fig. 4) CT Scans/Clogged/Sponge_clogged_Rec/sponge_clogged_rec_2d.txt]

CT Analyser, Version: 1.16.1.0
Date and time,23.03.2016 15:31
Operator identity,sbhaduri
Computer name,ALOKE-GRAD03
Computation time,00:10:16
Dataset folder,D:\Data\Data\CT Scans\Clogged\Sponge_clogged_Rec\
Pixel size,17.20874,um
Lower grey threshold,35
Upper grey threshold,103

Summary 2D data
---------------
Tissue volume,TV,3384000000.00000,pixel^3
Bone volume,BV,295582035.12500,pixel^3
Percent bone volume,BV/TV,8.73469,%
Tissue surface,TS,14767008.84935,pixel^2
Peripheral tissue surface,TS(per),6767008.84935,pixel^2
Bone surface,BS,82171602.29635,pixel^2
Peripheral bone surface,BS(per),57307991.29635,pixel^2
Bone surface / volume ratio,BS/BV,0.27800,1/pixel
Mean total crossectional tissue area,T.Ar,4000000.00000,pixel^2
Mean total crossectional tissue perimeter,T.Pm,7998.82843,pixel
Mean total crossectional bone area,B.Ar,349387.74837,pixel^2
Mean total crossectional bone perimeter,B.Pm,67739.94243,pixel
Mean number of objects per slice,Obj.N,2214.81087,
Average object area per slice,Av.Obj.Ar,170.42726,pixel^2
Average object area-equivalent circle diameter per slice,Av.Obj.ECDa,14.19053,pixel
Average moment of inertia (x),Av.MMI(x),37303770416.61176,pixel^4
Average moment of inertia (y),Av.MMI(y),40435298501.48386,pixel^4
Mean polar moment of inertia,MMI(polar),77739068918.09547,pixel^4
Average principal moment of inertia (max),Av.MMI(max),50061278675.04729,pixel^4
Average principal moment of inertia (min),Av.MMI(min),27677790243.04837,pixel^4
Mean eccentricity,Ecc,0.69435,
Crossectional thickness,Cs.Th,10.31556,pixel
Trabecular thickness (plate model),Tb.Th(pl),7.19426,pixel
Trabecular separation (plate model),Tb.Sp(pl),75.16996,pixel
Trabecular number (plate model),Tb.N(pl),0.01214,1/pixel
Trabecular diameter (rod model),Tb.Dm(rd),14.38852,pixel
Trabecular separation (rod model),Tb.Sp(rd),28.75716,pixel
Trabecular number (rod model),Tb.N(rd),0.02318,1/pixel
Mean trabecular pattern factor,Tb.Pf,0.07013,1/pixel
Closed porosity (percent),Po(cl),16.69089,%
Centroid (x),Crd.X,1074.98140,pixel
Centroid (y),Crd.Y,899.94113,pixel
Centroid (z),Crd.Z,338.15223,pixel
Mean fractal dimension,FD,1.48325,
Total intersection surface,i.S,0.00000,pixel^2
Percent intersection surface,i.S/TS(per),0.00000,%

File name,Z position,Number of objects,Tissue area,Bone area,Percent bone area,Tissue perimeter,Bone perimeter,Bone perimeter / area ratio,Average object area,Average object area-equivalent circle diameter,Trabecular pattern factor,Euler number,Number of closed pores,Area of closed pores,Perimeter of closed pores,Closed porosity (percent),Area of open pore space,Total area of pore space,Open porosity (percent),Total porosity (percent),Centroid (x),Centroid (y),Moment of inertia (x),Moment of inertia (y),Polar moment of inertia,Radius of gyration (x),Radius of gyration (y),Polar radius of gyration,Product of inertia (xy),Principal moment of inertia (max),Principal moment of inertia (min),Total orientation (phi),Eccentricity,Trabecular thickness (plate model),Trabecular separation (plate model),Trabecular number (plate model),Fractal dimension,Intersection perimeter,
,Pos.Z,Obj.N,T.Ar,B.Ar,B.Ar/T.Ar,T.Pm,B.Pm,B.Pm/B.Ar,Av.Obj.Ar,Av.Obj.ECDa,Tb.Pf,Eu.N,Po.N(cl),Po.Ar(cl),Po.Pm(cl),Po(cl),Po.Ar(op),Po.Ar(tot),Po(op),Po(tot),Crd.X,Crd.Y,MMI(x),MMI(y),MMI(polar),Gr.R(x),Gr.R(y),Gr.R(polar),Pr.In(xy),MMI(max),MMI(min),T.Or(phi),Ecc,Tb.Th(pl),Tb.Sp(pl),Tb.N(pl),FD,i.Pm,
,pixel,,pixel^2,pixel^2,%,pixel,pixel,1/pixel,pixel^2,pixel,1/pixel,,,pixel^2,pixel,%,pixel^2,pixel^2,%,%,pixel,pixel,pixel^4,pixel^4,pixel^4,pixel,pixel,pixel,pixel^4,pixel^4,pixel^4,�,,pixel,pixel,1/pixel,,pixel,
sponge_clogged_rec0850.bmp,850.00000,1106,4000000.00000,40403.50000,1.01009,7998.82843,16688.31745,0.41304,36.53119,6.82004,-0.07876,775,331,1765.00000,3084.40866,4.18559,3957831.50000,3959596.50000,98.94579,98.98991,1034.96785,641.52954,4061887314.67060,2710754609.03496,6772641923.70556,320.18517,261.56666,413.44366,-2422249911.36296,5901014686.77386,871627236.93170,127.20810,0.92320,4.84213,474.53514,0.00209,1.24934,0.00000,
sponge_clogged_rec0849.bmp,849.00000,1146,4000000.00000,40750.50000,1.01876,7998.82843,16774.08195,0.41163,35.55890,6.72867,-0.06764,828,318,1460.87500,2774.11724,3.46086,3957788.62500,3959249.50000,98.94472,98.98124,1031.71024,644.64797,4169359110.91503,2772507497.32644,6941866608.24147,322.98209,263.37840,416.75606,-2498885897.87825,6065587296.12257,876279312.11890,127.19230,0.92495,4.85875,472.06750,0.00210,1.24490,0.00000,
sponge_clogged_rec0848.bmp,848.00000,1080,4000000.00000,41130.25000,1.02826,7998.82843,16977.36117,0.41277,38.08356,6.96344,-0.07820,746,334,1451.87500,2774.46039,3.40959,3957417.87500,3958869.75000,98.93545,98.97174,1028.76661,648.14779,4265249217.48992,2825001739.06100,7090250956.55091,325.26615,264.71346,419.37011,-2567292742.47980,6211503213.21281,878747743.33810,127.16562,0.92657,4.84531,466.37045,0.00212,1.23891,0.00000,
sponge_clogged_rec0847.bmp,847.00000,1193,4000000.00000,41301.87500,1.03255,7998.82843,17707.72574,0.42874,34.62018,6.63926,-0.08264,864,329,1585.12500,2924.97006,3.69605,3957113.00000,3958698.12500,98.92782,98.96745,1026.98350,649.08093,4316125046.85743,2873272204.97586,7189397251.83329,326.54486,266.43068,421.44614,-2599709094.93552,6292650341.40784,896746910.42545,127.24526,0.92601,4.66484,447.11536,0.00221,1.23056,0.00000,
sponge_clogged_rec0846.bmp,846.00000,1128,4000000.00000,41428.50000,1.03571,7998.82843,18086.30143,0.43657,36.72739,6.83833,-0.12686,788,340,2265.37500,3695.45952,5.18465,3956306.12500,3958571.50000,98.90765,98.96429,1025.43556,647.41063,4327794853.33550,2870500998.83562,7198295852.17112,326.66336,266.03939,421.29076,-2681422504.81340,6377808213.69010,820487638.48102,127.39880,0.93346,4.58120,437.74251,0.00226,1.22264,0.00000,
sponge_clogged_rec0845.bmp,845.00000,1151,4000000.00000,41636.50000,1.04091,7998.82843,18263.72278,0.43865,36.17420,6.78664,-0.11894,817,334,2102.25000,3432.48182,4.80638,3956261.25000,3958363.50000,98.90653,98.95909,1023.37553,646.19185,4346794703.73259,2877349044.75415,7224143748.48674,326.55937,265.68917,420.98903,-2741388977.64876,6450210553.54478,773933194.94196,127.49834,0.93809,4.55948,433.46732,0.00228,1.24614,0.00000,
sponge_clogged_rec0844.bmp,844.00000,1153,4000000.00000,41860.87500,1.04652,7998.82843,18066.54407,0.43159,36.30605,6.79899,-0.11199,797,356,1920.62500,3347.12648,4.38684,3956218.50000,3958139.12500,98.90546,98.95348,1021.37037,648.94873,4418203820.22616,2912406394.32373,7330610214.54989,328.28182,266.53236,422.85749,-2842802711.48528,6606118553.99197,724491660.55792,127.58307,0.94357,4.63408,438.17336,0.00226,1.22812,0.00000,
sponge_clogged_rec0843.bmp,843.00000,1159,4000000.00000,41829.37500,1.04573,7998.82843,17921.54912,0.42844,36.09092,6.77882,-0.11027,821,338,1834.25000,3141.17821,4.20087,3956336.37500,3958170.62500,98.90841,98.95427,1023.59735,651.30464,4474676593.58822,2936444555.39116,7411121148.97938,330.42961,267.67575,425.24585,-2804514140.85533,6613625054.01752,797496094.96186,127.33206,0.93777,4.66805,441.72193,0.00224,1.23353,0.00000,
sponge_clogged_rec0842.bmp,842.00000,1150,4000000.00000,42062.75000,1.05157,7998.82843,18066.15929,0.42950,36.57630,6.82425,-0.12690,813,337,1881.75000,3261.20259,4.28211,3956055.50000,3957937.25000,98.90139,98.94843,1025.14723,655.49420,4573540116.61384,2991436207.76352,7564976324.37736,333.14667,269.43196,428.46270,-2784202533.31234,6676887398.83568,888088925.54168,127.06950,0.93112,4.65652,438.16034,0.00226,1.23937,0.00000,
sponge_clogged_rec0841.bmp,841.00000,1183,4000000.00000,42257.75000,1.05644,7998.82843,18442.59998,0.43643,35.72084,6.74397,-0.13184,824,359,2088.37500,3455.97929,4.70926,3955653.87500,3957742.25000,98.89135,98.94356,1023.18988,659.18613,4653554813.20411,3012047045.92181,7665601859.12592,335.33291,269.78304,430.38477,-2819392701.64677,6769229396.86999,896372462.25593,126.88459,0.93144,4.58262,429.19569,0.00231,1.24083,0.00000,
sponge_clogged_rec0840.bmp,840.00000,1188,4000000.00000,42463.00000,1.06157,7998.82843,18738.70763,0.44129,35.74327,6.74609,-0.11917,796,392,2003.00000,3489.59451,4.50457,3955534.00000,3957537.00000,98.88835,98.93842,1019.69908,659.86165,4691294616.50171,3012537795.34452,7703832411.84623,335.96817,269.22664,430.53176,-2905459601.31255,6876193245.31694,827639166.52929,126.94308,0.93789,4.53212,422.39167,0.00234,1.26375,0.00000,
sponge_clogged_rec0839.bmp,839.00000,1204,4000000.00000,42616.87500,1.06542,7998.82843,18976.11174,0.44527,35.39608,6.71325,-0.12244,810,394,1596.62500,3163.36197,3.61117,3955786.50000,3957383.12500,98.89466,98.93458,1016.65728,658.69237,4711297049.68033,3021411791.21634,7732708840.89667,336.13011,269.17960,430.62874,-2992085292.38716,6975454361.52662,757254479.37005,127.11536,0.94416,4.49163,417.09104,0.00237,1.24376,0.00000,
sponge_clogged_rec0838.bmp,838.00000,1275,4000000.00000,42750.62500,1.06877,7998.82843,18942.19501,0.44309,33.52990,6.53388,-0.08831,899,376,1908.87500,3417.12648,4.27429,3955340.50000,3957249.37500,98.88351,98.93123,1014.34728,660.25383,4798371605.25952,3090932395.30504,7889304000.56456,338.59337,271.75420,434.16105,-3011348624.48822,7074677192.21438,814626808.35018,127.08596,0.94067,4.51380,417.82374,0.00237,1.26522,0.00000,
sponge_clogged_rec0837.bmp,837.00000,1290,4000000.00000,43012.62500,1.07532,7998.82843,19192.96456,0.44622,33.34312,6.51566,-0.09002,887,403,2146.87500,3693.80267,4.75398,3954840.50000,3956987.37500,98.87101,98.92468,1012.16968,666.56809,4931797929.50944,3176752927.47914,8108550856.98858,342.20333,274.64602,438.78646,-3059075951.55242,7236725964.97623,871824892.01235,126.99700,0.93783,4.48212,412.33728,0.00240,1.28312,0.00000,
sponge_clogged_rec0836.bmp,836.00000,1256,4000000.00000,43172.75000,1.07932,7998.82843,19149.57473,0.44356,34.37321,6.61554,-0.10388,866,390,2020.25000,3604.79047,4.47027,3954807.00000,3956827.25000,98.87018,98.92068,1010.78737,669.80996,4979788153.13272,3162423104.98559,8142211258.11831,343.32257,273.59421,439.00362,-3097892281.16974,7299517082.89953,842694175.21878,126.82619,0.94051,4.50900,413.25484,0.00239,1.26591,0.00000,
sponge_clogged_rec0835.bmp,835.00000,1268,4000000.00000,43448.87500,1.08622,7998.82843,18992.65590,0.43713,34.26567,6.60518,-0.08273,886,382,1760.50000,3281.62900,3.89410,3954790.62500,3956551.12500,98.86977,98.91378,1006.75290,673.33065,5077143141.02790,3219289837.95549,8296432978.98339,345.43396,275.06502,441.57149,-3156222550.50311,7438299393.04270,858133585.94068,126.80000,0.94055,4.57533,416.64011,0.00237,1.26371,0.00000,
sponge_clogged_rec0834.bmp,834.00000,1393,4000000.00000,44183.50000,1.10459,7998.82843,19903.57892,0.45048,31.71823,6.35491,-0.03543,1010,383,1754.37500,3295.18535,3.81902,3954062.12500,3955816.50000,98.85155,98.89541,1005.29687,680.39065,5337744514.25535,3386587952.83740,8724332467.09275,351.28997,279.81310,449.11025,-3153619017.28467,7663236649.02839,1061095818.06436,126.40522,0.92819,4.43975,397.49801,0.00249,1.27639,0.00000,
sponge_clogged_rec0833.bmp,833.00000,1542,4000000.00000,44754.62500,1.11887,7998.82843,21110.15878,0.47169,29.02375,6.07900,-0.01971,1176,366,1539.12500,2945.25433,3.32469,3953706.25000,3955245.37500,98.84266,98.88113,1008.06312,688.08465,5598282176.12569,3599243330.47141,9197525506.59710,357.49136,286.64460,458.21960,-3046388684.05136,7804932288.88536,1392593217.71174,125.91767,0.90641,4.24010,374.72436,0.00264,1.27329,0.00000,
sponge_clogged_rec0832.bmp,832.00000,1626,4000000.00000,45284.50000,1.13211,7998.82843,21795.25842,0.48130,27.85025,5.95483,-0.02717,1290,336,1488.37500,2838.60252,3.18213,3953227.12500,3954715.50000,98.83068,98.86789,1016.78479,694.85510,5835088667.42657,3841564597.30377,9676653264.73034,362.85136,294.41443,467.26969,-2825923295.09427,7834887498.47422,1841765766.25612,125.28560,0.87460,4.15545,362.89687,0.00272,1.27418,0.00000,
sponge_clogged_rec0831.bmp,831.00000,1443,4000000.00000,45176.00000,1.12940,7998.82843,21128.37704,0.46769,31.30700,6.31358,-0.03528,1069,374,1704.50000,3322.25642,3.63584,3953119.50000,3954824.00000,98.82799,98.87060,1020.22633,698.15818,5894384887.67780,3950849854.15665,9845234741.83445,365.11900,298.92377,471.87636,-2768897426.92340,7857089225.86047,1988145515.97398,125.33053,0.86427,4.27633,374.36136,0.00264,1.29110,0.00000,
sponge_clogged_rec0830.bmp,830.00000,1406,4000000.00000,45089.25000,1.12723,7998.82843,20937.01456,0.46435,32.06917,6.38997,-0.04109,1065,341,1633.12500,3111.27871,3.49538,3953277.62500,3954910.75000,98.83194,98.87277,1014.75920,698.53171,5850268378.87855,3921702431.57359,9771970810.45214,364.05484,298.06860,470.51123,-2951700509.50525,7991203199.69550,1780767610.75664,125.95422,0.88157,4.30713,377.79128,0.00262,1.30074,0.00000,
sponge_clogged_rec0829.bmp,829.00000,1412,4000000.00000,45178.12500,1.12945,7998.82843,21228.39428,0.46988,31.99584,6.38266,-0.05998,1051,361,1742.12500,3328.21479,3.71295,3953079.75000,3954821.87500,98.82699,98.87055,1005.14456,696.89038,5780716773.66725,3834381831.95296,9615098605.62020,361.57727,294.48146,466.32333,-3228953268.30288,8179965963.78459,1435132641.83561,126.61391,0.90805,4.25639,372.59736,0.00265,1.29612,0.00000,
sponge_clogged_rec0828.bmp,828.00000,1417,4000000.00000,45002.37500,1.12506,7998.82843,20736.60539,0.46079,31.75891,6.35899,-0.07141,1095,322,1317.87500,2589.52431,2.84514,3953679.75000,3954997.62500,98.84199,98.87494,993.86272,694.80516,5648653397.86871,3660672395.46518,9309325793.33389,358.01070,288.20664,459.60280,-3509579313.81033,8302287339.56190,1007038453.77199,127.09335,0.93739,4.34038,381.45083,0.00259,1.28268,0.00000,
sponge_clogged_rec0827.bmp,827.00000,1399,4000000.00000,45284.50000,1.13211,7998.82843,20871.21557,0.46089,32.36919,6.41979,-0.06095,1083,316,1363.25000,2631.02179,2.92243,3953352.25000,3954715.50000,98.83381,98.86789,991.68560,697.17318,5716576433.17633,3624807491.98884,9341383925.16517,359.05450,285.91361,458.98445,-3641611344.74401,8459518629.50698,881865295.65819,126.98787,0.94644,4.33942,378.96360,0.00261,1.26894,0.00000,
sponge_clogged_rec0826.bmp,826.00000,1442,4000000.00000,45662.12500,1.14155,7998.82843,21063.70799,0.46129,31.66583,6.34966,-0.06185,1101,341,1304.00000,2633.02179,2.77647,3953033.87500,3954337.87500,98.82585,98.85845,992.46130,699.47899,5827526658.50943,3681072351.27551,9508599009.78494,361.01499,286.92624,461.14910,-3701357535.61090,8608111141.40045,900487868.38449,126.91511,0.94625,4.33562,375.46456,0.00263,1.28260,0.00000,
sponge_clogged_rec0825.bmp,825.00000,1473,4000000.00000,46258.25000,1.15646,7998.82843,21150.23490,0.45722,31.40411,6.32337,-0.04569,1127,346,1546.12500,2886.68578,3.23428,3952195.62500,3953741.75000,98.80489,98.84354,990.67502,699.62139,5890168503.87696,3724724025.61874,9614892529.49569,360.55110,286.71474,460.65436,-3788329466.09104,8747462456.43518,867430073.06051,127.02491,0.94912,4.37425,373.87214,0.00264,1.27131,0.00000,
sponge_clogged_rec0824.bmp,824.00000,1574,4000000.00000,46755.62500,1.16889,7998.82843,21533.14363,0.46055,29.70497,6.14992,-0.03443,1217,357,1489.37500,2946.50916,3.08711,3951755.00000,3953244.37500,98.79388,98.83111,988.85070,698.15542,5959782496.89887,3775359830.22021,9735142327.11908,360.75774,287.13070,461.07503,-3851871009.41557,8871298910.27896,863843416.84012,127.08457,0.95007,4.34267,367.17763,0.00269,1.28354,0.00000,
sponge_clogged_rec0823.bmp,823.00000,1574,4000000.00000,47412.87500,1.18532,7998.82843,21963.78534,0.46325,30.12254,6.19300,-0.03769,1194,380,1707.75000,3194.08990,3.47665,3950879.37500,3952587.12500,98.77198,98.81468,989.85029,704.42948,6182652565.10486,3918073009.53602,10100725574.64088,364.93552,290.51261,466.44990,-3847621036.14088,9061131763.29361,1039593811.34727,126.80087,0.94089,4.31737,359.91857,0.00275,1.26738,0.00000,
sponge_clogged_rec0822.bmp,822.00000,1562,4000000.00000,47888.37500,1.19721,7998.82843,22104.21174,0.46158,30.65837,6.24784,-0.05716,1184,378,1862.50000,3354.05541,3.74365,3950249.12500,3952111.62500,98.75623,98.80279,991.07104,713.78728,6418313588.33399,4031460902.36033,10449774490.69432,369.98116,293.22458,472.08761,-3829296044.43077,9235844067.85573,1213930422.83859,126.34500,0.93197,4.33296,357.58901,0.00276,1.26460,0.00000,
sponge_clogged_rec0821.bmp,821.00000,1504,4000000.00000,48413.00000,1.21033,7998.82843,22488.10114,0.46451,32.18949,6.40195,-0.09259,1103,401,1833.37500,3461.83715,3.64877,3949753.62500,3951587.00000,98.74384,98.78968,990.23083,719.00619,6571258611.18765,4086096924.14777,10657355535.33543,372.45788,293.70222,474.32675,-3918613607.63204,9439582748.15579,1217772787.17963,126.20317,0.93327,4.30565,351.43803,0.00281,1.26710,0.00000,
sponge_clogged_rec0820.bmp,820.00000,1580,4000000.00000,49027.87500,1.22570,7998.82843,22835.73064,0.46577,31.03030,6.28562,-0.09918,1171,409,1708.25000,3498.50620,3.36693,3949263.87500,3950972.12500,98.73160,98.77430,986.60114,721.45029,6684006111.21350,4151939237.05740,10835945348.27090,373.29067,294.20782,475.29377,-4056809908.07582,9667742937.81581,1168202410.45509,126.33405,0.93764,4.29396,346.03422,0.00285,1.27886,0.00000,
sponge_clogged_rec0819.bmp,819.00000,1619,4000000.00000,49386.12500,1.23465,7998.82843,23002.83324,0.46578,30.50409,6.23210,-0.07152,1180,439,1624.25000,3337.65339,3.18416,3948989.62500,3950613.87500,98.72474,98.76535,984.66912,720.84638,6718329260.66621,4182278323.93079,10900607584.59700,372.87836,294.20023,474.96531,-4142895989.10356,9782909909.28623,1117697675.31077,126.49105,0.94114,4.29392,343.48933,0.00288,1.29716,0.00000,
sponge_clogged_rec0818.bmp,818.00000,1518,4000000.00000,49617.50000,1.24044,7998.82843,22774.86059,0.45901,32.68610,6.45114,-0.09277,1046,472,2651.12500,3970.70425,5.07212,3947731.37500,3950382.50000,98.69328,98.75956,983.79813,718.71512,6696538180.02707,4170701496.11089,10867239676.13796,371.44003,293.13528,473.17649,-4219253600.20972,9837829606.15869,1029410069.97927,126.66818,0.94624,4.35722,346.90728,0.00285,1.28021,0.00000,
sponge_clogged_rec0817.bmp,817.00000,1471,4000000.00000,49861.62500,1.24654,7998.82843,22372.56917,0.44869,33.89641,6.56949,-0.11361,993,478,2690.00000,4137.05454,5.11878,3947448.37500,3950138.37500,98.68621,98.75346,982.79343,715.48396,6678798573.19837,4192600887.41566,10871399460.61403,370.01124,293.16189,472.07225,-4335754077.13935,9946138528.32083,925260932.29319,127.00097,0.95235,4.45739,353.12336,0.00280,1.28179,0.00000,
sponge_clogged_rec0816.bmp,816.00000,1346,4000000.00000,50375.75000,1.25939,7998.82843,22121.36607,0.43913,37.42626,6.90309,-0.12246,881,465,1913.37500,3851.93470,3.65922,3947710.87500,3949624.25000,98.69277,98.74061,981.67588,714.41117,6718190494.09317,4187401672.48446,10905592166.57763,369.20977,291.48710,470.40470,-4475021560.00357,10103284334.79443,802307831.78321,127.10539,0.95947,4.55449,357.08683,0.00277,1.28384,0.00000,
sponge_clogged_rec0815.bmp,815.00000,1298,4000000.00000,51291.00000,1.28228,7998.82843,22208.13562,0.43298,39.51541,7.09314,-0.12713,818,480,2739.87500,4412.23326,5.07094,3945969.12500,3948709.00000,98.64923,98.71773,981.18131,715.97347,6857840579.69517,4224343514.43336,11082184094.12854,369.68573,290.14735,469.95003,-4627700805.67519,10352478691.78868,729705402.33986,127.05851,0.96411,4.61912,355.60923,0.00278,1.27737,0.00000,
sponge_clogged_rec0814.bmp,814.00000,1370,4000000.00000,52293.37500,1.30733,7998.82843,22854.55907,0.43705,38.17035,6.97137,-0.13366,859,511,2575.37500,4569.08607,4.69370,3945131.25000,3947706.62500,98.62828,98.69267,982.27034,720.76164,7047735742.94422,4269633384.71563,11317369127.65985,371.13685,288.87141,470.30761,-4723230659.98495,10581932581.71615,735436545.94370,126.80598,0.96462,4.57619,345.46338,0.00286,1.27921,0.00000,
sponge_clogged_rec0813.bmp,813.00000,1378,4000000.00000,53186.87500,1.32967,7998.82843,23082.32357,0.43399,38.59715,7.01024,-0.15173,868,510,2471.00000,4578.35815,4.43962,3944342.12500,3946813.12500,98.60855,98.67033,982.03693,724.50280,7230101322.34322,4350265993.01862,11580367315.36183,372.72715,289.11907,471.71535,-4749443601.37346,10753103907.25514,827263408.10670,126.56698,0.96076,4.60845,341.97711,0.00289,1.29103,0.00000,
sponge_clogged_rec0812.bmp,812.00000,1396,4000000.00000,54106.50000,1.35266,7998.82843,23211.62004,0.42900,38.75824,7.02485,-0.14807,885,511,2299.12500,4365.94899,4.07606,3943594.37500,3945893.50000,98.58986,98.64734,980.08609,725.98963,7415891693.30836,4430889016.50673,11846780709.81509,374.22104,289.26238,472.98426,-4843376398.73551,10991511820.00251,855268889.81257,126.43658,0.96031,4.66202,339.99294,0.00290,1.29090,0.00000,
sponge_clogged_rec0811.bmp,811.00000,1409,4000000.00000,55085.25000,1.37713,7998.82843,23385.66881,0.42454,39.09528,7.05533,-0.15646,856,553,2289.25000,4529.47085,3.99001,3942625.50000,3944914.75000,98.56564,98.62287,979.61051,728.14241,7583934727.68332,4475155000.20873,12059089727.89205,375.08417,288.12802,472.97557,-4924755697.86362,11193782129.22823,865307598.66382,126.24143,0.96057,4.71103,337.37883,0.00292,1.28385,0.00000,
sponge_clogged_rec0810.bmp,810.00000,1340,4000000.00000,56041.50000,1.40104,7998.82843,23479.66881,0.41897,41.82201,7.29722,-0.13398,750,590,2652.25000,4994.45570,4.51879,3941306.25000,3943958.50000,98.53266,98.59896,978.02540,732.52922,7758752256.92873,4543801585.62069,12302553842.54942,376.11400,287.82813,473.61036,-5021303719.20017,11423607335.35059,878946507.19883,126.12426,0.96076,4.77362,335.94669,0.00293,1.29258,0.00000,
sponge_clogged_rec0809.bmp,809.00000,1378,4000000.00000,56330.37500,1.40826,7998.82843,23671.93584,0.42023,40.87836,7.21443,-0.15353,778,600,2518.75000,4937.74502,4.28001,3941150.87500,3943669.62500,98.52877,98.59174,977.06595,734.74737,7870734606.05485,4640703758.21590,12511438364.27075,377.82783,290.12038,476.36509,-5055679632.42117,11563088715.64027,948349648.63048,126.14207,0.95812,4.75925,333.19367,0.00296,1.29847,0.00000,
sponge_clogged_rec0808.bmp,808.00000,1352,4000000.00000,56799.37500,1.41998,7998.82843,23330.02920,0.41074,42.01137,7.31372,-0.16018,756,596,2329.75000,4715.23535,3.94011,3940870.87500,3943200.62500,98.52177,98.58002,975.72050,739.52651,8038465145.65431,4727690166.80822,12766155312.46253,380.19484,291.57088,479.12597,-5151974245.38453,11794468084.32309,971687228.13944,126.09360,0.95792,4.86921,338.03649,0.00292,1.28868,0.00000,
sponge_clogged_rec0807.bmp,807.00000,1369,4000000.00000,57335.00000,1.43338,7998.82843,22982.86059,0.40085,41.88093,7.30236,-0.15601,835,534,2118.37500,4222.32662,3.56309,3940546.62500,3942665.00000,98.51367,98.56663,975.42672,741.14787,8191755778.07923,4780307403.64324,12972063181.72247,381.76592,291.63294,480.41127,-5267716881.43675,12023028624.07646,949034557.64601,126.02884,0.95972,4.98937,343.09611,0.00287,1.28454,0.00000,
sponge_clogged_rec0806.bmp,806.00000,1405,4000000.00000,58204.12500,1.45510,7998.82843,23012.60785,0.39538,41.42642,7.26263,-0.12604,885,520,2364.37500,4504.88506,3.90364,3939431.50000,3941795.87500,98.48579,98.54490,975.85586,744.06184,8383661370.75661,4822630643.47804,13206292014.23465,383.29730,290.71062,481.07118,-5381234963.34261,12271296030.78964,934995983.44501,125.84596,0.96115,5.05846,342.57707,0.00288,1.28220,0.00000,
sponge_clogged_rec0805.bmp,805.00000,1429,4000000.00000,59133.87500,1.47835,7998.82843,23655.13180,0.40003,41.38130,7.25867,-0.11851,933,496,2054.75000,4091.11342,3.35806,3938811.37500,3940866.12500,98.47028,98.52165,976.95863,745.68993,8560809399.51283,4864360418.80550,13425169818.31833,384.28375,289.67264,481.23200,-5446088416.54505,12463742428.09127,961427390.22706,125.62723,0.96066,4.99967,333.19333,0.00296,1.29782,0.00000,
sponge_clogged_rec0804.bmp,804.00000,1415,4000000.00000,59684.50000,1.49211,7998.82843,23970.87906,0.40163,42.17986,7.32837,-0.08990,904,511,1972.25000,3947.08903,3.19876,3938343.25000,3940315.50000,98.45858,98.50789,977.02686,746.12803,8639738930.16525,4855060860.80621,13494799790.97146,384.32476,288.10141,480.32067,-5472587714.13892,12537923473.80886,956876317.16260,125.46269,0.96108,4.97975,328.75853,0.00300,1.29974,0.00000,
sponge_clogged_rec0803.bmp,803.00000,1422,4000000.00000,60350.00000,1.50875,7998.82843,24296.24154,0.40259,42.44023,7.35096,-0.09804,895,527,2058.75000,4214.45151,3.29882,3937591.25000,3939650.00000,98.43978,98.49125,976.54549,747.19919,8720003461.56104,4843692618.64457,13563696080.20561,383.98801,286.18550,478.90389,-5477031414.81670,12591694815.76024,972001264.44538,125.25634,0.96063,4.96785,324.30119,0.00304,1.28729,0.00000,
sponge_clogged_rec0802.bmp,802.00000,1378,4000000.00000,61055.12500,1.52638,7998.82843,24307.37148,0.39812,44.30706,7.51089,-0.11879,836,542,2566.25000,4510.92669,4.03363,3936378.62500,3938944.87500,98.40947,98.47362,976.22661,750.05158,8856343382.83638,4855362880.39110,13711706263.22748,384.72748,284.86351,478.70915,-5518911504.31935,12726146602.79091,985559660.43657,125.03774,0.96050,5.02359,324.09468,0.00304,1.30465,0.00000,
sponge_clogged_rec0801.bmp,801.00000,1334,4000000.00000,61459.25000,1.53648,7998.82843,24136.19277,0.39272,46.07140,7.65898,-0.13555,795,539,2285.62500,4330.63528,3.58558,3936255.12500,3938540.75000,98.40638,98.46352,976.71923,750.91688,8923238786.83744,4845156513.01848,13768395299.85592,384.87098,283.60104,478.07450,-5552542188.82656,12799298115.40680,969097184.44912,124.91771,0.96140,5.09270,326.35974,0.00302,1.29726,0.00000,
sponge_clogged_rec0800.bmp,800.00000,1371,4000000.00000,62318.12500,1.55795,7998.82843,24387.42025,0.39134,45.45450,7.60753,-0.12916,772,599,2363.37500,4704.93383,3.65387,3935318.50000,3937681.87500,98.38296,98.44205,976.58376,752.40849,9063423353.95545,4874692258.85691,13938115612.81236,385.26910,282.54761,477.77132,-5592440343.73820,12940804288.38547,997311324.42690,124.73455,0.96069,5.11068,322.92730,0.00305,1.29661,0.00000,
sponge_clogged_rec0799.bmp,799.00000,1314,4000000.00000,62785.12500,1.56963,7998.82843,24104.03339,0.38391,47.78168,7.79984,-0.14640,743,571,2310.75000,4557.21096,3.54976,3934904.12500,3937214.87500,98.37260,98.43037,976.95478,753.29045,9153453046.59835,4890803053.16386,14044256099.76221,385.63991,281.88995,477.68199,-5594421586.67345,13008788148.05518,1035467951.70703,124.57225,0.95938,5.20951,326.68515,0.00301,1.27840,0.00000,
sponge_clogged_rec0798.bmp,798.00000,1316,4000000.00000,63237.37500,1.58093,7998.82843,24570.04767,0.38854,48.05272,7.82193,-0.18999,718,598,4376.62500,5349.45779,6.47296,3932386.00000,3936762.62500,98.30965,98.41907,975.89706,756.12089,9245272993.42144,4893394408.32310,14138667401.74454,386.26303,281.01427,477.66950,-5592829968.84987,13070538485.35718,1068128916.38736,124.37052,0.95827,5.14752,320.45218,0.00307,1.29292,0.00000,
sponge_clogged_rec0797.bmp,797.00000,1383,4000000.00000,63856.62500,1.59642,7998.82843,24866.72386,0.38941,46.17254,7.66738,-0.16344,792,591,4555.12500,5284.88924,6.65840,3931588.25000,3936143.37500,98.28971,98.40358,974.87426,758.97153,9374813831.26386,4895387188.41876,14270201019.68263,387.01903,279.66912,477.49193,-5592839268.07037,13159730526.74920,1110470492.93343,124.08792,0.95688,5.13591,316.57917,0.00311,1.30294,0.00000,
sponge_clogged_rec0796.bmp,796.00000,1485,4000000.00000,64854.00000,1.62135,7998.82843,25607.76463,0.39485,43.67273,7.45693,-0.11410,880,605,2392.62500,4702.02215,3.55799,3932753.37500,3935146.00000,98.31883,98.37865,973.59924,763.00566,9616635035.96072,4967347154.08344,14583982190.04417,388.99763,279.57456,479.04185,-5615009352.72697,13369186129.19320,1214796060.85097,123.75509,0.95349,5.06518,307.34006,0.00320,1.31057,0.00000,
sponge_clogged_rec0795.bmp,795.00000,1528,4000000.00000,65480.00000,1.63700,7998.82843,25885.42148,0.39532,42.85340,7.38665,-0.10328,960,568,2719.50000,4875.94603,3.98757,3931800.50000,3934520.00000,98.29501,98.36300,972.64344,765.47725,9769858264.52010,5015422479.03438,14785280743.55448,390.12795,279.52245,479.92980,-5650271076.75718,13522626354.66624,1262654388.88825,123.59111,0.95217,5.05922,303.99505,0.00324,1.31944,0.00000,
sponge_clogged_rec0794.bmp,794.00000,1470,4000000.00000,65842.50000,1.64606,7998.82843,25830.71080,0.39231,44.79082,7.55178,-0.14467,900,570,2361.75000,4596.03939,3.46276,3931795.75000,3934157.50000,98.29489,98.35394,970.17058,766.95259,9792905258.92462,4982734967.87069,14775640226.79531,389.52129,277.84931,478.46324,-5719711661.01311,13592619549.50869,1183020677.28662,123.59685,0.95549,5.09800,304.61086,0.00323,1.30788,0.00000,
sponge_clogged_rec0793.bmp,793.00000,1422,4000000.00000,66116.00000,1.65290,7998.82843,25808.65193,0.39035,46.49508,7.69411,-0.12024,865,557,1917.87500,4105.84134,2.81900,3931966.12500,3933884.00000,98.29915,98.34710,969.01480,768.26956,9818353718.83629,4963629992.80959,14781983711.64587,389.22285,276.74430,477.57914,-5738194541.50533,13621478370.54818,1160505341.09769,123.53537,0.95645,5.12355,304.85002,0.00323,1.30416,0.00000,
sponge_clogged_rec0792.bmp,792.00000,1447,4000000.00000,66359.37500,1.65898,7998.82843,26028.54132,0.39224,45.85997,7.64138,-0.15067,891,556,2143.12500,4382.31652,3.12854,3931497.50000,3933640.62500,98.28744,98.34102,968.26247,768.51977,9839464021.34045,4947496441.56792,14786960462.90837,388.96645,275.81582,476.83254,-5717397781.41039,13612119479.01171,1174840983.89666,123.41904,0.95587,5.09897,302.25594,0.00325,1.30883,0.00000,
sponge_clogged_rec0791.bmp,791.00000,1371,4000000.00000,66701.50000,1.66754,7998.82843,26132.66621,0.39179,48.65171,7.87053,-0.15784,748,623,2279.12500,4727.84552,3.30401,3931019.37500,3933298.50000,98.27548,98.33246,967.08163,769.62910,9871330927.82146,4947270883.66473,14818601811.48619,388.71223,275.18401,476.25984,-5722132300.01217,13638617873.79487,1179983937.69132,123.35975,0.95576,5.10484,301.02543,0.00327,1.29343,0.00000,
sponge_clogged_rec0790.bmp,790.00000,1433,4000000.00000,66963.87500,1.67410,7998.82843,26339.61953,0.39334,46.72985,7.71351,-0.15371,800,633,2726.87500,4914.84047,3.91282,3930309.25000,3933036.12500,98.25773,98.32590,965.88988,771.08216,9912591273.15962,4952700812.52753,14865292085.68715,388.71244,274.76151,476.01601,-5702357931.47887,13650926699.42923,1214365386.25792,123.24793,0.95448,5.08465,298.64031,0.00329,1.29005,0.00000,
sponge_clogged_rec0789.bmp,789.00000,1540,4000000.00000,67359.87500,1.68400,7998.82843,27153.04507,0.40310,43.74018,7.46269,-0.15830,909,631,2825.62500,5164.00194,4.02594,3929814.50000,3932640.12500,98.24536,98.31600,965.27629,773.44318,9982851535.27802,4952264650.45028,14935116185.72830,388.98336,273.97166,475.78201,-5721575344.81474,13717608134.89118,1217508050.83712,123.13448,0.95459,4.96150,289.66476,0.00339,1.27126,0.00000,
sponge_clogged_rec0788.bmp,788.00000,1578,4000000.00000,67720.12500,1.69300,7998.82843,27520.38317,0.40638,42.91516,7.39197,-0.14614,1006,572,2603.37500,4703.27698,3.70200,3929676.50000,3932279.87500,98.24191,98.30700,963.96267,777.00949,10070440948.01836,4955322766.53201,15025763714.55036,389.57759,273.27864,475.86964,-5727222953.48170,13785217248.62111,1240546465.92925,122.96814,0.95394,4.92145,285.77217,0.00344,1.28987,0.00000,
sponge_clogged_rec0787.bmp,787.00000,1591,4000000.00000,68273.25000,1.70683,7998.82843,28028.41470,0.41053,42.91216,7.39172,-0.09369,1036,555,2415.00000,4462.78456,3.41641,3929311.75000,3931726.75000,98.23279,98.29317,962.25308,781.56291,10202308042.28577,5006235616.61560,15208543658.90138,390.53695,273.57005,476.82248,-5735873140.45892,13901099034.21346,1307444624.68792,122.81604,0.95181,4.87172,280.55292,0.00350,1.28954,0.00000,
sponge_clogged_rec0786.bmp,786.00000,1716,4000000.00000,69141.12500,1.72853,7998.82843,28798.46051,0.41652,40.29203,7.16250,-0.06921,1159,557,1896.75000,4068.65252,2.67005,3928962.12500,3930858.87500,98.22405,98.27147,961.50391,786.16389,10384831061.31162,5085432619.46341,15470263680.77503,391.52355,273.98206,477.86699,-5759938899.93127,14075305504.59478,1394958176.18026,122.64826,0.94915,4.80172,272.99090,0.00360,1.29287,0.00000,
sponge_clogged_rec0785.bmp,785.00000,1724,4000000.00000,70100.75000,1.75252,7998.82843,29334.85957,0.41847,40.66169,7.19528,-0.06651,1130,594,2260.00000,4572.03939,3.12324,3927639.25000,3929899.25000,98.19098,98.24748,962.16185,790.68413,10587625268.73357,5218923502.07133,15806548770.80491,392.64203,275.66902,479.75116,-5766828080.05447,14264252751.16863,1542296019.63628,122.51945,0.94439,4.77935,267.93374,0.00367,1.30131,0.00000,
sponge_clogged_rec0784.bmp,784.00000,1663,4000000.00000,70283.50000,1.75709,7998.82843,29055.89911,0.41341,42.26308,7.33560,-0.08942,1080,583,2196.50000,4508.78456,3.03049,3927520.00000,3929716.50000,98.18800,98.24291,961.35428,794.56172,10673050552.91499,5238243196.89015,15911293749.80514,393.67007,275.79154,480.66318,-5778152896.37273,14340890303.55398,1570403446.25116,122.40645,0.94366,4.83781,270.49354,0.00363,1.30677,0.00000,
sponge_clogged_rec0783.bmp,783.00000,1673,4000000.00000,69910.75000,1.74777,7998.82843,28865.69810,0.41289,41.78766,7.29422,-0.09896,1101,572,2255.62500,4438.25764,3.12559,3927833.62500,3930089.25000,98.19584,98.25223,959.97962,794.26211,10618419719.26060,5120400283.54723,15738820002.80782,393.73756,273.41911,479.36132,-5776659008.08833,14266819142.97041,1472000859.83742,122.27553,0.94701,4.84386,272.30169,0.00361,1.29857,0.00000,
sponge_clogged_rec0782.bmp,782.00000,1691,4000000.00000,69790.50000,1.74476,7998.82843,29029.92350,0.41596,41.27173,7.24906,-0.10226,1128,563,2474.50000,4639.98052,3.42420,3927735.00000,3930209.50000,98.19338,98.25524,959.13556,795.61803,10669608469.81790,5079861799.64370,15749470269.46160,395.04323,272.58147,479.95814,-5754895161.88943,14272401528.30895,1477068741.15265,122.04820,0.94684,4.80818,270.76954,0.00363,1.30342,0.00000,
sponge_clogged_rec0781.bmp,781.00000,1745,4000000.00000,70031.00000,1.75078,7998.82843,29382.74182,0.41957,40.13238,7.14830,-0.06503,1190,555,2269.87500,4368.23326,3.13948,3927699.12500,3929969.00000,98.19248,98.24922,959.91186,796.66498,10770483823.80386,5107841015.99596,15878324839.79983,396.22592,272.86257,481.09143,-5762284051.89132,14359466025.40687,1518858814.39295,121.91631,0.94564,4.76681,267.50186,0.00367,1.29501,0.00000,
sponge_clogged_rec0780.bmp,780.00000,1806,4000000.00000,70683.75000,1.76709,7998.82843,29834.21195,0.42208,39.13829,7.05921,-0.04623,1221,585,1890.12500,4153.92460,2.60442,3927426.12500,3929316.25000,98.18565,98.23291,959.99367,797.24584,10918660606.05215,5167874935.22945,16086535541.28159,397.09426,273.19008,481.99240,-5798808132.32173,14515829837.81447,1570705703.46712,121.81253,0.94435,4.73844,263.41009,0.00373,1.30092,0.00000,
sponge_clogged_rec0779.bmp,779.00000,1853,4000000.00000,71289.25000,1.78223,7998.82843,30121.31455,0.42252,38.47234,6.99889,-0.04306,1280,573,2195.25000,4362.61803,2.98736,3926515.50000,3928710.75000,98.16289,98.21777,960.07025,798.30195,11055530000.54403,5204641540.27568,16260171540.81971,397.84114,272.97025,482.48350,-5803361354.67529,14629103154.33521,1631068386.48450,121.62378,0.94261,4.73348,260.85918,0.00377,1.31274,0.00000,
sponge_clogged_rec0778.bmp,778.00000,1861,4000000.00000,71793.37500,1.79483,7998.82843,30749.47811,0.42831,38.57785,7.00848,-0.04437,1259,602,2232.50000,4543.77951,3.01584,3925974.12500,3928206.62500,98.14935,98.20517,961.54122,800.22168,11186571643.26365,5248153117.03140,16434724760.29504,398.91193,273.23213,483.51476,-5756685853.44263,14694679391.33364,1740045368.96140,121.35801,0.93893,4.66957,255.49745,0.00384,1.31665,0.00000,
sponge_clogged_rec0777.bmp,777.00000,1894,4000000.00000,71803.62500,1.79509,7998.82843,30634.88518,0.42665,37.91110,6.94766,-0.03596,1311,583,2491.50000,4759.60288,3.35352,3925704.87500,3928196.37500,98.14262,98.20491,962.21265,801.64439,11215904390.75831,5258990703.18420,16474895093.94251,399.31248,273.43048,483.95732,-5738402584.77776,14702775798.13422,1772119295.80829,121.28446,0.93780,4.68770,256.45250,0.00383,1.31220,0.00000,
sponge_clogged_rec0776.bmp,776.00000,1901,4000000.00000,71808.00000,1.79520,7998.82843,30694.58367,0.42745,37.77380,6.93506,-0.03190,1321,580,2290.50000,4449.38759,3.09116,3925901.50000,3928192.00000,98.14754,98.20480,962.39968,801.78924,11238565528.49757,5267217545.35287,16505783073.85044,399.71567,273.64427,484.41078,-5735597476.72100,14719059459.18953,1786723614.66091,121.25035,0.93734,4.67887,255.95343,0.00384,1.32840,0.00000,
sponge_clogged_rec0775.bmp,775.00000,1896,4000000.00000,72292.62500,1.80732,7998.82843,30749.22833,0.42534,38.12902,6.96759,-0.02177,1306,590,2649.25000,4912.71558,3.53507,3925058.12500,3927707.37500,98.12645,98.19268,962.08117,804.48419,11341739097.78999,5332710100.37567,16674449198.16567,400.15773,274.38816,485.19591,-5783201310.59389,14854319409.79384,1820129788.37182,121.27351,0.93673,4.70208,255.46705,0.00384,1.33723,0.00000,
sponge_clogged_rec0774.bmp,774.00000,2003,4000000.00000,73244.37500,1.83111,7998.82843,31583.70769,0.43121,36.56734,6.82341,-0.01718,1448,555,2389.50000,4548.44141,3.15930,3924366.12500,3926755.62500,98.10915,98.16889,962.97313,806.91595,11530102185.19256,5416184128.18895,16946286313.38151,400.88588,274.75834,486.00580,-5787128005.04391,15018053320.22258,1928232993.15893,121.07773,0.93360,4.63811,248.65704,0.00395,1.33121,0.00000,
sponge_clogged_rec0773.bmp,773.00000,2083,4000000.00000,74699.62500,1.86749,7998.82843,32689.29976,0.43761,35.86156,6.75724,-0.04312,1481,602,2304.37500,4636.70844,2.99254,3922996.00000,3925300.37500,98.07490,98.13251,964.06300,811.97266,11781893261.31111,5486394689.68863,17268287950.99974,401.35354,273.88174,485.89697,-5791766046.99680,15226023791.56677,2042264159.43297,120.73825,0.93052,4.57028,240.15812,0.00409,1.34112,0.00000,
sponge_clogged_rec0772.bmp,772.00000,2082,4000000.00000,75867.75000,1.89669,7998.82843,33333.72320,0.43937,36.43984,6.81151,-0.04022,1454,628,2329.00000,4853.34300,2.97838,3921803.25000,3924132.25000,98.04508,98.10331,964.82098,815.38345,11970647057.86420,5544412946.51923,17515060004.38343,401.45557,273.21620,485.60649,-5808364497.22037,15395392560.72842,2119667443.65501,120.52458,0.92861,4.55201,235.44518,0.00417,1.34959,0.00000,
sponge_clogged_rec0771.bmp,771.00000,1995,4000000.00000,77108.50000,1.92771,7998.82843,33608.29175,0.43586,38.65088,7.01511,-0.05697,1339,656,2334.75000,4954.33795,2.93889,3920556.75000,3922891.50000,98.01392,98.07229,963.86433,818.29021,12148496716.45176,5575419349.91370,17723916066.36546,401.20685,271.79774,484.60391,-5849510528.50306,15571511665.10877,2152404401.25669,120.33531,0.92832,4.58866,233.44784,0.00420,1.33077,0.00000,
sponge_clogged_rec0770.bmp,770.00000,2021,4000000.00000,78242.00000,1.95605,7998.82843,33917.91411,0.43350,38.71450,7.02089,-0.05354,1341,680,2689.37500,5400.16847,3.32303,3919068.62500,3921758.00000,97.97672,98.04395,964.42555,819.88677,12317384792.99072,5596566963.22087,17913951756.21159,401.00308,270.30203,483.59761,-5861652565.17139,15713551850.44699,2200399905.76460,120.08746,0.92734,4.61361,231.24995,0.00424,1.31924,0.00000,
sponge_clogged_rec0769.bmp,769.00000,2160,4000000.00000,79848.75000,1.99622,7998.82843,35047.49608,0.43892,36.96701,6.86060,-0.04182,1480,680,2781.75000,5498.55324,3.36649,3917369.50000,3920151.25000,97.93424,98.00378,964.46697,822.81792,12556297993.85425,5664699672.48608,18220997666.34033,400.81255,269.21481,482.83259,-5900809010.53322,15943732243.09852,2277265423.24181,119.85853,0.92583,4.55660,223.70507,0.00438,1.33378,0.00000,
sponge_clogged_rec0768.bmp,768.00000,2064,4000000.00000,81523.62500,2.03809,7998.82843,35631.04232,0.43706,39.49788,7.09156,-0.05948,1350,714,2864.75000,5692.31774,3.39472,3915611.62500,3918476.37500,97.89029,97.96191,964.99189,825.94378,12846779688.85052,5768441583.75262,18615221272.60314,401.29498,268.90312,483.05958,-5934185269.37474,16217044216.11000,2398177056.49314,119.59400,0.92310,4.57599,219.94733,0.00445,1.33096,0.00000,
sponge_clogged_rec0767.bmp,767.00000,2003,4000000.00000,83589.00000,2.08973,7998.82843,36346.37746,0.43482,41.73190,7.28936,-0.07884,1239,764,3138.25000,6217.87113,3.61853,3913272.75000,3916411.00000,97.83182,97.91027,966.15681,830.08826,13168598679.08125,5909021155.67145,19077619834.75269,401.34261,268.84581,483.06724,-5954414834.55466,16512361557.43494,2565258277.31776,119.31684,0.91905,4.59958,215.50489,0.00454,1.33239,0.00000,
sponge_clogged_rec0766.bmp,766.00000,2028,4000000.00000,84836.37500,2.12091,7998.82843,37417.82024,0.44106,41.83253,7.29814,-0.09455,1238,790,3326.87500,6564.75548,3.77354,3911836.75000,3915163.62500,97.79592,97.87909,966.60321,833.75753,13354193816.92360,6067769344.78319,19421963161.70679,401.22702,270.45553,483.86911,-5928151353.95704,16669140379.88021,2752822781.82657,119.21336,0.91370,4.53454,209.26733,0.00468,1.34593,0.00000,
sponge_clogged_rec0765.bmp,765.00000,2075,4000000.00000,86097.87500,2.15245,7998.82843,37897.68229,0.44017,41.49295,7.26846,-0.11101,1208,867,3939.25000,7349.68859,4.37514,3909962.87500,3913902.12500,97.74907,97.84755,965.61583,836.58256,13493350160.79677,6196639223.32094,19689989384.11771,400.38817,271.33102,483.66435,-5994431525.36873,16862380739.48451,2827608644.63319,119.33715,0.91231,4.54370,206.55100,0.00474,1.35044,0.00000,
sponge_clogged_rec0764.bmp,764.00000,2121,4000000.00000,87370.50000,2.18426,7998.82843,38141.02753,0.43654,41.19307,7.24214,-0.11311,1287,834,3784.50000,7043.37994,4.15172,3908845.00000,3912629.50000,97.72113,97.81574,965.12441,838.53756,13724820793.97753,6347044013.50169,20071864807.47923,400.79070,272.55243,484.68341,-6076219081.23773,17144261031.40094,2927603776.07828,119.36898,0.91062,4.58144,205.16644,0.00477,1.34231,0.00000,
sponge_clogged_rec0763.bmp,763.00000,2161,4000000.00000,88719.37500,2.21798,7998.82843,38756.36267,0.43684,41.05478,7.22998,-0.09812,1333,828,3627.75000,6789.73318,3.92838,3907652.87500,3911280.62500,97.69132,97.78202,965.32089,839.88253,13919342488.69639,6507617488.45305,20426959977.14944,400.54572,273.87585,485.22660,-6172940700.50034,17413383721.38265,3013576255.76679,119.51096,0.90936,4.57831,201.83941,0.00484,1.33473,0.00000,
sponge_clogged_rec0762.bmp,762.00000,2234,4000000.00000,90160.50000,2.25401,7998.82843,39361.95769,0.43658,40.35833,7.16839,-0.08218,1382,852,4043.87500,7312.35764,4.29266,3905795.62500,3909839.50000,97.64489,97.74599,964.77075,842.83620,14156844530.46752,6595847273.21600,20752691803.68353,400.70093,273.50950,485.14810,-6277567418.79546,17704375826.62806,3048315977.05546,119.47133,0.90985,4.58110,198.66083,0.00492,1.34085,0.00000,
sponge_clogged_rec0761.bmp,761.00000,2268,4000000.00000,91206.62500,2.28017,7998.82843,39688.10697,0.43515,40.21456,7.15561,-0.08041,1310,958,4732.62500,8610.88578,4.93294,3904060.75000,3908793.37500,97.60152,97.71983,965.28285,845.59116,14407096142.23796,6675138011.65378,21082234153.89174,401.91123,273.57225,486.18352,-6346760333.31766,17972614965.11425,3109619188.77748,119.32665,0.90938,4.59617,196.97555,0.00496,1.35390,0.00000,
sponge_clogged_rec0760.bmp,760.00000,2259,4000000.00000,92254.12500,2.30635,7998.82843,40012.37103,0.43372,40.83848,7.21091,-0.08591,1266,993,4485.00000,8416.41774,4.63618,3903260.87500,3907745.87500,97.58152,97.69365,966.98712,849.52146,14631935974.48238,6737662781.02789,21369598755.51028,402.79693,273.33163,486.78080,-6399089637.06798,18203325529.63187,3166273225.87841,119.16628,0.90888,4.61128,195.32688,0.00500,1.37908,0.00000,
sponge_clogged_rec0759.bmp,759.00000,2312,4000000.00000,93107.87500,2.32770,7998.82843,40344.39542,0.43331,40.27157,7.16068,-0.08109,1313,999,4180.87500,8199.44004,4.29739,3902711.25000,3906892.12500,97.56778,97.67230,967.64660,853.22696,14780022608.15623,6839582707.12996,21619605315.28619,402.90471,274.08142,487.29132,-6417178218.42484,18355849486.44549,3263755828.84070,119.12775,0.90675,4.61565,193.67707,0.00504,1.38041,0.00000,
sponge_clogged_rec0758.bmp,758.00000,2423,4000000.00000,94591.50000,2.36479,7998.82843,41087.57832,0.43437,39.03900,7.05025,-0.07312,1386,1037,4464.87500,8749.36096,4.50741,3900943.62500,3905408.50000,97.52359,97.63521,968.20493,854.94252,14991135722.44180,6981785366.99367,21972921089.43546,402.60510,274.75477,487.42287,-6470284304.60109,18595797063.85305,3377124025.58241,119.12263,0.90465,4.60438,190.10166,0.00514,1.38044,0.00000,
sponge_clogged_rec0757.bmp,757.00000,2432,4000000.00000,95735.87500,2.39340,7998.82843,41613.57536,0.43467,39.36508,7.07963,-0.05960,1466,966,3869.00000,7995.85930,3.88435,3900395.12500,3904264.12500,97.50988,97.60660,968.37621,856.41713,15194628701.60479,7067748375.89426,22262377077.49905,402.87041,274.76465,487.64760,-6614773843.36513,18894356639.20778,3368020438.29126,119.21885,0.90650,4.60118,187.64377,0.00520,1.36895,0.00000,
sponge_clogged_rec0756.bmp,756.00000,2376,4000000.00000,96524.75000,2.41312,7998.82843,41805.72464,0.43311,40.62489,7.19202,-0.08668,1373,1003,4661.12500,8758.76803,4.60650,3898814.12500,3903475.25000,97.47035,97.58688,966.38145,858.06352,15346271586.18662,7054897527.84068,22401169114.02730,403.24441,273.40866,487.19437,-6685969047.78598,19067534604.63726,3333634509.39004,119.09935,0.90839,4.61778,186.74358,0.00523,1.37783,0.00000,
sponge_clogged_rec0755.bmp,755.00000,2415,4000000.00000,97551.25000,2.43878,7998.82843,42724.79275,0.43797,40.39389,7.17155,-0.07762,1353,1062,4800.50000,9130.08888,4.69020,3897648.25000,3902448.75000,97.44121,97.56122,967.11933,860.27855,15502809449.22438,7166304931.16653,22669114380.39092,403.20356,274.13646,487.56939,-6616374135.59068,19154450641.96404,3514663738.42688,118.89473,0.90361,4.56649,182.67842,0.00534,1.38765,0.00000,
sponge_clogged_rec0754.bmp,754.00000,2538,4000000.00000,98887.37500,2.47218,7998.82843,43963.07825,0.44458,38.96272,7.04336,-0.09493,1433,1105,4657.50000,9148.31428,4.49805,3896455.12500,3901112.62500,97.41138,97.52782,966.51327,864.48940,15700477608.38963,7332721058.23094,23033198666.62058,403.05725,275.45007,488.18837,-6623278774.65466,19350669740.67017,3682528925.95040,118.85984,0.89983,4.49866,177.47222,0.00550,1.38454,0.00000,
sponge_clogged_rec0753.bmp,753.00000,2391,4000000.00000,100089.50000,2.50224,7998.82843,44621.21742,0.44581,41.86094,7.30062,-0.13572,1312,1079,4801.37500,9375.03210,4.57750,3895109.12500,3899910.50000,97.37773,97.49776,965.88850,866.59439,15849112955.28145,7437546172.68919,23286659127.97064,402.64255,275.82398,488.05726,-6709311412.16693,19561882055.44080,3724777072.52984,118.95907,0.89977,4.48618,174.80072,0.00558,1.38506,0.00000,
sponge_clogged_rec0752.bmp,752.00000,2368,4000000.00000,101330.87500,2.53327,7998.82843,44680.28849,0.44093,42.79175,7.38134,-0.13400,1234,1134,5259.25000,9748.77936,4.93409,3893409.87500,3898669.12500,97.33525,97.46673,965.96694,866.44816,16026925348.44930,7482619802.78609,23509545151.23538,402.36544,274.93017,487.32386,-6783482157.17731,19771437685.94603,3738107465.28935,118.89889,0.90052,4.53582,174.51405,0.00559,1.39448,0.00000,
sponge_clogged_rec0751.bmp,751.00000,2384,4000000.00000,102328.00000,2.55820,7998.82843,44720.93315,0.43704,42.92282,7.39263,-0.13645,1236,1148,5090.00000,10021.19566,4.73850,3892582.00000,3897672.00000,97.31455,97.44180,965.07006,867.51318,16175211211.12633,7517185126.23105,23692396337.35738,402.21233,274.19405,486.78243,-6818723613.83882,19923038246.55598,3769358090.80139,118.79485,0.90045,4.57629,174.31085,0.00559,1.40725,0.00000,
sponge_clogged_rec0750.bmp,750.00000,2435,4000000.00000,103276.50000,2.58191,7998.82843,44955.94239,0.43530,42.41335,7.34863,-0.12350,1261,1174,4831.25000,9617.95093,4.46892,3891892.25000,3896723.50000,97.29731,97.41809,964.19611,868.56836,16330060264.43887,7611557905.43091,23941618169.86978,402.29043,274.65189,487.10497,-6847222105.74741,20087921959.06956,3853696210.80022,118.75866,0.89898,4.59457,173.35744,0.00562,1.38803,0.00000,
sponge_clogged_rec0749.bmp,749.00000,2538,4000000.00000,104250.12500,2.60625,7998.82843,45266.60133,0.43421,41.07570,7.23182,-0.14286,1401,1137,6173.00000,10124.79364,5.59031,3889576.87500,3895749.87500,97.23942,97.39375,964.36060,869.16177,16457095048.19701,7742502767.47238,24199597815.66939,401.86770,275.64315,487.31591,-6831327155.45512,20202456518.74699,3997141296.92240,118.73431,0.89563,4.60605,172.12469,0.00566,1.38914,0.00000,
sponge_clogged_rec0748.bmp,748.00000,2529,4000000.00000,105236.12500,2.63090,7998.82843,45701.88055,0.43428,41.61175,7.27886,-0.12683,1408,1121,5233.25000,10025.99970,4.73729,3889530.62500,3894763.87500,97.23827,97.36910,964.67874,867.77161,16581538675.66205,7812002492.23573,24393541167.89778,401.47406,275.56640,486.94790,-6789290551.41118,20278890195.13920,4114650972.75858,118.57209,0.89280,4.60533,170.44217,0.00571,1.40454,0.00000,
sponge_clogged_rec0747.bmp,747.00000,2516,4000000.00000,106411.50000,2.66029,7998.82843,46183.65220,0.43401,42.29392,7.33828,-0.14334,1330,1186,5409.50000,10330.49927,4.83764,3888179.00000,3893588.50000,97.20448,97.33971,965.26662,866.89928,16725831485.97635,7899340859.96863,24625172345.94498,401.02452,275.59574,486.59395,-6784766934.18369,20406398410.96904,4218773934.97593,118.47873,0.89065,4.60819,168.61328,0.00577,1.39614,0.00000,
sponge_clogged_rec0746.bmp,746.00000,2549,4000000.00000,107542.62500,2.68857,7998.82843,46944.89397,0.43652,42.19012,7.32927,-0.14555,1332,1217,5394.25000,10361.04343,4.77634,3887063.12500,3892457.37500,97.17658,97.31143,967.38201,867.32816,16890973691.63510,8071758601.49776,24962732293.13286,400.92504,277.15321,487.39593,-6735710944.10983,20532107766.07749,4430624527.05537,118.39440,0.88556,4.58165,165.83092,0.00587,1.39609,0.00000,
sponge_clogged_rec0745.bmp,745.00000,2517,4000000.00000,108563.25000,2.71408,7998.82843,47227.89606,0.43503,43.13200,7.41063,-0.14359,1293,1224,5379.62500,10390.42315,4.72134,3886057.12500,3891436.75000,97.15143,97.28592,969.24758,868.49323,17025101376.88269,8249031785.81598,25274133162.69867,400.64793,278.88139,488.15325,-6680570215.61429,20629867578.03155,4644265584.66712,118.35084,0.88027,4.59742,164.79399,0.00590,1.38275,0.00000,
sponge_clogged_rec0744.bmp,744.00000,2489,4000000.00000,109391.75000,2.73479,7998.82843,47004.30819,0.42969,43.95008,7.48057,-0.12838,1210,1279,5269.00000,10570.89119,4.59530,3885339.25000,3890608.25000,97.13348,97.26521,968.90899,867.89433,17098883293.47553,8304981124.66837,25403864418.14389,399.95700,278.73965,487.50528,-6740704011.94212,20749930060.41674,4653934357.72715,118.44183,0.88075,4.65454,165.54262,0.00588,1.39192,0.00000,
sponge_clogged_rec0743.bmp,743.00000,2532,4000000.00000,110107.62500,2.75269,7998.82843,46735.11937,0.42445,43.48642,7.44101,-0.11479,1281,1251,5019.87500,10156.74191,4.36027,3884872.50000,3889892.37500,97.12181,97.24731,967.89313,867.63364,17173750307.16875,8293375891.93690,25467126199.10565,399.46990,277.59853,486.45364,-6812840036.50320,20865601700.15336,4601524498.95229,118.45309,0.88287,4.71199,166.46549,0.00584,1.39144,0.00000,
sponge_clogged_rec0742.bmp,742.00000,2656,4000000.00000,111052.00000,2.77630,7998.82843,47090.18034,0.42404,41.81175,7.29633,-0.09654,1441,1215,8171.50000,10394.15612,6.85393,3880776.50000,3888948.00000,97.01941,97.22370,967.80164,868.58652,17327649435.17746,8438145663.38692,25765795098.56438,399.45780,278.75624,487.10530,-6874620973.43454,21069241840.57336,4696553257.99101,118.55776,0.88153,4.71657,165.17023,0.00589,1.40066,0.00000,
sponge_clogged_rec0741.bmp,741.00000,2688,4000000.00000,112284.50000,2.80711,7998.82843,48054.38553,0.42797,41.77251,7.29290,-0.08559,1404,1284,4681.12500,9945.29617,4.00214,3883034.37500,3887715.50000,97.07586,97.19289,968.21253,870.94985,17546050450.92757,8720400349.64177,26266450800.56934,399.80102,281.85285,489.16447,-6880101290.01448,21306891572.10992,4959559228.45942,118.66216,0.87592,4.67323,161.80482,0.00601,1.39244,0.00000,
sponge_clogged_rec0740.bmp,740.00000,2580,4000000.00000,112831.75000,2.82079,7998.82843,47920.85653,0.42471,43.73324,7.46210,-0.07810,1332,1248,8439.12500,10854.83946,6.95891,3878729.12500,3887168.25000,96.96823,97.17921,968.16060,871.34868,17607011472.23312,8796873885.32829,26403885357.56142,399.48090,282.36923,489.20075,-6900129972.28270,21388298687.98544,5015586669.57598,118.72284,0.87493,4.70909,162.23284,0.00599,1.39901,0.00000,
sponge_clogged_rec0739.bmp,739.00000,2635,4000000.00000,113533.75000,2.83834,7998.82843,47392.40573,0.41743,43.08681,7.40674,-0.06065,1391,1244,10169.87500,10811.24148,8.22116,3876296.37500,3886466.25000,96.90741,97.16166,967.64265,870.80620,17676724864.61307,8767462281.49524,26444187146.10831,398.94971,280.96628,487.95791,-7000059207.60030,21519356305.64528,4924830840.46303,118.76426,0.87815,4.79122,164.01220,0.00592,1.40022,0.00000,
sponge_clogged_rec0738.bmp,738.00000,2618,4000000.00000,114234.75000,2.85587,7998.82843,47125.43517,0.41253,43.63436,7.45366,-0.07811,1326,1292,7655.62500,10742.09429,6.28075,3878109.62500,3885765.25000,96.95274,97.14413,967.83478,871.47002,17730499843.29587,8735456776.62579,26465956619.92166,398.32245,279.58708,486.65153,-7070378118.05461,21612593257.86135,4853363362.06031,118.76962,0.88059,4.84811,164.91159,0.00589,1.40230,0.00000,
sponge_clogged_rec0737.bmp,737.00000,2571,4000000.00000,114940.62500,2.87352,7998.82843,46907.88892,0.40811,44.70658,7.54468,-0.06044,1302,1269,6865.75000,10707.96940,5.63661,3878193.62500,3885059.37500,96.95484,97.12648,968.68280,872.65664,17804744206.80330,8764489742.17252,26569233948.97582,397.90240,279.17209,486.06931,-7125021146.02878,21722476686.97878,4846757261.99704,118.80444,0.88141,4.90069,165.64631,0.00586,1.39793,0.00000,
sponge_clogged_rec0736.bmp,736.00000,2636,4000000.00000,115706.37500,2.89266,7998.82843,47190.16309,0.40784,43.89468,7.47586,-0.05822,1373,1263,5226.87500,10269.42820,4.32212,3879066.75000,3884293.62500,96.97667,97.10734,969.30552,872.69024,17937137100.85309,8826356062.18814,26763493163.04123,398.00113,279.18910,486.15991,-7167308722.53795,21874207774.11919,4889285388.92204,118.78041,0.88118,4.90383,164.62302,0.00590,1.39779,0.00000,
sponge_clogged_rec0735.bmp,735.00000,2602,4000000.00000,116829.50000,2.92074,7998.82843,47838.33676,0.40947,44.89988,7.56097,-0.07019,1372,1230,4980.25000,10013.16117,4.08855,3878190.25000,3883170.50000,96.95476,97.07926,970.89676,874.22822,18072642460.41313,8860333996.41733,26932976456.83046,397.59958,278.39417,485.37485,-7155591737.27461,21976432406.81645,4956544050.01401,118.61503,0.88003,4.88435,162.34555,0.00598,1.38762,0.00000,
sponge_clogged_rec0734.bmp,734.00000,2572,4000000.00000,118691.12500,2.96728,7998.82843,48538.46583,0.40895,46.14740,7.66529,-0.09130,1249,1323,4920.62500,10337.33484,3.98071,3876388.25000,3881308.87500,96.90971,97.03272,972.92818,875.68150,18309574829.89336,8975163611.17621,27284738441.06957,397.12457,278.04098,484.78316,-7157183650.63770,22186846150.63318,5097892290.43639,118.44580,0.87763,4.89060,159.92713,0.00607,1.38683,0.00000,
sponge_clogged_rec0733.bmp,733.00000,2597,4000000.00000,120943.75000,3.02359,7998.82843,49358.54614,0.40811,46.57056,7.70036,-0.09413,1231,1366,7167.75000,11305.46391,5.59493,3871888.50000,3879056.25000,96.79721,96.97641,976.30802,877.56085,18576311523.16588,9165145124.51984,27741456647.68572,396.23804,278.32108,484.21814,-7131478442.58984,22414761213.69498,5326695433.99074,118.29093,0.87313,4.90062,157.17871,0.00617,1.39930,0.00000,
sponge_clogged_rec0732.bmp,732.00000,2641,4000000.00000,122897.25000,3.07243,7998.82843,50042.95234,0.40719,46.53436,7.69736,-0.10670,1280,1361,5119.87500,10738.86384,3.99937,3871982.87500,3877102.75000,96.79957,96.92757,981.22074,878.99468,18772372258.59343,9390784544.41386,28163156803.00729,395.12882,279.46670,483.97151,-7046665330.72820,22546744630.99955,5616412172.00774,118.17463,0.86654,4.91167,154.95100,0.00626,1.40969,0.00000,
sponge_clogged_rec0731.bmp,731.00000,2703,4000000.00000,124704.50000,3.11761,7998.82843,50786.44686,0.40725,46.13559,7.66431,-0.13591,1340,1363,6167.50000,11476.39999,4.71262,3869128.00000,3875295.50000,96.72820,96.88239,985.09838,879.46377,18927911074.61478,9463997891.94971,28391908966.56448,393.84322,278.48984,482.35783,-7039715986.61180,22678230967.48229,5713677999.08219,118.04590,0.86490,4.91094,152.61140,0.00635,1.40755,0.00000,
sponge_clogged_rec0730.bmp,730.00000,2600,4000000.00000,126496.62500,3.16242,7998.82843,51242.44390,0.40509,48.65255,7.87060,-0.14047,1220,1380,7114.25000,11497.57156,5.32460,3866389.12500,3873503.37500,96.65973,96.83758,988.01513,879.30052,19088498625.82710,9463169250.65240,28551667876.47951,392.74102,276.52773,480.32603,-7113914450.86560,22864752392.23527,5686915484.24424,117.96054,0.86676,4.93718,151.18340,0.00641,1.40307,0.00000,
sponge_clogged_rec0729.bmp,729.00000,2621,4000000.00000,128691.12500,3.21728,7998.82843,52209.70292,0.40570,49.10001,7.90671,-0.01544,1202,1419,6395.37500,11757.23556,4.73428,3864913.50000,3871308.87500,96.62284,96.78272,990.32715,882.34183,19239807789.45618,9581328309.40633,28821136098.86250,390.91965,275.86715,478.45675,-7098958812.49132,22996415281.24735,5824720817.61515,117.88677,0.86412,4.92978,148.29844,0.00653,1.40734,0.00000,
sponge_clogged_rec0728.bmp,728.00000,2680,4000000.00000,131338.50000,3.28346,7998.82843,53213.31222,0.40516,49.00690,7.89921,0.07911,1246,1434,6780.87500,12291.39198,4.90943,3861880.62500,3868661.50000,96.54702,96.71654,994.51095,884.38115,19504967557.80426,9810160855.35500,29315128413.15926,389.60340,276.30465,477.63487,-7080574945.09412,23238465138.44910,6076663274.71016,117.80211,0.85936,4.93630,145.40202,0.00665,1.40292,0.00000,
sponge_clogged_rec0727.bmp,727.00000,2749,4000000.00000,133671.37500,3.34178,7998.82843,53649.30926,0.40135,48.62545,7.86841,0.02161,1302,1447,6455.75000,11807.15944,4.60707,3859872.87500,3866328.62500,96.49682,96.65822,997.74249,884.47682,19761304982.22662,9944373192.24600,29705678174.47263,388.66377,275.71155,476.52532,-7117303503.27162,23498592183.40819,6207085991.06444,117.70391,0.85782,4.98315,144.13340,0.00671,1.40165,0.00000,
sponge_clogged_rec0726.bmp,726.00000,2784,4000000.00000,135888.75000,3.39722,7998.82843,54199.54180,0.39885,48.81061,7.88338,0.10084,1374,1410,6862.50000,12059.61023,4.80731,3857248.75000,3864111.25000,96.43122,96.60278,1000.26080,884.13189,19986563559.05045,10080249145.93123,30066812704.98167,387.60791,275.27020,475.40886,-7185438303.67206,23760621826.44191,6306190878.53977,117.71012,0.85708,5.01439,142.58834,0.00677,1.40008,0.00000,
sponge_clogged_rec0725.bmp,725.00000,2852,4000000.00000,138632.25000,3.46581,7998.82843,55049.02622,0.39709,48.60878,7.86706,0.09315,1337,1515,7488.12500,12985.73931,5.12463,3853879.62500,3861367.75000,96.34699,96.53419,1002.52013,882.66484,20312892810.32578,10233232260.76897,30546125071.09474,386.89326,274.60706,474.44223,-7298129808.51485,24142255728.87144,6403869342.22331,117.68621,0.85717,5.03668,140.28832,0.00688,1.40631,0.00000,
sponge_clogged_rec0724.bmp,724.00000,2833,4000000.00000,141001.50000,3.52504,7998.82843,55299.30039,0.39219,49.77109,7.96056,0.14846,1307,1526,7395.00000,12695.10475,4.98327,3851603.50000,3858998.50000,96.29009,96.47496,1005.10404,882.75110,20547595394.08266,10379772275.54471,30927367669.62737,385.78609,274.19528,473.30113,-7339447871.81435,24391934044.43196,6535433625.19540,117.64515,0.85561,5.09958,139.56772,0.00691,1.41922,0.00000,
sponge_clogged_rec0723.bmp,723.00000,2700,4000000.00000,143342.37500,3.58356,7998.82843,55408.05270,0.38654,53.08977,8.22168,0.09721,1097,1603,7711.12500,13388.89068,5.10490,3848946.50000,3856657.62500,96.22366,96.41644,1006.61797,885.35981,20667246378.65234,10495498207.85669,31162744586.50903,383.76424,273.47946,471.23880,-7347284593.41600,24517182615.16541,6645561971.34362,117.65429,0.85378,5.17406,139.20928,0.00693,1.42136,0.00000,
sponge_clogged_rec0722.bmp,722.00000,2660,4000000.00000,146025.00000,3.65062,7998.82843,55937.82434,0.38307,54.89662,8.36042,0.05218,1053,1607,7083.12500,13225.26831,4.62622,3846891.87500,3853975.00000,96.17230,96.34937,1008.70462,887.50270,20834277161.95787,10683436878.82773,31517714040.78560,381.73653,273.35687,469.51758,-7334684897.48351,24678357687.96254,6839356352.82306,117.65886,0.85021,5.22098,137.79496,0.00699,1.42271,0.00000,
sponge_clogged_rec0721.bmp,721.00000,2657,4000000.00000,148654.37500,3.71636,7998.82843,56302.23350,0.37875,55.94820,8.44011,0.00940,989,1668,7892.37500,14207.15475,5.04155,3843453.25000,3851345.62500,96.08633,96.28364,1011.02063,887.54737,21044897467.91467,10816878613.05035,31861776080.96503,380.22220,272.59321,467.84183,-7373269903.73869,24904081535.40080,6957694545.56423,117.62765,0.84889,5.28059,136.80969,0.00704,1.43301,0.00000,
sponge_clogged_rec0720.bmp,720.00000,2717,4000000.00000,150946.12500,3.77365,7998.82843,56752.62542,0.37598,55.55617,8.41049,0.04241,1051,1666,9042.50000,13576.30489,5.65196,3840011.37500,3849053.87500,96.00028,96.22635,1013.19598,885.26284,21301261398.61401,10923270111.40601,32224531510.02002,379.53160,271.78258,466.80832,-7382494470.40930,25135951276.73367,7088580233.28635,117.44872,0.84734,5.31944,135.64320,0.00709,1.43674,0.00000,
sponge_clogged_rec0719.bmp,719.00000,2750,4000000.00000,153299.87500,3.83250,7998.82843,57893.83985,0.37765,55.74541,8.42480,0.08736,1024,1726,9595.25000,14326.15684,5.89045,3837104.87500,3846700.12500,95.92762,96.16750,1015.48207,883.35090,21509926242.43790,11043101479.73132,32553027722.16922,378.50972,271.20838,465.64321,-7365614366.87222,25312048164.86413,7240979557.30509,117.30273,0.84494,5.29590,132.88806,0.00724,1.44048,0.00000,
sponge_clogged_rec0718.bmp,718.00000,2694,4000000.00000,155775.75000,3.89439,7998.82843,59190.58624,0.37997,57.82322,8.58037,0.04555,981,1713,7499.25000,14041.85828,4.59302,3836725.00000,3844224.25000,95.91813,96.10561,1018.39604,882.24026,21738875334.09990,11210382223.64346,32949257557.74336,377.52205,271.10280,464.77912,-7351139318.53728,25516284660.11251,7432972897.63085,117.19653,0.84184,5.26353,129.89310,0.00740,1.44154,0.00000,
sponge_clogged_rec0717.bmp,717.00000,2681,4000000.00000,158290.50000,3.95726,7998.82843,59926.54165,0.37859,59.04159,8.67030,0.06068,966,1715,8665.75000,14270.45121,5.19043,3833043.75000,3841709.50000,95.82609,96.04274,1021.56132,881.06397,22024937465.66873,11424201177.35141,33449138643.02014,376.94578,271.47789,464.53026,-7273775895.07138,25724664778.52237,7724473864.49777,116.95967,0.83650,5.28282,128.21396,0.00749,1.44295,0.00000,
sponge_clogged_rec0716.bmp,716.00000,2624,4000000.00000,160453.37500,4.01133,7998.82843,60439.76914,0.37668,61.14839,8.82364,0.05144,887,1737,7644.87500,14191.17914,4.54786,3831901.75000,3839546.62500,95.79754,95.98867,1023.95998,879.79438,22185883892.66866,11598269372.35355,33784153265.02220,375.76926,271.69364,463.70246,-7262050608.96979,25878832129.07021,7905321135.95200,116.95456,0.83338,5.30953,127.05365,0.00755,1.45023,0.00000,
sponge_clogged_rec0715.bmp,715.00000,2683,4000000.00000,162116.37500,4.05291,7998.82843,60821.29815,0.37517,60.42355,8.77118,0.10374,894,1789,7720.25000,14284.13245,4.54569,3830163.37500,3837883.62500,95.75408,95.94709,1024.83150,876.37049,22326171678.75894,11527109431.21851,33853281109.97745,374.98688,269.44439,461.75257,-7361234791.20517,26055863632.98461,7797417476.99284,116.86981,0.83710,5.33091,126.20196,0.00760,1.45262,0.00000,
sponge_clogged_rec0714.bmp,714.00000,2759,4000000.00000,163752.87500,4.09382,7998.82843,61425.85659,0.37511,59.35226,8.69308,0.10394,975,1784,8071.75000,14354.59335,4.69767,3828175.37500,3836247.12500,95.70438,95.90618,1024.76047,872.78415,22393769237.66936,11327133574.67539,33720902812.34474,373.64227,265.73724,458.50281,-7515251361.34000,26193007821.67210,7527894990.67264,116.81829,0.84416,5.33172,124.90659,0.00768,1.44463,0.00000,
sponge_clogged_rec0713.bmp,713.00000,2742,4000000.00000,166181.25000,4.15453,7998.82843,61483.41294,0.36998,60.60585,8.78440,0.04498,997,1745,7564.25000,13906.86334,4.35364,3826254.50000,3833818.75000,95.65636,95.84547,1025.78783,869.86254,22517747736.71370,11377691355.03262,33895439091.74632,371.85183,264.32274,456.22395,-7568350874.68268,26344801487.04343,7550637604.70289,116.82415,0.84462,5.40573,124.71067,0.00769,1.44928,0.00000,
sponge_clogged_rec0712.bmp,712.00000,2787,4000000.00000,167893.50000,4.19734,7998.82843,61274.84439,0.36496,60.24166,8.75797,0.20292,1059,1728,7343.50000,13662.27041,4.19061,3824763.00000,3832106.50000,95.61907,95.80266,1027.80930,868.11631,22595016402.75325,11420242183.04840,34015258585.80165,370.53425,263.42663,454.63086,-7603642370.79739,26443426663.46419,7571831922.33747,116.84521,0.84478,5.48001,125.07927,0.00766,1.46005,0.00000,
sponge_clogged_rec0711.bmp,711.00000,2749,4000000.00000,169681.00000,4.24202,7998.82843,60857.45753,0.35866,61.72463,8.86511,0.02093,1013,1736,7196.75000,13660.98108,4.06877,3823122.25000,3830319.00000,95.57806,95.75798,1030.23001,868.32064,22639995683.85536,11508233752.50720,34148229436.36256,368.89543,263.00829,453.05320,-7658616917.55606,26541608790.73971,7606620645.62286,116.99616,0.84463,5.57634,125.87838,0.00761,1.45668,0.00000,
sponge_clogged_rec0710.bmp,710.00000,2722,4000000.00000,171935.25000,4.29838,7998.82843,61645.65262,0.35854,63.16504,8.96796,0.07233,962,1760,7561.12500,14128.75273,4.21241,3820503.62500,3828064.75000,95.51259,95.70162,1032.16943,868.94178,22755084956.76180,11689139136.99301,34444224093.75481,367.44328,263.35547,452.07374,-7664186553.57571,26674812441.44854,7769411652.30627,117.08676,0.84186,5.57818,124.19577,0.00771,1.46060,0.00000,
sponge_clogged_rec0709.bmp,709.00000,2773,4000000.00000,174302.12500,4.35755,7998.82843,61644.92470,0.35367,62.85688,8.94605,0.07477,1090,1683,7659.62500,13785.62575,4.20947,3818038.25000,3825697.87500,95.45096,95.64245,1034.43127,869.21867,22955448315.69421,11976467710.39026,34931916026.08447,366.44247,264.68375,452.03713,-7607013375.63257,26846851162.41575,8085064863.66872,117.09222,0.83597,5.65504,124.12045,0.00771,1.46420,0.00000,
sponge_clogged_rec0708.bmp,708.00000,2796,4000000.00000,176863.25000,4.42158,7998.82843,62659.86791,0.35428,63.25581,8.97440,0.09680,1085,1711,7691.00000,13915.54963,4.16734,3815445.75000,3823136.75000,95.38614,95.57842,1037.10744,868.41731,23194773864.55954,12195902629.30478,35390676493.86432,365.64244,265.13588,451.65410,-7495785518.70898,26992143755.00406,8398532738.86026,116.86680,0.82997,5.64518,122.02824,0.00783,1.46598,0.00000,
sponge_clogged_rec0707.bmp,707.00000,2894,4000000.00000,179244.75000,4.48112,7998.82843,63763.87628,0.35574,61.93668,8.88033,0.12121,1113,1781,7145.62500,13585.88563,3.83369,3813609.62500,3820755.25000,95.34024,95.51888,1038.48863,866.81388,23365475730.27280,12378126162.27014,35743601892.54294,364.56329,265.34632,450.90472,-7515588399.04660,27181179637.47615,8562422255.06678,116.91715,0.82764,5.62214,119.84075,0.00797,1.47192,0.00000,
sponge_clogged_rec0706.bmp,706.00000,2893,4000000.00000,181887.25000,4.54718,7998.82843,64084.04281,0.35233,62.87150,8.94709,0.13879,1102,1791,8455.87500,14575.45331,4.44244,3809656.87500,3818112.75000,95.24142,95.45282,1038.87789,864.71253,23451299747.77794,12466180113.81732,35917479861.59526,362.54481,264.32907,448.67427,-7659844795.77289,27384313422.02010,8533166439.57516,117.17862,0.82969,5.67652,119.15955,0.00801,1.47740,0.00000,
sponge_clogged_rec0705.bmp,705.00000,2804,4000000.00000,184375.12500,4.60938,7998.82843,63596.88429,0.34493,65.75432,9.14992,0.10744,1107,1697,7486.62500,13876.25316,3.90209,3808138.25000,3815624.87500,95.20346,95.39062,1039.59239,862.10316,23556121484.25580,12539960394.87305,36096081879.12885,360.78909,263.23861,446.61318,-7791135362.69022,27589568151.00021,8506513728.12863,117.37046,0.83167,5.79824,119.99408,0.00795,1.47015,0.00000,
sponge_clogged_rec0704.bmp,704.00000,2716,4000000.00000,187059.00000,4.67647,7998.82843,63393.16142,0.33889,68.87297,9.36439,0.13812,970,1746,7823.62500,14238.09082,4.01453,3805117.37500,3812941.00000,95.12793,95.32353,1040.91342,860.97191,23686610333.11015,12697148359.55054,36383758692.66069,359.16094,262.96064,445.13467,-7844466138.57983,27769338175.08048,8614420517.58022,117.49516,0.83053,5.90155,120.29503,0.00792,1.47333,0.00000,
sponge_clogged_rec0703.bmp,703.00000,2664,4000000.00000,189866.37500,4.74666,7998.82843,63237.88934,0.33307,71.27116,9.52603,0.23699,954,1710,22999.37500,15226.80569,10.80464,3787134.25000,3810133.62500,94.67836,95.25334,1041.88602,860.89732,23842098717.38010,12933633973.87024,36775732691.25034,357.61194,263.39047,444.14056,-7940904896.96851,28021485673.15715,8754247018.09318,117.75833,0.82921,6.00483,120.50161,0.00790,1.46515,0.00000,
sponge_clogged_rec0702.bmp,702.00000,2562,4000000.00000,192160.37500,4.80401,7998.82843,63388.74216,0.32987,75.00405,9.77231,0.11322,800,1762,9084.25000,15020.79854,4.51403,3798755.37500,3807839.62500,94.96888,95.19599,1042.84598,861.33436,23925630116.13593,13107755490.15994,37033385606.29587,356.10114,263.57598,443.03535,-8029763364.60736,28198309535.25546,8835076071.04041,118.01768,0.82866,6.06292,120.14246,0.00792,1.46393,0.00000,
sponge_clogged_rec0701.bmp,701.00000,2497,4000000.00000,194835.25000,4.87088,7998.82843,62986.29432,0.32328,78.02773,9.96735,0.02390,734,1763,10565.25000,14878.17113,5.14373,3794599.50000,3805164.75000,94.86499,95.12912,1044.16048,861.57129,24074405831.73080,13296071650.04633,37370477481.77713,354.67691,263.58264,441.89537,-8139008809.90680,28446723583.92128,8923753897.85585,118.24492,0.82843,6.18659,120.82517,0.00787,1.45866,0.00000,
sponge_clogged_rec0700.bmp,700.00000,2468,4000000.00000,197657.25000,4.94143,7998.82843,62831.64252,0.31788,80.08803,10.09808,0.21934,667,1801,7677.25000,14363.44616,3.73890,3794665.50000,3802342.75000,94.86664,95.05857,1045.85115,861.82032,24237482256.51923,13484194705.74902,37721676962.26825,353.29190,263.51323,440.74300,-8171820146.54214,28642808773.19796,9078868189.07029,118.32855,0.82646,6.29165,121.03273,0.00785,1.47425,0.00000,
sponge_clogged_rec0699.bmp,699.00000,2414,4000000.00000,200367.87500,5.00920,7998.82843,62966.94908,0.31426,83.00243,10.28017,0.06540,640,1774,10526.12500,14687.14465,4.99119,3789106.00000,3799632.12500,94.72765,94.99080,1048.22153,861.82941,24316507951.82779,13627227824.28708,37943735776.11487,351.41835,263.07380,438.97913,-8158400155.96451,28725055598.54988,9218680177.56499,118.38542,0.82406,6.36422,120.68656,0.00787,1.47505,0.00000,
sponge_clogged_rec0698.bmp,698.00000,2384,4000000.00000,202817.62500,5.07044,7998.82843,63555.89944,0.31336,85.07451,10.40770,0.22447,624,1760,10722.50000,15117.25944,5.02130,3786459.87500,3797182.37500,94.66150,94.92956,1049.85775,861.63575,24425033724.54572,13762816690.02893,38187850414.57465,350.07553,262.78334,437.73047,-8160855452.74457,28841759825.46667,9346090589.10798,118.42264,0.82216,6.38234,119.49111,0.00794,1.48508,0.00000,
sponge_clogged_rec0697.bmp,697.00000,2407,4000000.00000,205719.37500,5.14298,7998.82843,64924.18198,0.31560,85.46713,10.43169,0.03320,489,1918,8420.00000,15603.85655,3.93202,3785860.62500,3794280.62500,94.64652,94.85702,1051.99005,861.22068,24625527160.66742,13941541034.00568,38567068194.67310,349.10048,262.67157,436.88385,-8192482951.43362,29063803357.34190,9503264837.33119,118.44661,0.82038,6.33722,116.88343,0.00812,1.48487,0.00000,
sponge_clogged_rec0696.bmp,696.00000,2428,4000000.00000,208344.12500,5.20860,7998.82843,65390.08862,0.31386,85.80895,10.45253,0.09785,444,1984,8961.37500,16304.56427,4.12386,3782694.50000,3791655.87500,94.56736,94.79140,1053.82669,861.19525,24852878965.34573,14131987844.20633,38984866809.55206,348.46753,262.76989,436.43743,-8196544255.02652,29286192352.82247,9698674456.72959,118.40789,0.81782,6.37235,115.97035,0.00817,1.48414,0.00000,
sponge_clogged_rec0695.bmp,695.00000,2508,4000000.00000,210858.25000,5.27146,7998.82843,66249.85016,0.31419,84.07426,10.34634,0.15237,443,2065,8958.62500,16578.89732,4.07549,3780183.12500,3789141.75000,94.50458,94.72854,1056.18329,862.17454,25097736000.94571,14367960503.20407,39465696504.14978,348.08834,263.37210,436.49783,-8126305392.49081,29470345871.58728,9995350632.56250,118.28385,0.81292,6.36555,114.38944,0.00828,1.48874,0.00000,
sponge_clogged_rec0694.bmp,694.00000,2388,4000000.00000,213658.50000,5.34146,7998.82843,66626.49187,0.31184,89.47173,10.67328,0.13339,398,1990,10847.12500,16755.09833,4.83156,3775494.37500,3786341.50000,94.38736,94.65854,1059.45569,864.47513,25381827339.63541,14565315707.45056,39947143047.08597,347.73880,263.42177,436.24913,-7947624834.32367,29586790104.19826,10360352942.88771,117.88261,0.80612,6.41362,113.65874,0.00833,1.48006,0.00000,
sponge_clogged_rec0693.bmp,693.00000,2272,4000000.00000,217107.75000,5.42769,7998.82843,66408.61972,0.30588,95.55799,11.03033,0.06301,240,2032,22001.75000,18340.83967,9.20154,3760890.50000,3782892.25000,94.02226,94.57231,1062.06679,865.95268,25733903939.28726,14748870415.24988,40482774354.53714,347.32011,262.93988,435.62442,-7869934611.71286,29838449809.85008,10644324544.68706,117.54419,0.80204,6.53854,113.92775,0.00830,1.47512,0.00000,
sponge_clogged_rec0692.bmp,692.00000,2176,4000000.00000,219583.75000,5.48959,7998.82843,66180.28667,0.30139,100.91165,11.33511,0.11684,178,1998,19882.12500,17871.51882,8.30270,3760534.12500,3780416.25000,94.01335,94.51041,1063.67493,865.20739,25858201146.24023,14846343088.16385,40704544234.40408,346.14442,262.28166,434.28980,-7930897539.04819,30007032095.97345,10697512138.43064,117.61508,0.80218,6.63593,114.24599,0.00827,1.47939,0.00000,
sponge_clogged_rec0691.bmp,691.00000,2132,4000000.00000,221463.87500,5.53660,7998.82843,65548.52513,0.29598,103.87611,11.50040,0.12987,144,1988,10784.25000,16828.19378,4.64342,3767751.87500,3778536.12500,94.19380,94.46340,1063.59038,862.83893,25837516371.57120,14771205323.12463,40608721694.69583,344.49127,260.47185,431.87940,-8103362299.61102,30116612913.71881,10492108780.97702,117.83694,0.80723,6.75725,115.28974,0.00819,1.47316,0.00000,
sponge_clogged_rec0690.bmp,690.00000,2010,4000000.00000,222892.62500,5.57232,7998.82843,65227.82455,0.29264,110.89185,11.88242,0.06579,1,2009,14495.12500,18586.84681,6.10610,3762612.25000,3777107.37500,94.06531,94.42768,1063.87255,861.24087,25779024070.34296,14673430501.71646,40452454572.05942,342.99694,258.77531,429.66448,-8244211625.34027,30166075245.19263,10286379326.86679,118.01910,0.81179,6.83428,115.81277,0.00815,1.47372,0.00000,
sponge_clogged_rec0689.bmp,689.00000,1957,4000000.00000,224224.87500,5.60562,7998.82843,64900.17780,0.28944,114.57582,12.07818,0.02424,6,1951,13578.50000,17855.87921,5.70997,3762196.62500,3775775.12500,94.05492,94.39438,1065.80269,859.92040,25840073878.15775,14709164131.96072,40549238010.11847,342.34831,258.29459,428.85715,-8234902325.53549,30213829449.33527,10335408560.78320,117.97385,0.81113,6.90984,116.35639,0.00811,1.46105,0.00000,
sponge_clogged_rec0688.bmp,688.00000,1935,4000000.00000,226079.87500,5.65200,7998.82843,64684.36452,0.28611,116.83714,12.19679,0.11373,-58,1993,30207.75000,20316.29378,11.78666,3743712.37500,3773920.12500,93.59281,94.34800,1067.45810,859.94283,25946156468.16553,14812532712.11636,40758689180.28189,341.59085,258.09784,428.13410,-8219672686.17654,30306701416.26502,10451987764.01687,117.94600,0.80940,6.99025,116.68724,0.00809,1.46439,0.00000,
sponge_clogged_rec0687.bmp,687.00000,1886,4000000.00000,227966.12500,5.69915,7998.82843,64208.45789,0.28166,120.87281,12.40565,-0.01841,-110,1996,13287.00000,17651.36954,5.50749,3758746.87500,3772033.87500,93.96867,94.30085,1069.13994,860.08255,26066502985.79373,14905217702.26090,40971720688.05463,340.94084,257.81419,427.44452,-8198563674.65305,30403522297.45374,10568198390.60089,117.87873,0.80771,7.10081,117.49336,0.00803,1.47229,0.00000,
sponge_clogged_rec0686.bmp,686.00000,1857,4000000.00000,229666.37500,5.74166,7998.82843,63536.80695,0.27665,123.67602,12.54867,-0.05184,-35,1892,26722.12500,18953.12098,10.42251,3743611.50000,3770333.62500,93.59029,94.25834,1070.07593,859.96587,26172636243.66205,14999566591.74918,41172202835.41122,340.28636,257.60848,426.79847,-8222835460.17117,30527147356.97541,10645055478.43581,117.90405,0.80703,7.22940,118.68187,0.00794,1.46689,0.00000,
sponge_clogged_rec0685.bmp,685.00000,1847,4000000.00000,231505.87500,5.78765,7998.82843,63381.29223,0.27378,125.34157,12.63289,-0.05462,-82,1929,27457.62500,18707.15547,10.60289,3741036.50000,3768494.12500,93.52591,94.21235,1070.72854,860.10726,26320604608.79285,15109702241.59164,41430306850.38449,339.88574,257.52119,426.42640,-8255670983.10840,30693990349.05604,10736316501.32846,117.91210,0.80636,7.30518,118.91503,0.00792,1.46508,0.00000,
sponge_clogged_rec0684.bmp,684.00000,1697,4000000.00000,233387.00000,5.83467,7998.82843,62859.79475,0.26934,137.52917,13.23282,-0.02563,-268,1965,12273.25000,16309.00792,4.99603,3754339.75000,3766613.00000,93.85849,94.16532,1071.55465,860.68964,26483769935.27222,15224762494.49204,41708532429.76425,339.57957,257.47016,426.15158,-8269120464.31427,30857748877.99635,10850783551.76790,117.87675,0.80521,7.42564,119.84172,0.00786,1.46333,0.00000,
sponge_clogged_rec0683.bmp,683.00000,1701,4000000.00000,234892.00000,5.87230,7998.82843,62900.25565,0.26778,138.09053,13.25980,0.01519,-284,1985,13601.87500,16465.47596,5.47373,3751506.12500,3765108.00000,93.78765,94.12770,1072.15727,861.39218,26630045139.89188,15334840139.76767,41964885279.65955,339.38526,257.54116,426.03967,-8281823952.56668,31006614524.82930,10958270754.83025,117.85443,0.80410,7.46871,119.71678,0.00786,1.45945,0.00000,
sponge_clogged_rec0682.bmp,682.00000,1696,4000000.00000,236472.00000,5.91180,7998.82843,63147.52058,0.26704,139.42925,13.32392,-0.12174,-276,1972,10755.00000,16376.09623,4.35025,3752773.00000,3763528.00000,93.81933,94.08820,1073.26495,861.61230,26768027433.14008,15417157353.69858,42185184786.83865,339.09425,257.34421,425.68880,-8282752454.66644,31133237348.56902,11051947438.26963,117.79031,0.80313,7.48951,119.19797,0.00789,1.46967,0.00000,
sponge_clogged_rec0681.bmp,681.00000,1701,4000000.00000,238039.87500,5.95100,7998.82843,63584.89021,0.26712,139.94114,13.34836,-0.15481,-227,1928,14286.12500,16808.87293,5.66177,3747674.00000,3761960.12500,93.69185,94.04900,1074.27919,861.43341,26929522724.06644,15507302645.12802,42436825369.19446,338.98679,257.23886,425.53951,-8291795945.09363,31286712336.37544,11150113032.81903,117.72112,0.80226,7.48731,118.32874,0.00795,1.47666,0.00000,
sponge_clogged_rec0680.bmp,680.00000,1708,4000000.00000,239757.87500,5.99395,7998.82843,64324.49237,0.26829,140.37346,13.36896,-0.16313,-256,1964,21382.25000,17768.28123,8.18804,3738859.87500,3760242.12500,93.47150,94.00605,1074.73536,861.79922,27129372563.77594,15595663730.89185,42725036294.66779,339.04435,257.06241,425.47873,-8375648449.40027,31531495323.45039,11193540971.21739,117.72578,0.80312,7.45464,116.91479,0.00804,1.47345,0.00000,
sponge_clogged_rec0679.bmp,679.00000,1771,4000000.00000,242030.12500,6.05075,7998.82843,64802.62441,0.26775,136.66297,13.19108,-0.11687,-219,1990,18682.87500,18229.62646,7.16607,3739287.00000,3757969.87500,93.48217,93.94925,1074.75758,861.86308,27406955052.31097,15759372653.92841,43166327706.23938,339.15588,257.18073,425.63910,-8451388892.40692,31846814185.35904,11319513520.88034,117.71478,0.80285,7.46976,115.98203,0.00810,1.47580,0.00000,
sponge_clogged_rec0678.bmp,678.00000,1690,4000000.00000,244359.50000,6.10899,7998.82843,64712.81827,0.26483,144.59142,13.56833,-0.12278,-323,2013,32473.62500,19885.29169,11.73040,3723166.87500,3755640.50000,93.07917,93.89101,1075.27219,862.41273,27656548552.40094,15974940280.77368,43631488833.17462,339.04301,257.67686,425.84918,-8514313734.53912,32140885157.66678,11490603675.50784,117.77497,0.80156,7.55212,116.07099,0.00809,1.46834,0.00000,
sponge_clogged_rec0677.bmp,677.00000,1742,4000000.00000,246364.87500,6.15912,7998.82843,64315.79180,0.26106,141.42645,13.41901,-0.15023,-266,2008,29301.87500,18270.79804,10.62946,3724333.25000,3753635.12500,93.10833,93.84088,1076.10155,862.48166,27851655779.12268,16167255551.93079,44018911331.05347,338.79303,258.12324,425.92056,-8552366989.07391,32366785595.73084,11652125735.32263,117.83133,0.80000,7.66110,116.72515,0.00804,1.46502,0.00000,
sponge_clogged_rec0676.bmp,676.00000,1723,4000000.00000,248509.50000,6.21274,7998.82843,64442.73501,0.25932,144.23070,13.55139,-0.12361,-319,2042,21961.12500,17702.84263,8.11960,3729529.37500,3751490.50000,93.23823,93.78726,1076.63836,861.98671,28043473276.74063,16409759890.31415,44453233167.05478,338.48434,258.92489,426.16164,-8577369148.77789,32590355450.54765,11862877716.50712,117.92816,0.79750,7.71257,116.42866,0.00806,1.46974,0.00000,
sponge_clogged_rec0675.bmp,675.00000,1789,4000000.00000,251388.25000,6.28471,7998.82843,64903.71986,0.25818,140.51887,13.37588,-0.12660,-229,2018,13640.25000,16583.13996,5.14671,3734971.50000,3748611.75000,93.37429,93.71529,1077.60195,861.62632,28295589322.28891,16723400385.65790,45018989707.94681,338.03194,259.87270,426.37943,-8632408496.51135,32901672953.24175,12117316754.70506,118.08351,0.79480,7.74650,115.51300,0.00811,1.48179,0.00000,
sponge_clogged_rec0674.bmp,674.00000,1716,4000000.00000,254263.00000,6.35658,7998.82843,64943.69548,0.25542,148.17191,13.73530,-0.14953,-303,2019,14492.00000,15966.99364,5.39227,3731245.00000,3745737.00000,93.28113,93.64342,1079.14843,861.51259,28535991327.81152,16992627899.31873,45528619227.13025,337.52407,260.45851,426.33453,-8683989025.00436,33191388552.41288,12337230674.71737,118.19530,0.79265,7.83026,115.35337,0.00812,1.48206,0.00000,
sponge_clogged_rec0673.bmp,673.00000,1701,4000000.00000,257542.00000,6.43855,7998.82843,64609.13703,0.25087,151.40623,13.88439,-0.09396,-339,2040,22513.37500,17468.45071,8.03890,3719944.62500,3742458.00000,92.99862,93.56145,1080.16547,861.24539,28812462894.84674,17320545443.08350,46133008337.93024,336.94692,261.24747,426.36072,-8749265223.72992,33533866952.14527,12599141385.78497,118.35282,0.79012,7.97231,115.84919,0.00808,1.48743,0.00000,
sponge_clogged_rec0672.bmp,672.00000,1740,4000000.00000,260305.87500,6.50765,7998.82843,64475.44865,0.24769,149.60108,13.80138,-0.00876,-235,1975,20432.87500,17367.74003,7.27825,3719261.25000,3739694.12500,92.98153,93.49235,1081.11512,860.60734,29037050890.62811,17645981556.15405,46683032446.78217,336.39113,262.23533,426.52827,-8791318201.33041,33816552780.02144,12866479666.76073,118.53123,0.78710,8.07457,116.00366,0.00806,1.48266,0.00000,
sponge_clogged_rec0671.bmp,671.00000,1725,4000000.00000,263125.62500,6.57814,7998.82843,64464.06597,0.24499,152.53659,13.93613,-0.00838,-275,2000,27359.00000,17643.42841,9.41840,3709515.37500,3736874.37500,92.73788,93.42186,1082.10988,860.64414,29230370103.54520,17993728246.22363,47224098349.76883,335.68906,263.37868,426.67960,-8844937176.16278,34090524431.69989,13133573918.06894,118.78810,0.78406,8.16348,115.93666,0.00806,1.48152,0.00000,
sponge_clogged_rec0670.bmp,670.00000,1700,4000000.00000,265474.62500,6.63687,7998.82843,64292.12484,0.24218,156.16154,14.10075,-0.00090,-263,1963,13510.87500,15545.04537,4.84286,3721014.50000,3734525.37500,93.02536,93.36313,1082.78270,860.85179,29389489162.33646,18327751103.03571,47717240265.37216,335.08321,264.61304,426.96700,-8933411360.04367,34365586904.82841,13351653360.54375,119.11873,0.78197,8.25839,116.17365,0.00804,1.48244,0.00000,
sponge_clogged_rec0669.bmp,669.00000,1645,4000000.00000,267738.12500,6.69345,7998.82843,64724.55125,0.24175,162.75874,14.39552,-0.05601,-331,1976,11358.50000,15775.71442,4.06974,3720903.37500,3732261.87500,93.02258,93.30655,1082.47654,861.39510,29565871297.69104,18677269155.43756,48243140453.12860,334.66527,265.99410,427.49702,-9030495235.47403,34666249375.35735,13576891077.77125,119.45754,0.77997,8.27316,115.32755,0.00809,1.48476,0.00000,
sponge_clogged_rec0668.bmp,668.00000,1725,4000000.00000,269644.12500,6.74110,7998.82843,64743.88934,0.24011,156.31543,14.10769,-0.02227,-301,2026,21365.75000,18013.70258,7.34193,3708990.12500,3730355.87500,92.72475,93.25890,1082.18538,862.06426,29681537931.19629,19036043737.44531,48717581668.64160,334.11084,267.56895,428.04579,-9098663195.21350,34900010336.69476,13817571331.94684,119.83611,0.77723,8.32956,115.23422,0.00809,1.49468,0.00000,
sponge_clogged_rec0667.bmp,667.00000,1616,4000000.00000,271520.25000,6.78801,7998.82843,65350.17066,0.24068,168.01996,14.62633,-0.05367,-480,2096,30859.87500,19951.31607,10.20566,3697619.87500,3728479.75000,92.44050,93.21199,1082.77986,862.56610,29764585456.43829,19419576079.77417,49184161536.21246,333.45364,269.34283,428.64542,-9116091281.89813,35073393901.99915,14110767634.21331,120.21463,0.77310,8.30970,114.10773,0.00817,1.50022,0.00000,
sponge_clogged_rec0666.bmp,666.00000,1638,4000000.00000,272984.00000,6.82460,7998.82843,66499.04194,0.24360,166.65690,14.56689,0.01780,-417,2055,20621.37500,19008.99313,7.02350,3706394.62500,3727016.00000,92.65987,93.17540,1084.10828,862.80449,29811795822.34750,19695331909.08167,49507127731.42917,332.85739,270.54891,428.94143,-9054703080.47531,35125321595.37022,14381806136.05894,120.40547,0.76848,8.21016,112.09232,0.00831,1.49657,0.00000,
sponge_clogged_rec0665.bmp,665.00000,1757,4000000.00000,275183.12500,6.87958,7998.82843,66826.49482,0.24284,156.62102,14.12148,0.02315,-312,2069,21460.50000,19365.22567,7.23444,3703356.37500,3724816.87500,92.58391,93.12042,1084.73278,863.75023,29991907192.98584,20100213265.06824,50092120458.05408,332.51096,272.21011,429.72303,-8975904462.18240,35294390000.51305,14797730457.54103,120.57232,0.76206,8.23575,111.47725,0.00835,1.49508,0.00000,
sponge_clogged_rec0664.bmp,664.00000,1697,4000000.00000,277107.75000,6.92769,7998.82843,66197.65507,0.23889,163.29272,14.41911,0.08017,-367,2064,39281.00000,19967.41658,12.41542,3683611.25000,3722892.25000,92.09028,93.07231,1085.85086,864.57630,30131109073.62625,20399296833.26440,50530405906.89066,332.07806,273.23745,430.04017,-8902839632.01288,35411019622.58308,15119386284.30758,120.67045,0.75699,8.37213,112.47807,0.00827,1.49452,0.00000,
sponge_clogged_rec0663.bmp,663.00000,1609,4000000.00000,279285.75000,6.98214,7998.82843,65670.76358,0.23514,173.57722,14.86625,0.05215,-491,2100,48096.37500,20981.20251,14.69120,3672617.87500,3720714.25000,91.81545,93.01786,1087.51415,865.98499,30302423518.98422,20683372753.12854,50985796272.11276,331.68390,274.02891,430.23953,-8809086314.03290,35529408291.33989,15456387980.77288,120.68332,0.75164,8.50563,113.31418,0.00821,1.49767,0.00000,
sponge_clogged_rec0662.bmp,662.00000,1647,4000000.00000,281104.75000,7.02762,7998.82843,65902.06719,0.23444,170.67684,14.74152,0.08223,-418,2065,15260.75000,17548.74212,5.14930,3703634.50000,3718895.25000,92.59086,92.97238,1088.91880,866.75893,30430516099.65530,20882178102.88043,51312694202.53574,331.30164,274.44595,430.21082,-8684303767.27298,35566433959.99092,15746260242.54482,120.60017,0.74651,8.53098,112.86126,0.00824,1.49907,0.00000,
sponge_clogged_rec0661.bmp,661.00000,1652,4000000.00000,282482.62500,7.06207,7998.82843,66181.42253,0.23428,170.99433,14.75523,0.08996,-438,2090,38604.12500,19937.45821,12.02296,3678913.25000,3717517.37500,91.97283,92.93793,1089.35661,867.65759,30546323747.49582,21115332260.76392,51661656008.25974,331.10544,275.28706,430.59700,-8615746607.24213,35652589032.88162,16009066975.37812,120.65381,0.74227,8.53661,112.34323,0.00827,1.49946,0.00000,
sponge_clogged_rec0660.bmp,660.00000,1649,4000000.00000,283908.00000,7.09770,7998.82843,66570.29259,0.23448,172.16980,14.80586,0.08521,-473,2122,43562.12500,21160.08981,13.30263,3672529.87500,3716092.00000,91.81325,92.90230,1089.69944,868.33393,30663633664.90042,21351032431.61084,52014666096.51126,330.89791,276.11605,430.96809,-8564416528.13910,35755685006.40881,16258981090.10246,120.73398,0.73843,8.52957,111.64415,0.00832,1.49859,0.00000,
sponge_clogged_rec0659.bmp,659.00000,1600,4000000.00000,285572.62500,7.13932,7998.82843,66970.85817,0.23451,178.48289,15.07486,0.10174,-491,2091,40436.37500,21381.07466,12.40345,3673991.00000,3714427.37500,91.84977,92.86068,1090.11983,869.59344,30775418973.02704,21687850955.35864,52463269928.38568,330.55405,277.49091,431.58682,-8505965208.67462,35875151814.91283,16588118113.47285,120.94470,0.73322,8.52827,110.92668,0.00837,1.50628,0.00000,
sponge_clogged_rec0658.bmp,658.00000,1564,4000000.00000,287402.12500,7.18505,7998.82843,68402.65124,0.23800,183.76095,15.29613,0.05689,-651,2215,42666.12500,22867.14190,12.92646,3669931.75000,3712597.87500,91.74829,92.81495,1090.53583,871.18306,30947537545.12497,22124811643.78980,53072349188.91476,330.47543,279.42543,432.77313,-8484170253.92584,36098667364.65714,16973681824.25762,121.26386,0.72787,8.40325,108.55129,0.00855,1.50153,0.00000,
sponge_clogged_rec0657.bmp,657.00000,1608,4000000.00000,289119.25000,7.22798,7998.82843,69256.77022,0.23954,179.80053,15.13040,0.03612,-678,2286,22220.00000,21015.31730,7.13691,3688660.75000,3710880.75000,92.21652,92.77202,1091.30903,872.50768,31095766444.18671,22477202538.82489,53572968983.01160,330.31725,280.83533,433.56426,-8390804917.95660,36219167997.21647,17353800985.79513,121.40812,0.72171,8.34920,107.16297,0.00866,1.49821,0.00000,
sponge_clogged_rec0656.bmp,656.00000,1581,4000000.00000,290447.50000,7.26119,7998.82843,69087.15795,0.23786,183.71126,15.29407,0.08236,-711,2292,26083.12500,21831.11333,8.24032,3683469.37500,3709552.50000,92.08673,92.73881,1091.59588,873.73963,31169883885.94605,22839858538.69257,54009742424.63861,329.92441,282.41877,434.29308,-8305321689.99484,36296033623.22195,17713708801.41666,121.68341,0.71552,8.40815,107.38761,0.00864,1.50350,0.00000,
sponge_clogged_rec0655.bmp,655.00000,1618,4000000.00000,291582.87500,7.28957,7998.82843,68962.08689,0.23651,180.21191,15.14770,0.04801,-691,2309,41055.75000,22807.78656,12.34245,3667361.37500,3708417.12500,91.68403,92.71043,1092.00664,874.82751,31162360771.97940,23133467479.33795,54295828251.31735,329.22189,283.65725,434.56701,-8226962017.89310,36302076344.01659,17993751907.30077,121.99469,0.71016,8.45632,107.54945,0.00862,1.50529,0.00000,
sponge_clogged_rec0654.bmp,654.00000,1609,4000000.00000,292659.37500,7.31648,7998.82843,68493.05745,0.23404,181.88898,15.21802,0.09579,-770,2379,37660.12500,23124.23440,11.40112,3669680.50000,3707340.62500,91.74201,92.68352,1092.84140,875.52011,31116103725.02997,23361371692.74353,54477475417.77350,328.37894,284.53249,434.50139,-8164870069.07410,36277491520.55815,18199983897.21534,122.29885,0.70591,8.54567,108.25449,0.00856,1.50765,0.00000,
sponge_clogged_rec0653.bmp,653.00000,1576,4000000.00000,293551.12500,7.33878,7998.82843,67855.39641,0.23115,186.26340,15.39993,0.05798,-758,2334,20731.00000,21160.08685,6.59630,3685717.87500,3706448.87500,92.14295,92.66122,1094.31146,876.18445,31068049250.94904,23561876075.88324,54629925326.83228,327.60118,285.29450,434.41396,-8083479748.46448,36227218482.08263,18402706844.74965,122.54749,0.70144,8.65226,109.24552,0.00848,1.50725,0.00000,
sponge_clogged_rec0652.bmp,652.00000,1605,4000000.00000,294765.12500,7.36913,7998.82843,67708.71012,0.22970,183.65428,15.29169,0.10470,-785,2390,32812.62500,22629.04854,10.01674,3672422.25000,3705234.87500,91.81056,92.63087,1095.57794,876.85840,31060338070.33618,23824267221.12573,54884605291.46191,326.87415,286.27753,434.51298,-7986151605.27820,36209787906.40781,18674817385.05411,122.81382,0.69589,8.70686,109.44633,0.00846,1.50568,0.00000,
sponge_clogged_rec0651.bmp,651.00000,1583,4000000.00000,296518.50000,7.41296,7998.82843,67436.82073,0.22743,187.31428,15.44331,0.12231,-781,2364,35693.25000,22321.13476,10.74413,3667788.25000,3703481.50000,91.69471,92.58704,1096.26457,877.95458,31131162633.57614,24219338843.10443,55350501476.68057,326.24762,287.76027,435.02124,-7957816736.19788,36351089270.40990,18999412206.27068,123.26286,0.69089,8.79396,109.83559,0.00843,1.49640,0.00000,
sponge_clogged_rec0650.bmp,650.00000,1590,4000000.00000,298230.25000,7.45576,7998.82843,66961.81149,0.22453,187.56619,15.45370,0.12121,-753,2343,34136.62500,21592.22603,10.27077,3667633.12500,3701769.75000,91.69083,92.54424,1097.04506,879.02171,31155101130.27109,24645587979.52081,55800689109.79190,325.39824,289.41445,435.48219,-7898544216.90216,36443203626.14992,19357485483.64198,123.80244,0.68471,8.90747,110.56361,0.00837,1.48474,0.00000,
sponge_clogged_rec0649.bmp,649.00000,1637,4000000.00000,299771.37500,7.49428,7998.82843,67263.46539,0.22438,183.12240,15.26953,0.17021,-764,2401,24378.00000,21198.33663,7.52061,3675850.62500,3700228.62500,91.89627,92.50572,1098.31952,880.05311,31190015325.93091,25003245738.31812,56193261064.24902,324.74555,290.75930,435.89064,-7786973930.32813,36475532159.07792,19717728905.17110,124.16724,0.67781,8.91335,110.02194,0.00841,1.49880,0.00000,
sponge_clogged_rec0648.bmp,648.00000,1625,4000000.00000,301342.25000,7.53356,7998.82843,67821.77109,0.22507,185.44138,15.36591,0.15845,-703,2328,19911.12500,20487.68779,6.19795,3678746.62500,3698657.75000,91.96867,92.46644,1099.84873,881.23270,31235909534.60123,25426573721.54822,56662483256.14945,324.14321,292.45144,436.57378,-7697645341.69025,36558685912.51996,20103797343.62949,124.66313,0.67089,8.88630,109.06993,0.00848,1.48435,0.00000,
sponge_clogged_rec0647.bmp,647.00000,1570,4000000.00000,302944.62500,7.57362,7998.82843,67825.06337,0.22389,192.95836,15.67425,0.14292,-756,2326,22281.87500,20664.63396,6.85119,3674773.50000,3697055.37500,91.86934,92.42638,1100.48472,883.34014,31304882921.37701,25947494968.42639,57252377889.80341,323.61872,294.62888,437.64741,-7682760403.07452,36762540020.82357,20489837868.97984,125.38911,0.66531,8.93312,109.01738,0.00848,1.50205,0.00000,
sponge_clogged_rec0646.bmp,646.00000,1590,4000000.00000,304211.12500,7.60528,7998.82843,67806.06842,0.22289,191.32775,15.60788,0.04170,-772,2362,54038.25000,23393.05568,15.08398,3641750.62500,3695788.87500,91.04377,92.39472,1102.38479,885.10473,31297889764.42679,26326034045.77210,57623923810.19888,322.89143,296.13635,438.12740,-7586730418.34485,36795589887.56574,20828333922.63315,125.92885,0.65874,8.97298,109.01056,0.00848,1.50130,0.00000,
sponge_clogged_rec0645.bmp,645.00000,1627,4000000.00000,305733.00000,7.64332,7998.82843,68290.90817,0.22337,187.91211,15.46794,0.05738,-815,2442,60376.00000,24706.37776,16.49126,3633891.00000,3694267.00000,90.84727,92.35667,1104.68398,886.36559,31302165703.20963,26779218538.73138,58081384241.94101,322.13750,297.95662,438.80602,-7456740837.54608,36832819345.38701,21248564896.55400,126.56427,0.65047,8.95384,108.19206,0.00854,1.50446,0.00000,
sponge_clogged_rec0644.bmp,644.00000,1693,4000000.00000,306946.37500,7.67366,7998.82843,68247.66048,0.22234,181.30323,15.19350,0.00925,-704,2397,60808.12500,24543.42444,16.53498,3632245.50000,3693053.62500,90.80614,92.32634,1106.22273,887.79971,31300888067.25464,27124975497.53772,58425863564.79236,321.47881,299.26691,439.21442,-7389237129.68848,36891498498.01744,21534365066.77491,127.11072,0.64520,8.99507,108.22506,0.00853,1.50733,0.00000,
sponge_clogged_rec0643.bmp,643.00000,1644,4000000.00000,308247.25000,7.70618,7998.82843,67796.53645,0.21994,187.49833,15.45090,0.20969,-717,2361,51785.25000,23326.51152,14.38349,3639967.50000,3691752.75000,90.99919,92.29382,1108.45838,888.96048,31301931698.94617,27424938594.10339,58726870293.04956,320.76005,300.23929,439.35253,-7309270935.30414,36925393258.64306,21801477034.40650,127.57325,0.63998,9.09330,108.90682,0.00847,1.50073,0.00000,
sponge_clogged_rec0642.bmp,642.00000,1704,4000000.00000,309459.00000,7.73648,7998.82843,67317.63487,0.21753,181.60739,15.20624,0.21225,-602,2306,57635.75000,23242.34500,15.70051,3632905.25000,3690541.00000,90.82263,92.26353,1109.86025,890.57698,31301903439.04926,27797778900.22064,59099682339.26990,320.09460,301.64631,439.83070,-7290263035.77515,37047684681.38516,22051997657.88474,128.24322,0.63621,9.19400,109.64559,0.00841,1.50214,0.00000,
sponge_clogged_rec0641.bmp,641.00000,1699,4000000.00000,310954.50000,7.77386,7998.82843,67054.74757,0.21564,183.02207,15.26535,0.19626,-647,2346,61557.37500,23479.66585,16.52494,3627488.12500,3689045.50000,90.68720,92.22614,1111.00756,891.52086,31349846749.13644,28268923130.46698,59618769879.60342,319.56390,303.45524,440.68829,-7235917507.40088,37207460686.90848,22411309192.69494,128.99083,0.63061,9.27465,110.03085,0.00838,1.50505,0.00000,
sponge_clogged_rec0640.bmp,640.00000,1742,4000000.00000,312258.50000,7.80646,7998.82843,66627.22866,0.21337,179.25287,15.10734,0.22904,-513,2255,41264.62500,22134.90222,11.67240,3646476.87500,3687741.50000,91.16192,92.19354,1112.24532,892.58644,31377459743.85721,28756705408.75708,60134165152.61429,318.98378,305.37205,441.59115,-7218263521.35364,37403322525.00983,22730842627.60446,129.85539,0.62632,9.37330,110.69773,0.00833,1.50133,0.00000,
sponge_clogged_rec0639.bmp,639.00000,1746,4000000.00000,313753.12500,7.84383,7998.82843,67125.25009,0.21394,179.69824,15.12610,0.07032,-476,2222,41302.87500,22288.98548,11.63278,3644944.00000,3686246.87500,91.12360,92.15617,1113.13765,893.75269,31428531898.01041,29272550597.47858,60701082495.48898,318.49434,307.37600,442.62698,-7217302300.66290,37647904904.65613,23053177590.83286,130.75249,0.62263,9.34829,109.83190,0.00839,1.49351,0.00000,
sponge_clogged_rec0638.bmp,638.00000,1694,4000000.00000,315668.12500,7.89170,7998.82843,67053.20132,0.21242,186.34482,15.40330,0.20887,-549,2243,41213.75000,22153.66463,11.54829,3643118.12500,3684331.87500,91.07795,92.10830,1113.94654,894.83648,31521468291.73996,29765349949.91412,61286818241.65408,317.98421,308.99954,443.38998,-7271336629.33160,37967569433.42833,23319248808.22575,131.55726,0.62114,9.41545,109.89280,0.00838,1.50604,0.00000,
sponge_clogged_rec0637.bmp,637.00000,1723,4000000.00000,317559.75000,7.93899,7998.82843,66532.22361,0.20951,184.30630,15.31881,0.03019,-518,2241,41076.62500,22081.22098,11.45356,3641363.62500,3682440.25000,91.03409,92.06101,1114.48829,895.58229,31639176817.58722,30211030004.51349,61850206822.10071,317.59678,310.34609,444.05226,-7348050116.84174,38307768332.98342,23542438489.11729,132.22475,0.62084,9.54604,110.69644,0.00832,1.50180,0.00000,
sponge_clogged_rec0636.bmp,636.00000,1674,4000000.00000,319197.12500,7.97993,7998.82843,65978.62859,0.20670,190.67929,15.58141,0.22030,-636,2310,38109.87500,21271.78534,10.66586,3642693.00000,3680802.87500,91.06732,92.02007,1114.72103,896.51646,31706881798.80701,30559632357.92493,62266514156.73193,317.10700,311.31721,444.38188,-7469855535.50403,38625105117.48163,23641409039.25030,132.80438,0.62284,9.67577,111.57561,0.00825,1.50039,0.00000,
sponge_clogged_rec0635.bmp,635.00000,1709,4000000.00000,320970.37500,8.02426,7998.82843,65558.02138,0.20425,187.81181,15.46381,0.22112,-521,2230,39961.12500,21063.97206,11.07166,3639068.50000,3679029.62500,90.97671,91.97574,1114.26085,897.38404,31850691150.78912,31065886704.51032,62916577855.29944,316.89553,312.96701,445.38874,-7546158334.31390,39014642883.84181,23901934971.45762,133.51164,0.62238,9.79195,112.23736,0.00819,1.49233,0.00000,
sponge_clogged_rec0634.bmp,634.00000,1716,4000000.00000,322761.87500,8.06905,7998.82843,65992.93307,0.20446,188.08967,15.47524,0.04499,-578,2294,27301.12500,20470.30092,7.79892,3649937.00000,3677238.12500,91.24842,91.93095,1114.55222,897.90217,32016558861.40289,31530489094.95996,63547047956.36285,316.83973,314.42543,446.37514,-7583537136.78070,39360954469.42117,24186093486.94169,134.08222,0.62091,9.78171,111.44339,0.00825,1.49469,0.00000,
sponge_clogged_rec0633.bmp,633.00000,1679,4000000.00000,324625.00000,8.11562,7998.82843,66435.86618,0.20465,193.34425,15.68992,0.11419,-611,2290,25096.75000,20349.79840,7.17621,3650278.25000,3675375.00000,91.25696,91.88438,1114.91141,898.98317,32145322083.14606,32049650473.83203,64194972556.97809,316.59052,316.11904,447.39334,-7574259430.22028,39671896762.51273,24523075794.46536,134.81907,0.61794,9.77258,110.64430,0.00830,1.49214,0.00000,
sponge_clogged_rec0632.bmp,632.00000,1680,4000000.00000,326571.00000,8.16427,7998.82843,66445.43977,0.20346,194.38750,15.73219,0.10718,-597,2277,24751.87500,19990.02675,7.04534,3648677.12500,3673429.00000,91.21693,91.83572,1115.78531,900.29902,32299919286.93955,32657911421.97296,64957830708.91251,316.38168,318.13014,448.66931,-7561581709.84912,40042615344.99734,24915215363.91517,135.67802,0.61464,9.82975,110.56979,0.00831,1.49051,0.00000,
sponge_clogged_rec0631.bmp,631.00000,1649,4000000.00000,329073.62500,8.22684,7998.82843,66382.10882,0.20172,199.55951,15.94011,0.13069,-676,2325,34789.75000,20837.67054,9.56121,3636136.62500,3670926.37500,90.90342,91.77316,1116.95128,901.44760,32434943172.01758,33264287706.35077,65699230878.36835,315.83580,319.84819,449.50541,-7549239590.98566,40410235221.40192,25288995656.96642,136.57202,0.61171,9.91453,110.59987,0.00830,1.49202,0.00000,
sponge_clogged_rec0630.bmp,630.00000,1602,4000000.00000,330810.62500,8.27027,7998.82843,65438.98184,0.19781,206.49852,16.21487,0.10218,-730,2332,23902.62500,19197.12516,6.73858,3645286.75000,3669189.37500,91.13217,91.72973,1116.60114,901.94745,32464723974.30234,33706973823.81305,66171697798.11539,315.12230,321.09472,449.89319,-7604859548.96857,40716031395.67537,25455666402.44002,137.33463,0.61221,10.11051,112.14078,0.00818,1.49601,0.00000,
sponge_clogged_rec0629.bmp,629.00000,1572,4000000.00000,331136.62500,8.27842,7998.82843,64614.06597,0.19513,210.64671,16.37693,0.15819,-714,2286,33777.50000,19814.12726,9.25629,3635085.87500,3668863.37500,90.87715,91.72158,1116.02053,901.69206,32328241916.43518,33772431610.02411,66100673526.45929,314.28478,321.22806,449.40226,-7753962349.62878,40837849401.24365,25262824125.21564,137.66019,0.61757,10.24968,113.56237,0.00808,1.50051,0.00000,
sponge_clogged_rec0628.bmp,628.00000,1508,4000000.00000,331609.37500,8.29023,7998.82843,63780.15514,0.19234,219.90012,16.73277,0.19161,-763,2271,24000.12500,19156.95864,6.74901,3644390.50000,3668390.62500,91.10976,91.70977,1115.66705,901.71287,32253533372.79099,33822147599.17407,66075680971.96506,313.67234,321.20934,448.96078,-7870183535.91724,40947007732.71752,25128673239.24754,137.84552,0.62154,10.39851,115.03235,0.00797,1.49963,0.00000,
sponge_clogged_rec0627.bmp,627.00000,1494,4000000.00000,332415.25000,8.31038,7998.82843,63489.40284,0.19099,222.50017,16.83140,0.17936,-752,2246,22822.12500,18677.06210,6.42447,3644762.62500,3667584.75000,91.11907,91.68962,1115.90516,901.88998,32259672898.06656,33968490915.12024,66228163813.18680,313.31296,321.50409,448.92081,-7887825080.03674,41048046819.99631,25180116993.19049,138.09109,0.62175,10.47152,115.53376,0.00794,1.49551,0.00000,
sponge_clogged_rec0626.bmp,626.00000,1550,4000000.00000,333483.12500,8.33708,7998.82843,64251.82628,0.19267,215.15040,16.55107,0.16078,-704,2254,20819.62500,18901.93931,5.87622,3645697.25000,3666516.87500,91.14243,91.66292,1116.37783,902.57556,32385329435.00461,34229807184.93134,66615136619.93594,313.42226,322.22401,449.51288,-7837858679.52026,41199497936.02425,25415638683.91169,138.35542,0.61896,10.38050,114.12958,0.00803,1.49843,0.00000,
sponge_clogged_rec0625.bmp,625.00000,1604,4000000.00000,334469.62500,8.36174,7998.82843,64301.05673,0.19225,208.52221,16.29413,0.19476,-629,2233,22127.50000,19352.05410,6.20518,3643402.87500,3665530.37500,91.08507,91.63826,1116.60974,903.16541,32503085509.80747,34489714448.67389,66992799958.48135,313.51311,322.95217,450.09840,-7881282500.90540,41440031862.34446,25552768096.13689,138.59169,0.61918,10.40324,114.01151,0.00804,1.49911,0.00000,
sponge_clogged_rec0624.bmp,624.00000,1671,4000000.00000,335493.12500,8.38733,7998.82843,64585.55630,0.19251,200.77386,15.98853,0.06831,-539,2210,22278.12500,19187.36066,6.22692,3642228.75000,3664506.87500,91.05572,91.61267,1117.15106,903.55715,32615309314.26425,34720304482.26660,67335613796.53085,313.57490,323.53577,450.56033,-7861921503.17151,41599865955.43078,25735747841.10008,138.81251,0.61754,10.38911,113.47760,0.00807,1.48766,0.00000,
sponge_clogged_rec0623.bmp,623.00000,1683,4000000.00000,335546.25000,8.38866,7998.82843,64687.33804,0.19278,199.37389,15.93269,0.05869,-573,2256,19428.87500,19765.34046,5.47331,3645024.87500,3664453.75000,91.12562,91.61134,1117.70386,903.31489,32559838685.83759,34788146136.46118,67347984822.29877,313.28688,323.82973,450.57115,-7828173597.46069,41581055101.90926,25766929720.38950,139.05014,0.61670,10.37440,113.29740,0.00809,1.48804,0.00000,
sponge_clogged_rec0622.bmp,622.00000,1572,4000000.00000,335872.75000,8.39682,7998.82843,64102.38768,0.19085,213.65951,16.49363,0.21648,-677,2249,114756.25000,25293.07833,25.46579,3549371.00000,3664127.25000,88.73427,91.60318,1117.46121,903.27314,32506353940.93411,34988004573.57959,67494358514.51370,312.86681,324.58987,450.82616,-7865242230.99658,41709696624.13773,25784661890.37598,139.48256,0.61790,10.47926,114.32108,0.00801,1.49551,0.00000,
sponge_clogged_rec0621.bmp,621.00000,1582,4000000.00000,336156.00000,8.40390,7998.82843,64252.75522,0.19114,212.48799,16.44835,0.15781,-631,2213,114633.75000,24783.92696,25.42954,3549210.25000,3663844.00000,88.73026,91.59610,1118.15096,903.45334,32433021085.00940,35185932088.26410,67618953173.27350,312.38298,325.37052,451.05332,-7749016011.75677,41679792901.65377,25939160271.61973,140.03619,0.61454,10.46355,114.04473,0.00803,1.49811,0.00000,
sponge_clogged_rec0620.bmp,620.00000,1610,4000000.00000,336789.50000,8.41974,7998.82843,64225.41712,0.19070,209.18602,16.32005,0.06949,-546,2156,127842.87500,26016.93324,27.51484,3535367.62500,3663210.50000,88.38419,91.58026,1118.01514,904.02905,32446330519.92563,35476918344.69507,67923248864.62070,312.13496,326.38679,451.61551,-7671770869.44916,41781610616.07301,26141638248.54769,140.58650,0.61182,10.48773,114.07354,0.00803,1.50099,0.00000,
sponge_clogged_rec0619.bmp,619.00000,1595,4000000.00000,337128.25000,8.42821,7998.82843,63648.31452,0.18880,211.36567,16.40485,0.02832,-660,2255,114913.75000,24490.13807,25.42103,3547958.00000,3662871.75000,88.69895,91.57179,1117.76366,905.22960,32397363509.61408,35678930033.12634,68076293542.74042,311.73370,327.14089,451.88391,-7681220317.93585,41892656003.95309,26183637538.78733,141.02886,0.61236,10.59347,115.09721,0.00796,1.49843,0.00000,
sponge_clogged_rec0618.bmp,618.00000,1570,4000000.00000,337946.75000,8.44867,7998.82843,63145.81496,0.18685,215.25271,16.55501,0.17660,-696,2266,70157.00000,22194.94385,17.19097,3591896.25000,3662053.25000,89.79741,91.55133,1117.53271,905.83993,32443075268.49109,35910932207.56964,68354007476.06073,311.56548,327.79451,452.24140,-7701778952.85748,42071552932.00954,26282454544.05119,141.34383,0.61261,10.70369,115.98720,0.00789,1.49271,0.00000,
sponge_clogged_rec0617.bmp,617.00000,1616,4000000.00000,339154.37500,8.47886,7998.82843,62774.59757,0.18509,209.87276,16.34681,0.02209,-571,2187,123447.00000,24636.54009,26.68539,3537398.62500,3660845.62500,88.43497,91.52114,1117.06259,906.27890,32576755234.52747,36163889147.76300,68740644382.29047,311.61103,328.31935,452.65333,-7748367477.35980,42323565617.07394,26417078765.21652,141.51655,0.61305,10.80547,116.63462,0.00785,1.48834,0.00000,
sponge_clogged_rec0616.bmp,616.00000,1590,4000000.00000,339676.12500,8.49190,7998.82843,63041.33263,0.18559,213.63278,16.49260,0.22562,-581,2171,136223.00000,25802.36766,28.62434,3524100.87500,3660323.87500,88.10252,91.50810,1116.76337,906.29646,32640331285.02679,36283654849.19556,68923986134.22235,311.68093,328.61581,452.91650,-7758751029.44336,42431727641.43642,26492258492.78593,141.60652,0.61290,10.77630,116.12457,0.00788,1.48532,0.00000,
sponge_clogged_rec0615.bmp,615.00000,1638,4000000.00000,340615.75000,8.51539,7998.82843,63230.86878,0.18564,207.94612,16.27161,0.04843,-569,2207,131815.00000,25682.07328,27.90144,3527569.25000,3659384.25000,88.18923,91.48461,1116.48548,906.16917,32695403403.05719,36477488691.46124,69172892094.51843,311.53328,329.05884,453.13652,-7732740362.42511,42547056312.48820,26625835782.03024,141.87099,0.61172,10.77372,115.74676,0.00790,1.48726,0.00000,
sponge_clogged_rec0614.bmp,614.00000,1627,4000000.00000,340979.37500,8.52448,7998.82843,62804.90623,0.18419,209.57552,16.33523,0.17983,-503,2130,134931.75000,25384.23562,28.35230,3524088.87500,3659020.62500,88.10222,91.47552,1116.35220,906.47607,32659386779.38770,36619172567.81152,69278559347.19922,311.15851,329.48218,453.18663,-7725455982.88922,42614406382.06699,26664152965.13223,142.18724,0.61179,10.85837,116.52022,0.00785,1.49001,0.00000,
sponge_clogged_rec0613.bmp,613.00000,1573,4000000.00000,341453.75000,8.53634,7998.82843,62407.50212,0.18277,217.07168,16.62481,0.26292,-598,2171,129949.25000,25060.24572,27.56649,3528597.00000,3658546.25000,88.21492,91.46366,1116.41086,906.75469,32591980900.81287,36745975720.91754,69337956621.73041,310.61908,329.82050,453.06266,-7701306742.46375,42645446437.98022,26692510183.75019,142.54662,0.61162,10.94271,117.24700,0.00780,1.48577,0.00000,
sponge_clogged_rec0612.bmp,612.00000,1592,4000000.00000,342130.37500,8.55326,7998.82843,62500.61186,0.18268,214.90601,16.54167,0.22149,-666,2258,149557.25000,26760.26838,30.41713,3508312.37500,3657869.62500,87.70781,91.44674,1116.68478,906.81585,32592955437.84778,36887208557.13586,69480163994.98364,310.33630,330.14795,453.10737,-7692927393.80823,42727026616.65214,26753137378.33151,142.79731,0.61144,10.94806,117.05068,0.00781,1.47967,0.00000,
sponge_clogged_rec0611.bmp,611.00000,1638,4000000.00000,343077.12500,8.57693,7998.82843,62993.57232,0.18361,209.44879,16.33029,0.09607,-608,2246,132520.87500,24836.06196,27.86405,3524402.00000,3656922.87500,88.11005,91.42307,1116.69170,906.85774,32631083053.89996,37096262130.72791,69727345184.62787,310.08787,330.62380,453.28422,-7719852744.96564,42899877072.72563,26827468111.90224,143.06496,0.61209,10.89245,116.10464,0.00787,1.49243,0.00000,
sponge_clogged_rec0610.bmp,610.00000,1613,4000000.00000,344520.87500,8.61302,7998.82843,63191.88097,0.18342,213.59013,16.49095,0.16826,-704,2317,59775.12500,22183.47076,14.78499,3595704.00000,3655479.12500,89.89260,91.38698,1116.20660,906.89350,32689240532.11548,37369159725.17035,70058400257.28583,309.72177,331.15094,453.41870,-7747627551.39465,43122477807.58798,26935922449.69785,143.40275,0.61267,10.90396,115.69458,0.00790,1.48481,0.00000,
sponge_clogged_rec0609.bmp,609.00000,1607,4000000.00000,346755.37500,8.66888,7998.82843,63865.16438,0.18418,215.77808,16.57520,0.09590,-777,2384,55707.12500,21705.04435,13.84157,3597537.50000,3653244.62500,89.93844,91.33112,1116.01793,907.29904,32777042015.54205,37729476121.77441,70506518137.31647,309.16639,331.70176,453.44229,-7813365233.47992,43449619673.57894,27056898463.73753,143.79224,0.61423,10.85898,114.40492,0.00798,1.48483,0.00000,
sponge_clogged_rec0608.bmp,608.00000,1579,4000000.00000,348116.75000,8.70292,7998.82843,64091.75017,0.18411,220.46659,16.75431,0.14096,-884,2463,89838.12500,24630.93916,20.51310,3562045.12500,3651883.25000,89.05113,91.29708,1115.92263,907.01630,32835216023.54517,37949718411.06616,70784934434.61133,308.83959,332.02234,453.45421,-7883785558.85449,43680627954.52548,27104306480.08585,143.98571,0.61603,10.86308,113.95798,0.00801,1.48996,0.00000,
sponge_clogged_rec0607.bmp,607.00000,1561,4000000.00000,349172.25000,8.72931,7998.82843,64315.28927,0.18419,223.68498,16.87615,0.15851,-872,2433,106033.87500,26048.79110,23.29360,3544793.87500,3650827.75000,88.61985,91.27069,1115.70605,906.26747,32852502607.20056,38184248134.43030,71036750741.63086,308.44859,332.53755,453.56560,-7955202416.93921,43908376746.63528,27128373994.99558,144.26327,0.61819,10.85814,113.52908,0.00804,1.49155,0.00000,
sponge_clogged_rec0606.bmp,606.00000,1561,4000000.00000,350149.50000,8.75374,7998.82843,64264.94613,0.18354,224.31102,16.89975,0.06137,-858,2419,174426.50000,30202.99579,33.25095,3475424.00000,3649850.50000,86.88560,91.24626,1115.48765,905.18069,32847943114.05975,38438642068.19769,71286585182.25745,307.99445,333.17532,453.72500,-8057622408.88947,44172023890.87006,27114561291.38739,144.56634,0.62142,10.89706,113.58760,0.00803,1.49338,0.00000,
sponge_clogged_rec0605.bmp,605.00000,1570,4000000.00000,350919.00000,8.77298,7998.82843,64570.24973,0.18400,223.51529,16.86975,0.04657,-886,2456,161687.00000,29691.46679,31.54216,3487394.00000,3649081.00000,87.18485,91.22702,1114.80970,904.35338,32899918098.86377,38714574693.85980,71614492792.72357,307.90387,334.00655,454.27434,-8187682611.09149,44495785074.95456,27118707717.76901,144.77461,0.62493,10.86937,113.02670,0.00807,1.49571,0.00000,
sponge_clogged_rec0604.bmp,604.00000,1663,4000000.00000,351847.62500,8.79619,7998.82843,64964.29555,0.18464,211.57404,16.41293,0.05016,-837,2500,153261.50000,29039.96217,30.34226,3494890.87500,3648152.37500,87.37227,91.20381,1114.72190,903.57255,32991472934.48090,38972310208.23254,71963783142.71344,307.93693,334.68712,454.79734,-8196514763.35876,44706881994.83183,27256901147.88161,145.02200,0.62476,10.83203,112.31254,0.00812,1.49751,0.00000,
sponge_clogged_rec0603.bmp,603.00000,1619,4000000.00000,353238.75000,8.83097,7998.82843,65284.68032,0.18482,218.18329,16.66732,0.10732,-957,2576,164381.12500,30805.81116,31.75711,3482380.12500,3646761.25000,87.05950,91.16903,1115.39050,903.44405,33023414884.41498,39303038713.83215,72326453598.24713,307.48910,335.45309,455.05859,-8190834370.06244,44935238343.66351,27391215254.58362,145.48672,0.62484,10.82149,111.71874,0.00816,1.49684,0.00000,
sponge_clogged_rec0602.bmp,602.00000,1634,4000000.00000,354908.25000,8.87271,7998.82843,65757.60630,0.18528,217.20211,16.62980,0.11424,-915,2549,84057.87500,25758.15359,19.14906,3561033.87500,3645091.75000,89.02585,91.12729,1116.28484,903.05781,33144928291.28925,39689137466.85132,72834065758.14056,307.33185,336.30619,455.58174,-8141847459.17011,45191789199.43453,27642276558.70603,145.94728,0.62316,10.79444,110.86449,0.00822,1.49757,0.00000,
sponge_clogged_rec0601.bmp,601.00000,1606,4000000.00000,356370.37500,8.90926,7998.82843,66120.61849,0.18554,221.89936,16.80866,0.06762,-1014,2620,86988.00000,26579.54760,19.62025,3556641.62500,3643629.62500,88.91604,91.09074,1116.76064,902.21709,33249855399.59839,39941179332.76801,73191034732.36639,307.18873,336.68273,455.76329,-8136891631.06042,45393384119.56570,27797650612.80069,146.17555,0.62260,10.77940,110.21160,0.00827,1.50219,0.00000,
sponge_clogged_rec0600.bmp,600.00000,1745,4000000.00000,357602.00000,8.94005,7998.82843,66874.12015,0.18701,204.92951,16.15315,0.09796,-893,2638,60589.75000,24197.41730,14.48851,3581808.25000,3642398.00000,89.54521,91.05995,1117.51531,901.02880,33343501254.78687,40111967551.16138,73455468805.94824,307.08897,336.81823,455.79618,-8123857782.85046,45528308206.83881,27927160599.10943,146.30781,0.62177,10.69478,108.93296,0.00836,1.50308,0.00000,
sponge_clogged_rec0599.bmp,599.00000,1738,4000000.00000,358949.62500,8.97374,7998.82843,67174.77910,0.18714,206.53028,16.21612,0.10207,-895,2633,54260.62500,24038.06196,13.13148,3586789.75000,3641050.37500,89.66974,91.02626,1117.68965,900.31047,33423731686.20404,40313896047.03687,73737627733.24091,306.88762,337.03832,455.82325,-8101629077.62268,45672505418.53230,28065122314.70860,146.51841,0.62090,10.68704,108.40528,0.00840,1.50399,0.00000,
sponge_clogged_rec0598.bmp,598.00000,1784,4000000.00000,359209.50000,8.98024,7998.82843,67492.23198,0.18789,201.35062,16.01148,0.11587,-812,2596,61011.62500,24516.78692,14.51893,3579778.87500,3640790.50000,89.49447,91.01976,1118.27853,899.48235,33385669479.56732,40357584613.94891,73743254093.51624,306.61047,337.10835,455.68851,-8069216424.23993,45661630110.55043,28081623982.96581,146.68234,0.62049,10.64447,107.88769,0.00844,1.49910,0.00000,
sponge_clogged_rec0597.bmp,597.00000,1737,4000000.00000,360032.75000,9.00082,7998.82843,67036.98725,0.18620,207.27274,16.24524,0.19388,-927,2664,64104.00000,24761.56362,15.11399,3575863.25000,3639967.25000,89.39658,90.99918,1119.35862,899.01454,33409034354.79388,40433775164.44574,73842809519.23962,306.35994,337.03279,455.46406,-8032092284.48511,45687889364.47610,28154920154.76353,146.80969,0.61948,10.74132,108.59579,0.00838,1.48891,0.00000,
sponge_clogged_rec0596.bmp,596.00000,1770,4000000.00000,361363.87500,9.03410,7998.82843,67233.69497,0.18606,204.16038,16.12281,0.11796,-855,2625,123412.00000,28495.82003,25.45754,3515224.12500,3638636.12500,87.88060,90.96590,1120.94977,898.14132,33542325850.35602,40617123869.43530,74159449719.79132,306.41017,337.17951,455.60642,-7883263028.79358,45720270429.11961,28439179290.67170,147.08343,0.61480,10.74949,108.23847,0.00840,1.48599,0.00000,
sponge_clogged_rec0595.bmp,595.00000,1789,4000000.00000,362170.25000,9.05426,7998.82843,67627.59446,0.18673,202.44285,16.05485,0.14649,-845,2634,65631.00000,24654.08338,15.34147,3572198.75000,3637829.75000,89.30497,90.94574,1122.97799,897.52028,33669078210.44989,40721543663.54236,74390621873.99225,306.64158,337.23104,455.80021,-7707410747.65527,45671070352.81473,28719551521.17752,147.29233,0.60923,10.71072,107.58418,0.00845,1.48379,0.00000,
sponge_clogged_rec0594.bmp,594.00000,1699,4000000.00000,362897.62500,9.07244,7998.82843,68070.50319,0.18757,213.59484,16.49113,0.07871,-1000,2699,122671.62500,28023.36210,25.26347,3514430.75000,3637102.37500,87.86077,90.92756,1124.68591,896.79928,33736613657.05182,40842924090.43652,74579537747.48834,306.67074,337.42714,455.96493,-7579186500.00153,45660490467.23380,28919047280.25455,147.55869,0.60552,10.66240,106.86280,0.00851,1.48679,0.00000,
sponge_clogged_rec0593.bmp,593.00000,1612,4000000.00000,362829.37500,9.07073,7998.82843,67454.10709,0.18591,225.08026,16.92871,0.12798,-1072,2684,124044.62500,27702.21073,25.47777,3513126.00000,3637170.62500,87.82815,90.92927,1125.40015,895.64585,33582979131.60327,40856848383.31177,74439827514.91504,305.97977,337.49359,455.54972,-7589171643.40479,45635543247.03207,28804284267.88297,147.80250,0.60730,10.75781,107.84134,0.00843,1.48180,0.00000,
sponge_clogged_rec0592.bmp,592.00000,1641,4000000.00000,362442.50000,9.06106,7998.82843,66841.70803,0.18442,220.86685,16.76951,0.15059,-1060,2701,77679.25000,25107.26924,17.64949,3559878.25000,3637557.50000,88.99696,90.93894,1125.95273,893.73497,33304011872.83814,40704595809.20636,74008607682.04450,304.85630,337.03005,454.45200,-7635831645.64435,45489472405.66676,28519135276.37773,147.92732,0.61079,10.84480,108.84095,0.00836,1.48547,0.00000,
sponge_clogged_rec0591.bmp,591.00000,1667,4000000.00000,361888.62500,9.04722,7998.82843,66799.96077,0.18459,217.08976,16.62550,0.10155,-1065,2732,88714.62500,26542.70193,19.68797,3549396.75000,3638111.37500,88.73492,90.95278,1126.56981,891.67062,33110040912.95459,40539594257.76111,73649635170.71570,304.19396,336.59714,453.68668,-7662754772.00000,45340531085.80161,28309104084.91409,147.93167,0.61289,10.83500,108.92555,0.00835,1.49091,0.00000,
sponge_clogged_rec0590.bmp,590.00000,1633,4000000.00000,361403.37500,9.03508,7998.82843,66886.77910,0.18508,221.31254,16.78642,0.08533,-1135,2768,144944.25000,29441.51556,28.62544,3493652.37500,3638596.62500,87.34131,90.96492,1128.04093,890.25378,32982694904.77783,40355472176.50989,73338167081.28772,303.83309,336.08042,453.06136,-7581050649.98230,45098899086.20826,28239267995.07946,147.96598,0.61142,10.80642,108.79868,0.00836,1.49068,0.00000,
sponge_clogged_rec0589.bmp,589.00000,1619,4000000.00000,361084.62500,9.02712,7998.82843,66779.20550,0.18494,223.02942,16.85141,0.05937,-1107,2726,130214.00000,28129.03620,26.50404,3508701.37500,3638915.37500,87.71753,90.97288,1129.70260,889.40699,32909437807.04443,40288440628.35284,73197878435.39728,303.62851,335.94837,452.82622,-7482536650.85187,44941647134.82967,28256231300.56760,148.12353,0.60932,10.81428,108.98349,0.00835,1.48734,0.00000,
sponge_clogged_rec0588.bmp,588.00000,1602,4000000.00000,360983.00000,9.02458,7998.82843,66752.59533,0.18492,225.33271,16.93820,0.13083,-1174,2776,125558.37500,27531.09803,25.80631,3513458.62500,3639017.00000,87.83647,90.97543,1130.84905,888.72385,32925709504.38629,40269253420.51404,73194962924.90033,303.75377,335.92389,452.89206,-7450214973.72241,44903359650.01720,28291603274.88313,148.11799,0.60823,10.81555,109.02998,0.00834,1.49565,0.00000,
sponge_clogged_rec0587.bmp,587.00000,1550,4000000.00000,360651.37500,9.01628,7998.82843,66811.83292,0.18525,232.67831,17.21207,0.14182,-1203,2753,149335.50000,30078.52479,29.28222,3490013.12500,3639348.62500,87.25033,90.98372,1131.56140,887.78490,32946394469.99542,40192336597.45953,73138731067.45496,303.99999,335.76951,452.94277,-7390564452.08258,44800183369.70384,28338547697.75113,148.05741,0.60617,10.79603,108.94324,0.00835,1.50270,0.00000,
sponge_clogged_rec0586.bmp,586.00000,1499,4000000.00000,360598.00000,9.01495,7998.82843,66490.20341,0.18439,240.55904,17.50112,0.10961,-1299,2798,152892.00000,31228.77876,29.77507,3486510.00000,3639402.00000,87.16275,90.98505,1132.57107,887.11688,32978960391.08923,40078884478.70947,73057844869.79871,304.16385,335.31033,452.71256,-7316574039.66052,44661233680.19283,28396611189.60587,147.94120,0.60347,10.84665,109.47183,0.00831,1.50079,0.00000,
sponge_clogged_rec0585.bmp,585.00000,1532,4000000.00000,360532.87500,9.01332,7998.82843,66888.75471,0.18553,235.33477,17.31004,0.01695,-1279,2811,155708.25000,31779.24384,30.16192,3483758.87500,3639467.12500,87.09397,90.98668,1133.63935,886.48880,32995417136.26209,40071151374.41461,73066568510.67670,304.27430,335.31608,452.79104,-7251923715.57172,44602169018.96662,28464399491.71008,148.00277,0.60151,10.78007,108.82149,0.00836,1.48939,0.00000,
sponge_clogged_rec0584.bmp,584.00000,1507,4000000.00000,360972.62500,9.02432,7998.82843,67198.22484,0.18616,239.53061,17.46367,0.06812,-1346,2853,136611.62500,30966.27624,27.45497,3502415.75000,3639027.37500,87.56039,90.97568,1134.98435,885.36169,33082418067.71930,40089352453.63287,73171770521.35217,304.51246,335.21309,452.87487,-7180930291.66565,44575881645.27388,28595888876.07829,148.00352,0.59874,10.74352,108.30725,0.00840,1.49391,0.00000,
sponge_clogged_rec0583.bmp,583.00000,1578,4000000.00000,360812.62500,9.02032,7998.82843,67117.24417,0.18602,228.65185,17.06249,0.04496,-1202,2780,128180.87500,28899.53280,26.21321,3511006.50000,3639187.37500,87.77516,90.97968,1136.14210,884.08246,33164040336.16406,39926112935.26752,73090153271.43158,304.94686,334.59463,452.70979,-7122118565.87775,44428982985.06488,28661170286.36670,147.69739,0.59573,10.75171,108.44269,0.00839,1.49942,0.00000,
sponge_clogged_rec0582.bmp,582.00000,1599,4000000.00000,360693.50000,9.01734,7998.82843,67928.31943,0.18833,225.57442,16.94728,0.07520,-1251,2850,150427.00000,30996.96967,29.43083,3488879.50000,3639306.50000,87.22199,90.98266,1137.35274,882.59140,33209348699.26184,39779286341.43872,72988635040.70056,305.23471,334.06596,452.51331,-7049635428.40814,44271745104.64771,28716889936.05286,147.49222,0.59275,10.61983,107.15138,0.00849,1.49325,0.00000,
sponge_clogged_rec0581.bmp,581.00000,1640,4000000.00000,360554.50000,9.01386,7998.82843,67962.63819,0.18849,219.85030,16.73087,0.02100,-1095,2735,154353.00000,31186.20012,29.97684,3485092.50000,3639445.50000,87.12731,90.98614,1138.22082,881.31902,33299285323.57648,39649913370.39880,72949198693.97528,305.68548,333.56346,452.44690,-6945321877.22137,44111360121.39202,28837838572.58326,147.28464,0.58843,10.61037,107.10136,0.00850,1.48159,0.00000,
sponge_clogged_rec0580.bmp,580.00000,1616,4000000.00000,360087.87500,9.00220,7998.82843,68381.94894,0.18990,222.82666,16.84374,0.10842,-1193,2809,145834.12500,30960.50163,28.82542,3494078.00000,3639912.12500,87.35195,90.99780,1139.69767,879.34557,33292326312.17554,39431155807.51160,72723482119.68713,305.88194,332.89059,452.08397,-6784584119.40515,43808343544.63397,28915138575.05317,147.17124,0.58306,10.53166,106.45827,0.00855,1.48951,0.00000,
sponge_clogged_rec0579.bmp,579.00000,1630,4000000.00000,359542.25000,8.98856,7998.82843,68950.69114,0.19177,220.57807,16.75854,0.08034,-1223,2853,124865.50000,30196.88223,25.77694,3515592.25000,3640457.75000,87.88981,91.01144,1141.15442,877.67308,33197056084.48593,39213237191.01825,72410293275.50418,305.69795,332.24548,451.48455,-6599218727.64624,43457614948.05624,28952678327.44794,147.25235,0.57773,10.42897,105.59598,0.00862,1.49656,0.00000,
sponge_clogged_rec0578.bmp,578.00000,1635,4000000.00000,359147.00000,8.97868,7998.82843,69253.70038,0.19283,219.66177,16.72370,0.03814,-1235,2870,121418.75000,29296.59377,25.26579,3519434.25000,3640853.00000,87.98586,91.02133,1142.62080,876.14321,33152251352.54858,39019480352.65533,72171731705.20392,305.67406,331.62160,451.00945,-6391566368.60510,43118519311.94483,29053212393.25909,147.32714,0.57114,10.37192,105.14537,0.00866,1.49495,0.00000,
sponge_clogged_rec0577.bmp,577.00000,1755,4000000.00000,358703.12500,8.96758,7998.82843,69522.87909,0.19382,204.38925,16.13185,0.04135,-1129,2884,128409.87500,29584.45878,26.36141,3512887.00000,3641296.87500,87.82218,91.03242,1143.90350,875.08268,33149347774.39728,38912844991.57758,72062192765.97485,305.84131,331.36387,450.93339,-6179601848.34863,42849597248.07684,29212595517.89801,147.50058,0.56414,10.31900,104.75104,0.00869,1.50110,0.00000,
sponge_clogged_rec0576.bmp,576.00000,1761,4000000.00000,357682.37500,8.94206,7998.82843,69717.38876,0.19491,203.11322,16.08141,0.07403,-1063,2824,134985.12500,29628.29225,27.39883,3507332.50000,3642317.62500,87.68331,91.05794,1145.04921,873.81171,33091566252.31018,38678333980.23944,71769900232.54962,306.00972,330.83423,450.65867,-5971351804.62085,42477372719.99240,29292527512.55722,147.53504,0.55713,10.26092,104.48807,0.00871,1.49487,0.00000,
sponge_clogged_rec0575.bmp,575.00000,1868,4000000.00000,356592.25000,8.91481,7998.82843,70085.24367,0.19654,190.89521,15.59023,0.08309,-966,2834,115726.37500,29513.80697,24.50176,3527681.37500,3643407.75000,88.19203,91.08519,1145.77763,872.78181,33040689132.16461,38479884083.33759,71520573215.50220,306.25879,330.50718,450.58789,-5766541082.66089,42135959630.04704,29384613585.45516,147.62468,0.55011,10.17596,103.97075,0.00876,1.48930,0.00000,
sponge_clogged_rec0574.bmp,574.00000,1939,4000000.00000,354895.00000,8.87237,7998.82843,70412.51279,0.19840,183.02991,15.26568,0.13054,-857,2796,145592.00000,30699.03865,29.09007,3499513.00000,3645105.00000,87.48783,91.12762,1146.46841,871.97044,32941126345.73138,38181449320.69629,71122575666.42767,306.53276,330.01515,450.41351,-5527350119.31311,41678218890.69331,29444356775.73437,147.68131,0.54179,10.08045,103.53572,0.00880,1.47756,0.00000,
sponge_clogged_rec0573.bmp,573.00000,1956,4000000.00000,353361.87500,8.83405,7998.82843,70801.68140,0.20037,180.65536,15.16633,0.14507,-914,2870,92686.25000,28900.20185,20.77943,3553951.87500,3646638.12500,88.84880,91.16595,1146.93421,871.04498,32900717866.81287,37788207741.50403,70688925608.31690,307.03692,329.05315,450.05294,-5363801295.19177,41238718792.24576,29450206816.07114,147.24699,0.53466,9.98174,103.00993,0.00885,1.47414,0.00000,
sponge_clogged_rec0572.bmp,572.00000,2003,4000000.00000,351251.00000,8.78128,7998.82843,70948.52707,0.20199,175.36246,14.94250,0.10926,-750,2753,82935.75000,27301.08078,19.10140,3565813.25000,3648749.00000,89.14533,91.21873,1147.83982,869.60312,32794624718.31052,37358245513.07416,70152870231.38467,307.45285,328.14851,449.67621,-5143164498.81879,40703050417.23106,29449819814.15361,146.96245,0.52581,9.90157,102.85623,0.00887,1.49933,0.00000,
sponge_clogged_rec0571.bmp,571.00000,2073,4000000.00000,349731.87500,8.74330,7998.82843,71425.23479,0.20423,168.70809,14.65626,0.11373,-733,2806,130462.00000,29498.58367,27.16861,3519806.12500,3650268.12500,87.99515,91.25670,1148.40064,868.34945,32802726357.33627,37029353560.53754,69832079917.87381,308.17557,327.42836,449.64599,-4945223028.90698,40293895031.76494,29538184886.10888,146.56959,0.51665,9.79295,102.21228,0.00893,1.43368,0.00000,
sponge_clogged_rec0570.bmp,570.00000,2138,4000000.00000,348164.87500,8.70412,7998.82843,72113.48876,0.20712,162.84606,14.39938,0.10820,-681,2819,71887.75000,26577.89493,17.11399,3579947.37500,3651835.12500,89.49868,91.29588,1148.66070,867.58342,32770559577.60165,36743989112.41797,69514548690.01962,308.75204,326.93473,449.68227,-4718650661.49207,39877108290.77770,29637440399.24193,146.41639,0.50674,9.65603,101.28022,0.00901,1.50546,0.00000,
sponge_clogged_rec0569.bmp,569.00000,2200,4000000.00000,347789.87500,8.69475,7998.82843,72402.28270,0.20818,158.08631,14.18738,0.12119,-610,2810,131623.62500,29355.99788,27.45514,3520586.50000,3652210.12500,88.01466,91.30525,1149.00173,866.63629,32888204418.03095,36583428680.97247,69471633099.00342,309.47053,326.39344,449.78294,-4464057273.95343,39567118437.55367,29904514661.44975,146.24200,0.49417,9.60715,100.88660,0.00905,1.50158,0.00000,
sponge_clogged_rec0568.bmp,568.00000,2253,4000000.00000,347533.00000,8.68833,7998.82843,72592.24107,0.20888,154.25344,14.01433,0.14018,-555,2808,136135.62500,29718.79182,28.14647,3516331.37500,3652467.00000,87.90828,91.31167,1149.77213,866.88756,33019498196.99490,36460002598.35169,69479500795.34659,310.19018,325.95013,449.95715,-4258749887.15332,39332812364.95256,30146688430.39403,145.99772,0.48327,9.57494,100.62968,0.00907,1.49434,0.00000,
sponge_clogged_rec0567.bmp,567.00000,2092,4000000.00000,346734.12500,8.66835,7998.82843,71573.87231,0.20642,165.74289,14.52689,0.08250,-736,2828,58238.37500,24882.25705,14.38082,3595027.50000,3653265.87500,89.87569,91.33165,1151.08017,867.59015,33061058656.18668,36239862295.15155,69300920951.33823,310.72733,325.32268,449.87367,-4068760154.67169,39018641715.04302,30282279236.29521,145.66869,0.47318,9.68885,102.08378,0.00895,1.48969,0.00000,
sponge_clogged_rec0566.bmp,566.00000,2065,4000000.00000,345164.37500,8.62911,7998.82843,71253.83782,0.20643,167.14982,14.58841,0.12285,-832,2897,58588.25000,24932.28858,14.51093,3596247.37500,3654835.62500,89.90618,91.37089,1151.98373,867.28980,32834851186.56680,35945559309.74731,68780410496.31412,310.39716,324.76770,449.24431,-4021609421.75031,38702103739.31106,30078306757.00306,145.57197,0.47204,9.68830,102.58635,0.00891,1.49104,0.00000,
sponge_clogged_rec0565.bmp,565.00000,2127,4000000.00000,343218.50000,8.58046,7998.82843,71063.14439,0.20705,161.36272,14.33365,0.16081,-734,2861,38451.62500,23346.38072,10.07457,3618329.87500,3656781.50000,90.45825,91.41954,1151.98725,866.24463,32477793640.91571,35615528014.92969,68093321655.84540,309.57677,324.18641,448.25730,-4063025289.19775,38402061928.98420,29691259726.86120,145.55660,0.47627,9.65954,102.91640,0.00888,1.48256,0.00000,
sponge_clogged_rec0564.bmp,564.00000,2056,4000000.00000,341273.12500,8.53183,7998.82843,70264.36351,0.20589,165.98887,14.53766,0.07978,-799,2855,54656.37500,24075.01232,13.80457,3604070.50000,3658726.87500,90.10176,91.46817,1151.72096,865.77249,32201510293.78836,35285998169.99054,67487508463.77890,309.12316,323.58966,447.51245,-4104412866.75128,38128354709.16934,29359153754.60956,145.29692,0.47957,9.71397,104.14175,0.00878,1.48244,0.00000,
sponge_clogged_rec0563.bmp,563.00000,2023,4000000.00000,339628.25000,8.49071,7998.82843,70267.79201,0.20690,167.88347,14.62039,0.03424,-807,2830,41828.37500,23102.47408,10.96543,3618543.37500,3660371.75000,90.46358,91.50929,1152.28953,866.05407,32012284169.73404,35042109660.69287,67054393830.42691,308.98151,323.27288,447.18557,-4052300997.15387,37853408190.44612,29200985639.98079,145.24888,0.47810,9.66668,104.18349,0.00878,1.48799,0.00000,
sponge_clogged_rec0562.bmp,562.00000,1996,4000000.00000,337900.00000,8.44750,7998.82843,70281.14020,0.20799,169.28858,14.68145,0.21460,-844,2840,69703.37500,25667.33944,17.10078,3592396.62500,3662100.00000,89.80992,91.55250,1152.37319,866.31143,31897578005.69550,34877651644.96002,66775229650.65552,309.22849,323.35104,447.41274,-4039257358.47754,37692938243.12981,29082291407.52570,145.12423,0.47796,9.61567,104.21288,0.00879,1.48748,0.00000,
sponge_clogged_rec0561.bmp,561.00000,1982,4000000.00000,336122.50000,8.40306,7998.82843,70521.64987,0.20981,169.58754,14.69441,0.07750,-855,2837,67348.25000,25545.01354,16.69223,3596529.25000,3663877.50000,89.91323,91.59694,1152.50807,866.56095,31719657597.16873,34753082676.12634,66472740273.29507,309.19836,323.64552,447.60479,-4027494666.50720,37539988406.91225,28932751866.38283,145.31793,0.47883,9.53246,103.90788,0.00882,1.49381,0.00000,
sponge_clogged_rec0560.bmp,560.00000,1967,4000000.00000,334172.12500,8.35430,7998.82843,70938.05903,0.21228,169.88923,14.70747,0.02282,-849,2816,63377.37500,25725.17292,15.94201,3602450.50000,3665827.87500,90.06126,91.64570,1153.49666,866.88516,31534715167.61057,34615275527.32471,66149990694.93527,309.21173,323.96299,447.84363,-3943836471.93372,37308942577.86803,28841048117.06725,145.66666,0.47641,9.42152,103.35292,0.00887,1.48541,0.00000,
sponge_clogged_rec0559.bmp,559.00000,1945,4000000.00000,333096.87500,8.32742,7998.82843,71162.56870,0.21364,171.25803,14.76660,0.09269,-916,2861,141019.37500,29082.37552,29.74363,3525883.75000,3666903.12500,88.14709,91.67258,1154.33763,867.07989,31450926778.97372,34472273531.47870,65923200310.45242,309.32208,323.83901,447.83017,-3873392209.57971,37119159686.84460,28804040623.60783,145.65322,0.47330,9.36158,103.05708,0.00890,1.48538,0.00000,
sponge_clogged_rec0558.bmp,558.00000,2133,4000000.00000,331763.12500,8.29408,7998.82843,71104.46524,0.21432,155.53827,14.07258,0.09563,-696,2829,134269.87500,27697.05344,28.81124,3533967.00000,3668236.87500,88.34918,91.70592,1155.34617,866.81099,31357014651.55518,34234755161.90222,65591769813.45740,309.46635,323.35508,447.58008,-3779912734.32654,36840398213.70978,28751371599.74762,145.41997,0.46858,9.33171,103.17880,0.00889,1.49074,0.00000,
sponge_clogged_rec0557.bmp,557.00000,2105,4000000.00000,330473.75000,8.26184,7998.82843,71428.95766,0.21614,156.99466,14.13831,0.11376,-785,2890,136919.37500,28467.11650,29.29426,3532606.87500,3669526.25000,88.31517,91.73816,1155.80445,866.85436,31258155830.00073,34069326806.06714,65327482636.06787,309.60712,323.22954,447.58675,-3729969237.33099,36649759516.13654,28677723119.93134,145.32410,0.46639,9.25321,102.74618,0.00893,1.48873,0.00000,
sponge_clogged_rec0556.bmp,556.00000,2170,4000000.00000,329102.25000,8.22756,7998.82843,71658.36892,0.21774,151.66002,13.89603,0.08246,-643,2813,96746.62500,27134.09298,22.71853,3574151.12500,3670897.75000,89.35378,91.77244,1155.78991,867.38621,31150310647.81885,34038516649.79102,65188827297.60986,309.73674,323.77763,448.07232,-3767924656.65173,36629595143.56587,28559232154.04400,145.48497,0.46939,9.18531,102.45552,0.00896,1.48291,0.00000,
sponge_clogged_rec0555.bmp,555.00000,2177,4000000.00000,328030.37500,8.20076,7998.82843,71464.45514,0.21786,150.68001,13.85106,0.08817,-652,2829,102782.87500,28029.06772,23.85787,3569186.75000,3671969.62500,89.22967,91.79924,1155.54839,867.52342,31061078307.43231,34047192717.01459,65108271024.44690,309.78740,324.33673,448.51148,-3791387633.87018,36628916488.79660,28479354535.65030,145.74732,0.47169,9.18024,102.76352,0.00893,1.48817,0.00000,
sponge_clogged_rec0554.bmp,554.00000,2250,4000000.00000,326178.62500,8.15447,7998.82843,71786.46942,0.22008,144.96828,13.58600,0.10676,-582,2832,104681.25000,28403.46679,24.29589,3569140.12500,3673821.37500,89.22850,91.84553,1155.73145,867.57974,30868065290.76404,33895435076.03363,64763500366.79767,309.71268,324.54497,448.61050,-3795501308.77545,36467955285.82663,28295545080.97104,145.87131,0.47339,9.08747,102.35415,0.00897,1.48698,0.00000,
sponge_clogged_rec0553.bmp,553.00000,2276,4000000.00000,325207.00000,8.13017,7998.82843,72809.41682,0.22389,142.88533,13.48804,0.11416,-592,2868,60733.87500,27108.72039,15.73657,3614059.12500,3674793.00000,90.35148,91.86983,1156.19460,868.11190,30777964983.36694,33975065419.69641,64753030403.06335,309.76274,325.45382,449.30295,-3779179393.07416,36479874762.31000,28273155640.75335,146.46391,0.47431,8.93310,100.94279,0.00910,1.49023,0.00000,
sponge_clogged_rec0552.bmp,552.00000,2320,4000000.00000,324280.12500,8.10700,7998.82843,73417.35499,0.22640,139.77592,13.34047,0.12608,-588,2908,147591.75000,30774.67530,31.27793,3528128.12500,3675719.87500,88.20320,91.89300,1157.93160,868.33818,30646729758.27829,34017794652.72217,64664524411.00046,309.56377,326.14531,449.66708,-3654976790.40259,36357169032.87146,28307355378.12899,147.37865,0.47054,8.83388,100.13218,0.00918,1.48834,0.00000,
sponge_clogged_rec0551.bmp,551.00000,2310,4000000.00000,323091.62500,8.07729,7998.82843,73578.57534,0.22773,139.86650,13.34480,0.13027,-646,2956,137327.12500,29470.61520,29.82657,3539581.25000,3676908.37500,88.48953,91.92271,1158.19246,868.34104,30519449270.86450,34024440552.10468,64543889822.96918,309.51314,326.80316,450.10964,-3666387534.76691,36335642553.47108,28208247269.49810,147.77366,0.47294,8.78222,99.94508,0.00920,1.48241,0.00000,
sponge_clogged_rec0550.bmp,550.00000,2343,4000000.00000,321520.87500,8.03802,7998.82843,73897.28601,0.22984,137.22615,13.21824,0.13507,-656,2999,78014.87500,27837.57739,19.52638,3600464.25000,3678479.12500,90.01161,91.96198,1158.44875,867.79593,30367473949.80042,33860513214.23547,64227987164.03589,309.50464,326.82073,450.11656,-3662012415.64563,36171168184.87447,28056818979.16142,147.74891,0.47364,8.70183,99.55654,0.00924,1.48121,0.00000,
sponge_clogged_rec0549.bmp,549.00000,2411,4000000.00000,319573.37500,7.98933,7998.82843,74062.07995,0.23175,132.54806,12.99098,0.12145,-498,2909,64589.50000,25988.28266,16.81305,3615837.12500,3680426.62500,90.39593,92.01067,1158.15969,867.24723,30216991620.02011,33644133705.07678,63861125325.09689,309.67801,326.76793,450.19746,-3720781255.63123,36026968266.25132,27834157058.84557,147.36400,0.47687,8.62988,99.38761,0.00926,1.47944,0.00000,
sponge_clogged_rec0548.bmp,548.00000,2431,4000000.00000,317325.50000,7.93314,7998.82843,74126.22923,0.23360,130.53291,12.89184,0.12468,-498,2929,132351.62500,27934.72458,29.43259,3550322.87500,3682674.50000,88.75807,92.06686,1158.41198,866.44062,30000565971.35846,33391486640.87073,63392052612.22919,309.68060,326.71355,450.15977,-3713344834.09692,35778123267.68296,27613929344.54623,147.27038,0.47769,8.56176,99.36225,0.00927,1.48329,0.00000,
sponge_clogged_rec0547.bmp,547.00000,2439,4000000.00000,315351.25000,7.88378,7998.82843,74813.23847,0.23724,129.29531,12.83058,0.09699,-524,2963,127518.87500,27237.17119,28.79374,3557129.87500,3684648.75000,88.92825,92.11622,1158.48671,866.12858,29874929224.67960,33336130625.56793,63211059850.24753,310.03159,327.49909,450.97145,-3661731789.22009,35655623563.61693,27555436286.63060,147.64813,0.47663,8.43036,98.50259,0.00935,1.48565,0.00000,
sponge_clogged_rec0546.bmp,546.00000,2411,4000000.00000,312891.00000,7.82228,7998.82843,74622.70441,0.23849,129.77644,12.85443,0.10138,-499,2910,127576.75000,26870.37011,28.96393,3559532.25000,3687109.00000,88.98831,92.17772,1159.28077,866.06071,29688993103.34271,33090682197.82288,62779675301.16559,310.28463,327.57850,451.20309,-3636403933.53912,35404349543.91866,27375325757.24693,147.53338,0.47621,8.38595,98.82003,0.00933,1.48735,0.00000,
sponge_clogged_rec0545.bmp,545.00000,2529,4000000.00000,310680.37500,7.76701,7998.82843,74949.19684,0.24124,122.84712,12.50655,0.09675,-381,2910,138313.62500,27985.24435,30.80523,3551006.00000,3689319.62500,88.77515,92.23299,1160.51927,866.52543,29542023755.22607,32816012215.53680,62358035970.76288,310.62519,327.38551,451.29734,-3646432461.80975,35176044356.08528,27181991614.67760,147.08838,0.47672,8.29043,98.44854,0.00937,1.48651,0.00000,
sponge_clogged_rec0544.bmp,544.00000,2534,4000000.00000,308751.62500,7.71879,7998.82843,74916.71156,0.24264,121.84358,12.45536,0.11197,-300,2834,51982.62500,23948.78692,14.41023,3639265.75000,3691248.37500,90.98164,92.28121,1162.22879,867.66109,29394594744.52399,32591643382.08881,61986238126.61279,310.82015,327.28685,451.36000,-3658549047.17749,34985644721.12528,27000593405.48751,146.80094,0.47774,8.24253,98.54272,0.00936,1.48915,0.00000,
sponge_clogged_rec0543.bmp,543.00000,2489,4000000.00000,307109.12500,7.67773,7998.82843,75159.02021,0.24473,123.38655,12.53398,0.09702,-389,2878,46884.25000,24382.70070,13.24439,3646006.62500,3692890.87500,91.15017,92.32227,1163.56047,868.08562,29270767266.60153,32394985968.20459,61665753234.80612,311.01847,327.19603,451.43076,-3607692847.26691,34764241940.55511,26901511294.25102,146.70616,0.47558,8.17225,98.26873,0.00939,1.48722,0.00000,
sponge_clogged_rec0542.bmp,542.00000,2494,4000000.00000,305598.50000,7.63996,7998.82843,75156.23342,0.24593,122.53348,12.49058,0.09198,-362,2856,53145.00000,25023.79320,14.81421,3641256.50000,3694401.50000,91.03141,92.36004,1164.47107,868.86447,29184002413.11932,32245721668.47730,61429724081.59662,311.33236,327.25620,451.69067,-3590170862.63861,34617791456.32669,26811932625.26993,146.54677,0.47485,8.13235,98.31258,0.00939,1.48469,0.00000,
sponge_clogged_rec0541.bmp,541.00000,2495,4000000.00000,304291.87500,7.60730,7998.82843,75171.84864,0.24704,121.96067,12.46135,0.10663,-384,2879,44621.00000,24158.50979,12.78858,3651087.12500,3695708.12500,91.27718,92.39270,1164.57401,870.22516,29072736521.65851,32275380518.30408,61348117039.96259,311.41339,328.11797,452.37120,-3635308518.86371,34646425593.85998,26701691446.10260,146.88654,0.47886,8.09590,98.32692,0.00940,1.48006,0.00000,
sponge_clogged_rec0540.bmp,540.00000,2459,4000000.00000,302974.62500,7.57437,7998.82843,75059.30448,0.24774,123.21050,12.52503,0.09259,-382,2841,45197.37500,24442.42357,12.98134,3651828.00000,3697025.37500,91.29570,92.42563,1165.06273,871.15789,28928552740.27701,32334429637.59766,61262982377.87466,311.32899,329.14617,453.05953,-3611545739.07886,34624392638.43296,26638589739.44170,147.62255,0.48025,8.07294,98.50945,0.00938,1.48116,0.00000,
sponge_clogged_rec0539.bmp,539.00000,2453,4000000.00000,302232.37500,7.55581,7998.82843,74939.71661,0.24795,123.20928,12.52497,0.05794,-334,2787,39227.00000,23760.03461,11.48804,3658540.62500,3697767.62500,91.46352,92.44419,1166.60342,872.54042,28869058389.17789,32392511117.07678,61261569506.25467,311.37927,329.83421,453.59415,-3525947661.56854,34572356355.10988,26689213151.14479,148.27442,0.47751,8.06601,98.68646,0.00937,1.48180,0.00000,
sponge_clogged_rec0538.bmp,538.00000,2475,4000000.00000,300784.37500,7.51961,7998.82843,74293.59467,0.24700,121.52904,12.43928,0.04779,-270,2745,40636.00000,23241.51066,11.90204,3658579.62500,3699215.62500,91.46449,92.48039,1167.51875,873.87159,28729745594.44940,32373167386.10815,61102912980.55756,311.35466,330.50807,454.06751,-3511417874.13165,34507298508.70605,26595614471.85151,148.71006,0.47883,8.09718,99.58370,0.00929,1.47797,0.00000,
sponge_clogged_rec0537.bmp,537.00000,2523,4000000.00000,299416.50000,7.48541,7998.82843,73906.96011,0.24684,118.67479,12.29233,0.06001,-252,2775,52553.62500,24102.92906,14.93127,3648029.87500,3700583.50000,91.20075,92.51459,1167.62613,875.17403,28559681401.60065,32405196491.28095,60964877892.88159,311.13755,331.42333,454.58552,-3582281141.28461,34548116596.16206,26416761296.71953,149.11214,0.48514,8.10253,100.14168,0.00924,1.47456,0.00000,
sponge_clogged_rec0536.bmp,536.00000,2572,4000000.00000,298303.12500,7.45758,7998.82843,73887.33479,0.24769,115.98100,12.15202,0.10199,-218,2790,47397.50000,23448.87314,13.71056,3654299.37500,3701696.87500,91.35748,92.54242,1166.37108,876.01118,28355124002.23657,32436150047.62201,60791274049.85858,310.61621,332.21787,454.80890,-3694671151.73627,34616334634.95193,26174939414.90666,149.45562,0.49382,8.07454,100.19841,0.00924,1.47948,0.00000,
sponge_clogged_rec0535.bmp,535.00000,2585,4000000.00000,297605.87500,7.44015,7998.82843,73775.65355,0.24790,115.12800,12.10725,0.09014,-239,2824,42819.37500,24038.24276,12.57820,3659574.75000,3702394.12500,91.48937,92.55985,1164.69403,876.85458,28171404299.99695,32512476434.97961,60683880734.97656,309.97291,333.00022,454.94215,-3824922034.22174,34739809782.12029,25944070952.85627,149.78685,0.50318,8.06786,100.36900,0.00922,1.47347,0.00000,
sponge_clogged_rec0534.bmp,534.00000,2691,4000000.00000,297218.75000,7.43047,7998.82843,74847.38060,0.25183,110.44918,11.85868,0.10202,-105,2796,48009.37500,24117.35546,13.90657,3654771.87500,3702781.25000,91.36930,92.56953,1164.04026,877.86324,28073189005.31586,32784332339.53430,60857521344.85016,309.65767,334.63329,455.92468,-3826994097.16125,34922601089.99609,25934920254.85407,150.80646,0.50731,7.94199,98.94217,0.00936,1.47404,0.00000,
sponge_clogged_rec0533.bmp,533.00000,2702,4000000.00000,297021.50000,7.42554,7998.82843,75460.48320,0.25406,109.92654,11.83059,0.09034,-95,2797,51680.75000,24855.23475,14.82088,3651297.75000,3702978.50000,91.28244,92.57446,1163.19817,879.05055,28049926996.52271,32981559454.38239,61031486450.90509,309.63884,335.75706,456.73735,-3864213968.56787,35099671592.00987,25931814858.89523,151.27130,0.51107,7.87224,98.14351,0.00943,1.48771,0.00000,
sponge_clogged_rec0532.bmp,532.00000,2714,4000000.00000,296872.62500,7.42182,7998.82843,75247.69640,0.25347,109.38564,11.80145,0.09236,-118,2832,69680.12500,26028.38317,19.00958,3633447.25000,3703127.37500,90.83618,92.57818,1162.20269,880.61254,27978776244.26315,33033263063.59967,61012039307.86282,309.32836,336.10975,456.78638,-3966556123.91779,35209266057.84237,25802773250.02045,151.25138,0.51687,7.89054,98.42500,0.00941,1.47973,0.00000,
sponge_clogged_rec0531.bmp,531.00000,2644,4000000.00000,296966.37500,7.42416,7998.82843,74566.05975,0.25109,112.31709,11.95853,0.08006,-156,2800,71530.00000,25465.55770,19.41132,3631503.62500,3703033.62500,90.78759,92.57584,1161.21044,882.51263,27884263728.35208,33161964228.47150,61046227956.82358,308.74422,336.69710,456.82374,-4090964657.86847,35391329511.25019,25654898445.57339,151.41189,0.52451,7.96519,99.32223,0.00932,1.48173,0.00000,
sponge_clogged_rec0530.bmp,530.00000,2789,4000000.00000,297124.50000,7.42811,7998.82843,74613.96935,0.25112,106.53442,11.64662,0.08293,-63,2852,57256.87500,24352.00727,16.15685,3645618.62500,3702875.50000,91.14047,92.57189,1160.45393,884.60217,27772085901.53912,33344918552.13660,61117004453.67572,308.00781,337.49886,456.91826,-4165171638.00787,35569766609.40205,25547237844.27367,151.89086,0.53082,7.96431,99.25422,0.00933,1.47721,0.00000,
sponge_clogged_rec0529.bmp,529.00000,2788,4000000.00000,297268.87500,7.43172,7998.82843,75031.18674,0.25240,106.62442,11.65154,0.09203,-58,2846,57052.12500,24491.71289,16.10182,3645679.00000,3702731.12500,91.14198,92.56828,1159.06073,886.58953,27721448813.27676,33613643972.17578,61335092785.45255,307.68327,338.80805,457.66788,-4305740530.95428,35884719235.13247,25450373550.32008,152.19047,0.53923,7.92388,98.69846,0.00938,1.47521,0.00000,
sponge_clogged_rec0528.bmp,528.00000,2810,4000000.00000,297685.12500,7.44213,7998.82843,75794.32800,0.25461,105.93777,11.61396,0.10143,-70,2880,63712.37500,25922.72631,17.62945,3638602.50000,3702314.87500,90.96506,92.55787,1157.73511,889.10513,27668107156.80640,33954969643.26007,61623076800.06647,307.20514,340.32232,458.46949,-4465455444.86011,36272440551.77752,25350636248.28894,152.57170,0.54873,7.85508,97.69372,0.00947,1.48138,0.00000,
sponge_clogged_rec0527.bmp,527.00000,2770,4000000.00000,298204.37500,7.45511,7998.82843,76119.73926,0.25526,107.65501,11.70772,0.12248,-130,2900,72442.37500,27067.14680,19.54486,3629353.25000,3701795.62500,90.73383,92.54489,1156.33214,891.22796,27678675005.21304,34207018277.13684,61885693282.34988,307.01153,341.30264,459.06816,-4636462439.72913,36613084768.80566,25272608513.54422,152.57319,0.55654,7.83514,97.26244,0.00951,1.48526,0.00000,
sponge_clogged_rec0526.bmp,526.00000,2739,4000000.00000,299257.37500,7.48143,7998.82843,76308.71992,0.25499,109.25790,11.79455,0.14034,-203,2942,64117.37500,26233.34363,17.64497,3636625.25000,3700742.62500,90.91563,92.51857,1154.54839,893.23179,27712535519.32910,34548045942.07178,62260581461.40088,306.65568,342.39280,459.64175,-4814741364.66205,37034762349.18111,25225819112.21977,152.68456,0.56468,7.84333,96.99396,0.00954,1.48396,0.00000,
sponge_clogged_rec0525.bmp,525.00000,2741,4000000.00000,300430.12500,7.51075,7998.82843,76663.24388,0.25518,109.60603,11.81333,0.14249,-253,2994,71023.62500,27340.45041,19.12045,3628546.25000,3699569.87500,90.71366,92.48925,1152.15696,895.84836,27728044221.33225,34951849378.90192,62679893600.23416,306.15403,343.72842,460.30372,-4991693084.79907,37501345999.28146,25178547600.95271,152.94442,0.57323,7.83766,96.51483,0.00958,1.48229,0.00000,
sponge_clogged_rec0524.bmp,524.00000,2797,4000000.00000,300947.25000,7.52368,7998.82843,76160.33515,0.25307,107.59644,11.70453,0.15184,-117,2914,37700.50000,24376.27429,11.13266,3661352.25000,3699052.75000,91.53381,92.47632,1150.27485,898.54124,27679818496.31125,35231183068.55469,62911001564.86594,305.58310,344.75560,460.69236,-5145993460.56238,37838057121.54068,25072944443.32525,153.13399,0.58083,7.90299,97.13856,0.00952,1.48536,0.00000,
sponge_clogged_rec0523.bmp,523.00000,2867,4000000.00000,301386.25000,7.53466,7998.82843,76585.94741,0.25411,105.12251,11.56919,0.12955,-53,2920,55606.12500,25458.16787,15.57628,3643007.62500,3698613.75000,91.07519,92.46534,1148.78152,900.55907,27658969195.80756,35511727204.89777,63170696400.70532,305.24770,345.87590,461.30932,-5214963830.22565,38113157927.81059,25057538472.89473,153.48816,0.58528,7.87054,96.58727,0.00957,1.48949,0.00000,
sponge_clogged_rec0522.bmp,522.00000,2943,4000000.00000,301967.37500,7.54918,7998.82843,77143.31704,0.25547,102.60529,11.42983,0.13006,15,2928,33310.12500,24335.85503,9.93509,3664722.50000,3698032.62500,91.61806,92.45082,1147.78629,902.89231,27658435216.11740,35884516732.43799,63542951948.55539,304.95570,347.35735,462.22842,-5270755824.56799,38457130111.34650,25085821837.20889,153.98337,0.58966,7.82874,95.87435,0.00964,1.49219,0.00000,
sponge_clogged_rec0521.bmp,521.00000,2892,4000000.00000,302993.87500,7.57485,7998.82843,77115.68457,0.25451,104.76967,11.54976,0.10241,-79,2971,36978.75000,24824.82263,10.87698,3660027.37500,3697006.12500,91.50068,92.42515,1146.78910,905.43670,27658382781.92712,36268608883.67035,63926991665.59747,304.44962,348.63220,462.85417,-5378461700.47046,38852751862.60432,25074239802.99315,154.33751,0.59551,7.85816,95.88208,0.00964,1.48834,0.00000,
sponge_clogged_rec0520.bmp,520.00000,2899,4000000.00000,304101.12500,7.60253,7998.82843,77223.82670,0.25394,104.89863,11.55686,0.08984,-55,2954,36694.62500,24497.98706,10.76734,3659204.25000,3695898.87500,91.48011,92.39747,1145.25683,907.24400,27685362449.83719,36670360828.64142,64355723278.47861,304.03413,349.90877,463.54385,-5496145922.09283,39276464950.01223,25079258328.46638,154.63112,0.60122,7.87584,95.71913,0.00965,1.48611,0.00000,
sponge_clogged_rec0519.bmp,519.00000,2899,4000000.00000,305409.62500,7.63524,7998.82843,77180.91502,0.25271,105.34999,11.58170,0.08586,-55,2954,32020.37500,24104.25705,9.48949,3662570.00000,3694590.37500,91.56425,92.36476,1143.31946,909.02874,27721232742.44815,37024494415.47388,64745727157.92203,303.56333,350.82263,463.92587,-5636187716.41217,39680686881.00060,25065040276.92143,154.76669,0.60690,7.91412,95.73844,0.00965,1.50101,0.00000,
sponge_clogged_rec0518.bmp,518.00000,2888,4000000.00000,306265.12500,7.65663,7998.82843,76923.15051,0.25117,106.04748,11.61998,0.09905,-44,2932,35184.87500,24396.08043,10.30455,3658550.00000,3693734.87500,91.46375,92.34337,1141.41394,910.75655,27666200579.41351,37279420751.25110,64945621330.66461,302.82077,351.51631,463.96567,-5819178802.57605,40020415746.04544,24925205584.61917,154.77826,0.61416,7.96289,96.03701,0.00962,1.48934,0.00000,
sponge_clogged_rec0517.bmp,517.00000,2801,4000000.00000,307146.37500,7.67866,7998.82843,76297.91588,0.24841,109.65597,11.81602,0.11570,-191,2992,31093.87500,24413.93829,9.19284,3661759.75000,3692853.62500,91.54399,92.32134,1138.43237,912.57270,27557154854.52875,37643386069.80585,65200540924.33460,301.77463,352.70359,464.18504,-6035717754.05548,40465567903.37244,24734973020.96216,154.94014,0.62349,8.05124,96.80090,0.00954,1.48711,0.00000,
sponge_clogged_rec0516.bmp,516.00000,2704,4000000.00000,308272.25000,7.70681,7998.82843,76191.32000,0.24716,114.00601,12.04811,0.11559,-366,3070,40009.62500,26053.00048,11.48771,3651718.12500,3691727.75000,91.29295,92.29319,1136.15528,914.97814,27467056851.93338,37990055584.09497,65457112436.02835,300.75856,353.70964,464.29109,-6162135765.38660,40831351585.68361,24625760850.34474,155.24607,0.62999,8.09206,96.90678,0.00952,1.48558,0.00000,
sponge_clogged_rec0515.bmp,515.00000,2666,4000000.00000,310025.37500,7.75063,7998.82843,76574.73421,0.24700,116.28859,12.16812,0.12422,-423,3089,34745.37500,26064.71621,10.07782,3655229.25000,3689974.62500,91.38073,92.24937,1133.58233,916.61945,27504698127.10083,38496502436.09070,66001200563.19153,300.10939,355.04777,464.89199,-6216748656.08026,41298365302.65160,24702835260.53993,155.73911,0.63391,8.09733,96.37577,0.00957,1.48615,0.00000,
sponge_clogged_rec0514.bmp,514.00000,2681,4000000.00000,311558.00000,7.78895,7998.82843,76622.80023,0.24593,116.20962,12.16399,0.12409,-421,3102,39771.37500,26893.94074,11.32025,3648670.62500,3688442.00000,91.21677,92.21105,1131.04607,918.56181,27494332516.30905,38940484478.70300,66434816995.01205,299.31132,356.20682,465.26398,-6351069790.93939,41766659118.22926,24668157876.78279,156.01132,0.63983,8.13225,96.27531,0.00958,1.48866,0.00000,
sponge_clogged_rec0513.bmp,513.00000,2577,4000000.00000,313544.87500,7.83862,7998.82843,76044.68544,0.24253,121.67050,12.44651,0.11272,-547,3124,25549.12500,25406.04002,7.53453,3660906.00000,3686455.12500,91.52265,92.16138,1128.82721,920.59971,27474955734.21353,39368161847.15393,66843117581.36746,298.25544,357.01991,465.20912,-6513501827.22058,42241297673.69079,24601819907.67667,156.19750,0.64621,8.24633,96.95497,0.00951,1.48789,0.00000,
sponge_clogged_rec0512.bmp,512.00000,2495,4000000.00000,315982.00000,7.89955,7998.82843,75911.25694,0.24024,126.64609,12.69846,0.12802,-701,3196,27760.50000,26706.10012,8.07596,3656257.50000,3684018.00000,91.40644,92.10045,1126.58512,922.41888,27578459929.42239,39846395370.27875,67424855299.70114,297.64476,357.77315,465.39664,-6627541677.34424,42742924240.85761,24681931058.84353,156.39254,0.65004,8.32504,97.06118,0.00949,1.49102,0.00000,
sponge_clogged_rec0511.bmp,511.00000,2505,4000000.00000,318379.75000,7.95949,7998.82843,75465.45795,0.23703,127.09770,12.72108,0.11398,-710,3215,34998.50000,28100.34399,9.90398,3646621.75000,3681620.25000,91.16554,92.04051,1124.57717,923.89803,27712100197.04096,40247565572.26770,67959665769.30866,297.21677,358.18583,465.44054,-6764494184.87750,43201701167.19983,24757964602.10883,156.40853,0.65339,8.43776,97.57100,0.00943,1.48733,0.00000,
sponge_clogged_rec0510.bmp,510.00000,2522,4000000.00000,320821.12500,8.02053,7998.82843,75732.11689,0.23606,127.20901,12.72665,0.10954,-772,3294,38984.62500,28824.95834,10.83491,3640194.25000,3679178.87500,91.00486,91.97947,1122.28542,925.55954,27787138518.28278,40744316108.13617,68531454626.41895,296.48599,359.01763,465.61529,-6931433474.20233,43753450052.67875,24778004573.74020,156.53295,0.65855,8.47252,97.16297,0.00947,1.48499,0.00000,
sponge_clogged_rec0509.bmp,509.00000,2557,4000000.00000,322893.50000,8.07234,7998.82843,75810.96256,0.23479,126.27826,12.68000,0.10986,-742,3299,33256.50000,27572.04543,9.33778,3643850.00000,3677106.50000,91.09625,91.92766,1119.73317,927.38088,27852290708.83292,41231593047.19989,69083883756.03281,295.86436,359.97907,465.96207,-7099943864.30212,44296973176.86929,24786910579.16352,156.64787,0.66365,8.51839,97.00725,0.00948,1.48915,0.00000,
sponge_clogged_rec0508.bmp,508.00000,2551,4000000.00000,324696.62500,8.11742,7998.82843,75873.14633,0.23367,127.28210,12.73030,0.12443,-724,3275,36523.50000,28761.94615,10.11115,3638779.87500,3675303.37500,90.96950,91.88258,1117.71179,929.22823,27866097370.84753,41719527847.77893,69585625218.62647,295.10691,361.08628,466.33828,-7191347068.43646,44777543785.13878,24808081433.48769,156.96308,0.66781,8.55893,96.88022,0.00948,1.49294,0.00000,
sponge_clogged_rec0507.bmp,507.00000,2493,4000000.00000,326310.87500,8.15777,7998.82843,75349.38183,0.23091,130.89084,12.90951,0.14475,-897,3390,39776.12500,28694.47306,10.86521,3633913.00000,3673689.12500,90.84783,91.84223,1116.29176,931.42210,27779608664.17523,42150745487.53687,69930354151.71210,293.91512,362.04411,466.32825,-7313622409.87482,45218053070.09144,24712301081.62066,157.24699,0.67341,8.66128,97.51080,0.00942,1.49364,0.00000,
sponge_clogged_rec0506.bmp,506.00000,2483,4000000.00000,328462.12500,8.21155,7998.82843,74483.83854,0.22677,132.28438,12.97805,0.13776,-977,3460,35584.00000,28599.14211,9.77459,3635953.87500,3671537.87500,90.89885,91.78845,1115.25504,933.32279,27758655254.56433,42575135364.32886,70333790618.89319,292.80347,362.62273,466.07844,-7447856631.03552,45671779369.12196,24662011249.77122,157.42361,0.67824,8.81969,98.58616,0.00931,1.49354,0.00000,
sponge_clogged_rec0505.bmp,505.00000,2424,4000000.00000,330259.62500,8.25649,7998.82843,73953.37346,0.22392,136.24572,13.17093,0.15404,-1049,3473,41797.25000,28950.25481,11.23410,3627943.12500,3669740.37500,90.69858,91.74351,1114.09663,935.16129,27706340479.94171,43026477285.11292,70732817765.05463,291.72483,363.53959,466.11630,-7520845190.95123,46101387239.21461,24631430525.84002,157.76272,0.68243,8.93156,99.24471,0.00924,1.49720,0.00000,
sponge_clogged_rec0504.bmp,504.00000,2390,4000000.00000,331948.50000,8.29871,7998.82843,73405.51855,0.22114,138.89059,13.29816,0.15526,-997,3387,40444.25000,28431.06895,10.86064,3627607.25000,3668051.50000,90.69018,91.70129,1112.64930,936.77824,27708588222.23999,43502627845.04651,71211216067.28650,290.95750,364.56930,466.44082,-7636114117.65601,46590741656.84333,24620474410.44317,157.98115,0.68670,9.04424,99.93939,0.00918,1.49155,0.00000,
sponge_clogged_rec0503.bmp,503.00000,2421,4000000.00000,333091.50000,8.32729,7998.82843,73805.36632,0.22158,137.58426,13.23547,0.15944,-959,3380,42600.37500,28962.63958,11.33918,3624308.12500,3666908.50000,90.60770,91.67271,1111.10800,938.22944,27648673174.00153,43957250857.12378,71605924031.12531,290.13527,365.82943,466.91504,-7715933930.77600,47029184128.79865,24576739902.32666,158.29109,0.69095,9.02621,99.36699,0.00923,1.49179,0.00000,
sponge_clogged_rec0502.bmp,502.00000,2365,4000000.00000,333886.25000,8.34716,7998.82843,74308.66992,0.22256,141.17812,13.40722,0.13833,-961,3326,51377.75000,29890.60214,13.33573,3614736.00000,3666113.75000,90.36840,91.65284,1110.27026,939.60389,27593544908.46643,44255456222.79907,71849001131.26550,289.51069,366.64373,467.16599,-7797081836.01935,47334991673.34824,24514009457.91726,158.44796,0.69435,8.98647,98.67257,0.00929,1.49709,0.00000,
sponge_clogged_rec0501.bmp,501.00000,2483,4000000.00000,334953.50000,8.37384,7998.82843,75038.15434,0.22403,134.89871,13.10566,0.12831,-865,3348,35537.75000,28360.46592,9.59206,3629508.75000,3665046.50000,90.73772,91.62616,1109.69593,940.30655,27696789176.49500,44599727601.59900,72296516778.09399,289.59562,367.48818,467.88159,-7860007282.56256,47689794089.83876,24606722688.25523,158.53833,0.69572,8.92755,97.68488,0.00938,1.50298,0.00000,
sponge_clogged_rec0500.bmp,500.00000,2487,4000000.00000,335684.00000,8.39210,7998.82843,74692.65982,0.22251,134.97547,13.10939,0.13972,-794,3281,33337.37500,27044.27379,9.03400,3630978.62500,3664316.00000,90.77447,91.60790,1109.01587,941.09657,27688814726.92035,44943123865.58148,72631938592.50183,289.20822,368.45977,468.40581,-7983169608.46387,48070066154.81995,24561872437.68189,158.61013,0.69931,8.98841,98.11716,0.00934,1.50099,0.00000,
sponge_clogged_rec0499.bmp,499.00000,2461,4000000.00000,336120.62500,8.40302,7998.82843,73811.47692,0.21960,136.57888,13.18703,0.12405,-793,3254,39646.75000,27406.84947,10.55088,3624232.62500,3663879.37500,90.60582,91.59698,1108.30903,941.64889,27644725089.83746,45255715456.34973,72900440546.18720,288.75510,369.45388,468.90903,-8064633770.10687,48390700299.80505,24509740246.38214,158.75728,0.70250,9.10754,99.27669,0.00923,1.50492,0.00000,
sponge_clogged_rec0498.bmp,498.00000,2521,4000000.00000,336968.50000,8.42421,7998.82843,73272.21495,0.21745,133.66462,13.04558,0.12757,-747,3268,38577.87500,26499.48995,10.27247,3624453.62500,3663031.50000,90.61134,91.57579,1107.61746,942.42161,27645657588.85730,45570313047.19067,73215970636.04797,288.38229,370.25090,469.30808,-8123559052.74988,48704080969.45237,24511889666.59560,158.90523,0.70478,9.19772,99.98419,0.00916,1.50720,0.00000,
sponge_clogged_rec0497.bmp,497.00000,2486,4000000.00000,338271.12500,8.45678,7998.82843,73230.11444,0.21648,136.07044,13.16246,0.09304,-784,3270,42250.25000,26954.69305,11.10325,3619478.62500,3661728.87500,90.48697,91.54322,1107.85558,943.64811,27722708257.03851,45896218358.34723,73618926615.38574,288.21913,370.84586,469.67746,-8116213018.20953,48993142190.01517,24625784425.37057,159.11452,0.70524,9.23858,100.00609,0.00915,1.49564,0.00000,
sponge_clogged_rec0496.bmp,496.00000,2353,4000000.00000,339607.00000,8.49018,7998.82843,72863.77425,0.21455,144.32937,13.55603,0.07431,-909,3262,47021.00000,27799.09925,12.16182,3613372.00000,3660393.00000,90.33430,91.50983,1107.34090,944.11161,27795130987.34876,46146722928.02216,73941853915.37091,288.02415,371.12052,469.77479,-8162492737.07983,49251868264.12155,24689985651.24936,159.17237,0.70619,9.32170,100.47223,0.00911,1.49832,0.00000,
sponge_clogged_rec0495.bmp,495.00000,2337,4000000.00000,340701.12500,8.51753,7998.82843,72425.04215,0.21258,145.78568,13.62425,0.11487,-931,3268,48380.37500,27190.47480,12.43451,3610918.50000,3659298.87500,90.27296,91.48247,1106.60687,943.83653,27843673530.90857,46429165693.11346,74272839224.02203,287.79108,371.62892,470.03379,-8243438715.00946,49558553550.10562,24714285673.91641,159.21215,0.70803,9.40838,101.05065,0.00905,1.49770,0.00000,
sponge_clogged_rec0494.bmp,494.00000,2248,4000000.00000,341048.75000,8.52622,7998.82843,71957.55478,0.21099,151.71208,13.89841,0.12427,-1000,3248,78469.12500,28814.38980,18.70460,3580482.12500,3658951.25000,89.51205,91.47378,1106.63959,943.45667,27782445829.26062,46480130589.56690,74262576418.82752,287.32068,371.63390,469.74986,-8310971476.66504,49640209055.54942,24622367363.27810,159.18171,0.70992,9.47916,101.69749,0.00899,1.49680,0.00000,
sponge_clogged_rec0493.bmp,493.00000,2115,4000000.00000,341320.25000,8.53301,7998.82843,71311.33948,0.20893,161.38073,14.33445,0.11725,-1179,3294,79846.87500,29074.35531,18.95848,3578832.87500,3658679.75000,89.47082,91.46699,1107.55406,943.63239,27657998643.38593,46467903044.64917,74125901688.03510,286.56791,371.44432,469.13969,-8439135453.54156,49699094761.34406,24426806926.69104,159.04906,0.71310,9.57268,102.61144,0.00891,1.49755,0.00000,
sponge_clogged_rec0492.bmp,492.00000,2022,4000000.00000,341695.00000,8.54237,7998.82843,70778.21250,0.20714,168.98863,14.66844,0.12292,-1225,3247,96798.12500,30565.56974,22.07518,3561506.87500,3658305.00000,89.03767,91.45762,1108.46673,943.52361,27574343116.03430,46493561036.77203,74067904152.80634,285.97249,371.33688,468.69109,-8538067085.63385,49776902725.36493,24291001427.44141,158.96559,0.71554,9.65537,103.37376,0.00885,1.49046,0.00000,
sponge_clogged_rec0491.bmp,491.00000,2042,4000000.00000,342404.75000,8.56012,7998.82843,70701.91394,0.20649,167.68107,14.61158,0.13694,-1267,3309,63329.50000,27980.11859,15.60862,3594265.75000,3657595.25000,89.85664,91.43988,1108.95168,943.47147,27594339030.03601,46649853685.19183,74244192715.22784,285.76952,371.56179,468.74554,-8644507935.71857,49986997334.45459,24257195380.77326,158.89131,0.71745,9.68587,103.46524,0.00884,1.50539,0.00000,
sponge_clogged_rec0490.bmp,490.00000,2000,4000000.00000,342969.12500,8.57423,7998.82843,70235.06408,0.20479,171.48456,14.77636,0.08154,-1247,3247,76709.75000,28578.36837,18.27820,3580321.12500,3657030.87500,89.50803,91.42577,1110.04061,943.44272,27669577493.84552,46816705471.81775,74486282965.66327,285.89920,371.88795,469.08315,-8697777713.63245,50177764191.16654,24308518774.49673,158.87211,0.71802,9.76632,104.13690,0.00878,1.50591,0.00000,
sponge_clogged_rec0489.bmp,489.00000,1965,4000000.00000,343221.37500,8.58053,7998.82843,69827.81935,0.20345,174.66737,14.91286,0.10783,-1241,3206,62039.25000,27734.64846,15.30848,3594739.37500,3656778.62500,89.86848,91.41947,1110.59404,943.10731,27715210362.72809,46912913478.09784,74628123840.82593,286.01322,372.11161,469.32996,-8738095681.03198,50294519052.47650,24333604788.34943,158.84378,0.71845,9.83051,104.73701,0.00873,1.50472,0.00000,
sponge_clogged_rec0488.bmp,488.00000,1898,4000000.00000,343677.37500,8.59193,7998.82843,69708.45687,0.20283,181.07343,15.18387,0.05617,-1271,3169,62721.25000,27515.73677,15.43343,3593601.37500,3656322.62500,89.84003,91.40807,1110.53109,942.84978,27751586021.52411,46989572477.99170,74741158499.51581,286.00592,372.16186,469.36535,-8797813842.86774,50406167427.45679,24334991072.05903,158.77652,0.71918,9.86042,104.90327,0.00871,1.36463,0.00000,
sponge_clogged_rec0487.bmp,487.00000,1965,4000000.00000,344436.87500,8.61092,7998.82843,69636.55023,0.20218,175.28594,14.93924,0.10045,-1153,3118,62753.00000,27529.54586,15.41124,3592810.12500,3655563.12500,89.82025,91.38908,1110.84102,942.07843,27830733365.30298,47073421379.86700,74904154745.16998,286.07007,372.04714,469.31350,-8861726221.90393,50532614522.81094,24371540222.35904,158.67671,0.71952,9.89242,104.98978,0.00870,1.49876,0.00000,
sponge_clogged_rec0486.bmp,486.00000,1868,4000000.00000,345260.87500,8.63152,7998.82843,68859.74201,0.19944,184.82916,15.34053,0.11306,-1179,3047,50004.00000,25841.71412,12.65076,3604735.12500,3654739.12500,90.11838,91.36848,1111.39888,941.55289,27963488374.87042,47133866546.53107,75097354921.40149,286.39302,371.82046,469.33082,-8966767822.17303,50674178403.06018,24423176518.34131,158.45461,0.71975,10.02795,106.15024,0.00861,1.48767,0.00000,
sponge_clogged_rec0485.bmp,485.00000,1962,4000000.00000,345697.12500,8.64243,7998.82843,68939.59987,0.19942,176.19629,14.97799,0.08433,-1089,3051,36812.12500,24844.33021,9.62385,3617490.75000,3654302.87500,90.43727,91.35757,1111.52439,941.29564,28055158975.95209,47265833155.71368,75320992131.66577,286.67042,372.09186,469.71511,-9095044359.88367,50888584836.26724,24432407295.39853,158.28154,0.72103,10.02899,106.01462,0.00862,1.48737,0.00000,
sponge_clogged_rec0484.bmp,484.00000,1911,4000000.00000,346558.37500,8.66396,7998.82843,68453.64446,0.19752,181.34923,15.19543,0.03363,-1134,3045,117878.87500,29812.16440,25.38101,3535562.75000,3653441.62500,88.38907,91.33604,1111.79995,940.78145,28223102930.99439,47402085716.99908,75625188647.99347,287.15185,372.14138,470.04829,-9174584034.91541,51084042526.44212,24541146121.55135,158.13335,0.72083,10.12534,106.74206,0.00856,1.48985,0.00000,
sponge_clogged_rec0483.bmp,483.00000,1966,4000000.00000,347484.12500,8.68710,7998.82843,68797.28111,0.19799,176.74676,15.00137,0.08503,-1069,3035,117889.37500,29829.01722,25.33221,3534626.50000,3652515.87500,88.36566,91.31290,1112.70766,940.26156,28354886702.16699,47485800061.64783,75840686763.81482,287.44214,371.97895,470.09714,-9205248896.56122,51195680241.64969,24645006522.16513,158.04968,0.72015,10.10168,106.18198,0.00860,1.49534,0.00000,
sponge_clogged_rec0482.bmp,482.00000,1961,4000000.00000,348326.25000,8.70816,7998.82843,69240.50860,0.19878,177.62685,15.03867,0.10680,-1086,3047,49893.50000,26130.81672,12.52914,3601780.25000,3651673.75000,90.04451,91.29184,1113.42635,939.78918,28461563869.63763,47508359438.64935,75969923308.28699,287.64978,371.63763,469.95417,-9249227085.95496,51260627628.00311,24709295680.28388,157.91837,0.71970,10.06134,105.47796,0.00866,1.49815,0.00000,
sponge_clogged_rec0481.bmp,481.00000,1869,4000000.00000,348956.12500,8.72390,7998.82843,69171.62426,0.19822,186.70740,15.41828,0.09921,-1097,2966,66425.25000,27177.64933,15.99139,3584618.62500,3651043.87500,89.61547,91.27610,1114.18207,939.69598,28463954432.17163,47519977359.57373,75983931791.74536,287.39587,371.33939,469.56292,-9308972852.66418,51312625715.26817,24671306076.47720,157.83311,0.72055,10.08957,105.56479,0.00865,1.50017,0.00000,
sponge_clogged_rec0480.bmp,480.00000,1833,4000000.00000,350154.75000,8.75387,7998.82843,68879.98465,0.19671,191.02823,15.59566,0.02269,-1260,3093,81660.12500,28107.23425,18.91091,3568185.12500,3649845.25000,89.20463,91.24613,1114.32767,939.52709,28564917780.81726,47627200468.78320,76192118249.60046,287.41390,371.12379,469.40347,-9350519929.42151,51448020713.62643,24744097535.97403,157.77404,0.72045,10.16710,105.97695,0.00861,1.50008,0.00000,
sponge_clogged_rec0479.bmp,479.00000,1851,4000000.00000,351352.25000,8.78381,7998.82843,68470.99980,0.19488,189.81753,15.54616,0.06049,-1187,3038,132905.75000,32113.67443,27.44524,3515742.00000,3648647.75000,87.89355,91.21619,1114.48386,938.88541,28771123839.78210,47738254983.57330,76509378823.35541,287.92783,370.88434,469.52916,-9373841129.44562,51589115288.95228,24920263534.40313,157.66669,0.71899,10.26280,106.57498,0.00856,1.49367,0.00000,
sponge_clogged_rec0478.bmp,478.00000,1921,4000000.00000,352739.50000,8.81849,7998.82843,68310.85766,0.19366,183.62285,15.29039,0.06272,-1133,3054,141610.87500,32212.74550,28.64585,3505649.62500,3647260.50000,87.64124,91.18151,1114.47915,938.32052,28962703825.68622,47865743293.30676,76828447118.99298,288.29607,370.62232,469.54822,-9379256837.07501,51729691410.62450,25098755708.36849,157.60994,0.71750,10.32748,106.78421,0.00854,1.49280,0.00000,
sponge_clogged_rec0477.bmp,477.00000,1875,4000000.00000,354119.50000,8.85299,7998.82843,68237.55406,0.19270,188.86373,15.50706,0.26096,-1185,3060,140262.50000,32010.16981,28.37128,3505618.00000,3645880.50000,87.64045,91.14701,1114.63249,938.31770,29109914155.86823,47922394592.99335,77032308748.86157,288.46050,370.11369,469.24791,-9419745423.88843,51828139910.03632,25204168838.82526,157.47945,0.71673,10.37902,106.85848,0.00853,1.49149,0.00000,
sponge_clogged_rec0476.bmp,476.00000,1819,4000000.00000,355571.50000,8.88929,7998.82843,66951.80557,0.18829,195.47636,15.77619,0.26957,-1228,3047,64691.12500,27401.23006,15.39302,3579737.37500,3644428.50000,89.49343,91.11071,1114.96034,938.13408,29234988312.25482,47964896668.38104,77199884980.63586,288.44126,369.46021,468.72082,-9430158295.64429,51890173949.48111,25309711031.15476,157.40061,0.71571,10.62172,108.86722,0.00837,1.49429,0.00000,
sponge_clogged_rec0475.bmp,475.00000,1700,4000000.00000,356600.87500,8.91502,7998.82843,66848.24922,0.18746,209.76522,16.34262,0.24432,-1395,3095,83924.75000,29168.21614,19.05105,3559474.37500,3643399.12500,88.98686,91.08498,1115.02322,938.30966,29292487443.83881,48013238514.00879,77305725957.84760,288.32709,369.13720,468.39597,-9482856153.62677,51977321353.96459,25328404603.88300,157.31379,0.71603,10.66897,109.00507,0.00836,1.48453,0.00000,
sponge_clogged_rec0474.bmp,474.00000,1737,4000000.00000,357361.12500,8.93403,7998.82843,66531.06337,0.18617,205.73467,16.18485,0.23659,-1249,2986,129276.75000,31175.91585,26.56529,3513362.12500,3642638.87500,87.83405,91.06597,1115.64465,938.76718,29355846411.39410,48012445258.13904,77368291669.53314,288.29408,368.69338,468.02594,-9575438618.41956,52052249472.42632,25316042197.10683,157.12549,0.71669,10.74268,109.50190,0.00832,1.48994,0.00000,
sponge_clogged_rec0473.bmp,473.00000,1728,4000000.00000,358678.87500,8.96697,7998.82843,66948.56798,0.18665,207.56879,16.25684,0.24541,-1248,2976,119778.75000,30155.40199,25.03435,3521542.37500,3641321.12500,88.03856,91.03303,1115.91539,939.26134,29541405493.50427,48067320743.38330,77608726236.88757,288.67467,368.22906,467.89498,-9657474377.50305,52186036979.12180,25422689257.76578,156.90274,0.71613,10.71506,108.77966,0.00837,1.49533,0.00000,
sponge_clogged_rec0472.bmp,472.00000,1801,4000000.00000,360343.25000,9.00858,7998.82843,67136.56503,0.18631,200.07954,15.96086,0.27036,-1160,2961,163110.00000,33743.43302,31.16038,3476546.75000,3639656.75000,86.91367,90.99142,1115.38685,939.80552,29793238488.84509,48235489620.57532,78028728109.42041,289.22855,368.01511,468.06867,-9741092461.13696,52427717067.20751,25601011042.21290,156.71464,0.71532,10.73463,108.42547,0.00839,1.49035,0.00000,
sponge_clogged_rec0471.bmp,471.00000,1850,4000000.00000,361861.50000,9.04654,7998.82843,67305.22693,0.18600,195.60081,15.78121,0.05311,-1124,2974,77359.62500,26824.07869,17.61291,3560778.87500,3638138.50000,89.01947,90.95346,1115.65270,940.24844,30052763291.38263,48346499118.64667,78399262410.02930,289.85629,367.64024,468.16239,-9789861148.94733,52597637547.19479,25801624862.83451,156.52764,0.71376,10.75285,108.10865,0.00841,1.49682,0.00000,
sponge_clogged_rec0470.bmp,470.00000,1808,4000000.00000,363445.50000,9.08614,7998.82843,67144.07974,0.18474,201.02074,15.99836,0.10916,-1171,2979,130535.62500,30656.47725,26.42523,3506018.87500,3636554.50000,87.65047,90.91386,1115.77988,941.15267,30193440041.02869,48463346314.96881,78656786355.99750,289.91252,367.29700,467.92772,-9835904655.70941,52751969050.72526,25904817305.27224,156.44197,0.71339,10.82584,108.32093,0.00839,1.49430,0.00000,
sponge_clogged_rec0469.bmp,469.00000,1836,4000000.00000,365898.12500,9.14745,7998.82843,67292.83205,0.18391,199.29092,15.92938,0.12829,-1179,3015,113416.00000,29411.44658,23.66214,3520685.87500,3634101.87500,88.01715,90.85255,1116.11529,942.72488,30696010730.55817,48684915792.47894,79380926523.03711,291.31679,366.87807,468.47091,-9746091771.31781,52952683330.06848,26428243192.96863,156.35162,0.70775,10.87480,108.00859,0.00841,1.49019,0.00000,
sponge_clogged_rec0468.bmp,468.00000,1742,4000000.00000,367868.00000,9.19670,7998.82843,67504.21178,0.18350,211.17566,16.39748,0.01006,-1283,3025,113753.25000,30014.94110,23.61882,3518378.75000,3632132.00000,87.95947,90.80330,1116.25306,944.65352,31205114536.49707,48776956459.71515,79982070996.21222,292.94777,366.25593,469.00086,-9716755722.69562,53090949578.67088,26891121417.54134,156.05999,0.70249,10.89911,107.61201,0.00844,1.48487,0.00000,
sponge_clogged_rec0467.bmp,467.00000,1638,4000000.00000,368583.25000,9.21458,7998.82843,67392.82491,0.18284,225.02030,16.92645,0.00863,-1470,3108,108854.50000,30144.76448,22.79973,3522562.25000,3631416.75000,88.06406,90.78542,1116.12100,945.79620,31381211223.37616,48718306792.51740,80099518015.89356,293.49365,365.68736,468.89846,-9811540342.44543,53142124897.45729,26957393118.43626,155.73038,0.70195,10.93835,107.76865,0.00842,1.48749,0.00000,
sponge_clogged_rec0466.bmp,466.00000,1664,4000000.00000,368772.12500,9.21930,7998.82843,67342.58227,0.18261,221.61786,16.79799,0.07401,-1458,3122,108511.25000,30148.93100,22.73518,3522716.62500,3631227.87500,88.06792,90.78070,1114.91880,945.08100,31222232359.17609,48662043699.49719,79884276058.67328,292.66936,365.37636,468.14019,-9974989089.34375,53191181852.53479,26693094206.13849,155.57960,0.70581,10.95212,107.84344,0.00842,1.49306,0.00000,
sponge_clogged_rec0465.bmp,465.00000,1582,4000000.00000,368229.12500,9.20573,7998.82843,66553.06337,0.18074,232.76177,17.21515,0.18602,-1619,3201,162300.50000,34638.89304,30.59217,3469470.37500,3631770.87500,86.73676,90.79427,1113.88268,943.90850,30948351385.84070,48399112510.14819,79347463895.98889,291.59695,364.65563,466.90739,-10177537721.14941,53079497126.44769,26267966769.54120,155.30353,0.71072,11.06573,109.13910,0.00832,1.49218,0.00000,
sponge_clogged_rec0464.bmp,464.00000,1470,4000000.00000,369231.25000,9.23078,7998.82843,66053.20846,0.17889,251.17772,17.88322,0.20591,-1670,3140,162044.00000,34472.26563,30.50095,3468724.75000,3630768.75000,86.71812,90.76922,1112.94171,944.31483,31030977284.81915,48389240101.98187,79420217386.80103,291.58327,364.11559,466.47718,-10358619423.30475,53224113220.71550,26196104166.08553,154.97924,0.71261,11.17981,109.93467,0.00826,1.49833,0.00000,
sponge_clogged_rec0463.bmp,463.00000,1462,4000000.00000,370893.25000,9.27233,7998.82843,65481.31192,0.17655,253.68895,17.97239,0.21516,-1637,3099,177548.75000,34993.39261,32.37330,3451558.00000,3629106.75000,86.28895,90.72767,1112.03000,945.04227,31290420254.79120,48550432580.94928,79840852835.74048,292.12173,363.87709,466.62795,-10465432510.02918,53485170573.09697,26355682262.64351,154.75484,0.71220,11.32822,110.84405,0.00819,1.48785,0.00000,
sponge_clogged_rec0462.bmp,462.00000,1510,4000000.00000,371959.75000,9.29899,7998.82843,65412.09158,0.17586,246.33096,17.70984,0.19743,-1556,3066,188605.37500,36217.43843,33.64558,3439434.87500,3628040.25000,85.98587,90.70101,1110.84282,945.96500,31400854917.48315,48738739040.16571,80139593957.64887,292.20001,364.03793,466.80238,-10559101869.19586,53731611966.11465,26407981991.53422,154.69287,0.71311,11.37281,110.92873,0.00818,1.49800,0.00000,
sponge_clogged_rec0461.bmp,461.00000,1508,4000000.00000,372549.62500,9.31374,7998.82843,64667.55038,0.17358,247.04882,17.73562,0.23537,-1502,3010,193670.75000,36571.97962,34.20413,3433779.62500,3627450.37500,85.84449,90.68626,1109.55131,946.96044,31453967981.32184,48844077587.22205,80298045568.54388,292.19052,364.11147,466.85379,-10666102933.16992,53910190242.27789,26387855326.26600,154.59354,0.71451,11.52200,112.18765,0.00808,1.49696,0.00000,
sponge_clogged_rec0460.bmp,460.00000,1477,4000000.00000,373547.25000,9.33868,7998.82843,64484.38177,0.17263,252.90944,17.94476,0.16830,-1543,3020,187614.62500,35243.95401,33.43325,3438838.12500,3626452.75000,85.97095,90.66132,1108.13940,947.57836,31541796945.09009,49002170069.59277,80543967014.68286,292.19437,364.19694,466.92286,-10709593492.29401,54089058095.75920,26454908918.92366,154.59302,0.71477,11.58567,112.47538,0.00806,1.48728,0.00000,
sponge_clogged_rec0459.bmp,459.00000,1475,4000000.00000,374270.25000,9.35676,7998.82843,64674.88133,0.17280,253.74254,17.97429,0.14350,-1542,3017,187560.75000,34985.74586,33.38384,3438169.00000,3625729.75000,85.95422,90.64324,1107.55463,947.91781,31631199754.69000,49065603099.47553,80696802854.16553,292.33531,364.09274,466.92982,-10728865491.48956,54172227226.46416,26524575627.70137,154.54693,0.71440,11.57390,112.12173,0.00808,1.49303,0.00000,
sponge_clogged_rec0458.bmp,458.00000,1447,4000000.00000,375278.62500,9.38197,7998.82843,64584.10464,0.17210,259.34943,18.17179,0.16696,-1633,3080,186311.87500,34799.67984,33.17575,3438409.50000,3624721.37500,85.96024,90.61803,1107.08502,948.63408,31754466084.42603,49105517958.39691,80859984042.82294,292.50949,363.74975,466.77155,-10742715602.08575,54238347781.26224,26621636261.56070,154.46170,0.71356,11.62139,112.24810,0.00807,1.49306,0.00000,
sponge_clogged_rec0457.bmp,457.00000,1403,4000000.00000,376624.62500,9.41562,7998.82843,64438.89858,0.17110,268.44236,18.48760,0.11388,-1704,3107,116928.37500,30680.45286,23.69115,3506447.00000,3623375.37500,87.66118,90.58438,1106.98337,949.46084,31885412937.27863,49189461959.95795,81074874897.23657,292.59172,363.41433,466.56177,-10715391543.11054,54309770005.85009,26765104891.38648,154.45938,0.71216,11.68936,112.45926,0.00805,1.49117,0.00000,
sponge_clogged_rec0456.bmp,456.00000,1445,4000000.00000,377124.75000,9.42812,7998.82843,64036.72491,0.16980,260.98599,18.22903,0.12949,-1631,3076,187238.62500,34695.79759,33.17696,3435636.62500,3622875.25000,85.89092,90.57188,1107.35934,949.45752,31999876540.55798,49060592921.74121,81060469462.29919,292.90417,362.67515,466.18250,-10654243041.98596,54178674409.64397,26881795052.65522,154.34132,0.70981,11.77839,113.14992,0.00800,1.49453,0.00000,
sponge_clogged_rec0455.bmp,455.00000,1407,4000000.00000,377228.12500,9.43070,7998.82843,63497.81618,0.16833,268.10812,18.47609,0.12310,-1593,3000,98599.00000,28748.27083,20.72160,3524172.87500,3622771.87500,88.10432,90.56930,1106.69880,949.41420,32085236897.06513,48943091704.25293,81028328601.31805,293.23130,362.16243,465.98950,-10628732608.26050,54079442551.87659,26948886049.44146,154.20777,0.70829,11.88161,114.10698,0.00794,1.48813,0.00000,
sponge_clogged_rec0454.bmp,454.00000,1452,4000000.00000,377181.62500,9.42954,7998.82843,63029.49324,0.16711,259.76696,18.18641,0.13373,-1495,2947,97357.37500,28291.06772,20.51620,3525461.00000,3622818.37500,88.13653,90.57046,1105.72916,949.37018,32146339051.23834,48876393334.10199,81022732385.34033,293.50251,361.90587,465.96093,-10638181004.29761,54044458010.76885,26978274374.57148,154.08936,0.70768,11.96842,114.95629,0.00788,1.49457,0.00000,
sponge_clogged_rec0453.bmp,453.00000,1437,4000000.00000,377407.12500,9.43518,7998.82843,62969.23335,0.16685,262.63544,18.28655,0.14667,-1524,2961,114818.00000,28945.29016,23.32632,3507774.87500,3622592.87500,87.69437,90.56482,1105.30330,949.06284,32278071294.37390,48809210962.75244,81087282257.12634,294.01818,361.55244,466.01165,-10647407413.04285,54022770525.64143,27064511731.48491,153.91107,0.70641,11.98703,115.05914,0.00787,1.49920,0.00000,
sponge_clogged_rec0452.bmp,452.00000,1427,4000000.00000,377961.25000,9.44903,7998.82843,62770.49115,0.16608,264.86423,18.36398,0.16320,-1511,2938,195495.87500,34313.29802,34.09076,3426542.87500,3622038.75000,85.66357,90.55097,1104.86653,948.86441,32366432640.81702,48844396797.91290,81210829438.72992,294.19155,361.40167,466.00412,-10652181807.79645,54072032815.86505,27138796622.86487,153.86017,0.70576,12.04264,115.40578,0.00785,1.49637,0.00000,
sponge_clogged_rec0451.bmp,451.00000,1320,4000000.00000,378109.50000,9.45274,7998.82843,62481.42304,0.16525,286.44659,19.09752,0.14041,-1614,2934,148984.25000,30832.89651,28.26523,3472906.25000,3621890.50000,86.82266,90.54726,1104.58735,948.86810,32417173961.42346,48811838838.89380,81229012800.31726,294.35989,361.20490,465.95786,-10678806502.61450,54076793257.57709,27152219542.74018,153.75540,0.70562,12.10310,115.93496,0.00781,1.49305,0.00000,
sponge_clogged_rec0450.bmp,450.00000,1290,4000000.00000,377787.50000,9.44469,7998.82843,62588.05046,0.16567,292.85853,19.31008,0.13347,-1688,2978,140158.87500,31774.49153,27.06050,3482053.62500,3622212.50000,87.05134,90.55531,1104.82616,948.64935,32423749040.97168,48541679572.83185,80965428613.80353,294.52636,360.37110,465.41713,-10682145222.60706,53863863275.29511,27101565338.50842,153.51606,0.70488,12.07219,115.74773,0.00782,1.49984,0.00000,
sponge_clogged_rec0449.bmp,449.00000,1305,4000000.00000,377501.75000,9.43754,7998.82843,62210.79562,0.16480,289.27337,19.19152,0.09012,-1585,2890,182288.25000,33044.81152,32.56368,3440210.00000,3622498.25000,86.00525,90.56246,1105.20125,947.98158,32525600207.27380,48304532398.09711,80830132605.37091,295.09203,359.61579,465.19117,-10637913670.40546,53659268148.38568,27170864456.98523,153.28099,0.70260,12.13621,116.45883,0.00778,1.48030,0.00000,
sponge_clogged_rec0448.bmp,448.00000,1305,4000000.00000,377624.25000,9.44061,7998.82843,61600.06056,0.16313,289.36724,19.19463,0.09842,-1544,2849,189806.75000,33154.17400,33.45019,3432569.00000,3622375.75000,85.81422,90.55939,1105.58102,947.75370,32687017121.32813,48132179953.09839,80819197074.42651,295.76239,358.89968,465.06384,-10633503259.56946,53551503090.82529,27267693983.60122,152.99451,0.70058,12.26052,117.60949,0.00770,1.47726,0.00000,
sponge_clogged_rec0447.bmp,447.00000,1276,4000000.00000,377281.62500,9.43204,7998.82843,61464.14678,0.16291,295.67525,19.40272,0.08012,-1535,2811,187859.75000,32271.15048,33.24120,3434858.62500,3622718.37500,85.87147,90.56796,1105.94044,947.65724,32782925869.95056,47916823172.36652,80699749042.31708,296.31693,358.24210,464.90981,-10600606248.58423,53374142820.28157,27325606222.03550,152.76005,0.69860,12.27648,117.88070,0.00768,1.47933,0.00000,
sponge_clogged_rec0446.bmp,446.00000,1254,4000000.00000,377213.75000,9.43034,7998.82843,61174.86041,0.16218,300.80841,19.57042,0.11582,-1539,2793,206817.87500,33750.58316,35.41210,3415968.37500,3622786.25000,85.39921,90.56966,1106.03625,947.78536,32891238005.57013,47807521145.35736,80698759150.92749,296.82233,357.85293,464.93249,-10582025950.04327,53295543056.74130,27403216094.18620,152.58796,0.69701,12.33231,118.44036,0.00765,1.48472,0.00000,
sponge_clogged_rec0445.bmp,445.00000,1211,4000000.00000,377478.87500,9.43697,7998.82843,61266.22585,0.16230,311.70840,19.92183,0.12510,-1587,2798,206636.87500,34634.44521,35.37601,3415884.25000,3622521.12500,85.39711,90.56303,1105.68713,948.24963,33058663310.57440,47784732799.70807,80843396110.28247,297.47286,357.64263,465.18637,-10617761812.51898,53342655703.74781,27500740406.53466,152.36996,0.69603,12.32258,118.25508,0.00766,1.48600,0.00000,
sponge_clogged_rec0444.bmp,444.00000,1266,4000000.00000,377207.50000,9.43019,7998.82843,61466.50717,0.16295,297.95221,19.47728,0.14411,-1520,2786,188453.12500,33784.40654,33.31558,3434339.37500,3622792.50000,85.85848,90.56981,1104.89802,948.39864,33208705621.66486,47648531174.33954,80857236796.00440,298.26095,357.26887,465.40374,-10662411135.55109,53305502792.97302,27551734003.03138,152.05169,0.69508,12.27359,117.87859,0.00768,1.48600,0.00000,
sponge_clogged_rec0443.bmp,443.00000,1251,4000000.00000,376777.87500,9.41945,7998.82843,61658.00464,0.16365,301.18135,19.58254,0.12291,-1509,2760,182200.12500,32998.74550,32.59522,3441022.00000,3623222.12500,86.02555,90.58055,1103.99174,948.52684,33363495424.04804,47489576530.55823,80853071954.60626,299.12919,356.87997,465.66252,-10698166436.31836,53245947311.52963,27607124643.07664,151.71660,0.69391,12.22154,117.52642,0.00771,1.48826,0.00000,
sponge_clogged_rec0442.bmp,442.00000,1322,4000000.00000,377233.87500,9.43085,7998.82843,61727.68588,0.16363,285.35089,19.06096,0.04849,-1443,2765,180872.25000,32484.37082,32.40822,3441893.87500,3622766.12500,86.04735,90.56915,1102.92890,948.92795,33601351702.68579,47464966728.79071,81066318431.47650,300.00054,356.55806,465.97637,-10793819451.59106,53361116720.79556,27705201710.68094,151.35432,0.69340,12.22252,117.37897,0.00772,1.47920,0.00000,
sponge_clogged_rec0441.bmp,441.00000,1324,4000000.00000,377750.25000,9.44376,7998.82843,61986.75695,0.16409,285.30986,19.05959,0.06371,-1468,2792,153777.37500,30236.30654,28.93121,3468472.37500,3622249.75000,86.71181,90.55624,1101.94786,949.28022,33853132529.82941,47402615043.49304,81255747573.32245,300.92179,356.08638,466.20965,-10892182164.33112,53455061763.68846,27800685809.63399,150.94043,0.69277,12.18810,116.87173,0.00775,1.48310,0.00000,
sponge_clogged_rec0440.bmp,440.00000,1244,4000000.00000,378533.75000,9.46334,7998.82843,61835.30111,0.16335,304.28758,19.68327,0.04631,-1529,2773,171357.50000,31671.53821,31.16207,3450108.75000,3621466.25000,86.25272,90.53666,1101.36282,949.75344,34056671767.82843,47352491283.22022,81409163051.04865,301.51593,355.53354,466.17159,-10975734950.94684,53536629758.75288,27872533292.29576,150.60147,0.69237,12.24329,117.13265,0.00773,1.48201,0.00000,
sponge_clogged_rec0439.bmp,439.00000,1276,4000000.00000,379129.00000,9.47823,7998.82843,61948.09504,0.16340,297.12304,19.45016,0.01960,-1413,2689,163202.50000,30512.91671,30.09276,3457668.50000,3620871.00000,86.44171,90.52178,1100.94080,950.10023,34255641738.70081,47297754842.91547,81553396581.61627,302.14549,355.03431,466.19874,-11008828257.57971,53571950463.41761,27981446118.19866,150.32015,0.69115,12.24021,116.90016,0.00774,1.47688,0.00000,
sponge_clogged_rec0438.bmp,438.00000,1228,4000000.00000,379554.37500,9.48886,7998.82843,61513.56395,0.16207,309.08337,19.83777,0.06977,-1461,2689,161290.12500,29769.47393,29.82190,3459155.50000,3620445.62500,86.47889,90.51114,1100.85376,950.27389,34455473037.94623,47221997519.20740,81677470557.15363,302.83912,354.53168,466.26628,-11005369432.91071,53561321225.91887,28116149331.23476,150.05715,0.68925,12.34051,117.71211,0.00769,1.48736,0.00000,
sponge_clogged_rec0437.bmp,437.00000,1243,4000000.00000,380465.12500,9.51163,7998.82843,61682.95082,0.16213,306.08618,19.74135,0.04708,-1391,2634,124026.75000,28462.83519,24.58449,3495508.12500,3619534.87500,87.38770,90.48837,1100.54714,950.37999,34741114374.77838,47146934371.49457,81888048746.27295,303.73147,353.82999,466.31370,-10974068142.84656,53549827165.96052,28338221580.31243,149.73829,0.68615,12.33615,117.35933,0.00771,1.48041,0.00000,
sponge_clogged_rec0436.bmp,436.00000,1290,4000000.00000,381289.50000,9.53224,7998.82843,61592.31626,0.16154,295.57326,19.39937,0.08559,-1372,2662,119774.00000,27431.95380,23.90396,3498936.50000,3618710.50000,87.47341,90.46776,1100.42676,950.83793,34974585291.18213,47178102276.13556,82152687567.31769,304.40457,353.54534,466.53666,-10933739961.36389,53597451012.78349,28555236554.53420,149.58222,0.68354,12.38107,117.50526,0.00770,1.48309,0.00000,
sponge_clogged_rec0435.bmp,435.00000,1310,4000000.00000,382230.75000,9.55577,7998.82843,61739.32131,0.16152,291.77920,19.27446,0.03921,-1370,2680,118429.37500,27212.00553,23.65464,3499339.87500,3617769.25000,87.48350,90.44423,1099.97446,951.41914,35243406823.78516,47266280460.24042,82509687284.02557,305.18554,353.42781,466.95763,-10921332308.82861,53721313552.11189,28788373731.91368,149.41487,0.68126,12.38208,117.19498,0.00772,1.48658,0.00000,
sponge_clogged_rec0434.bmp,434.00000,1268,4000000.00000,383663.62500,9.59159,7998.82843,61919.58834,0.16139,302.57384,19.62776,0.05724,-1457,2725,134581.12500,28091.26455,25.96864,3481755.25000,3616336.37500,87.04388,90.40841,1099.96539,952.32536,35534072168.41974,47480680846.04608,83014753014.46582,305.87613,353.57501,467.52058,-10892494334.12213,53930210223.53802,29084542790.92780,149.36990,0.67875,12.39232,116.80751,0.00774,1.49695,0.00000,
sponge_clogged_rec0433.bmp,433.00000,1231,4000000.00000,385274.00000,9.63185,7998.82843,62323.29100,0.16176,312.97644,19.96231,0.02879,-1548,2779,190591.12500,32595.44189,33.09649,3424134.87500,3614726.00000,85.60337,90.36815,1100.03696,952.90963,35889062655.59259,47716689448.16351,83605752103.75610,306.78088,353.73855,468.23655,-10845927760.38428,54156310305.94521,29449441797.81090,149.30086,0.67544,12.36372,115.99920,0.00779,1.48627,0.00000,
sponge_clogged_rec0432.bmp,432.00000,1244,4000000.00000,385851.00000,9.64627,7998.82843,62303.19346,0.16147,310.16961,19.87260,0.04052,-1536,2780,195368.75000,32902.02768,33.61358,3418780.25000,3614149.00000,85.46951,90.35372,1100.63938,952.35317,36241451444.85809,47726750853.10284,83968202297.96094,308.03583,353.49183,468.87370,-10801780638.07617,54217518111.43924,29750684186.52169,148.99843,0.67177,12.38624,116.01810,0.00779,1.47895,0.00000,
sponge_clogged_rec0431.bmp,431.00000,1294,4000000.00000,386959.75000,9.67399,7998.82843,62321.26662,0.16105,299.04154,19.51286,0.10576,-1445,2739,193242.12500,32868.83886,33.30602,3419798.12500,3613040.25000,85.49495,90.32601,1100.40208,951.54956,36612942378.75983,47830194870.38837,84443137249.14819,309.16286,353.36300,469.51793,-10809917351.11755,54399869060.31754,30043268188.83065,148.71106,0.66913,12.41822,115.94887,0.00779,1.48832,0.00000,
sponge_clogged_rec0430.bmp,430.00000,1333,4000000.00000,387808.00000,9.69520,7998.82843,61986.38942,0.15984,290.92873,19.24635,0.11784,-1389,2722,172391.50000,30631.74514,30.77323,3439800.50000,3612192.00000,85.99501,90.30480,1100.80921,950.64117,36942113377.38733,47890406719.36102,84832520096.74835,310.19382,353.18036,470.06018,-10835563089.33612,54556099801.78360,30276420294.96475,148.40150,0.66711,12.51268,116.54791,0.00775,1.48553,0.00000,
sponge_clogged_rec0429.bmp,429.00000,1360,4000000.00000,388692.62500,9.71732,7998.82843,62084.78848,0.15973,285.80340,19.07606,0.10412,-1406,2766,177300.00000,31484.88641,31.32550,3434007.37500,3611307.37500,85.85018,90.28268,1100.90638,950.40251,37211118807.82294,48020240459.42804,85231359267.25098,310.97469,353.26519,470.63951,-10853293699.11273,54740169801.83461,30491189465.41637,148.23585,0.66557,12.52135,116.33469,0.00776,1.48633,0.00000,
sponge_clogged_rec0428.bmp,428.00000,1276,4000000.00000,389502.75000,9.73757,7998.82843,61699.35998,0.15841,305.25294,19.71446,0.14950,-1454,2730,182807.87500,31661.61433,31.94207,3427689.37500,3610497.25000,85.69223,90.26243,1100.61052,950.26949,37473916034.65167,48165463169.97199,85639379204.62366,311.73523,353.41845,471.25732,-10888428131.64221,54949617970.38686,30689761234.23679,148.07458,0.66445,12.62583,117.03516,0.00771,1.48369,0.00000,
sponge_clogged_rec0427.bmp,427.00000,1346,4000000.00000,390098.62500,9.75247,7998.82843,61872.03913,0.15861,289.82067,19.20966,0.15615,-1296,2642,176485.00000,30598.26491,31.14898,3433416.37500,3609901.37500,85.83541,90.24753,1100.13372,950.15565,37704067679.24799,48301185514.20435,86005253193.45233,312.43068,353.62134,471.86967,-10873945785.40802,55098800518.50740,30906452674.94493,147.98932,0.66262,12.60985,116.68926,0.00773,1.48696,0.00000,
sponge_clogged_rec0426.bmp,426.00000,1291,4000000.00000,390685.25000,9.76713,7998.82843,61480.49288,0.15737,302.62219,19.62933,0.11887,-1357,2648,166164.87500,29700.96426,29.84014,3443149.87500,3609314.75000,86.07875,90.23287,1099.89908,950.00935,37906910776.16376,48466741430.68073,86373652206.84448,313.02694,353.95205,472.51235,-10898029213.86218,55296514233.56055,31077137973.28393,147.92471,0.66181,12.70924,117.41333,0.00769,1.48839,0.00000,
sponge_clogged_rec0425.bmp,425.00000,1223,4000000.00000,391485.50000,9.78714,7998.82843,60415.70486,0.15432,320.10262,20.18830,0.07583,-1349,2572,163643.00000,29329.47689,29.47840,3444871.50000,3608514.50000,86.12179,90.21286,1100.08134,949.75687,38092744518.90027,48604434800.08447,86697179318.98474,313.44751,354.06390,472.87481,-10902396461.82617,55451736223.61881,31245443095.36594,147.86893,0.66070,12.95973,119.45617,0.00755,1.48182,0.00000,
sponge_clogged_rec0424.bmp,424.00000,1220,4000000.00000,392386.12500,9.80965,7998.82843,59671.62456,0.15207,321.62797,20.23634,0.04851,-1391,2611,166602.37500,29297.03324,29.80426,3441011.50000,3607613.87500,86.02529,90.19035,1100.64176,948.88868,38274727715.99591,48787767615.98517,87062495331.98108,313.81436,354.30088,473.29543,-10892976909.95282,55626203141.12383,31436292190.85725,147.88006,0.65944,13.15151,120.91556,0.00746,1.48734,0.00000,
sponge_clogged_rec0423.bmp,423.00000,1129,4000000.00000,393183.00000,9.82958,7998.82843,58922.23055,0.14986,348.25775,21.05743,0.02067,-1524,2653,113263.75000,27073.67963,22.36439,3493553.25000,3606817.00000,87.33883,90.17042,1101.44591,948.32463,38413727230.07111,48963104856.04004,87376832086.11115,314.05859,354.56995,473.65879,-10840047760.29297,55743662930.58368,31633169155.52747,147.97361,0.65767,13.34583,122.42636,0.00737,1.48774,0.00000,
sponge_clogged_rec0422.bmp,422.00000,1116,4000000.00000,393468.87500,9.83672,7998.82843,58745.76251,0.14930,352.57068,21.18742,0.01298,-1480,2596,108474.37500,26797.87350,21.61088,3498056.75000,3606531.12500,87.45142,90.16328,1102.02441,947.73342,38541026848.10785,49033506758.81012,87574533606.91797,314.46028,354.69138,474.01607,-10778224997.07056,55774475309.05357,31800058297.86440,147.97712,0.65563,13.39565,122.78438,0.00734,1.48470,0.00000,
sponge_clogged_rec0421.bmp,421.00000,1108,4000000.00000,394148.87500,9.85372,7998.82843,58531.68935,0.14850,355.73003,21.28214,0.00834,-1470,2578,111689.12500,26877.99125,22.08002,3494162.00000,3605851.12500,87.35405,90.14628,1102.31722,947.31526,38777915115.62921,49193995304.77582,87971910420.40503,315.13667,354.94639,474.65573,-10684242188.54810,55871943295.76924,32099967124.63579,147.99347,0.65228,13.46788,123.21022,0.00732,1.47676,0.00000,
sponge_clogged_rec0420.bmp,420.00000,1089,4000000.00000,395307.75000,9.88269,7998.82843,58484.39288,0.14795,363.00069,21.49853,-0.00149,-1462,2551,106015.25000,25865.43576,21.14709,3498677.00000,3604692.25000,87.46693,90.11731,1102.73473,946.88560,39040620496.43085,49386522771.47211,88427143267.90295,315.72765,355.10639,475.16786,-10632094363.99646,56037312752.40047,32389830515.50249,147.97241,0.64961,13.51840,123.27023,0.00731,1.48122,0.00000,
sponge_clogged_rec0419.bmp,419.00000,1110,4000000.00000,396199.62500,9.90499,7998.82843,58864.41431,0.14857,356.93660,21.31820,-0.00076,-1514,2624,123300.00000,27355.95380,23.73438,3480500.37500,3603800.37500,87.01251,90.09501,1102.87031,946.16470,39298405361.59003,49507923189.74902,88806328551.33905,316.42754,355.16009,475.67329,-10568345189.70563,56139794269.82237,32666534281.51668,147.89082,0.64662,13.46143,122.44411,0.00736,1.49462,0.00000,
sponge_clogged_rec0418.bmp,418.00000,1180,4000000.00000,396822.75000,9.92057,7998.82843,58931.35753,0.14851,336.29047,20.69247,0.00496,-1463,2643,65305.12500,22971.74911,14.13140,3537872.12500,3603177.25000,88.44680,90.07943,1103.24901,945.57624,39450152229.24457,49568484162.54907,89018636391.79364,316.79945,355.11000,475.88339,-10469300445.33600,56136932400.57549,32881703991.21816,147.89580,0.64363,13.46729,122.28387,0.00737,1.49107,0.00000,
sponge_clogged_rec0417.bmp,417.00000,1196,4000000.00000,397696.12500,9.94240,7998.82843,58582.02239,0.14730,332.52184,20.57620,0.02720,-1387,2583,119360.75000,26529.80748,23.08465,3482943.12500,3602303.87500,87.07358,90.05760,1103.39219,944.76878,39693824941.11475,49653772076.35559,89347597017.47034,317.39464,354.98846,476.18921,-10396657426.89941,56201618007.08353,33145979010.38680,147.79715,0.64049,13.57741,122.98325,0.00732,1.49550,0.00000,
sponge_clogged_rec0416.bmp,416.00000,1195,4000000.00000,398929.87500,9.97325,7998.82843,57803.04765,0.14490,333.83253,20.61671,0.04547,-1419,2614,123368.87500,26909.06946,23.62037,3477701.25000,3601070.12500,86.94253,90.02675,1103.19651,944.14554,39928688285.39020,49782791645.59631,89711479930.98651,317.82047,354.87791,476.39078,-10393241366.03973,56357709551.22794,33353770379.75857,147.68195,0.63889,13.80307,124.59793,0.00723,1.49010,0.00000,
sponge_clogged_rec0415.bmp,415.00000,1139,4000000.00000,399861.87500,9.99655,7998.82843,57128.35717,0.14287,351.06398,21.14210,0.04825,-1412,2551,119354.75000,25969.60229,22.98747,3480783.37500,3600138.12500,87.01958,90.00345,1103.10249,943.74507,40078235738.22528,49908689325.52570,89986925063.75098,318.01991,354.88537,476.52943,-10395196516.08350,56492139196.64919,33494785867.10178,147.65324,0.63804,13.99872,126.03682,0.00714,1.48101,0.00000,
sponge_clogged_rec0414.bmp,414.00000,1181,4000000.00000,400636.62500,10.01592,7998.82843,57065.75414,0.14244,339.23508,20.78287,0.04463,-1369,2550,105656.37500,24860.96354,20.86862,3493707.00000,3599363.37500,87.34268,89.98408,1103.15042,943.24689,40162824255.16492,50043208865.88928,90206033121.05420,318.04329,355.01499,476.64156,-10394108460.87909,56611404402.03114,33594628719.02306,147.71058,0.63763,14.04123,126.14793,0.00713,1.47735,0.00000,
sponge_clogged_rec0413.bmp,413.00000,1157,4000000.00000,401315.50000,10.03289,7998.82843,57051.34498,0.14216,346.85869,21.01509,0.08839,-1327,2484,103221.37500,24854.88028,20.45864,3495463.12500,3598684.50000,87.38658,89.96711,1103.14030,943.07690,40209904634.91101,50135749615.64099,90345654250.55200,317.94830,355.02893,476.58857,-10373234211.31091,56672157003.49420,33673497247.05780,147.78405,0.63704,14.06857,126.15599,0.00713,1.47676,0.00000,
sponge_clogged_rec0412.bmp,412.00000,1205,4000000.00000,402043.00000,10.05108,7998.82843,56916.54094,0.14157,333.64564,20.61094,0.06427,-1248,2453,129451.00000,27287.88064,24.35606,3468506.00000,3597957.00000,86.71265,89.94893,1103.24639,942.83426,40258704224.18207,50198214304.49292,90456918528.67499,317.84885,354.92360,476.44375,-10308184932.45160,56672109982.56428,33784808546.11071,147.86976,0.63550,14.12746,126.42922,0.00711,1.47267,0.00000,
sponge_clogged_rec0411.bmp,411.00000,1174,4000000.00000,402136.25000,10.05341,7998.82843,56765.01193,0.14116,342.53514,20.88371,0.06738,-1289,2463,110396.25000,26049.51903,21.53937,3487467.50000,3597863.75000,87.18669,89.94659,1103.10672,942.98650,40144203900.30292,50163935142.35083,90308139042.65375,317.35511,354.75610,475.98967,-10268219504.52698,56579264720.26619,33728874322.38756,148.00388,0.63550,14.16845,126.76343,0.00710,1.47430,0.00000,
sponge_clogged_rec0410.bmp,410.00000,1148,4000000.00000,402809.87500,10.07025,7998.82843,57170.64144,0.14193,350.87968,21.13655,0.01612,-1393,2541,57273.75000,22204.22307,12.44855,3539916.37500,3597190.12500,88.49791,89.92975,1103.23170,942.39990,40090211251.63623,50154889513.11328,90245100764.74951,316.89566,354.44900,475.45447,-10216684735.45654,56511364372.88636,33733736391.86315,148.11153,0.63487,14.09149,125.84047,0.00715,1.47940,0.00000,
sponge_clogged_rec0409.bmp,409.00000,1179,4000000.00000,403251.37500,10.08128,7998.82843,58082.49339,0.14404,342.02831,20.86825,-0.01318,-1419,2598,109005.62500,27096.34868,21.27948,3487743.00000,3596748.62500,87.19357,89.91872,1103.88694,941.48129,40086778872.16547,50018553090.51074,90105331962.67621,316.73535,353.80301,474.86614,-10125417824.10541,56330259735.93658,33775072226.73963,148.06254,0.63278,13.88547,123.84966,0.00726,1.47482,0.00000,
sponge_clogged_rec0408.bmp,408.00000,1242,4000000.00000,403654.62500,10.09137,7998.82843,58821.18386,0.14572,325.00372,20.34226,0.03503,-1414,2656,104277.37500,27510.48071,20.52979,3492068.00000,3596345.37500,87.30170,89.90863,1104.34530,940.36617,40148172622.41492,49887569999.75116,90035742622.16608,316.83590,353.18127,474.47023,-9999017096.79297,56139665600.69180,33896077021.47427,147.98345,0.62946,13.72480,122.28062,0.00735,1.47911,0.00000,
sponge_clogged_rec0407.bmp,407.00000,1323,4000000.00000,404789.50000,10.11974,7998.82843,59026.50472,0.14582,305.96334,19.73739,0.09072,-1348,2671,109237.50000,27785.25741,21.25132,3485973.00000,3595210.50000,87.14933,89.88026,1104.58684,939.35452,40414468087.40472,49926098727.51794,90340566814.92267,317.43363,352.81603,474.59800,-9819918471.08734,56081221870.18247,34259344944.74020,147.92052,0.62379,13.71552,121.81682,0.00738,1.47974,0.00000,
sponge_clogged_rec0406.bmp,406.00000,1274,4000000.00000,404966.37500,10.12416,7998.82843,57880.47910,0.14293,317.87000,20.11777,0.09268,-1261,2535,105832.00000,26330.79825,20.71894,3489201.62500,3595033.62500,87.23004,89.87584,1103.81361,938.76051,40476253652.18811,49819250831.00897,90295504483.19708,317.56179,352.31139,474.30877,-9835854841.13934,56036596970.34860,34258907512.84848,147.70259,0.62340,13.99319,124.22266,0.00724,1.48079,0.00000,
sponge_clogged_rec0405.bmp,405.00000,1225,4000000.00000,405145.87500,10.12865,7998.82843,57205.32773,0.14120,330.73133,20.52073,0.09115,-1269,2494,101451.50000,25417.33822,20.02606,3493402.62500,3594854.12500,87.33507,89.87135,1102.79384,938.17286,40497886593.17535,49752729906.34100,90250616499.51636,317.55962,351.97965,474.06095,-9868637944.85352,56024989257.67829,34225627241.83807,147.56098,0.62378,14.16462,125.68249,0.00715,1.48284,0.00000,
sponge_clogged_rec0404.bmp,404.00000,1163,4000000.00000,405705.37500,10.14263,7998.82843,56791.43120,0.13998,348.84383,21.07515,0.06976,-1307,2470,51853.00000,22237.91441,11.33254,3542441.62500,3594294.62500,88.56104,89.85737,1101.67000,938.14311,40517865715.11700,49857583834.96417,90375449550.08118,317.40526,352.09224,474.04119,-9879282388.76904,56115112576.18468,34260336973.89650,147.64987,0.62407,14.28756,126.57877,0.00710,1.47509,0.00000,
sponge_clogged_rec0403.bmp,403.00000,1252,4000000.00000,406175.12500,10.15438,7998.82843,57141.72975,0.14068,324.42103,20.32402,0.07475,-1285,2537,49669.75000,22494.89926,10.89620,3544155.12500,3593824.87500,88.60388,89.84562,1100.87282,937.84035,40598413554.65009,49947021980.74268,90545435535.39276,317.54694,352.21529,474.22745,-9889552668.62854,56211290428.77425,34334145106.61851,147.64890,0.62385,14.21641,125.78635,0.00714,1.46998,0.00000,
sponge_clogged_rec0402.bmp,402.00000,1251,4000000.00000,406308.50000,10.15771,7998.82843,57210.50645,0.14081,324.78697,20.33548,0.05664,-1418,2669,50492.37500,23255.88115,11.05348,3543199.12500,3593691.50000,88.57998,89.84229,1100.29379,937.54275,40574711587.96948,50015121132.38190,90589832720.35138,317.42664,352.42468,474.30247,-9917999882.35840,56278861678.59473,34310971041.75665,147.72543,0.62477,14.20398,125.63047,0.00715,1.47602,0.00000,
sponge_clogged_rec0401.bmp,401.00000,1149,4000000.00000,406548.75000,10.16372,7998.82843,56623.89923,0.13928,353.82833,21.22518,0.02336,-1517,2666,48673.75000,22811.05568,10.69230,3544777.50000,3593451.25000,88.61944,89.83628,1099.24729,937.33763,40520574851.79187,50187030465.91296,90707605317.70483,317.11167,352.91504,474.45636,-9992994539.89197,56454254492.41550,34253350825.28934,147.90564,0.62710,14.35962,126.92348,0.00708,1.47685,0.00000,
sponge_clogged_rec0400.bmp,400.00000,1167,4000000.00000,406683.25000,10.16708,7998.82843,56184.00270,0.13815,348.48608,21.06434,-0.24748,-1367,2534,44015.12500,21513.45647,9.76598,3549301.62500,3593316.75000,88.73254,89.83292,1098.27234,937.32864,40465404423.67969,50385796558.77454,90851200982.45422,316.81317,353.52111,474.70807,-10001273649.82166,56589337304.99740,34261863677.45683,148.18970,0.62813,14.47683,127.91245,0.00702,1.46726,0.00000,
sponge_clogged_rec0399.bmp,399.00000,1204,4000000.00000,407021.25000,10.17553,7998.82843,55658.02290,0.13674,338.05752,20.74676,-0.22490,-1219,2423,52853.87500,21748.51030,11.49309,3540124.87500,3592978.75000,88.50312,89.82447,1097.18353,937.75253,40446135366.53937,50596074898.61823,91042210265.15759,316.57993,354.08154,474.97009,-9986757070.97662,56723365392.04947,34318844873.10812,148.46915,0.62847,14.62579,129.10910,0.00696,1.46893,0.00000,
sponge_clogged_rec0398.bmp,398.00000,1156,4000000.00000,407187.50000,10.17969,7998.82843,55262.43502,0.13572,352.23832,21.17744,-0.22773,-1274,2430,43383.62500,20506.89385,9.62859,3549428.87500,3592812.50000,88.73572,89.82031,1096.33735,938.47323,40351778864.85205,50861993156.60571,91213772021.45776,316.13564,354.92681,475.30494,-9983436262.94397,56888958104.58249,34324813916.87527,148.88077,0.62979,14.73650,130.02730,0.00691,1.47060,0.00000,
sponge_clogged_rec0397.bmp,397.00000,1161,4000000.00000,407343.25000,10.18358,7998.82843,55359.61670,0.13590,350.85551,21.13583,-0.22843,-1250,2411,51318.00000,20910.53346,11.18865,3541338.75000,3592656.75000,88.53347,89.81642,1095.35981,939.37042,40298108167.54236,51155114221.83020,91453222389.37256,315.85298,355.86655,475.81941,-9994912350.59650,57100569081.53539,34352653307.83717,149.25378,0.63118,14.71626,129.79341,0.00692,1.48084,0.00000,
sponge_clogged_rec0396.bmp,396.00000,1201,4000000.00000,407693.62500,10.19234,7998.82843,55607.74577,0.13640,339.46180,20.78981,-0.21611,-1290,2491,52403.00000,21454.13562,11.38956,3539903.37500,3592306.37500,88.49758,89.80766,1094.26982,940.06215,40238871150.65765,51501561253.47504,91740432404.13269,315.51336,356.94809,476.40384,-9974481667.49567,57324574832.00422,34415857572.12847,149.72400,0.63216,14.66320,129.20165,0.00695,1.48148,0.00000,
sponge_clogged_rec0395.bmp,395.00000,1322,4000000.00000,408012.25000,10.20031,7998.82843,55720.61583,0.13657,308.63256,19.82330,0.12166,-1202,2524,53670.87500,21354.43714,11.62505,3538316.87500,3591987.75000,88.45792,89.79969,1093.52035,940.72275,40210962859.59924,51864522594.95844,92075485454.55768,315.26474,358.04561,477.06238,-9949147115.86072,57567568916.75090,34507916537.80678,150.17782,0.63290,14.64493,128.92850,0.00697,1.47790,0.00000,
sponge_clogged_rec0394.bmp,394.00000,1298,4000000.00000,407873.87500,10.19685,7998.82843,55684.89296,0.13652,314.23257,20.00233,0.13699,-1238,2536,95045.12500,23540.69529,18.89869,3497081.00000,3592126.12500,87.42703,89.80315,1093.38630,940.96031,40123691148.89246,52015722371.83728,92139413520.72974,314.97616,358.62830,477.30938,-9898926271.07599,57617167215.89673,34522246304.83301,150.49605,0.63311,14.64935,129.01618,0.00696,1.47643,0.00000,
sponge_clogged_rec0393.bmp,393.00000,1311,4000000.00000,408436.12500,10.21090,7998.82843,55398.38329,0.13564,311.54548,19.91663,0.12946,-1178,2489,101925.75000,23278.20287,19.97127,3489638.12500,3591563.87500,87.24095,89.78910,1093.30130,941.35564,40057042068.27930,52263374255.64453,92320416323.92383,314.48708,359.22131,477.43280,-9850164561.98901,57747890340.26407,34572525983.65976,150.89119,0.63350,14.74542,129.66313,0.00692,1.47700,0.00000,
sponge_clogged_rec0392.bmp,392.00000,1307,4000000.00000,408478.37500,10.21196,7998.82843,55836.27983,0.13669,312.53127,19.94811,0.10302,-1208,2515,100090.87500,23173.35720,19.68087,3491430.75000,3591521.62500,87.28577,89.78804,1093.94725,941.63724,39985178263.43164,52452919539.08038,92438097802.51202,314.20524,359.87257,477.73759,-9766829762.97272,57805770040.04323,34632327762.46880,151.27443,0.63315,14.63129,128.64473,0.00698,1.47795,0.00000,
sponge_clogged_rec0391.bmp,391.00000,1308,4000000.00000,407784.37500,10.19461,7998.82843,56870.22514,0.13946,311.76175,19.92354,0.08596,-1259,2567,99540.00000,24083.48627,19.62058,3492675.62500,3592215.62500,87.31689,89.80539,1094.49100,941.49055,39856614476.86560,52540826860.26111,92397441337.12671,313.99289,360.51062,478.07891,-9673492359.39478,57765862293.61663,34631579043.51008,151.62477,0.63284,14.34087,126.33028,0.00711,1.47113,0.00000,
sponge_clogged_rec0390.bmp,390.00000,1288,4000000.00000,407928.12500,10.19820,7998.82843,57343.94505,0.14057,316.71438,20.08117,0.12569,-1408,2696,98760.12500,24488.93916,19.49130,3493311.75000,3592071.87500,87.33279,89.80180,1094.20685,941.37732,39830538492.29382,52727043632.96454,92557582125.25836,313.86765,361.12302,478.45871,-9664369659.97083,57896880498.30669,34660701626.95168,151.85599,0.63351,14.22742,125.28164,0.00717,1.48356,0.00000,
sponge_clogged_rec0389.bmp,389.00000,1290,4000000.00000,408096.00000,10.20240,7998.82843,57457.75118,0.14079,316.35349,20.06972,0.10370,-1447,2737,97555.12500,24662.56152,19.29297,3494348.87500,3591904.00000,87.35872,89.79760,1093.73623,941.80811,39741960235.11108,52990359275.22424,92732319510.33533,313.46225,361.95871,478.82428,-9680970251.86969,58096513726.77072,34635805783.56461,152.19093,0.63547,14.20508,125.02766,0.00718,1.47831,0.00000,
sponge_clogged_rec0388.bmp,388.00000,1222,4000000.00000,408422.62500,10.21057,7998.82843,56792.13177,0.13905,334.22473,20.62882,0.10421,-1443,2665,97120.12500,24324.48836,19.21106,3494457.25000,3591577.37500,87.36143,89.78943,1093.66294,942.44764,39671512413.03156,53233186941.47400,92904699354.50555,313.03999,362.61993,479.04827,-9704409957.10144,58291071171.54179,34613628182.96376,152.47173,0.63733,14.38307,126.48151,0.00710,1.48395,0.00000,
sponge_clogged_rec0387.bmp,387.00000,1225,4000000.00000,408346.00000,10.20865,7998.82843,56607.56619,0.13863,333.34367,20.60161,0.13391,-1345,2570,142249.00000,27681.52739,25.83551,3449405.00000,3591654.00000,86.23512,89.79135,1093.86382,943.04457,39569777222.80786,53314686276.64758,92884463499.45544,312.64607,362.90637,479.00793,-9647332168.89728,58287131462.33067,34597332037.12477,152.73244,0.63752,14.42726,126.89661,0.00708,1.48856,0.00000,
sponge_clogged_rec0386.bmp,386.00000,1265,4000000.00000,408382.50000,10.20956,7998.82843,57436.02117,0.14064,322.83202,20.27418,0.15303,-1336,2601,137860.62500,27183.38822,25.23796,3453756.87500,3591617.50000,86.34392,89.79044,1094.60755,943.19696,39520026077.99103,53337499229.57544,92857525307.56647,312.45834,362.99432,478.95207,-9513514410.35797,58186211250.72712,34671314056.83935,152.99362,0.63571,14.22043,125.06498,0.00718,1.47934,0.00000,
sponge_clogged_rec0385.bmp,385.00000,1307,4000000.00000,408362.00000,10.20905,7998.82843,57694.17759,0.14128,312.44223,19.94527,0.15578,-1263,2570,139153.62500,27626.19644,25.41546,3452484.37500,3591638.00000,86.31211,89.79095,1095.27247,943.52659,39423959477.85919,53392207064.68335,92816166542.54254,312.08797,363.19165,478.86018,-9382726768.29187,58104815582.90966,34711350959.63288,153.33126,0.63451,14.15609,124.50608,0.00721,1.48441,0.00000,
sponge_clogged_rec0384.bmp,384.00000,1342,4000000.00000,408315.62500,10.20789,7998.82843,58445.27723,0.14314,304.25904,19.68234,0.18218,-1363,2705,138424.62500,27969.44117,25.31817,3453259.75000,3591684.37500,86.33149,89.79211,1096.22484,943.31565,39357879028.51239,53432315116.64240,92790194145.15479,311.87409,363.38370,478.86654,-9227054836.73022,57999448789.05603,34790745356.09876,153.66588,0.63258,13.97258,122.90760,0.00731,1.48819,0.00000,
sponge_clogged_rec0383.bmp,383.00000,1343,4000000.00000,408650.25000,10.21626,7998.82843,59392.55349,0.14534,304.28165,19.68307,0.17278,-1394,2737,67317.25000,24431.46607,14.14325,3524032.50000,3591349.75000,88.10081,89.78374,1096.78582,943.62418,39374690573.55408,53592560257.89887,92967250831.45294,311.83859,363.80908,479.16631,-9103752129.22504,58034177671.81458,34933073159.63837,153.99278,0.63092,13.76099,120.93603,0.00742,1.49804,0.00000,
sponge_clogged_rec0382.bmp,382.00000,1351,4000000.00000,409559.75000,10.23899,7998.82843,59783.96474,0.14597,303.15303,19.64654,0.15519,-1460,2811,111433.00000,28062.21787,21.38859,3479007.25000,3590440.25000,86.97518,89.76101,1096.92454,944.41697,39440835884.80322,53873961552.21326,93314797437.01648,311.76950,364.37622,479.55213,-9079445362.99939,58255463524.00505,35059333913.01143,154.23926,0.63101,13.70132,120.11382,0.00747,1.49181,0.00000,
sponge_clogged_rec0381.bmp,381.00000,1508,4000000.00000,411060.50000,10.27651,7998.82843,59736.28350,0.14532,272.58654,18.62976,0.18971,-1226,2734,67763.87500,23803.78779,14.15214,3521175.62500,3588939.50000,88.02939,89.72349,1097.24720,945.59458,39621243820.17444,54209711807.24847,93830955627.42291,311.87435,364.79943,479.94191,-8991483600.58234,58493587628.87611,35337367998.54680,154.52514,0.62919,13.76251,120.15945,0.00747,1.49175,0.00000,
sponge_clogged_rec0380.bmp,380.00000,1474,4000000.00000,412465.75000,10.31164,7998.82843,59524.92102,0.14431,279.82751,18.87558,0.20281,-1192,2666,111297.62500,26983.15272,21.24960,3476236.62500,3587534.25000,86.90592,89.68836,1097.73081,946.23487,39815448585.80371,54467635413.95038,94283083999.75409,312.08967,365.02520,480.25343,-8906195979.64160,58673756511.38839,35609327488.36570,154.72008,0.62697,13.85859,120.53890,0.00744,1.48583,0.00000,
sponge_clogged_rec0379.bmp,379.00000,1531,4000000.00000,413368.12500,10.33420,7998.82843,59697.69772,0.14442,269.99878,18.54112,0.18769,-1155,2686,106422.62500,26286.82978,20.47413,3480209.25000,3586631.87500,87.00523,89.66580,1098.04192,946.17994,39963366189.79065,54581539825.14075,94544906014.93140,312.32637,365.00643,480.39302,-8906267018.15912,58793926103.69173,35750979911.23967,154.68731,0.62604,13.84871,120.15981,0.00746,1.48362,0.00000,
sponge_clogged_rec0378.bmp,378.00000,1516,4000000.00000,413543.87500,10.33860,7998.82843,59975.76077,0.14503,272.78620,18.63658,0.18692,-1241,2757,61486.75000,23400.97660,12.94374,3524969.37500,3586456.12500,88.12423,89.66140,1098.58736,945.70039,39972178157.51624,54553215272.23529,94525393429.75153,312.32192,364.86629,480.28366,-8900588052.21710,58768005424.79196,35757388004.95956,154.66054,0.62574,13.79037,119.59685,0.00750,1.48611,0.00000,
sponge_clogged_rec0377.bmp,377.00000,1405,4000000.00000,413349.87500,10.33375,7998.82843,59611.32008,0.14422,294.19920,19.35423,0.17057,-1393,2798,103378.12500,26819.29485,20.00629,3483272.00000,3586650.12500,87.08180,89.66625,1099.35466,945.23821,39944575700.65704,54541975404.46680,94486551105.12384,312.28571,364.91241,480.29515,-8862832979.56024,58724600735.30006,35761950369.82378,154.73603,0.62532,13.86817,120.33453,0.00745,1.48296,0.00000,
sponge_clogged_rec0376.bmp,376.00000,1331,4000000.00000,413615.37500,10.34038,7998.82843,59793.94750,0.14456,310.75535,19.89136,0.10705,-1421,2752,104462.50000,27162.27256,20.16347,3481922.12500,3586384.62500,87.04805,89.65962,1100.11792,944.68692,39958862097.06268,54617413735.60364,94576275832.66632,312.24970,365.05731,480.38184,-8771293277.23059,58718530288.86935,35857745543.79697,154.94103,0.62396,13.83469,119.95812,0.00747,1.48730,0.00000,
sponge_clogged_rec0375.bmp,375.00000,1319,4000000.00000,413705.00000,10.34263,7998.82843,60160.52318,0.14542,313.65049,19.98380,0.14101,-1412,2731,53038.00000,22948.10950,11.36343,3533257.00000,3586295.00000,88.33142,89.65738,1100.89782,944.24511,39959203855.43286,54637263415.45453,94596467270.88739,312.22628,365.09468,480.39502,-8605419419.22028,58608167388.23727,35988299882.65012,155.22940,0.62125,13.75337,119.22420,0.00752,1.48520,0.00000,
sponge_clogged_rec0374.bmp,374.00000,1370,4000000.00000,414456.62500,10.36142,7998.82843,60546.35370,0.14609,302.52308,19.62611,0.15862,-1421,2791,41749.25000,22515.65871,9.15141,3543794.12500,3585543.37500,88.59485,89.63858,1101.83587,943.83150,40021115729.31793,54714358900.04950,94735474629.36743,312.18601,365.02239,480.31391,-8434074783.39746,58552837500.66790,36182637128.69953,155.52898,0.61810,13.69056,118.43961,0.00757,1.48733,0.00000,
sponge_clogged_rec0373.bmp,373.00000,1416,4000000.00000,414966.00000,10.37415,7998.82843,61083.08581,0.14720,293.05508,19.31656,0.17884,-1462,2878,108848.12500,28749.94493,20.77991,3476185.87500,3585034.00000,86.90465,89.62585,1102.97145,943.68663,40054682814.87561,54727607026.94592,94782289841.82153,312.15048,364.87204,480.17656,-8286867716.65820,58458929377.91397,36323360463.90756,155.75942,0.61535,13.58694,117.38222,0.00764,1.48940,0.00000,
sponge_clogged_rec0372.bmp,372.00000,1429,4000000.00000,415442.62500,10.38607,7998.82843,61315.83812,0.14759,290.72262,19.23953,0.14813,-1439,2868,109913.87500,28272.87682,20.92177,3474643.50000,3584557.37500,86.86609,89.61393,1103.92210,943.23162,40126285592.05292,54768892370.26733,94895177962.32025,312.24597,364.79539,480.18041,-8133140313.87671,58390598378.97018,36504579583.35007,155.99648,0.61223,13.55091,116.92109,0.00766,1.48963,0.00000,
sponge_clogged_rec0371.bmp,371.00000,1518,4000000.00000,415954.75000,10.39887,7998.82843,61316.58033,0.14741,274.01499,18.67851,0.15400,-1359,2877,40069.12500,23314.15532,8.78663,3543976.12500,3584045.25000,88.59940,89.60113,1104.94459,942.83957,40235143512.51056,54702385259.83075,94937528772.34131,312.47417,364.34639,479.98791,-8008064272.02319,58260166719.91326,36677362052.42805,156.04563,0.60865,13.56745,116.90297,0.00766,1.48467,0.00000,
sponge_clogged_rec0370.bmp,370.00000,1517,4000000.00000,416890.12500,10.42225,7998.82843,61674.95500,0.14794,274.81221,18.70566,0.16668,-1393,2910,40237.12500,23477.35128,8.80217,3542872.75000,3583109.87500,88.57182,89.57775,1105.89465,942.47524,40356267297.38678,54693714209.14063,95049981506.52741,312.60220,363.91944,479.74732,-7851161888.64215,58156610525.83397,36893370980.69344,156.19926,0.60467,13.51894,116.19335,0.00771,1.49239,0.00000,
sponge_clogged_rec0369.bmp,369.00000,1596,4000000.00000,418053.62500,10.45134,7998.82843,62205.73884,0.14880,261.93836,18.26226,0.18716,-1317,2913,41429.62500,23382.35633,9.01657,3540516.75000,3581946.37500,88.51292,89.54866,1106.86846,941.65101,40597768129.87848,54716309369.45227,95314077499.33075,313.09673,363.48447,479.74006,-7704473502.96448,58106546567.80055,37207530931.53020,156.24883,0.59972,13.44100,115.16450,0.00778,1.49428,0.00000,
sponge_clogged_rec0368.bmp,368.00000,1623,4000000.00000,418711.25000,10.46778,7998.82843,62707.19172,0.14976,257.98598,18.12396,0.25915,-1342,2965,103506.25000,28819.06477,19.82052,3477782.50000,3581288.75000,86.94456,89.53222,1107.67733,941.04454,40738466221.30603,54588799646.18701,95327265867.49304,313.40619,362.79142,479.41741,-7598428768.61084,57944394274.55911,37382871592.93393,156.17294,0.59569,13.35449,114.22258,0.00784,1.49603,0.00000,
sponge_clogged_rec0367.bmp,367.00000,1603,4000000.00000,419463.50000,10.48659,7998.82843,63266.28422,0.15083,261.67405,18.25305,0.21804,-1399,3002,44861.87500,24753.67841,9.66173,3535674.62500,3580536.50000,88.39187,89.51341,1108.44244,941.01138,40813298260.19128,54554748906.14722,95368047166.33850,313.43669,362.38087,479.12676,-7481909990.86066,57842066877.77827,37525980288.56023,156.28081,0.59265,13.26025,113.18940,0.00791,1.48773,0.00000,
sponge_clogged_rec0366.bmp,366.00000,1656,4000000.00000,420377.25000,10.50943,7998.82843,64285.30774,0.15292,253.85100,17.97813,0.23828,-1413,3069,41954.62500,25316.68764,9.07457,3537668.12500,3579622.75000,88.44170,89.49057,1108.69837,941.48505,40794187188.70673,54564662688.40802,95358849877.11475,313.04509,362.04578,478.61714,-7348514180.67584,57749537129.37046,37609312747.74429,156.56791,0.59055,13.07849,111.36675,0.00804,1.49725,0.00000,
sponge_clogged_rec0365.bmp,365.00000,1611,4000000.00000,421958.12500,10.54895,7998.82843,65022.66726,0.15410,261.92311,18.26173,0.28581,-1533,3144,41527.62500,25828.38317,8.95985,3536514.25000,3578041.87500,88.41286,89.45105,1108.73405,942.16932,40866899418.44147,54657969068.27728,95524868486.71875,312.76433,361.70800,478.17801,-7262521599.87866,57777054581.16349,37747813905.55526,156.75759,0.58878,12.97880,110.05522,0.00813,1.49900,0.00000,
sponge_clogged_rec0364.bmp,364.00000,1591,4000000.00000,422993.50000,10.57484,7998.82843,65196.80226,0.15413,265.86644,18.39869,0.19841,-1665,3256,45934.00000,26421.30200,9.79554,3531072.50000,3577006.50000,88.27681,89.42516,1109.16548,943.19668,40839179839.15448,54705347449.24829,95544527288.40277,312.27576,361.42207,477.64219,-7220181518.97491,57782192326.00280,37762334962.39997,156.91896,0.58862,12.97590,109.72951,0.00815,1.50084,0.00000,
sponge_clogged_rec0363.bmp,363.00000,1595,4000000.00000,423548.87500,10.58872,7998.82843,65388.38299,0.15438,265.54788,18.38766,0.16230,-1651,3246,46510.25000,27001.13966,9.89455,3529940.87500,3576451.12500,88.24852,89.41128,1109.95956,944.01614,40787545080.76325,54761963577.11914,95549508657.88239,311.88026,361.37958,477.35155,-7100105728.27850,57736310152.73482,37813198505.14757,157.27042,0.58743,12.95487,109.39103,0.00817,1.49606,0.00000,
sponge_clogged_rec0362.bmp,362.00000,1676,4000000.00000,424334.12500,10.60835,7998.82843,66272.97000,0.15618,253.18265,17.95445,0.15792,-1547,3223,42335.87500,26532.93151,9.07191,3533330.00000,3575665.87500,88.33325,89.39165,1110.44362,944.57894,40814964669.20496,54858248267.55139,95673212936.75635,311.70941,361.37755,477.23840,-7004607856.25916,57754670028.15959,37918542908.59676,157.53479,0.58605,12.80565,107.90722,0.00828,1.50911,0.00000,
sponge_clogged_rec0361.bmp,361.00000,1732,4000000.00000,424745.50000,10.61864,7998.82843,66874.33963,0.15745,245.23412,17.67036,0.23341,-1508,3240,88590.87500,30297.08028,17.25786,3486663.62500,3575254.50000,87.16659,89.38136,1111.59708,944.81265,40821390932.02911,54786639089.46295,95608030021.49207,311.58341,360.96721,476.84542,-6923881767.36078,57637487324.89165,37970542696.60042,157.62101,0.58414,12.70279,106.92455,0.00836,1.51375,0.00000,
sponge_clogged_rec0360.bmp,360.00000,1795,4000000.00000,424842.75000,10.62107,7998.82843,67595.30427,0.15911,236.68120,17.35949,0.02708,-1481,3276,44907.75000,26675.54168,9.55992,3530249.50000,3575157.25000,88.25624,89.37893,1112.65535,944.81565,40844830969.84125,54670413013.56970,95515243983.41095,311.66248,360.57212,476.59811,-6833980186.76044,57478216876.02202,38037027107.38893,157.66424,0.58158,12.57019,105.78123,0.00845,1.51413,0.00000,
sponge_clogged_rec0359.bmp,359.00000,1712,4000000.00000,424837.25000,10.62093,7998.82843,67014.04526,0.15774,248.15260,17.77520,0.23801,-1584,3296,47926.37500,27050.40164,10.13749,3527236.37500,3575162.75000,88.18091,89.37907,1113.36851,944.94742,40813469318.61365,54604800839.55066,95418270158.16431,311.53577,360.34755,476.34534,-6789417777.62256,57386242086.81928,38032028071.34503,157.72241,0.58074,12.67905,106.69891,0.00838,1.51228,0.00000,
sponge_clogged_rec0358.bmp,358.00000,1708,4000000.00000,424645.62500,10.61614,7998.82843,67359.17938,0.15862,248.62156,17.79199,0.23565,-1658,3366,48489.25000,28040.63836,10.24850,3526865.12500,3575354.37500,88.17163,89.38386,1113.67985,945.64104,40705588938.66852,54530468385.33087,95236057323.99939,311.21776,360.21100,476.03409,-6765588927.05444,57290412879.89388,37945644444.10552,157.80756,0.58109,12.60840,106.15790,0.00842,1.50967,0.00000,
sponge_clogged_rec0357.bmp,357.00000,1676,4000000.00000,424170.50000,10.60426,7998.82843,68331.76935,0.16110,253.08502,17.95098,0.20402,-1724,3400,80136.50000,30721.50373,15.89042,3495693.00000,3575829.50000,87.39233,89.39574,1113.77016,946.63862,40579279845.30121,54435424644.34106,95014704489.64227,310.94028,360.13525,475.79540,-6761356601.30573,57187958127.87465,37826746361.76762,157.84887,0.58185,12.41503,104.66082,0.00854,1.50814,0.00000,
sponge_clogged_rec0356.bmp,356.00000,1738,4000000.00000,424272.75000,10.60682,7998.82843,68723.41611,0.16198,244.11551,17.63002,0.20505,-1638,3376,67709.50000,29743.76953,13.76259,3508017.75000,3575727.25000,87.70044,89.39318,1113.56837,947.29061,40559821496.31763,54429732790.61969,94989554286.93732,310.82241,360.06624,475.66613,-6763233972.93250,57181620984.50275,37807933302.43456,157.85911,0.58207,12.34725,104.06139,0.00859,1.51285,0.00000,
sponge_clogged_rec0355.bmp,355.00000,1701,4000000.00000,424759.50000,10.61899,7998.82843,69150.70961,0.16280,249.71164,17.83095,0.23133,-1818,3519,69700.25000,31308.34644,14.09624,3505540.25000,3575240.50000,87.63851,89.38101,1113.19985,947.47285,40644986015.14807,54399507324.43079,95044493339.57886,310.99747,359.79146,475.57263,-6723904162.98895,57140333865.53362,37904159474.04524,157.82300,0.58021,12.28504,103.40430,0.00864,1.52091,0.00000,
sponge_clogged_rec0354.bmp,354.00000,1675,4000000.00000,425382.12500,10.63455,7998.82843,69578.70665,0.16357,253.95948,17.98197,0.21911,-1901,3576,84000.37500,33083.49903,16.49063,3490617.50000,3574617.87500,87.26544,89.36545,1113.08977,947.63244,40729136726.15350,54333783623.62274,95062920349.77625,311.10944,359.33172,475.29819,-6696805059.53778,57077077090.86876,37985843258.90749,157.72393,0.57834,12.22737,102.75034,0.00870,1.51721,0.00000,
sponge_clogged_rec0353.bmp,353.00000,1603,4000000.00000,426143.37500,10.65358,7998.82843,69790.22137,0.16377,265.84116,18.39781,0.23473,-1987,3590,73447.37500,32648.79846,14.70151,3500409.25000,3573856.62500,87.51023,89.34642,1112.82331,947.88131,40810897178.16132,54243935926.27765,95054833104.43897,311.15140,358.72306,474.86570,-6679001127.70068,56999517088.31631,38055316016.12266,157.58024,0.57650,12.21212,102.41712,0.00872,1.51269,0.00000,
sponge_clogged_rec0352.bmp,352.00000,1721,4000000.00000,427437.00000,10.68592,7998.82843,69374.01322,0.16230,248.36549,17.78282,0.24120,-1805,3526,80343.00000,32341.39434,15.82240,3492220.00000,3572563.00000,87.30550,89.31408,1112.32113,948.34035,40926848291.37274,54234406518.88641,95161254810.25916,311.09499,358.11813,474.37188,-6723119452.20117,57039650169.83591,38121604640.42325,157.35150,0.57590,12.32268,102.99427,0.00867,1.51342,0.00000,
sponge_clogged_rec0351.bmp,351.00000,1691,4000000.00000,428513.50000,10.71284,7998.82843,68738.03342,0.16041,253.40834,17.96245,0.24608,-1826,3517,100900.62500,33070.04319,19.05892,3470585.87500,3571486.50000,86.76465,89.28716,1112.04620,948.80651,41002388003.05884,54172576179.81763,95174964182.87647,310.96822,357.43838,473.77572,-6776884665.37848,57036801110.32268,38138163072.55379,157.08883,0.57562,12.46802,103.91588,0.00859,1.51293,0.00000,
sponge_clogged_rec0350.bmp,350.00000,1769,4000000.00000,430047.00000,10.75118,7998.82843,68980.53299,0.16040,243.10175,17.59337,0.30011,-1767,3536,93131.87500,32531.62688,17.80115,3476821.12500,3569953.00000,86.92053,89.24882,1111.85747,949.64656,41065246713.97040,54170026284.54565,95235272998.51605,310.64763,356.78809,473.07472,-6770488512.46802,57039596305.78464,38195676692.73142,157.03107,0.57477,12.46865,103.50610,0.00862,1.51039,0.00000,
sponge_clogged_rec0349.bmp,349.00000,1822,4000000.00000,431258.37500,10.78146,7998.82843,70208.16668,0.16280,236.69505,17.36000,0.28765,-1767,3589,91326.25000,32279.33547,17.47588,3477415.37500,3568741.62500,86.93538,89.21854,1111.91202,950.81578,41014973210.65161,54092254614.32251,95107227824.97412,310.04276,356.05569,472.12516,-6765247870.48413,56962248296.75289,38144979528.22123,157.01208,0.57476,12.28513,101.66172,0.00878,1.51344,0.00000,
sponge_clogged_rec0348.bmp,348.00000,1795,4000000.00000,432719.25000,10.81798,7998.82843,70817.42866,0.16366,241.06922,17.51967,0.05648,-1783,3578,75488.12500,32142.09788,14.85380,3491792.62500,3567280.75000,87.29482,89.18202,1111.86314,952.23237,41034555904.81897,54081472992.73273,95116028897.55170,309.59153,355.41721,471.34733,-6719781745.46277,56923428378.83675,38192600518.71495,157.07534,0.57363,12.22070,100.74584,0.00885,1.52179,0.00000,
sponge_clogged_rec0347.bmp,347.00000,1890,4000000.00000,434027.62500,10.85069,7998.82843,71869.03796,0.16559,229.64425,17.09948,0.26476,-1783,3673,126438.37500,37360.11288,22.55951,3439534.00000,3565972.37500,85.98835,89.14931,1111.15209,953.03891,41106594728.12854,54073493117.15350,95180087845.28204,309.42044,354.88322,470.83236,-6747598207.42786,56947671561.45569,38232416283.82636,156.92814,0.57327,12.07829,99.23529,0.00898,1.52254,0.00000,
sponge_clogged_rec0346.bmp,346.00000,1913,4000000.00000,435255.62500,10.88139,7998.82843,72242.67462,0.16598,227.52516,17.02040,0.05089,-1830,3743,119755.50000,36682.17472,21.57714,3444988.87500,3564744.37500,86.12472,89.11861,1110.92665,953.58793,41156229739.00501,54034679074.39838,95190908813.40338,309.18442,354.27140,470.21615,-6767563824.56354,56936949706.73875,38253959106.66463,156.78792,0.57283,12.04982,98.68805,0.00903,1.53118,0.00000,
sponge_clogged_rec0345.bmp,345.00000,1838,4000000.00000,436186.00000,10.90465,7998.82843,72746.47065,0.16678,237.31556,17.38274,0.04356,-1988,3826,117636.50000,37333.51700,21.24083,3446177.50000,3563814.00000,86.15444,89.09535,1110.50388,954.20535,41168591721.02057,53993853224.01965,95162444945.04022,308.91995,353.78149,469.67316,-6829048742.34229,56949132585.25947,38213312359.78075,156.59939,0.57358,11.99195,97.97902,0.00909,1.53394,0.00000,
sponge_clogged_rec0344.bmp,344.00000,1826,4000000.00000,437302.87500,10.93257,7998.82843,73084.28688,0.16713,239.48679,17.46207,0.03135,-1969,3795,120116.12500,37829.90177,21.54862,3442581.00000,3562697.12500,86.06453,89.06743,1110.29140,955.11111,41210124647.49384,54105359149.71466,95315483797.20850,308.67102,353.68288,469.43516,-6863581306.57910,57074775219.60501,38240708577.60349,156.60507,0.57445,11.96708,97.49557,0.00914,1.52655,0.00000,
sponge_clogged_rec0343.bmp,343.00000,1879,4000000.00000,437948.37500,10.94871,7998.82843,73756.07995,0.16841,233.07524,17.22674,0.06534,-1986,3865,127958.25000,38747.87861,22.61119,3434093.37500,3562051.62500,85.85233,89.05129,1109.68950,955.93091,41182377093.84015,54160510529.96118,95342887623.80133,308.36610,353.63260,469.19683,-6910882206.43970,57151331983.32576,38191555640.47557,156.59849,0.57597,11.87559,96.59005,0.00922,1.51884,0.00000,
sponge_clogged_rec0342.bmp,342.00000,1927,4000000.00000,438898.00000,10.97245,7998.82843,74539.92476,0.16983,227.76232,17.02927,0.11972,-1984,3911,122104.25000,39442.73561,21.76538,3438997.75000,3561102.00000,85.97494,89.02755,1109.14403,956.36664,41211489293.78742,54280108203.62885,95491597497.41626,308.16251,353.66412,469.08681,-6957204839.26575,57290425468.91930,38201172028.49696,156.60232,0.57724,11.77619,95.54885,0.00932,1.51953,0.00000,
sponge_clogged_rec0341.bmp,341.00000,1928,4000000.00000,439739.87500,10.99350,7998.82843,75015.22122,0.17059,228.08085,17.04117,0.10742,-2002,3930,125226.62500,40320.08085,22.16532,3435033.50000,3560260.12500,85.87584,89.00650,1108.29921,956.97683,41262067756.60400,54428823374.01575,95690891130.61975,308.04931,353.80113,469.11578,-7035340910.79999,57480635501.33797,38210255629.28178,156.54961,0.57901,11.72402,94.92101,0.00938,1.52547,0.00000,
sponge_clogged_rec0340.bmp,340.00000,1975,4000000.00000,440586.62500,11.01467,7998.82843,75899.15643,0.17227,223.08184,16.85339,0.09939,-2018,3993,136402.50000,41754.15523,23.64039,3423010.87500,3559413.37500,85.57527,88.98533,1107.36245,957.53244,41315957693.48029,54645262421.05273,95961220114.53302,307.98066,354.19367,469.36686,-7112988426.43781,57728029997.16647,38233190117.36655,156.56810,0.58112,11.60979,93.79323,0.00949,1.52155,0.00000,
sponge_clogged_rec0339.bmp,339.00000,2011,4000000.00000,440781.75000,11.01954,7998.82843,76514.00629,0.17359,219.18536,16.70555,0.09115,-2058,4069,132417.37500,41623.42731,23.10146,3426800.87500,3559218.25000,85.67002,88.98046,1106.74613,958.16460,41330937146.38068,54726742222.03290,96057679368.41357,307.98488,354.39825,469.52402,-7184172844.61865,57850969690.85878,38206709677.55479,156.49691,0.58272,11.52160,93.03442,0.00956,1.52714,0.00000,
sponge_clogged_rec0338.bmp,338.00000,2009,4000000.00000,441330.50000,11.03326,7998.82843,77263.67743,0.17507,219.67670,16.72427,0.09182,-2061,4070,131006.25000,41224.31757,22.88971,3427663.25000,3558669.50000,85.69158,88.96674,1106.50934,958.52081,41390323907.05188,54872285025.97272,96262608933.02460,308.02267,354.65803,469.74492,-7187795267.76550,57985502542.17201,38277106390.85259,156.58133,0.58300,11.42401,92.11753,0.00966,1.52545,0.00000,
sponge_clogged_rec0337.bmp,337.00000,2056,4000000.00000,441703.37500,11.04258,7998.82843,77748.91920,0.17602,214.83627,16.53899,0.09096,-2070,4126,117245.75000,40399.85249,20.97610,3441050.87500,3558296.62500,86.02627,88.95742,1105.97147,958.73594,41367301284.09204,55047688415.55774,96414989699.64978,307.82200,355.09177,469.94101,-7208571830.37457,58144886653.02773,38270103046.62206,156.74898,0.58465,11.36230,91.53302,0.00972,1.52948,0.00000,
sponge_clogged_rec0336.bmp,336.00000,2110,4000000.00000,441585.00000,11.03962,7998.82843,78296.56299,0.17731,209.28199,16.32379,0.06827,-2076,4186,115199.62500,40882.38359,20.69016,3443215.37500,3558415.00000,86.08038,88.96037,1105.60290,958.97513,41310733858.98688,55091496948.72723,96402230807.71411,307.67631,355.30792,470.00897,-7232289675.50885,58190278120.73976,38211952686.97435,156.80657,0.58594,11.27981,90.89582,0.00979,1.52609,0.00000,
sponge_clogged_rec0335.bmp,335.00000,2128,4000000.00000,441190.50000,11.02976,7998.82843,78436.01884,0.17778,207.32636,16.24734,0.08961,-2042,4170,117329.12500,40877.27089,21.00716,3441480.37500,3558809.50000,86.03701,88.97024,1105.60110,959.02778,41332097696.47528,55046819645.67377,96378917342.14905,307.89347,355.32263,470.16227,-7292805646.10761,58199873933.58265,38179043408.56640,156.61869,0.58652,11.24969,90.74427,0.00980,1.53324,0.00000,
sponge_clogged_rec0334.bmp,334.00000,2066,4000000.00000,441113.25000,11.02783,7998.82843,79072.57728,0.17926,213.51077,16.48789,0.09676,-2184,4250,122331.00000,42354.30155,21.71129,3436555.75000,3558886.75000,85.91389,88.97217,1105.62560,959.18215,41389324712.15942,55097424313.93835,96486749026.09778,308.15532,355.54219,470.49968,-7357148774.77881,58298504386.26794,38188244639.82983,156.48624,0.58733,11.15717,90.01570,0.00988,1.53288,0.00000,
sponge_clogged_rec0333.bmp,333.00000,2080,4000000.00000,441212.37500,11.03031,7998.82843,79627.30939,0.18047,212.12133,16.43415,0.07627,-2192,4272,111036.25000,40938.87601,20.10621,3447751.37500,3558787.62500,86.19378,88.96969,1105.39359,959.83393,41426239358.37482,55263907297.01410,96690146655.38892,308.27679,356.06056,470.97102,-7494134951.77869,58544696956.55853,38145449698.83038,156.35711,0.59029,11.08194,89.38611,0.00995,1.53399,0.00000,
sponge_clogged_rec0332.bmp,332.00000,2100,4000000.00000,441517.87500,11.03795,7998.82843,80243.84762,0.18175,210.24661,16.36137,0.06045,-2245,4345,115983.87500,41864.14217,20.80422,3442498.25000,3558482.12500,86.06246,88.96205,1104.68517,960.14079,41517945161.61102,55452488102.38153,96970433263.99255,308.53644,356.57349,471.52878,-7603503777.72467,58798128026.93794,38172305237.05461,156.24989,0.59228,11.00440,88.69171,0.01003,1.53772,0.00000,
sponge_clogged_rec0331.bmp,331.00000,2085,4000000.00000,441370.62500,11.03427,7998.82843,80939.54315,0.18338,211.68855,16.41738,0.06885,-2328,4413,118317.12500,42361.92096,21.13985,3440312.25000,3558629.37500,86.00781,88.96573,1104.02491,960.45579,41470877294.77033,55638344084.49341,97109221379.26373,308.44001,357.26148,471.98623,-7681689665.43109,59003899417.84047,38105321961.42326,156.34048,0.59514,10.90618,87.93302,0.01012,1.53821,0.00000,
sponge_clogged_rec0330.bmp,330.00000,2076,4000000.00000,441024.75000,11.02562,7998.82843,81198.04568,0.18411,212.43967,16.44648,0.05896,-2325,4401,116088.87500,42254.16656,20.83756,3442886.37500,3558975.25000,86.07216,88.97438,1103.30532,960.53141,41531327792.52905,55756709176.65497,97288036969.18402,308.77879,357.77346,472.59517,-7814521540.19617,59210811554.54227,38077225414.64175,156.15406,0.59743,10.86294,87.66160,0.01015,1.53655,0.00000,
sponge_clogged_rec0329.bmp,329.00000,2165,4000000.00000,440640.25000,11.01601,7998.82843,82311.14236,0.18680,203.52898,16.09786,0.06649,-2325,4490,118873.25000,43112.06014,21.24582,3440486.50000,3559359.75000,86.01216,88.98399,1103.39020,960.20242,41612880207.24207,55821322186.39587,97434202393.63794,309.24620,358.17110,473.20160,-7844416520.05927,59300334465.00898,38133867928.62896,156.08263,0.59744,10.70670,86.48549,0.01029,1.53683,0.00000,
sponge_clogged_rec0328.bmp,328.00000,2188,4000000.00000,440266.25000,11.00666,7998.82843,83073.85722,0.18869,201.21858,16.00623,0.05446,-2305,4493,125761.00000,43954.08871,22.21819,3433972.75000,3559733.75000,85.84932,88.99334,1103.39542,959.76473,41746326582.54645,55781921428.99359,97528248011.54004,309.89410,358.22090,473.66292,-7852520418.80920,59295579631.71361,38232668379.82643,155.89358,0.59600,10.59939,85.70046,0.01038,1.53786,0.00000,
sponge_clogged_rec0327.bmp,327.00000,2223,4000000.00000,440781.62500,11.01954,7998.82843,83575.72223,0.18961,198.28233,15.88902,0.05752,-2320,4543,120194.62500,43685.63077,21.42597,3439023.75000,3559218.37500,85.97559,88.98046,1103.07975,959.41384,41909186400.38556,55826571522.79462,97735757923.18018,310.32136,358.16037,473.89682,-7915721356.89868,59407425762.16103,38328332161.01915,155.65931,0.59567,10.54808,85.17350,0.01045,1.54026,0.00000,
sponge_clogged_rec0326.bmp,326.00000,2278,4000000.00000,441006.37500,11.02516,7998.82843,83767.40765,0.18995,193.59367,15.70004,0.07922,-2283,4561,141316.25000,44972.42594,24.26769,3417677.37500,3558993.62500,85.44193,88.97484,1103.26100,959.16005,42007853459.03742,55808205275.04901,97816058734.08643,310.62685,358.03276,474.00052,-7956332080.37836,59439679177.71777,38376379556.36865,155.46683,0.59528,10.52931,84.97323,0.01047,1.53511,0.00000,
sponge_clogged_rec0325.bmp,325.00000,2407,4000000.00000,441000.37500,11.02501,7998.82843,84017.11328,0.19051,183.21578,15.27343,0.08890,-2230,4637,120698.75000,43418.55970,21.48815,3438300.87500,3558999.62500,85.95752,88.97499,1103.17382,958.94562,42043086757.37659,55877269904.13837,97920356661.51495,310.75280,358.24930,474.24663,-7971494705.35815,59514366299.14661,38405990362.36834,155.47455,0.59555,10.49787,84.72083,0.01050,1.53924,0.00000,
sponge_clogged_rec0324.bmp,324.00000,2465,4000000.00000,441071.62500,11.02679,7998.82843,83974.80462,0.19039,178.93372,15.09389,0.10211,-2200,4665,142885.62500,43899.88055,24.46851,3416042.75000,3558928.37500,85.40107,88.97321,1102.60189,958.64388,42160182256.97900,56006195469.27850,98166377726.25751,311.15023,358.62199,474.78858,-8005756468.94720,59667146398.42164,38499231327.83587,155.42586,0.59562,10.50486,84.76181,0.01050,1.53828,0.00000,
sponge_clogged_rec0323.bmp,323.00000,2532,4000000.00000,441251.37500,11.03128,7998.82843,84567.10318,0.19165,174.26990,14.89588,0.08684,-2040,4572,149410.12500,44849.24722,25.29539,3409338.50000,3558748.62500,85.23346,88.96872,1102.02843,958.21092,42272434536.52515,56213471189.86237,98485905726.38751,311.49694,359.20747,475.45805,-7990357229.45996,59846439761.22904,38639465965.15847,155.55017,0.59528,10.43553,84.16390,0.01057,1.55051,0.00000,
sponge_clogged_rec0322.bmp,322.00000,2527,4000000.00000,441498.00000,11.03745,7998.82843,85061.90426,0.19267,174.71231,14.91478,0.08807,-1996,4523,112984.75000,41397.99289,20.37660,3445517.25000,3558502.00000,86.13793,88.96255,1101.71704,958.05877,42350904167.42792,56362393998.31952,98713298165.74744,311.71224,359.59796,475.89412,-7973340269.48474,59970537007.34709,38742761158.40035,155.65202,0.59495,10.38063,83.66852,0.01063,1.53589,0.00000,
sponge_clogged_rec0321.bmp,321.00000,2638,4000000.00000,440995.62500,11.02489,7998.82843,85729.88110,0.19440,167.17044,14.58931,0.11114,-1991,4629,114191.37500,41768.81836,20.56809,3444813.00000,3559004.37500,86.12032,88.97511,1101.83468,957.85086,42330493468.82886,56399255491.13184,98729748959.96069,311.83714,359.94642,476.23926,-8019369565.99561,60032245498.46776,38697503461.49294,155.62820,0.59614,10.28803,83.02833,0.01072,1.54154,0.00000,
sponge_clogged_rec0320.bmp,320.00000,2615,4000000.00000,440254.50000,11.00636,7998.82843,86031.60397,0.19541,168.35736,14.64101,0.11522,-2028,4643,94236.75000,41305.18885,17.63111,3465508.75000,3559745.50000,86.63772,88.99364,1101.37777,957.76463,42312902629.55835,56462309443.70514,98775212073.26349,312.04019,360.45698,476.75813,-8106914768.65656,60147415299.08234,38627796774.18115,155.55520,0.59815,10.23472,82.75437,0.01075,1.54540,0.00000,
sponge_clogged_rec0319.bmp,319.00000,2580,4000000.00000,439350.75000,10.98377,7998.82843,85456.02619,0.19451,170.29099,14.72485,0.10853,-2076,4656,110989.75000,41733.32089,20.16747,3449659.50000,3560649.25000,86.24149,89.01623,1100.77474,957.64505,42270497253.04523,56513617173.27350,98784114426.31873,312.19934,360.98558,477.26200,-8211361106.84039,60261420924.63907,38522693501.67966,155.46724,0.60062,10.28250,83.33290,0.01068,1.55111,0.00000,
sponge_clogged_rec0318.bmp,318.00000,2504,4000000.00000,438425.75000,10.96064,7998.82843,85761.83947,0.19561,175.09016,14.93090,0.08108,-2202,4706,121915.00000,42895.65812,21.75730,3439659.25000,3561574.25000,85.99148,89.03936,1100.15872,957.20420,42229334400.94489,56579791542.36505,98809125943.30994,312.40768,361.61401,477.87368,-8312435441.51434,60385477688.16552,38423648255.14442,155.40025,0.60307,10.22426,83.05732,0.01072,1.54586,0.00000,
sponge_clogged_rec0317.bmp,317.00000,2686,4000000.00000,437597.25000,10.93993,7998.82843,85938.81421,0.19639,162.91781,14.40255,0.06294,-1948,4634,128464.62500,42395.74434,22.69445,3433938.12500,3562402.75000,85.84845,89.06007,1099.76031,956.49433,42225097949.13586,56630355387.33759,98855453336.47345,312.67831,362.10712,478.42376,-8319836169.52039,60432159154.87029,38423294181.60317,155.44166,0.60348,10.18393,82.90556,0.01074,1.54714,0.00000,
sponge_clogged_rec0316.bmp,316.00000,2729,4000000.00000,436766.00000,10.91915,7998.82843,87035.85794,0.19927,160.04617,14.27505,0.07340,-1928,4657,106122.87500,40984.67204,19.54781,3457111.12500,3563234.00000,86.42778,89.08085,1098.91802,955.66345,42199576816.75037,56679021091.91711,98878597908.66748,312.89947,362.62852,478.96297,-8341596032.82166,60484469890.27678,38394128018.39070,155.47746,0.60434,10.03646,81.87968,0.01088,1.54415,0.00000,
sponge_clogged_rec0315.bmp,315.00000,2734,4000000.00000,436714.62500,10.91787,7998.82843,87402.17374,0.20014,159.73468,14.26115,0.07991,-1991,4725,104851.87500,41165.32385,19.36085,3458433.50000,3563285.37500,86.46084,89.08213,1098.23822,955.31645,42190329218.75501,56793491135.01813,98983820353.77313,312.89132,363.02484,479.25778,-8389836280.35669,60614069917.66258,38369750436.11055,155.51634,0.60579,9.99322,81.53768,0.01093,1.54958,0.00000,
sponge_clogged_rec0314.bmp,314.00000,2709,4000000.00000,436740.37500,10.91851,7998.82843,88220.62871,0.20200,161.21830,14.32723,0.08443,-2027,4736,92094.87500,40570.70653,17.41466,3471164.75000,3563259.62500,86.77912,89.08149,1097.31834,955.04110,42203650842.10681,56926676371.45422,99130327213.56104,312.96105,363.47387,479.64349,-8446984519.78180,60769779515.49811,38360547698.06293,155.53601,0.60725,9.90109,80.78064,0.01103,1.54417,0.00000,
sponge_clogged_rec0313.bmp,313.00000,2786,4000000.00000,436492.75000,10.91232,7998.82843,88621.16991,0.20303,156.67364,14.12385,0.11804,-1944,4730,79504.12500,39705.93279,15.40787,3484003.12500,3563507.25000,87.10008,89.08768,1096.58869,953.96129,42281391433.62225,57040359933.14838,99321751366.77063,313.34298,363.94559,480.25016,-8470802057.89166,60895254851.65637,38426496515.11426,155.53065,0.60743,9.85076,80.42113,0.01108,1.54276,0.00000,
sponge_clogged_rec0312.bmp,312.00000,2869,4000000.00000,436583.75000,10.91459,7998.82843,88909.05635,0.20365,152.17280,13.91950,0.11375,-1932,4801,89034.25000,40037.95422,16.93897,3474382.00000,3563416.25000,86.85955,89.08541,1095.61390,952.26300,42399071109.80341,57256737059.19800,99655808169.00140,313.76781,364.62254,481.04036,-8488368095.70557,61107972891.65530,38547835277.34611,155.59585,0.60761,9.82091,80.15868,0.01111,1.54208,0.00000,
sponge_clogged_rec0311.bmp,311.00000,2842,4000000.00000,436441.25000,10.91103,7998.82843,88176.50801,0.20204,153.56835,13.98318,0.11026,-1936,4778,78187.75000,38785.16620,15.19303,3485371.00000,3563558.75000,87.13428,89.08897,1094.95385,951.24856,42425879709.66907,57396013694.88403,99821893404.55310,313.89614,365.09965,481.48577,-8506884113.62524,61242023668.14664,38579869736.40646,155.67201,0.60831,9.89926,80.82785,0.01102,1.54104,0.00000,
sponge_clogged_rec0310.bmp,310.00000,2897,4000000.00000,436124.00000,10.90310,7998.82843,87794.24394,0.20131,150.54332,13.84477,0.09531,-1918,4815,95046.00000,39688.37644,17.89371,3468830.00000,3563876.00000,86.72075,89.09690,1094.35050,951.05248,42402771816.98407,57493169914.49420,99895941731.47827,313.90398,365.51720,481.80757,-8498331278.02698,61312462196.03747,38583479535.44080,155.80005,0.60886,9.93514,81.18701,0.01097,1.53718,0.00000,
sponge_clogged_rec0309.bmp,309.00000,2789,4000000.00000,435784.87500,10.89462,7998.82843,87672.76075,0.20118,156.25130,14.10480,0.08734,-2053,4842,87383.37500,39222.15819,16.70273,3476831.75000,3564215.12500,86.92079,89.10538,1093.72050,950.95699,42259408970.74139,57591602858.53522,99851011829.27661,313.52992,366.01330,481.94061,-8549565696.93390,61408716091.21413,38442295738.06249,155.94073,0.61155,9.94117,81.30724,0.01096,1.53501,0.00000,
sponge_clogged_rec0308.bmp,308.00000,2750,4000000.00000,435663.87500,10.89160,7998.82843,87941.61356,0.20186,158.42323,14.20249,0.08028,-2161,4911,160048.87500,45475.59873,26.86679,3404287.25000,3564336.12500,85.10718,89.10840,1092.98157,950.42085,42221830746.50037,57748885109.00189,99970715855.50226,313.44555,366.57714,482.31412,-8583001860.44763,61558614825.89639,38412101029.60587,156.06504,0.61319,9.90803,81.06142,0.01099,1.53740,0.00000,
sponge_clogged_rec0307.bmp,307.00000,2806,4000000.00000,435917.62500,10.89794,7998.82843,88457.67662,0.20292,155.35197,14.06415,0.08946,-2104,4910,224244.50000,51805.76720,33.96810,3339837.87500,3564082.37500,83.49595,89.10206,1091.94865,949.51911,42272416150.92603,57936595250.11218,100209011401.03821,313.55556,367.08147,482.76899,-8679864475.97601,61795599491.69859,38413411909.33962,156.03042,0.61513,9.85596,80.58277,0.01106,1.54180,0.00000,
sponge_clogged_rec0306.bmp,306.00000,2864,4000000.00000,435719.87500,10.89300,7998.82843,89173.20563,0.20466,152.13683,13.91785,0.12089,-2124,4988,232924.37500,53579.99382,34.83532,3331355.75000,3564280.12500,83.28389,89.10700,1091.19037,948.72788,42276051147.38452,58022333868.26544,100298385015.64996,313.65039,367.44828,483.10952,-8725342402.97760,61901552055.19576,38396832960.45420,156.03045,0.61621,9.77244,79.94061,0.01115,1.54283,0.00000,
sponge_clogged_rec0305.bmp,305.00000,2920,4000000.00000,435190.75000,10.87977,7998.82843,89172.50209,0.20490,149.03793,13.77538,0.10687,-2062,4982,229772.37500,53143.54303,34.55415,3335036.87500,3564809.25000,83.37592,89.12023,1090.43481,947.94954,42233990577.00873,58044712957.73322,100278703534.74194,313.67577,367.73185,483.34170,-8774020676.05804,61949439589.82088,38329263944.92107,156.00937,0.61748,9.76065,79.95311,0.01115,1.54229,0.00000,
sponge_clogged_rec0304.bmp,304.00000,2925,4000000.00000,434766.25000,10.86916,7998.82843,90217.08910,0.20751,148.63803,13.75688,0.07832,-2113,5038,172687.37500,48574.96367,28.42808,3392546.37500,3565233.75000,84.81366,89.13084,1089.98615,947.05138,42215543158.33789,58022068878.77954,100237612037.11743,313.80434,367.89116,483.54635,-8845927220.96606,61981014591.85460,38256597445.26283,155.88936,0.61868,9.63822,79.03677,0.01128,1.54126,0.00000,
sponge_clogged_rec0303.bmp,303.00000,2835,4000000.00000,435527.25000,10.88818,7998.82843,89766.78044,0.20611,153.62513,13.98576,0.10884,-2288,5123,171690.87500,48538.61042,28.27499,3392781.87500,3564472.75000,84.81955,89.11182,1088.88748,946.39763,42321011427.23340,58096243318.96057,100417254746.19397,313.92965,367.81407,483.56904,-8933106257.38934,62125626689.83986,38291628056.35411,155.72168,0.61939,9.70353,79.41630,0.01122,1.54334,0.00000,
sponge_clogged_rec0302.bmp,302.00000,2815,4000000.00000,435611.00000,10.89028,7998.82843,89608.93268,0.20571,154.74636,14.03671,0.09724,-2297,5112,231742.62500,54557.45803,34.72561,3332646.37500,3564389.00000,83.31616,89.10972,1088.04523,945.84090,42307930815.79236,58162392573.41174,100470323389.20410,313.84861,367.98528,483.64669,-9014589193.33759,62239486237.47379,38230837151.73032,155.66384,0.62108,9.72249,79.55432,0.01120,1.54224,0.00000,
sponge_clogged_rec0301.bmp,301.00000,2854,4000000.00000,436231.50000,10.90579,7998.82843,89731.78549,0.20570,152.84916,13.95040,0.11475,-2297,5151,233178.62500,54302.95847,34.83345,3330589.87500,3563768.50000,83.26475,89.09421,1087.68911,945.54563,42334629012.35022,58255752751.51495,100590381763.86517,313.71909,368.01242,483.58330,-9011604031.28119,62319314654.41814,38271067109.44704,155.72817,0.62120,9.72301,79.43157,0.01122,1.54307,0.00000,
sponge_clogged_rec0300.bmp,300.00000,2901,4000000.00000,436904.25000,10.92261,7998.82843,90156.54495,0.20635,150.60471,13.84759,0.11605,-2311,5212,235052.12500,55127.81546,34.98027,3328043.62500,3563095.75000,83.20109,89.07739,1087.48150,945.34299,42351208862.45636,58331502852.35376,100682711714.81012,313.54479,367.97496,483.44174,-9010162622.34729,62384008367.63020,38298703347.17992,155.78319,0.62135,9.69212,79.04242,0.01127,1.54110,0.00000,
sponge_clogged_rec0299.bmp,299.00000,2912,4000000.00000,437249.50000,10.93124,7998.82843,90672.50036,0.20737,150.15436,13.82687,0.10643,-2265,5177,240212.25000,55441.59721,35.45768,3322538.25000,3562750.50000,83.06346,89.06876,1086.84085,944.56889,42394101120.05689,58418804112.31665,100812905232.37354,313.58672,368.11310,483.57407,-8933424510.36792,62406613030.94695,38406292201.42659,155.94440,0.62014,9.64459,78.58503,0.01133,1.54432,0.00000,
sponge_clogged_rec0298.bmp,298.00000,2898,4000000.00000,437834.50000,10.94586,7998.82843,90355.73080,0.20637,151.08161,13.86950,0.12082,-2287,5185,231296.87500,54817.48242,34.56674,3330868.62500,3562165.50000,83.27172,89.05414,1086.60307,943.94589,42394392410.84064,58518989364.98181,100913381775.82245,313.37452,368.17804,483.48595,-8910427254.77460,62473194980.03405,38440186795.78840,156.06965,0.62024,9.69135,78.84758,0.01129,1.54030,0.00000,
sponge_clogged_rec0297.bmp,297.00000,2905,4000000.00000,438091.50000,10.95229,7998.82843,89699.33470,0.20475,150.80602,13.85685,0.10302,-2298,5203,80866.50000,41740.60429,15.58247,3481042.00000,3561908.50000,87.02605,89.04771,1086.66445,943.68061,42362833512.87341,58505335340.10089,100868168852.97430,313.14037,367.99702,483.19634,-8913813525.09418,62459106791.15086,38409062061.82344,156.08005,0.62053,9.76800,79.41884,0.01121,1.54792,0.00000,
sponge_clogged_rec0296.bmp,296.00000,2890,4000000.00000,438286.12500,10.95715,7998.82843,89331.00880,0.20382,151.65610,13.89585,0.11671,-2380,5270,80135.75000,42150.15768,15.45763,3481578.12500,3561713.87500,87.03945,89.04285,1086.67189,943.58388,42300631706.63519,58548208385.42908,100848840092.06427,312.84414,368.05389,483.04774,-8934854698.53741,62500328519.81985,38348511572.24442,156.13894,0.62163,9.81263,79.74194,0.01117,1.54707,0.00000,
sponge_clogged_rec0295.bmp,295.00000,2903,4000000.00000,438533.62500,10.96334,7998.82843,89038.85238,0.20304,151.06222,13.86861,0.13141,-2340,5243,81324.75000,42005.84902,15.64364,3480141.62500,3561466.37500,87.00354,89.03666,1086.71412,943.40859,42287833396.55518,58547414904.41693,100835248300.97211,312.69988,367.93734,482.86551,-8960880659.41895,62516834037.70796,38318414263.26415,156.10800,0.62215,9.85039,79.99803,0.01113,1.54240,0.00000,
sponge_clogged_rec0294.bmp,294.00000,2823,4000000.00000,439274.00000,10.98185,7998.82843,88386.20353,0.20121,155.60538,14.07561,0.14793,-2489,5312,80102.75000,41446.63878,15.42286,3480623.25000,3560726.00000,87.01558,89.01815,1087.15166,943.62050,42323183207.08789,58664044521.99976,100987227729.08765,312.55712,367.98171,482.80689,-8987151643.97742,62639593932.04524,38347633797.04240,156.13736,0.62274,9.93988,80.57199,0.01105,1.54479,0.00000,
sponge_clogged_rec0293.bmp,293.00000,2919,4000000.00000,440553.87500,11.01385,7998.82843,88791.44112,0.20155,150.92630,13.86237,0.10155,-2296,5215,93314.62500,43228.48777,17.47895,3466131.50000,3559446.12500,86.65329,88.98615,1087.37613,944.16822,42482556880.51117,59094702334.07245,101577259214.58362,312.66873,368.76814,483.47873,-8903472384.55133,62964945332.70881,38612313881.87481,156.50594,0.62190,9.92334,80.17543,0.01110,1.54368,0.00000,
sponge_clogged_rec0292.bmp,292.00000,2995,4000000.00000,441787.75000,11.04469,7998.82843,89257.15389,0.20204,147.50843,13.70451,0.07023,-2135,5130,91715.75000,43069.10804,17.19122,3466496.50000,3558212.25000,86.66241,88.95531,1087.57543,944.02450,42781191771.40930,59376919340.05933,102158111111.46863,313.32014,369.12265,484.17047,-8855015511.81555,63214369441.15593,38943741670.31270,156.56980,0.61963,9.89921,79.72946,0.01116,1.55101,0.00000,
sponge_clogged_rec0291.bmp,291.00000,3116,4000000.00000,442654.25000,11.06636,7998.82843,88779.27164,0.20056,142.05849,13.44896,0.08829,-1962,5078,88239.25000,42153.64801,16.62089,3469106.50000,3557345.75000,86.72766,88.93364,1086.75576,943.12818,42907771313.88141,59521006332.70642,102428777646.58783,313.45334,369.18161,484.30162,-8997443183.09009,63459954481.13973,38968823165.44811,156.35690,0.62123,9.97202,80.13911,0.01110,1.54739,0.00000,
sponge_clogged_rec0290.bmp,290.00000,3117,4000000.00000,442753.87500,11.06885,7998.82843,88548.94574,0.20000,142.04487,13.44831,0.11380,-1887,5004,85290.37500,42022.20941,16.15213,3471955.75000,3557246.12500,86.79889,88.93115,1085.53518,942.02981,42976415652.86731,59468217551.76715,102444633204.63446,313.66124,368.96759,484.27312,-9153674225.62231,63542407279.61995,38902225925.01451,156.00673,0.62272,10.00021,80.34531,0.01107,1.54470,0.00000,
sponge_clogged_rec0289.bmp,289.00000,2969,4000000.00000,442947.62500,11.07369,7998.82843,88313.97099,0.19938,149.19085,13.78244,0.12521,-2065,5034,90093.00000,42946.97601,16.90171,3466959.37500,3557052.37500,86.67398,88.92631,1084.39934,941.45449,43102019870.15576,59478148339.25073,102580168209.40649,314.04630,368.91269,484.48081,-9353580597.68823,63721249211.26206,38858918998.14443,155.59935,0.62464,10.03120,80.55469,0.01104,1.53878,0.00000,
sponge_clogged_rec0288.bmp,288.00000,3041,4000000.00000,443926.37500,11.09816,7998.82843,89086.78340,0.20068,145.98039,13.63334,0.11684,-2159,5200,97993.37500,43816.89397,18.08264,3458080.25000,3556073.62500,86.45201,88.90184,1083.84774,940.81864,43318841150.46967,59634022594.07825,102952863744.54791,314.51619,369.02148,484.86832,-9552830093.29150,64038392275.64107,38914471468.90685,155.24775,0.62636,9.96616,79.83392,0.01114,1.54263,0.00000,
sponge_clogged_rec0287.bmp,287.00000,3070,4000000.00000,445138.37500,11.12846,7998.82843,89650.93982,0.20140,144.99621,13.58731,0.11748,-2094,5164,96997.75000,44004.35696,17.89177,3457863.87500,3554861.62500,86.44660,88.87154,1083.00921,940.09600,43666588466.50787,59809784496.72015,103476372963.22803,315.34467,369.06000,485.43542,-9738684676.39716,64387007523.26680,39089365439.96123,154.82628,0.62682,9.93048,79.30450,0.01121,1.54741,0.00000,
sponge_clogged_rec0286.bmp,286.00000,3047,4000000.00000,446576.37500,11.16441,7998.82843,88960.91125,0.19921,146.56264,13.66050,0.12558,-1995,5042,94565.62500,42467.77291,17.47520,3458858.00000,3553423.62500,86.47145,88.83559,1081.84433,938.86856,44064342490.43256,60025474723.34338,104089817213.77594,316.23007,369.08579,486.03063,-9847109547.20728,64719884029.89439,39369933183.88155,154.51148,0.62585,10.03983,79.88730,0.01112,1.55049,0.00000,
sponge_clogged_rec0285.bmp,285.00000,2978,4000000.00000,447557.00000,11.18892,7998.82843,88472.89993,0.19768,150.28778,13.83302,0.14592,-2013,4991,70414.75000,39057.78352,13.59432,3482028.25000,3552443.00000,87.05071,88.81108,1081.10750,937.69755,44325957497.81390,60120689297.76807,104446646795.58197,316.79882,368.94911,486.29717,-9989891431.56378,64957777409.35160,39488869386.23037,154.16381,0.62617,10.11738,80.30579,0.01106,1.55102,0.00000,
sponge_clogged_rec0284.bmp,284.00000,2972,4000000.00000,448584.62500,11.21462,7998.82843,88046.34863,0.19628,150.93695,13.86286,0.11817,-1972,4944,89135.37500,41381.61230,16.57654,3462280.00000,3551415.37500,86.55700,88.78538,1080.17752,936.90888,44490634870.05389,60234100765.50104,104724735635.55493,317.01731,368.86707,486.37731,-10131926519.64832,65192804856.31320,39531930779.24173,153.92224,0.62739,10.18974,80.67150,0.01101,1.54455,0.00000,
sponge_clogged_rec0283.bmp,283.00000,2950,4000000.00000,449935.00000,11.24837,7998.82843,86867.25909,0.19307,152.52034,13.93538,0.12821,-1940,4890,112196.62500,42518.09167,19.95914,3437868.37500,3550065.00000,85.94671,88.75163,1079.29975,936.56951,44688058535.42352,60524508513.46259,105212567048.88611,317.20156,369.15198,486.71348,-10257653784.78326,65564591598.61739,39647975450.26872,153.83287,0.62872,10.35914,81.73540,0.01086,1.54280,0.00000,
sponge_clogged_rec0282.bmp,282.00000,2863,4000000.00000,451675.50000,11.29189,7998.82843,86094.00007,0.19061,157.76301,14.17287,0.13333,-2037,4900,188251.87500,46571.74505,29.41769,3360072.62500,3548324.50000,84.00182,88.70811,1078.52849,936.11129,44929300666.25739,60747680507.22607,105676981173.48346,317.42543,369.09803,486.81851,-10392589039.48908,65898398401.96001,39778582771.52345,153.63632,0.62958,10.49261,82.42908,0.01076,1.54829,0.00000,
sponge_clogged_rec0281.bmp,281.00000,2930,4000000.00000,452886.62500,11.32217,7998.82843,85960.18384,0.18981,154.56881,14.02865,0.11842,-1973,4903,74471.37500,38758.97233,14.12160,3472642.00000,3547113.37500,86.81605,88.67783,1077.32094,935.44674,45122732400.32593,60956015089.15912,106078747489.48505,317.66767,369.21863,487.06791,-10532444354.06427,66215321310.19627,39863426179.28877,153.46505,0.63085,10.53713,82.52922,0.01075,1.54877,0.00000,
sponge_clogged_rec0280.bmp,280.00000,2898,4000000.00000,454391.12500,11.35978,7998.82843,85324.94921,0.18778,156.79473,14.12930,0.12817,-1878,4776,79008.12500,39655.74607,14.81219,3466600.75000,3545608.87500,86.66502,88.64022,1076.53791,935.11655,45298689974.81793,61190263772.65051,106488953747.46844,317.73693,369.28871,487.16620,-10640653322.54254,66524500690.48717,39964453056.98128,153.37506,0.63186,10.65084,83.10837,0.01067,1.54375,0.00000,
sponge_clogged_rec0279.bmp,279.00000,2888,4000000.00000,456116.87500,11.40292,7998.82843,85160.22424,0.18671,157.93521,14.18060,0.12037,-1909,4797,71025.62500,39069.68301,13.47370,3472857.50000,3543883.12500,86.82144,88.59708,1076.19742,934.11550,45595835328.70099,61411089199.95837,107006924528.65936,318.15398,369.23102,487.39460,-10694332052.29517,66803811951.38033,40203112577.27904,153.24002,0.63102,10.71197,83.22860,0.01065,1.54617,0.00000,
sponge_clogged_rec0278.bmp,278.00000,2865,4000000.00000,457903.50000,11.44759,7998.82843,85441.74610,0.18659,159.82670,14.26526,0.12658,-1967,4832,76584.50000,40059.10141,14.32857,3465512.00000,3542096.50000,86.63780,88.55241,1076.29084,933.62636,45874542435.03589,61634575674.56897,107509118109.60486,318.49691,369.17439,487.57565,-10747608137.78491,67081439507.90087,40427678601.70399,153.12421,0.63034,10.71850,82.91255,0.01068,1.54585,0.00000,
sponge_clogged_rec0277.bmp,277.00000,2845,4000000.00000,459179.12500,11.47948,7998.82843,84637.23940,0.18432,161.39864,14.33524,0.13550,-1991,4836,58722.25000,37957.73056,11.33850,3482098.62500,3540820.87500,87.05247,88.52052,1076.12694,932.80255,46068673246.37048,61744077643.74420,107812750890.11469,318.71199,368.97183,487.56286,-10873762037.42017,67310415007.88096,40502335882.23373,152.89185,0.63109,10.85052,83.67052,0.01058,1.53523,0.00000,
sponge_clogged_rec0276.bmp,276.00000,2778,4000000.00000,459765.12500,11.49413,7998.82843,84105.46061,0.18293,165.50220,14.51633,0.13635,-1989,4767,52219.50000,37067.35884,10.19943,3488015.37500,3540234.87500,87.20038,88.50587,1076.00910,932.02049,46165001182.27582,61813560923.42517,107978562105.70099,318.82296,368.92242,487.59803,-11009624785.65472,67495990252.87338,40482571852.82761,152.70025,0.63263,10.93306,84.18561,0.01051,1.52764,0.00000,
sponge_clogged_rec0275.bmp,275.00000,2687,4000000.00000,460440.25000,11.51101,7998.82843,83795.46357,0.18199,171.35849,14.77093,0.15084,-2005,4692,62125.00000,37497.40761,11.88847,3477434.75000,3539559.75000,86.93587,88.48899,1076.33353,931.15739,46228520584.99622,61861494498.98175,108090015083.97797,318.80050,368.78580,487.47997,-11147851241.98883,67660148219.27727,40429866864.70070,152.51840,0.63439,10.98962,84.48094,0.01047,1.52468,0.00000,
sponge_clogged_rec0274.bmp,274.00000,2702,4000000.00000,461182.00000,11.52955,7998.82843,84013.02706,0.18217,170.68172,14.74173,0.12389,-2028,4730,50613.75000,35982.05105,9.88944,3488204.25000,3538818.00000,87.20511,88.47045,1076.83717,929.81289,46428579985.37701,62021319020.44452,108449899005.82153,319.23281,368.96512,487.89840,-11171345470.21918,67847810335.67699,40602088670.14455,152.45540,0.63370,10.97882,84.24451,0.01050,1.52918,0.00000,
sponge_clogged_rec0273.bmp,273.00000,2748,4000000.00000,461941.87500,11.54855,7998.82843,84085.32857,0.18203,168.10112,14.62987,0.12956,-1972,4720,50222.75000,35614.32104,9.80598,3487835.37500,3538058.12500,87.19588,88.45145,1077.32305,928.43075,46599059749.81146,62194317580.84369,108793377330.65515,319.54668,369.16549,488.25530,-11174418406.34155,68022790214.34290,40770587116.31225,152.45387,0.63296,10.98745,84.15399,0.01051,1.52986,0.00000,
sponge_clogged_rec0272.bmp,272.00000,2805,4000000.00000,462697.87500,11.56745,7998.82843,84167.61703,0.18191,164.95468,14.49230,0.13787,-1978,4783,70187.75000,38243.43619,13.17126,3467114.37500,3537302.12500,86.67786,88.43255,1078.13752,927.32644,46692768304.47650,62367703517.35455,109060471821.83105,319.61964,369.39288,488.47498,-11150680734.12067,68159747249.04761,40900724572.78345,152.55110,0.63240,10.99468,84.05375,0.01052,1.53170,0.00000,
sponge_clogged_rec0271.bmp,271.00000,2642,4000000.00000,463080.87500,11.57702,7998.82843,83046.09394,0.17933,175.27664,14.93885,0.11699,-2076,4718,69904.37500,37776.66959,13.11563,3467014.75000,3536919.12500,86.67537,88.42298,1079.26060,926.24432,46740291975.47455,62411007734.87891,109151299710.35345,319.62634,369.34094,488.44010,-11181658019.19946,68229305378.93075,40921994331.42271,152.51010,0.63264,11.15238,85.17966,0.01038,1.53096,0.00000,
sponge_clogged_rec0270.bmp,270.00000,2621,4000000.00000,463903.25000,11.59758,7998.82843,82753.82273,0.17839,176.99475,15.01189,0.12259,-2023,4644,91343.50000,38319.07875,16.45097,3444753.25000,3536096.75000,86.11883,88.40242,1080.57849,924.86878,46895231535.24402,62535927677.54297,109431159212.78699,319.84124,369.34729,488.58555,-11143138954.68103,68329079880.65291,41102079332.13408,152.53075,0.63124,11.21165,85.46063,0.01034,1.53959,0.00000,
sponge_clogged_rec0269.bmp,269.00000,2585,4000000.00000,464775.87500,11.61940,7998.82843,82284.13435,0.17704,179.79724,15.13027,0.13929,-2001,4586,90997.12500,37922.07666,16.37307,3444227.00000,3535224.12500,86.10568,88.38060,1081.53350,924.18514,47000647317.39136,62708009075.67236,109708656393.06372,319.88666,369.49258,488.72512,-11168998770.85327,68508149525.91431,41200506867.14941,152.55683,0.63135,11.29685,85.92724,0.01029,1.53749,0.00000,
sponge_clogged_rec0268.bmp,268.00000,2562,4000000.00000,466022.00000,11.65055,7998.82843,81131.21133,0.17409,181.89774,15.21839,0.14637,-1933,4495,81461.12500,36314.87233,14.87920,3452516.87500,3533978.00000,86.31292,88.34945,1082.28129,923.86654,47108234808.83313,62913936343.60968,110022171152.44281,319.79165,369.56611,488.71854,-11235049917.79157,68747220291.15768,41274950861.28512,152.56148,0.63215,11.48811,87.11759,0.01014,1.53461,0.00000,
sponge_clogged_rec0267.bmp,267.00000,2458,4000000.00000,467250.50000,11.68126,7998.82843,81153.84885,0.17368,190.09378,15.55747,0.14949,-2050,4508,94573.12500,37225.93034,16.83324,3438176.37500,3532749.50000,85.95441,88.31874,1083.04415,923.35541,47222509192.78235,63108654026.72119,110331163219.50354,319.76029,369.65319,488.76387,-11224332265.17627,68916146478.88705,41415016740.61649,152.64286,0.63171,11.51518,87.06302,0.01014,1.53716,0.00000,
sponge_clogged_rec0266.bmp,266.00000,2455,4000000.00000,468441.00000,11.71102,7998.82843,81017.80008,0.17295,190.81100,15.58679,0.15325,-2037,4492,96138.37500,37489.43496,17.02832,3435420.62500,3531559.00000,85.88552,88.28897,1083.92266,922.84060,47383124801.81903,63265621942.10248,110648746743.92151,319.88279,369.62634,488.82372,-11242970919.86292,69089104533.79828,41559642210.12323,152.61736,0.63124,11.56390,87.17983,0.01013,1.53517,0.00000,
sponge_clogged_rec0265.bmp,265.00000,2451,4000000.00000,469732.50000,11.74331,7998.82843,81498.85390,0.17350,191.64933,15.62100,0.12814,-2060,4511,97680.12500,38311.90004,17.21501,3432587.37500,3530267.50000,85.81468,88.25669,1084.49561,921.87291,47579050964.32428,63410576966.80115,110989627931.12543,320.09652,369.53359,488.89350,-11282663326.58002,69277331719.32341,41712296211.80201,152.52649,0.63079,11.52734,86.63355,0.01019,1.53470,0.00000,
sponge_clogged_rec0264.bmp,264.00000,2509,4000000.00000,470866.50000,11.77166,7998.82843,82410.35260,0.17502,187.67098,15.45801,0.14730,-1962,4471,95404.25000,38301.74066,16.84782,3433729.25000,3529133.50000,85.84323,88.22834,1085.01779,920.62924,47773083532.26105,63451200800.69434,111224284332.95538,320.38412,369.23195,488.85398,-11340850855.10071,69398575294.31482,41825709038.64056,152.32656,0.63033,11.42736,85.64782,0.01030,1.53729,0.00000,
sponge_clogged_rec0263.bmp,263.00000,2495,4000000.00000,471958.50000,11.79896,7998.82843,82659.34755,0.17514,189.16172,15.51928,0.14261,-1908,4403,98726.62500,38720.71836,17.29967,3429314.87500,3528041.50000,85.73287,88.20104,1085.46061,919.82661,47916478333.77252,63559672402.17816,111476150735.95068,320.48471,369.10990,488.82775,-11403323776.29730,69566060518.11626,41910090217.83443,152.22321,0.63052,11.41936,85.36340,0.01033,1.53809,0.00000,
sponge_clogged_rec0262.bmp,262.00000,2476,4000000.00000,473166.25000,11.82916,7998.82843,83166.08262,0.17577,191.10107,15.59864,0.12740,-1917,4393,90085.87500,38007.85127,15.99388,3436747.87500,3526833.75000,85.91870,88.17084,1085.94801,919.22786,48068859683.55499,63697322471.84546,111766182155.40045,320.58254,369.03584,488.83598,-11399381092.41980,69703659140.24609,42062523015.15435,152.21524,0.62972,11.37883,84.81423,0.01040,1.55094,0.00000,
sponge_clogged_rec0261.bmp,261.00000,2379,4000000.00000,475499.62500,11.88749,7998.82843,83380.82482,0.17535,199.87374,15.95265,0.11767,-2033,4412,88632.62500,37407.25834,15.71132,3435867.75000,3524500.37500,85.89669,88.11251,1086.12157,918.80650,48228945916.49103,64029073699.06641,112258019615.55743,320.34428,369.10650,488.73312,-11433220950.49530,70026115649.97739,42231903965.58006,152.32174,0.63001,11.40549,84.53983,0.01042,1.54615,0.00000,
sponge_clogged_rec0260.bmp,260.00000,2306,4000000.00000,477385.75000,11.93464,7998.82843,83910.13557,0.17577,207.01897,16.23529,0.12910,-2196,4502,73644.00000,36835.66332,13.36480,3448970.25000,3522614.25000,86.22426,88.06536,1086.80085,918.56020,48310918535.01337,64214970859.65747,112525889394.67084,319.99705,368.92788,488.37065,-11440698504.39990,70195794454.46811,42330094940.20273,152.40090,0.63006,11.37850,83.96159,0.01049,1.54288,0.00000,
sponge_clogged_rec0259.bmp,259.00000,2292,4000000.00000,479975.50000,11.99939,7998.82843,83500.06241,0.17397,209.41339,16.32891,0.10834,-2316,4608,74406.87500,37196.49888,13.42158,3445617.62500,3520024.50000,86.14044,88.00061,1087.42979,918.28862,48510799215.07452,64460807718.33264,112971606933.40717,319.78685,368.62880,488.00699,-11484513696.27631,70467747096.02278,42503859837.38438,152.38832,0.62995,11.49641,84.31190,0.01044,1.54333,0.00000,
sponge_clogged_rec0258.bmp,258.00000,2295,4000000.00000,482148.62500,12.05372,7998.82843,83729.00563,0.17366,210.08655,16.35514,0.11346,-2387,4682,75468.12500,37888.62082,13.53405,3442383.25000,3517851.37500,86.05958,87.94628,1088.05438,917.52948,48701114629.97034,64634331512.05347,113335446142.02380,319.69256,368.29406,487.69237,-11492637039.27069,70651555026.85617,42683891115.16763,152.36470,0.62917,11.51688,84.02946,0.01047,1.54338,0.00000,
sponge_clogged_rec0257.bmp,257.00000,2278,4000000.00000,484292.37500,12.10731,7998.82843,84020.50606,0.17349,212.59542,16.45250,0.11032,-2313,4591,89115.62500,38765.34578,15.54140,3426592.00000,3515707.62500,85.66480,87.89269,1088.32632,916.81437,49011504870.73981,64832746082.09631,113844250952.83612,319.97960,368.01921,487.67313,-11509032612.53790,70887645518.41586,42956605434.42026,152.25115,0.62771,11.52796,83.68689,0.01050,1.54820,0.00000,
sponge_clogged_rec0256.bmp,256.00000,2245,4000000.00000,486735.00000,12.16837,7998.82843,84692.10527,0.17400,216.80846,16.61473,0.10036,-2512,4757,83794.37500,39121.89412,14.68713,3429470.62500,3513265.00000,85.73677,87.83163,1088.56092,916.04277,49279677493.06586,65104371220.71021,114384048713.77606,320.08210,367.90233,487.65221,-11483919552.87048,71137835240.09729,43246213473.67878,152.28330,0.62616,11.49422,82.96558,0.01059,1.54687,0.00000,
sponge_clogged_rec0255.bmp,255.00000,2262,4000000.00000,489071.00000,12.22678,7998.82843,84489.58132,0.17276,216.21176,16.59185,0.10953,-2533,4795,99475.00000,40428.55725,16.90182,3411454.00000,3510929.00000,85.28635,87.77322,1088.61656,915.67978,49473810629.35999,65418946110.36853,114892756739.72852,319.91978,367.87916,487.52820,-11443489473.37433,71393252130.82440,43499504608.90411,152.43228,0.62506,11.57707,83.10916,0.01056,1.54467,0.00000,
sponge_clogged_rec0254.bmp,254.00000,2209,4000000.00000,491337.87500,12.28345,7998.82843,84375.65743,0.17173,222.42548,16.82857,0.10765,-2655,4864,144612.87500,43478.42471,22.73963,3364049.25000,3508662.12500,84.10123,87.71655,1088.61331,914.92880,49600580187.36682,65670859909.38635,115271440096.75317,319.58976,367.73573,487.20343,-11386973514.85437,71572241795.71307,43699198301.04010,152.60422,0.62405,11.64644,83.16764,0.01055,1.54869,0.00000,
sponge_clogged_rec0253.bmp,253.00000,2260,4000000.00000,492751.00000,12.31878,7998.82843,85229.46775,0.17297,218.03142,16.66152,0.12469,-2568,4828,80698.00000,39945.79780,14.07239,3426551.00000,3507249.00000,85.66378,87.68122,1088.70290,913.78410,49719453205.07282,65720934293.53552,115440387498.60834,319.52179,367.35772,486.87356,-11402502164.95599,71649619612.48796,43790767886.12038,152.52800,0.62355,11.56293,82.30132,0.01065,1.55517,0.00000,
sponge_clogged_rec0252.bmp,252.00000,2227,4000000.00000,493571.75000,12.33929,7998.82843,85769.29113,0.17377,221.63078,16.79848,0.15709,-2593,4820,75660.37500,39824.09932,13.29166,3430767.87500,3506428.25000,85.76920,87.66071,1088.95168,912.66040,49764158670.62384,65688901715.10986,115453060385.73370,319.40349,366.96727,486.50135,-11451999358.36316,71674564088.80275,43778496296.93095,152.40510,0.62386,11.50929,81.76419,0.01072,1.55226,0.00000,
sponge_clogged_rec0251.bmp,251.00000,2195,4000000.00000,494465.25000,12.36163,7998.82843,85191.20368,0.17229,225.26891,16.93580,0.15617,-2612,4807,75084.00000,39199.67587,13.18306,3430450.75000,3505534.75000,85.76127,87.63837,1089.25088,911.61659,49866518479.24268,65640208130.37170,115506726609.61438,319.41733,366.47042,486.13578,-11568643517.63367,71754643037.05385,43752083572.56052,152.14197,0.62470,11.60836,82.29804,0.01065,1.55064,0.00000,
sponge_clogged_rec0250.bmp,250.00000,2142,4000000.00000,494844.75000,12.37112,7998.82843,85614.08507,0.17301,231.01996,17.15062,0.11683,-2722,4864,78206.87500,40298.70653,13.64744,3426948.37500,3505155.25000,85.67371,87.62888,1089.47575,910.05581,49938489559.72711,65488185658.96008,115426675218.68719,319.56211,365.94773,485.83709,-11688030269.68304,71751083645.64346,43675591573.04374,151.81588,0.62553,11.55989,81.88268,0.01070,1.54756,0.00000,
sponge_clogged_rec0249.bmp,249.00000,2096,4000000.00000,494701.37500,12.36753,7998.82843,85773.49928,0.17338,236.02165,17.33528,0.09880,-2757,4853,72151.37500,39280.21706,12.72842,3433147.25000,3505298.62500,85.82868,87.63247,1089.78344,908.25470,49967898364.28180,65335445981.50842,115303344345.79022,319.70098,365.57194,485.64550,-11765389012.32330,71703887605.10472,43599456740.68550,151.57393,0.62606,11.53506,81.73384,0.01072,1.55366,0.00000,
sponge_clogged_rec0248.bmp,248.00000,2193,4000000.00000,494356.50000,12.35891,7998.82843,86984.27006,0.17595,225.42476,16.94166,0.13652,-2683,4876,78139.37500,40109.91259,13.64890,3427504.12500,3505643.50000,85.68760,87.64109,1090.13816,906.71158,50038241209.45642,65213224913.70276,115251466123.15918,320.06082,365.38384,485.74096,-11768465472.41901,71628119007.60870,43623347115.55047,151.40556,0.62528,11.36657,80.60408,0.01087,1.55978,0.00000,
sponge_clogged_rec0247.bmp,247.00000,2245,4000000.00000,493988.50000,12.34971,7998.82843,87410.58882,0.17695,220.03942,16.73807,0.11699,-2504,4749,56745.87500,37005.24405,10.30367,3449265.62500,3506011.50000,86.23164,87.65029,1089.86807,905.08125,50128273125.12634,65105643271.32568,115233916396.45203,320.45460,365.20310,485.86464,-11954678408.05548,71723507739.63031,43510408656.82172,151.03199,0.62718,11.30272,80.21938,0.01093,1.55068,0.00000,
sponge_clogged_rec0246.bmp,246.00000,2201,4000000.00000,493929.75000,12.34824,7998.82843,86599.03543,0.17533,224.41152,16.90354,0.12545,-2484,4685,129398.62500,42183.20018,20.75930,3376671.62500,3506070.25000,84.41679,87.65176,1089.18915,903.49321,50167456385.75708,65014956474.17529,115182412859.93237,320.58802,364.95800,485.76849,-12148720307.25208,71828603306.59830,43353809553.33408,150.71398,0.62962,11.40728,80.97250,0.01082,1.54877,0.00000,
sponge_clogged_rec0245.bmp,245.00000,2219,4000000.00000,493730.50000,12.34326,7998.82843,86088.27179,0.17436,222.50135,16.83144,0.12003,-2441,4660,122843.50000,41457.43864,19.92356,3383426.00000,3506269.50000,84.58565,87.65674,1089.13503,901.97587,50142837198.78912,64924606656.79175,115067443855.58087,320.54580,364.74580,485.58121,-12264410875.72730,71852972997.80254,43214470857.77834,150.53718,0.63132,11.47033,81.45754,0.01076,1.55676,0.00000,
sponge_clogged_rec0244.bmp,244.00000,2247,4000000.00000,494193.12500,12.35483,7998.82843,85596.74993,0.17321,219.93464,16.73408,0.10804,-2330,4577,83325.37500,37914.19441,14.42817,3422481.50000,3505806.87500,85.56204,87.64517,1089.38664,900.60189,50197828714.81836,64905207424.79724,115103036139.61560,320.55374,364.50052,485.40223,-12323946946.43909,71902699744.78949,43200336394.82611,150.41225,0.63181,11.54701,81.91449,0.01070,1.55921,0.00000,
sponge_clogged_rec0243.bmp,243.00000,2200,4000000.00000,495088.62500,12.37722,7998.82843,85867.36725,0.17344,225.04028,16.92720,0.11318,-2394,4594,87444.25000,38820.12248,15.01104,3417467.12500,3504911.37500,85.43668,87.62278,1090.13702,899.64480,50240336088.58899,64885864497.53845,115126200586.12744,320.40982,364.12844,485.02781,-12398759536.86273,71962826458.76843,43163374127.35901,150.28315,0.63261,11.53147,81.63547,0.01073,1.55258,0.00000,
sponge_clogged_rec0242.bmp,242.00000,2147,4000000.00000,495689.00000,12.39223,7998.82843,85170.41984,0.17182,230.87517,17.14524,0.13401,-2349,4496,89663.00000,39027.61281,15.31779,3414648.00000,3504311.00000,85.36620,87.60778,1091.01232,898.92153,50236560496.23669,64837999238.62976,115074559734.86646,320.17574,363.74185,484.58296,-12495660388.25763,72009392079.39577,43065167655.47070,150.14803,0.63400,11.63993,82.28939,0.01065,1.55117,0.00000,
sponge_clogged_rec0241.bmp,241.00000,2132,4000000.00000,496142.25000,12.40356,7998.82843,85347.00267,0.17202,232.71212,17.21332,0.13844,-2370,4502,59203.75000,37518.10401,10.66070,3444654.00000,3503857.75000,86.11635,87.59644,1091.63624,897.86015,50235306667.77777,64946605763.62903,115181912431.40680,320.03267,363.88824,484.59835,-12579889326.02753,72163505605.80669,43018406825.60011,150.15773,0.63551,11.62647,82.10851,0.01067,1.54566,0.00000,
sponge_clogged_rec0240.bmp,240.00000,2162,4000000.00000,496431.12500,12.41078,7998.82843,85606.15700,0.17244,229.61662,17.09845,0.13608,-2317,4479,99887.87500,40582.51562,16.75074,3403681.00000,3503568.87500,85.09203,87.58922,1092.11822,896.62793,50228599759.49628,65081970157.54260,115310569917.03888,319.91544,364.15813,484.72367,-12649864436.99768,72324120062.91026,42986449854.12862,150.20851,0.63690,11.59802,81.85320,0.01070,1.55779,0.00000,
sponge_clogged_rec0239.bmp,239.00000,2116,4000000.00000,496621.37500,12.41553,7998.82843,85099.71631,0.17136,234.69819,17.28661,0.14148,-2348,4464,99990.75000,40205.85667,16.75976,3403387.87500,3503378.62500,85.08470,87.58447,1092.39304,895.11802,50193242789.69104,65113815541.64722,115307058331.33826,319.73377,364.16857,484.61163,-12768291822.57599,72441536092.84039,42865522238.49787,150.14849,0.63896,11.67152,82.33585,0.01064,1.56128,0.00000,
sponge_clogged_rec0238.bmp,238.00000,2035,4000000.00000,497088.25000,12.42721,7998.82843,84803.50816,0.17060,244.26941,17.63557,0.13419,-2431,4466,90660.62500,39468.75704,15.42506,3412251.12500,3502911.75000,85.30628,87.57279,1092.70270,893.67628,50211704280.06702,65112176753.49817,115323881033.56519,319.64352,363.99426,484.42110,-12876041821.69782,72538044609.48714,42785836424.07804,150.02710,0.64044,11.72329,82.61243,0.01060,1.55667,0.00000,
sponge_clogged_rec0237.bmp,237.00000,2025,4000000.00000,497738.25000,12.44346,7998.82843,84565.77814,0.16990,245.79667,17.69062,0.14074,-2388,4413,89692.00000,39329.40170,15.26854,3412569.75000,3502261.75000,85.31424,87.55654,1093.27612,891.92236,50281308106.50543,65178531478.99768,115459839585.50311,319.63873,363.92207,484.36370,-12936270825.84119,72657374998.91420,42802464586.58891,149.96651,0.64101,11.77162,82.82929,0.01057,1.55085,0.00000,
sponge_clogged_rec0236.bmp,236.00000,2078,4000000.00000,498722.12500,12.46805,7998.82843,85277.43204,0.17099,240.00102,17.48081,0.14305,-2303,4381,114032.62500,41883.49037,18.60983,3387245.25000,3501277.87500,84.68113,87.53195,1093.66083,890.35814,50351461861.55646,65292927256.99622,115644389118.55267,319.54526,363.88102,484.27117,-12993294123.07141,72810107663.15518,42834281455.39750,149.94877,0.64164,11.69646,82.11499,0.01066,1.55468,0.00000,
sponge_clogged_rec0235.bmp,235.00000,2071,4000000.00000,499344.50000,12.48361,7998.82843,86021.02706,0.17227,241.11275,17.52125,0.14031,-2313,4384,120475.12500,43596.41042,19.43713,3380180.37500,3500655.50000,84.50451,87.51639,1094.17671,888.68048,50395357891.63886,65284500011.29297,115679857902.93182,319.49603,363.64300,484.05986,-13002841358.03784,72823103569.92090,42856754333.01092,149.89631,0.64148,11.60982,81.39069,0.01075,1.54872,0.00000,
sponge_clogged_rec0234.bmp,234.00000,2072,4000000.00000,500409.37500,12.51023,7998.82843,85925.77937,0.17171,241.51032,17.53569,0.14180,-2370,4442,96588.25000,40710.16533,16.17900,3403002.37500,3499590.62500,85.07506,87.48977,1095.03741,887.31785,50415300644.87799,65357107136.42200,115772407781.29999,319.21673,363.45519,483.73443,-13021697556.63922,72898831993.82602,42873575787.47397,149.92203,0.64178,11.64748,81.45613,0.01074,1.55452,0.00000,
sponge_clogged_rec0233.bmp,233.00000,2041,4000000.00000,501754.75000,12.54387,7998.82843,86371.84538,0.17214,245.83770,17.69210,0.14576,-2477,4518,95642.87500,42619.09253,16.00992,3402602.37500,3498245.25000,85.06506,87.45613,1095.75754,886.12659,50523551045.55273,65508347946.03613,116031898991.58887,319.14668,363.40569,483.65101,-13081965031.83679,73091553750.06514,42940345241.52374,149.90047,0.64227,11.61848,81.00430,0.01080,1.55874,0.00000,
sponge_clogged_rec0232.bmp,232.00000,2088,4000000.00000,502207.37500,12.55518,7998.82843,86420.53882,0.17208,240.52077,17.49973,0.14419,-2461,4549,95950.00000,42855.81035,16.04093,3401842.62500,3497792.62500,85.04607,87.44482,1096.33137,884.87431,50521512466.00000,65543771050.42639,116065283516.42639,318.99783,363.34172,483.50473,-13135038196.96021,73163613031.72855,42901670484.69785,149.88131,0.64313,11.62241,80.94818,0.01080,1.55325,0.00000,
sponge_clogged_rec0231.bmp,231.00000,2107,4000000.00000,502492.37500,12.56231,7998.82843,87055.17042,0.17325,238.48713,17.42559,0.14465,-2478,4585,100722.87500,43135.66526,16.69767,3396784.75000,3497507.62500,84.91962,87.43769,1096.35741,883.78241,50574167713.72156,65539943942.53638,116114111656.25793,319.08659,363.24296,483.48909,-13238798477.92102,73264271210.03711,42849840446.22083,149.73809,0.64431,11.54423,80.35152,0.01088,1.55795,0.00000,
sponge_clogged_rec0230.bmp,230.00000,1988,4000000.00000,502391.50000,12.55979,7998.82843,87423.28521,0.17401,252.71202,17.93775,0.13181,-2631,4619,114818.00000,44652.98019,18.60276,3382790.50000,3497608.50000,84.56976,87.44021,1096.28436,882.34100,50506714507.02942,65455142361.88306,115961856868.91248,318.92734,363.06893,483.25324,-13350176423.98041,73280963871.81204,42680892997.10043,149.62133,0.64620,11.49331,80.01549,0.01093,1.55456,0.00000,
sponge_clogged_rec0229.bmp,229.00000,2119,4000000.00000,502526.00000,12.56315,7998.82843,88140.92186,0.17540,237.15243,17.37676,0.13139,-2468,4587,131401.75000,47738.48726,20.72819,3366072.25000,3497474.00000,84.15181,87.43685,1096.10700,880.87641,50532664052.79968,65357274466.93189,115889938519.73157,318.96526,362.74736,483.03673,-13405589715.21576,73263327660.66702,42626610859.06455,149.46968,0.64666,11.40279,79.36096,0.01102,1.55788,0.00000,
sponge_clogged_rec0228.bmp,228.00000,2135,4000000.00000,502607.62500,12.56519,7998.82843,88336.15945,0.17576,235.41341,17.31293,0.13696,-2494,4629,128820.12500,47551.59282,20.40140,3368572.25000,3497392.37500,84.21431,87.43481,1095.44309,879.19654,50591727785.38812,65269792874.56873,115861520659.95685,319.12977,362.47969,482.94445,-13471537459.99341,73271676868.00057,42589843791.95628,149.29035,0.64710,11.37943,79.18371,0.01104,1.55808,0.00000,
sponge_clogged_rec0227.bmp,227.00000,2153,4000000.00000,502399.37500,12.55998,7998.82843,89353.63377,0.17785,233.34853,17.23684,0.12594,-2447,4600,114897.75000,47092.78163,18.61304,3382702.87500,3497600.62500,84.56757,87.44002,1094.78739,877.77119,50642758236.99799,65126925142.84680,115769683379.84479,319.38521,362.18996,482.89593,-13494428300.94324,73199781059.97604,42569902319.86874,149.11061,0.64687,11.24519,78.28670,0.01117,1.55118,0.00000,
sponge_clogged_rec0226.bmp,226.00000,2210,4000000.00000,501837.50000,12.54594,7998.82843,90622.71320,0.18058,227.07579,17.00358,0.12717,-2487,4697,111692.12500,47549.34722,18.20485,3386470.37500,3498162.50000,84.66176,87.45406,1094.19607,875.71517,50703487865.28857,64754881452.38477,115458369317.67334,319.78864,361.39353,482.56611,-13488486844.51202,72937724785.66824,42520644532.00510,148.75674,0.64578,11.07531,77.20278,0.01133,1.56161,0.00000,
sponge_clogged_rec0225.bmp,225.00000,2119,4000000.00000,501383.25000,12.53458,7998.82843,90161.79733,0.17983,236.61314,17.35699,0.11635,-2614,4733,119293.37500,48808.06208,19.21989,3379323.37500,3498616.75000,84.48308,87.46542,1093.23498,873.95804,50725552537.66821,64457469368.34168,115183021906.00989,319.99377,360.71546,482.19463,-13534179303.26947,72767656523.41185,42415365382.59805,148.44946,0.64584,11.12186,77.60752,0.01127,1.55452,0.00000,
sponge_clogged_rec0224.bmp,224.00000,2221,4000000.00000,500676.50000,12.51691,7998.82843,89967.00339,0.17969,225.42841,16.94179,0.12408,-2397,4618,110656.50000,46404.83632,18.10086,3388667.00000,3499323.50000,84.71667,87.48309,1092.70113,872.78608,50795449628.38654,64185281770.41956,114980731398.80609,320.42154,360.18616,482.08301,-13514983968.72778,72572696184.87259,42408035213.93350,148.17621,0.64471,11.13023,77.79126,0.01125,1.55309,0.00000,
sponge_clogged_rec0223.bmp,223.00000,2259,4000000.00000,500422.25000,12.51056,7998.82843,89948.05721,0.17974,221.52379,16.79443,0.10644,-2367,4626,106686.37500,45485.93770,17.57286,3392891.37500,3499577.75000,84.82228,87.48944,1092.18694,871.93914,50875828551.65961,64022437894.05981,114898266445.71942,320.75600,359.81988,482.03191,-13388778340.40820,72364485037.31601,42533781408.40341,148.07451,0.64205,11.12692,77.81330,0.01124,1.55369,0.00000,
sponge_clogged_rec0222.bmp,222.00000,2250,4000000.00000,498884.87500,12.47212,7998.82843,89596.48658,0.17959,221.72661,16.80212,0.08259,-2242,4492,124489.37500,46319.57435,19.97025,3376625.75000,3501115.12500,84.41564,87.52788,1091.41854,870.86188,50938853961.33136,63675648733.38757,114614502694.71893,321.44024,359.38699,482.16474,-13369859260.50598,72116357394.38699,42498145300.33194,147.73481,0.64086,11.13626,78.15296,0.01120,1.55301,0.00000,
sponge_clogged_rec0221.bmp,221.00000,2225,4000000.00000,496523.50000,12.41309,7998.82843,88724.59300,0.17869,223.15663,16.85621,0.07193,-2203,4428,87868.62500,41899.39701,15.03590,3415607.87500,3503476.50000,85.39020,87.58691,1090.33858,869.73505,50805310750.26770,63165696802.38477,113971007552.65247,321.75400,358.76498,481.91073,-13475884206.59955,71810962993.12695,42160044559.52551,147.31836,0.64257,11.19247,78.97419,0.01109,1.55449,0.00000,
sponge_clogged_rec0220.bmp,220.00000,2260,4000000.00000,493640.37500,12.34101,7998.82843,87831.55224,0.17793,218.42494,16.67655,0.09810,-2105,4365,119395.25000,43973.89780,19.47607,3386964.37500,3506359.62500,84.67411,87.65899,1088.92242,867.95184,50556701278.23114,62470309548.54993,113027010826.78107,321.88473,357.80618,481.28478,-13672403414.01471,71427194783.23505,41599816043.54602,146.77092,0.64621,11.24062,79.84282,0.01098,1.55163,0.00000,
sponge_clogged_rec0219.bmp,219.00000,2174,4000000.00000,491451.87500,12.28630,7998.82843,86326.07792,0.17566,226.05882,16.96547,0.13626,-2136,4310,98346.12500,41663.08835,16.67454,3410202.00000,3508548.12500,85.25505,87.71370,1087.26182,866.11297,50360028091.13757,61903738276.40320,112263766367.54077,321.96747,356.96649,480.71626,-13885920397.11682,71169605633.84294,41094160733.69782,146.28541,0.65007,11.38594,81.28594,0.01079,1.55170,0.00000,
sponge_clogged_rec0218.bmp,218.00000,2221,4000000.00000,489756.87500,12.24392,7998.82843,84572.16292,0.17268,220.51188,16.75603,0.11205,-1981,4202,85248.62500,38899.83106,14.82571,3424994.50000,3510243.12500,85.62486,87.75608,1086.33636,864.44206,50271876869.24133,61433796447.12158,111705673316.36292,322.19864,356.17614,480.28471,-13978439469.43634,70904211418.19798,40801461898.16494,145.88230,0.65158,11.58199,83.01179,0.01057,1.55044,0.00000,
sponge_clogged_rec0217.bmp,217.00000,2178,4000000.00000,488248.87500,12.20622,7998.82843,83404.94849,0.17082,224.17304,16.89455,0.12547,-1976,4154,99838.62500,38638.96396,16.97683,3411912.50000,3511751.12500,85.29781,87.79378,1085.74711,863.08929,50256092709.52460,61071816122.28369,111327908831.80829,322.61674,355.64192,480.16949,-14012096516.21545,70683402375.63501,40644506456.17328,145.55186,0.65190,11.70791,84.20966,0.01043,1.54190,0.00000,
sponge_clogged_rec0216.bmp,216.00000,2066,4000000.00000,487005.37500,12.17513,7998.82843,82244.07721,0.16888,235.72380,17.32434,0.12448,-1986,4052,94083.12500,37649.91606,16.19084,3418911.50000,3512994.62500,85.47279,87.82487,1084.89267,862.23065,50278133616.46655,60736724775.20361,111014858391.67017,323.08383,355.10054,480.08287,-14060474916.85150,70508845367.11083,40506013024.55933,145.20045,0.65232,11.84293,85.42851,0.01028,1.53580,0.00000,
sponge_clogged_rec0215.bmp,215.00000,2058,4000000.00000,486077.12500,12.15193,7998.82843,81304.31862,0.16727,236.18908,17.34143,0.11675,-1960,4018,90510.12500,36940.64694,15.69756,3423412.75000,3513922.87500,85.58532,87.84807,1083.90962,861.29092,50387740017.82178,60363722458.95886,110751462476.78064,323.72089,354.32051,479.93566,-14105981547.03833,70337641939.29529,40413820537.48534,144.73701,0.65225,11.95698,86.43878,0.01016,1.53499,0.00000,
sponge_clogged_rec0214.bmp,214.00000,2061,4000000.00000,485231.37500,12.13078,7998.82843,81350.75931,0.16765,235.43492,17.31372,0.11546,-1961,4022,93699.87500,37932.15574,16.18497,3421068.75000,3514768.62500,85.52672,87.86922,1083.14125,860.45635,50448412254.36139,60040447865.34961,110488860119.71100,324.20749,353.68875,479.79811,-14108830737.06427,70146137732.39243,40342722387.31857,144.38722,0.65182,11.92936,86.41022,0.01017,1.53655,0.00000,
sponge_clogged_rec0213.bmp,213.00000,2112,4000000.00000,484632.87500,12.11582,7998.82843,81656.18067,0.16849,229.46632,17.09285,0.12426,-1905,4017,86345.37500,37322.57796,15.12236,3429021.75000,3515367.12500,85.72554,87.88418,1082.60589,859.15620,50580446413.99384,59801247007.88525,110381693421.87909,324.83762,353.20766,479.86991,-14066843259.87164,69993950108.39893,40387743313.48016,144.07326,0.65037,11.87008,86.10168,0.01021,1.53461,0.00000,
sponge_clogged_rec0212.bmp,212.00000,2083,4000000.00000,483993.25000,12.09983,7998.82843,80396.35607,0.16611,232.35394,17.20006,0.15062,-1898,3981,91866.87500,36608.97580,15.95298,3424139.87500,3516006.75000,85.60350,87.90017,1082.18808,858.31592,50679509694.40430,59597055440.16516,110276565134.56946,325.33751,352.80143,479.90973,-14092628041.73724,69919446954.93340,40357118179.63606,143.77844,0.65023,12.04018,87.46682,0.01005,1.52965,0.00000,
sponge_clogged_rec0211.bmp,211.00000,1976,4000000.00000,484217.75000,12.10544,7998.82843,78704.56891,0.16254,245.04947,17.66371,0.12126,-1879,3855,136550.25000,39499.71627,21.99699,3379232.00000,3515782.25000,84.48080,87.89456,1082.14967,857.79671,50847892750.74689,59455220308.90381,110303113059.65070,325.75951,352.25375,479.79367,-14109958636.95490,69903249810.93481,40399863248.71589,143.48109,0.64966,12.30469,89.34125,0.00984,1.52250,0.00000,
sponge_clogged_rec0210.bmp,210.00000,1904,4000000.00000,484015.00000,12.10038,7998.82843,78217.78507,0.16160,254.20956,17.99082,0.12992,-1913,3817,142122.62500,40444.61490,22.69830,3373862.37500,3515985.00000,84.34656,87.89963,1082.35226,856.88910,51018714823.75696,59219935761.81348,110238650585.57043,326.36380,351.61808,479.73806,-14094501958.78119,69798221425.83252,40440429159.73792,143.11083,0.64854,12.37609,89.90244,0.00978,1.51943,0.00000,
sponge_clogged_rec0209.bmp,209.00000,1984,4000000.00000,484491.37500,12.11228,7998.82843,78025.72324,0.16105,244.19928,17.63304,0.12409,-1932,3916,114915.50000,38004.57500,19.17154,3400593.12500,3515508.62500,85.01483,87.88772,1082.38294,856.15791,51284677190.53174,59065056777.90454,110349733968.43628,327.06523,350.99900,479.76240,-14041474071.27631,69745267484.04060,40604466484.39568,142.74269,0.64639,12.41876,90.11153,0.00975,1.52258,0.00000,
sponge_clogged_rec0208.bmp,208.00000,2043,4000000.00000,484264.62500,12.10662,7998.82843,77525.54243,0.16009,237.03604,17.37250,0.12007,-1772,3815,112180.25000,36329.38078,18.80815,3403555.12500,3515735.37500,85.08888,87.89338,1082.02103,855.80417,51456360907.44074,58904221371.04138,110360582278.48212,327.66315,350.57527,479.86056,-13989841302.19214,69657283783.84227,40703298494.63985,142.45291,0.64472,12.49303,90.69876,0.00969,1.51843,0.00000,
sponge_clogged_rec0207.bmp,207.00000,2078,4000000.00000,483453.50000,12.08634,7998.82843,77060.97685,0.15940,232.65327,17.21114,0.13096,-1730,3808,116666.62500,35974.46195,19.44055,3399879.87500,3516546.50000,84.99700,87.91366,1081.28789,855.66934,51607095852.92554,58699182477.54675,110306278330.47229,328.39771,350.23653,480.11528,-13988055138.97156,69583666173.75844,40722612156.71385,142.11255,0.64402,12.54730,91.26660,0.00963,1.51703,0.00000,
sponge_clogged_rec0206.bmp,206.00000,2125,4000000.00000,482495.00000,12.06237,7998.82843,76867.01134,0.15931,227.05647,17.00286,0.13582,-1598,3723,96449.12500,33382.02299,16.65949,3421055.87500,3517505.00000,85.52640,87.93762,1080.73991,855.15263,51756838795.56598,58495831298.64758,110252670094.21356,329.18971,349.96519,480.45967,-13996524090.12781,69522730137.36029,40729939956.85326,141.76786,0.64354,12.55402,91.52184,0.00961,1.51846,0.00000,
sponge_clogged_rec0205.bmp,205.00000,2077,4000000.00000,481157.75000,12.02894,7998.82843,76584.08536,0.15917,231.65997,17.17436,0.12218,-1718,3795,98435.75000,33782.08900,16.98358,3420406.50000,3518842.25000,85.51016,87.97106,1080.05888,855.04872,51856459268.60907,58209951954.95715,110066411223.56622,329.96785,349.59790,480.72599,-13983854915.13464,69373356085.76367,40693055137.80255,141.39940,0.64298,12.56548,91.89487,0.00957,1.51967,0.00000,
sponge_clogged_rec0204.bmp,204.00000,1988,4000000.00000,479654.62500,11.99137,7998.82843,75667.01011,0.15775,241.27496,17.52715,0.12349,-1671,3659,115495.50000,34741.49016,19.40611,3404849.87500,3520345.37500,85.12125,88.00863,1079.08266,854.94823,51892082902.50147,57909805657.57666,109801888560.07812,330.58234,349.22486,480.87699,-13996271520.12311,69216979459.31432,40584909100.76381,141.06628,0.64316,12.67804,93.04835,0.00946,1.51603,0.00000,
sponge_clogged_rec0203.bmp,203.00000,2002,4000000.00000,477987.50000,11.94969,7998.82843,75005.37642,0.15692,238.75500,17.43537,0.10421,-1562,3564,91867.50000,32120.49276,16.12121,3430145.00000,3522012.50000,85.75363,88.05031,1078.22164,855.16845,51807695940.52679,57547120794.44495,109354816734.97174,330.86331,348.70910,480.69592,-13987464364.97284,68956218148.93573,40398598586.03600,140.79705,0.64354,12.74542,93.91360,0.00938,1.51862,0.00000,
sponge_clogged_rec0202.bmp,202.00000,2017,4000000.00000,476039.87500,11.90100,7998.82843,74733.25153,0.15699,236.01382,17.33500,0.09818,-1527,3544,115510.62500,33526.23410,19.52676,3408449.50000,3523960.12500,85.21124,88.09900,1077.61387,855.46299,51732388390.61731,57154193174.86353,108886581565.48083,331.29547,348.22367,480.64166,-13950808736.86859,68655048457.01518,40231533108.46565,140.49830,0.64343,12.73971,94.30769,0.00934,1.51827,0.00000,
sponge_clogged_rec0201.bmp,201.00000,1963,4000000.00000,474868.87500,11.87172,7998.82843,74193.91343,0.15624,241.90977,17.55019,0.07053,-1649,3612,157800.37500,36599.10365,24.94200,3367330.75000,3525131.12500,84.18327,88.12828,1076.91516,855.86088,51710053627.44122,56889265932.62738,108599319560.06860,331.64498,347.85728,480.61740,-13886441603.44116,68425498531.46175,40173821028.60685,140.28172,0.64256,12.80075,95.02481,0.00927,1.52488,0.00000,
sponge_clogged_rec0200.bmp,200.00000,2004,4000000.00000,473071.50000,11.82679,7998.82843,74225.07786,0.15690,236.06362,17.33683,0.10463,-1488,3492,128137.50000,33663.18742,21.31330,3398791.00000,3526928.50000,84.96977,88.17321,1075.99419,855.65460,51679620485.84766,56549181831.17004,108228802317.01770,332.16332,347.46029,480.68818,-13767700844.51251,68095736698.00417,40133065619.01353,140.01446,0.64081,12.74695,95.03334,0.00928,1.51245,0.00000,
sponge_clogged_rec0199.bmp,199.00000,1980,4000000.00000,471185.87500,11.77965,7998.82843,74273.75701,0.15763,237.97266,17.40679,0.08734,-1490,3470,135327.00000,34766.73071,22.31230,3393487.12500,3528814.12500,84.83718,88.22035,1075.12398,855.29066,51556653813.45496,56205016962.84528,107761670776.30023,332.43644,347.09935,480.61622,-13695031714.91925,67771685386.07309,39989985390.22714,139.81594,0.64026,12.68782,95.02183,0.00928,1.51166,0.00000,
sponge_clogged_rec0198.bmp,198.00000,1956,4000000.00000,468677.87500,11.71695,7998.82843,73933.08082,0.15775,239.61037,17.46658,0.07616,-1432,3388,141337.87500,35163.24752,23.16955,3389984.25000,3531322.12500,84.74961,88.28305,1074.42366,855.23247,51342744894.35425,55760296545.53522,107103041439.88947,332.62745,346.64192,480.41820,-13648984189.61237,67378069821.43789,39724971618.45158,139.59616,0.64064,12.67843,95.52753,0.00924,1.51674,0.00000,
sponge_clogged_rec0197.bmp,197.00000,2010,4000000.00000,467175.00000,11.67938,7998.82843,73819.53457,0.15801,232.42537,17.20271,0.10634,-1355,3365,121930.50000,33527.23201,20.69757,3410894.50000,3532825.00000,85.27236,88.32063,1073.37694,854.87946,51277436260.04639,55388557790.40662,106665994050.45300,332.93820,346.02741,480.19039,-13625855243.42017,67113028272.43304,39552965778.01996,139.28940,0.64082,12.65722,95.71518,0.00923,1.51107,0.00000,
sponge_clogged_rec0196.bmp,196.00000,1963,4000000.00000,466239.75000,11.65599,7998.82843,73548.74063,0.15775,237.51388,17.39000,0.10890,-1329,3292,119802.12500,33435.47465,20.44259,3413958.12500,3533760.25000,85.34895,88.34401,1072.34699,854.38340,51216210325.11493,55121152574.16223,106337362899.27716,333.06894,345.53302,479.92498,-13607200146.72064,66915246086.84932,39422116812.42784,139.08276,0.64099,12.67839,96.09302,0.00919,1.51750,0.00000,
sponge_clogged_rec0195.bmp,195.00000,1993,4000000.00000,465429.87500,11.63575,7998.82843,73535.95384,0.15800,233.53230,17.24362,0.10453,-1291,3284,107403.75000,31713.02263,18.74955,3427166.37500,3534570.12500,85.67916,88.36425,1071.67774,853.68973,51203540949.37940,54827080055.26581,106030621004.64520,333.32388,344.91652,479.65844,-13547705152.57117,66683625095.35036,39346995909.29485,138.80856,0.64027,12.65857,96.13175,0.00919,1.51872,0.00000,
sponge_clogged_rec0194.bmp,194.00000,2021,4000000.00000,464101.87500,11.60255,7998.82843,73239.57202,0.15781,229.63972,17.09931,0.06729,-1271,3292,107024.50000,32039.95870,18.73920,3428873.62500,3535898.12500,85.72184,88.39745,1071.05857,852.72960,51162529954.37103,54415798548.26190,105578328502.63293,333.65441,344.09896,479.30090,-13466726662.19733,66353775050.38975,39224553452.24319,138.44367,0.63942,12.67353,96.55704,0.00915,1.51512,0.00000,
sponge_clogged_rec0193.bmp,193.00000,1960,4000000.00000,463544.00000,11.58860,7998.82843,72575.32519,0.15657,236.50204,17.35292,0.08812,-1313,3273,150836.62500,34040.41072,24.55101,3385619.37500,3536456.00000,84.64048,88.41140,1070.42574,852.84076,51196399640.17993,54288310337.96106,105484709978.14099,333.95454,343.89099,479.36067,-13384150704.58801,66215493748.24191,39269216229.89908,138.29442,0.63792,12.77415,97.45615,0.00907,1.52080,0.00000,
sponge_clogged_rec0192.bmp,192.00000,1966,4000000.00000,463161.37500,11.57903,7998.82843,72524.44504,0.15659,235.58564,17.31927,0.04952,-1332,3298,92123.50000,30579.31282,16.59031,3444715.12500,3536838.62500,86.11788,88.42097,1070.44934,852.58627,51272695329.63324,54145261025.72797,105417956355.36121,334.35008,343.58847,479.41945,-13212202043.39002,65999019233.10832,39418937122.25288,138.10210,0.63461,12.77256,97.53508,0.00907,1.52946,0.00000,
sponge_clogged_rec0191.bmp,191.00000,1965,4000000.00000,462274.62500,11.55687,7998.82843,72925.66538,0.15775,235.25426,17.30708,0.09728,-1370,3335,101818.00000,31603.62566,18.04987,3435907.37500,3537725.37500,85.89768,88.44313,1070.35635,852.25069,51328126290.34198,53881799239.10736,105209925529.44934,334.86495,343.09393,479.42464,-13074798926.23120,65741959314.30519,39467966215.14415,137.78880,0.63218,12.67797,97.02278,0.00912,1.51979,0.00000,
sponge_clogged_rec0190.bmp,190.00000,1999,4000000.00000,460656.87500,11.51642,7998.82843,73036.08169,0.15855,230.44366,17.12921,0.10536,-1299,3298,94818.12500,30843.11895,17.06974,3444525.00000,3539343.12500,86.11312,88.48358,1069.47055,851.57225,51282522010.16528,53501565397.04071,104784087407.20599,335.31372,342.49156,479.30758,-13021626310.67304,65460853525.58071,39323233881.62528,137.43509,0.63189,12.61450,96.92040,0.00913,1.51843,0.00000,
sponge_clogged_rec0189.bmp,189.00000,1921,4000000.00000,459577.12500,11.48943,7998.82843,72946.31719,0.15872,239.23848,17.45302,0.08895,-1413,3334,103276.25000,32069.69882,18.34870,3437146.62500,3540422.87500,85.92867,88.51057,1068.23415,850.97805,51227329532.75415,53113463756.07159,104340793288.82574,335.53513,341.65632,478.86623,-13082946283.34851,65287288769.83934,39053504518.98640,137.06148,0.63389,12.60042,97.06927,0.00912,1.51485,0.00000,
sponge_clogged_rec0188.bmp,188.00000,1894,4000000.00000,458707.62500,11.46769,7998.82843,72749.67548,0.15860,242.18988,17.56035,0.05388,-1412,3306,92601.62500,31685.24088,16.79668,3448690.75000,3541292.37500,86.21727,88.53231,1067.10629,850.28339,51210434574.37946,52788733672.24200,103999168246.62146,335.78841,340.92362,478.52145,-13129342196.00183,65152621168.43048,38846547078.19098,136.71984,0.63542,12.61058,97.35555,0.00909,1.51778,0.00000,
sponge_clogged_rec0187.bmp,187.00000,1877,4000000.00000,458254.12500,11.45635,7998.82843,72714.50391,0.15868,244.14178,17.63097,0.08563,-1386,3263,95568.25000,31874.36072,17.25612,3446177.62500,3541745.87500,86.15444,88.54365,1066.20675,849.39549,51232792439.97412,52504102831.54981,103736895271.52393,336.02599,340.16959,478.15146,-13109458940.19721,64993308443.88669,38743586827.63724,136.38800,0.63552,12.60420,97.41511,0.00909,1.51749,0.00000,
sponge_clogged_rec0186.bmp,186.00000,1868,4000000.00000,457921.12500,11.44803,7998.82843,72418.99929,0.15815,245.13979,17.66697,0.08623,-1397,3265,84810.25000,30733.22956,15.62656,3457268.62500,3542078.87500,86.43172,88.55197,1065.30289,848.53073,51260907822.62946,52262951886.01263,103523859708.64209,336.23825,339.50873,477.83087,-13088507324.96399,64860023115.24557,38663836593.39652,136.09609,0.63552,12.64644,97.82181,0.00905,1.51969,0.00000,
sponge_clogged_rec0185.bmp,185.00000,1949,4000000.00000,457843.87500,11.44610,7998.82843,72537.59222,0.15843,234.91220,17.29449,0.08208,-1377,3326,89834.25000,31313.38598,16.40275,3452321.87500,3542156.12500,86.30805,88.55390,1064.33115,848.06997,51305111859.39624,52080963602.27661,103386075461.67285,336.41176,338.94588,477.55333,-13079206423.30042,64777995779.87256,38608079681.80029,135.84944,0.63560,12.62363,97.66401,0.00907,1.52825,0.00000,
sponge_clogged_rec0184.bmp,184.00000,1924,4000000.00000,457337.87500,11.43345,7998.82843,72222.65615,0.15792,237.70160,17.39687,0.07215,-1301,3225,78557.75000,30392.69550,14.65915,3464104.37500,3542662.12500,86.60261,88.56655,1063.52909,847.75297,51349807250.32819,51871118707.91632,103220925958.24451,336.73696,338.44195,477.42510,-13076158736.20612,64689219368.90996,38531706589.33455,135.57098,0.63589,12.66467,98.10390,0.00903,1.52029,0.00000,
sponge_clogged_rec0183.bmp,183.00000,1944,4000000.00000,457078.62500,11.42697,7998.82843,71993.86221,0.15751,235.12275,17.30224,0.06413,-1302,3246,158874.12500,35803.43843,25.79323,3384047.25000,3542921.37500,84.60118,88.57303,1062.99943,847.46437,51387558448.52393,51634975730.85181,103022534179.37573,336.95002,337.76020,477.09251,-13123421183.72925,64635271333.57061,38387262845.80512,135.27004,0.63726,12.69771,98.42287,0.00900,1.52272,0.00000,
sponge_clogged_rec0182.bmp,182.00000,1922,4000000.00000,456948.00000,11.42370,7998.82843,71768.22260,0.15706,237.74610,17.39850,0.06130,-1307,3229,102857.00000,32322.26736,18.37372,3440195.00000,3543052.00000,86.00487,88.57630,1062.54867,847.03739,51394847908.37390,51402410192.71283,102797258101.08673,337.02232,337.04711,476.63906,-13109560369.02826,64508189964.86206,38289068136.22467,135.00826,0.63753,12.73399,98.73596,0.00897,1.51958,0.00000,
sponge_clogged_rec0181.bmp,181.00000,1837,4000000.00000,456897.87500,11.42245,7998.82843,71115.44172,0.15565,248.71958,17.79549,0.03898,-1339,3176,90590.37500,29559.88013,16.54654,3452511.75000,3543102.12500,86.31279,88.57755,1062.25316,846.33178,51456876725.23486,51188522182.54480,102645398907.77966,337.22638,336.34589,476.28792,-13115130329.85565,64438516131.06419,38206882776.71547,134.70692,0.63803,12.84947,99.64368,0.00889,1.52333,0.00000,
sponge_clogged_rec0180.bmp,180.00000,1895,4000000.00000,456640.00000,11.41600,7998.82843,71086.34626,0.15567,240.97098,17.51610,0.06579,-1273,3168,90807.50000,29831.72075,16.58744,3452552.50000,3543360.00000,86.31381,88.58400,1061.94006,845.42882,51505041329.78937,51014583231.18152,102519624560.97089,337.46584,335.85523,476.11126,-13077347016.66675,64339458387.35490,38180166173.61599,134.46285,0.63764,12.84747,99.69172,0.00889,1.51589,0.00000,
sponge_clogged_rec0179.bmp,179.00000,1879,4000000.00000,456530.00000,11.41325,7998.82843,71110.06199,0.15576,242.96434,17.58840,0.05496,-1297,3176,91536.62500,29899.72790,16.70173,3451933.37500,3543470.00000,86.29833,88.58675,1061.38157,845.05532,51498052600.41553,50821298013.84607,102319350614.26160,337.48138,335.25656,475.70016,-13087305177.81171,64251354191.43696,38067996422.82464,134.25946,0.63837,12.84010,99.66156,0.00889,1.52135,0.00000,
sponge_clogged_rec0178.bmp,178.00000,1899,4000000.00000,456593.12500,11.41483,7998.82843,71500.91185,0.15660,240.43872,17.49674,0.06945,-1242,3141,72240.62500,27931.41087,13.66037,3471166.25000,3543406.87500,86.77916,88.58517,1060.65286,844.97633,51515381109.74976,50705785705.95178,102221166815.70154,337.53517,334.87238,475.46766,-13098345155.71552,64215182104.40454,38005984711.29700,134.11493,0.63886,12.77167,99.11501,0.00894,1.51993,0.00000,
sponge_clogged_rec0177.bmp,177.00000,1846,4000000.00000,457094.12500,11.42735,7998.82843,71393.08847,0.15619,247.61329,17.75587,0.09520,-1329,3175,122638.37500,31704.10380,21.15430,3420267.50000,3542905.87500,85.50669,88.57265,1059.81627,844.83264,51568935184.72754,50610205357.79773,102179140542.52527,337.53034,334.37807,475.11622,-13119238297.56915,64217563424.39409,37961577118.13118,133.95370,0.63942,12.80500,99.25067,0.00892,1.51984,0.00000,
sponge_clogged_rec0176.bmp,176.00000,1853,4000000.00000,457419.25000,11.43548,7998.82843,70655.35131,0.15447,246.85335,17.72861,0.11516,-1356,3209,122350.87500,31219.77075,21.10334,3420229.87500,3542580.75000,85.50575,88.56452,1058.70646,844.97507,51563100394.33435,50462195801.49023,102025296195.82458,337.37413,333.75313,474.56554,-13228601088.78033,64252696606.00759,37772599589.81699,133.80863,0.64197,12.94790,100.27778,0.00883,1.51973,0.00000,
sponge_clogged_rec0175.bmp,175.00000,1845,4000000.00000,457826.75000,11.44567,7998.82843,70486.94929,0.15396,248.14458,17.77491,0.05446,-1377,3222,78466.50000,28344.86376,14.63127,3463706.75000,3542173.25000,86.59267,88.55433,1057.68687,844.84408,51670221389.22540,50244781754.29883,101915003143.52423,337.57539,332.88644,474.09970,-13326344440.76123,64302891251.04884,37612111892.47539,133.46931,0.64427,12.99040,100.50579,0.00881,1.51882,0.00000,
sponge_clogged_rec0174.bmp,174.00000,1831,4000000.00000,458211.00000,11.45528,7998.82843,70324.46401,0.15348,250.25177,17.85022,0.08409,-1387,3218,74778.62500,29200.82631,14.03003,3467010.37500,3541789.00000,86.67526,88.54473,1056.67917,844.94814,51757584818.61517,50044646000.13294,101802230818.74811,337.72103,332.08550,473.64150,-13380076794.01935,64308575827.47043,37493654991.27768,133.16872,0.64573,13.03134,100.72708,0.00879,1.51636,0.00000,
sponge_clogged_rec0173.bmp,173.00000,1817,4000000.00000,458742.37500,11.46856,7998.82843,70409.43753,0.15348,252.47241,17.92925,0.14915,-1466,3283,76373.75000,29567.32883,14.27237,3464883.87500,3541257.62500,86.62210,88.53144,1056.11122,844.72561,51860240194.79840,49910107769.87128,101770347964.66968,337.84999,331.43693,473.27904,-13421359316.41321,64341906127.21161,37428441837.45807,132.92237,0.64675,13.03071,100.59043,0.00880,1.51863,0.00000,
sponge_clogged_rec0172.bmp,172.00000,1729,4000000.00000,458966.87500,11.47417,7998.82843,70343.43753,0.15326,265.45221,18.38435,0.17009,-1648,3377,127891.00000,33175.78626,21.79250,3413142.12500,3541033.12500,85.32855,88.52583,1055.45929,845.11205,51896804637.10236,49757447649.17224,101654252286.27460,337.90660,330.86849,472.92159,-13551765647.55731,64421042585.67754,37233209700.59706,132.74342,0.64964,13.04932,100.67842,0.00879,1.52116,0.00000,
sponge_clogged_rec0171.bmp,171.00000,1827,4000000.00000,458578.00000,11.46445,7998.82843,71289.95853,0.15546,251.00055,17.87691,0.04022,-1573,3400,75858.62500,30367.56556,14.19413,3465563.37500,3541422.00000,86.63908,88.53555,1055.02216,845.30914,51923842232.19800,49564899338.07361,101488741570.27161,338.16057,330.38983,472.76845,-13609444348.24463,64404829355.85745,37083912214.41415,132.52340,0.65131,12.86515,99.35262,0.00891,1.52120,0.00000,
sponge_clogged_rec0170.bmp,170.00000,1795,4000000.00000,458381.50000,11.45954,7998.82843,71686.51697,0.15639,255.36574,18.03169,0.04505,-1645,3440,127200.87500,34027.85646,21.72211,3414417.62500,3541618.50000,85.36044,88.54046,1054.48248,845.54627,51966151895.28333,49382035671.73712,101348187567.02045,338.38477,329.86408,472.56170,-13707335544.13586,64442189580.81383,36905997986.20662,132.30760,0.65368,12.78850,98.80850,0.00896,1.52596,0.00000,
sponge_clogged_rec0169.bmp,169.00000,1825,4000000.00000,458636.50000,11.46591,7998.82843,71957.56069,0.15689,251.30767,17.88784,0.03079,-1627,3452,133387.25000,34577.73576,22.53073,3407976.25000,3541363.50000,85.19941,88.53409,1054.22657,845.66953,52020160187.62286,49290482380.97388,101310642568.59674,338.47406,329.47395,472.35344,-13765953927.42072,64488768893.76644,36821873674.83030,132.16893,0.65500,12.74742,98.42923,0.00899,1.52512,0.00000,
sponge_clogged_rec0168.bmp,168.00000,1810,4000000.00000,458614.87500,11.46537,7998.82843,72300.05312,0.15765,253.37838,17.96139,0.02133,-1667,3477,140783.75000,34989.24037,23.48750,3400601.37500,3541385.12500,85.01503,88.53463,1054.10146,846.03734,52041392993.97894,49213848829.23181,101255241823.21075,338.56103,329.23513,472.24924,-13793490805.05627,64493375131.62785,36761866691.58291,132.07394,0.65574,12.68643,97.96356,0.00904,1.52726,0.00000,
sponge_clogged_rec0167.bmp,167.00000,1810,4000000.00000,458851.75000,11.47129,7998.82843,72284.23688,0.15753,253.50925,17.96602,0.17086,-1572,3382,88130.37500,31678.09370,16.11211,3453017.87500,3541148.25000,86.32545,88.52871,1053.37062,846.41187,52103674990.06720,49212925801.52374,101316600791.59094,338.66958,329.14071,472.26126,-13892587421.58313,64625873305.36340,36690727486.22754,132.03018,0.65746,12.69576,97.97844,0.00904,1.51948,0.00000,
sponge_clogged_rec0166.bmp,166.00000,1766,4000000.00000,458908.25000,11.47271,7998.82843,72377.07960,0.15772,259.85745,18.18958,0.02763,-1811,3577,82282.62500,31916.61765,15.20399,3458809.12500,3541091.75000,86.47023,88.52729,1052.55993,846.92026,52128274591.89838,49160439272.06848,101288713863.96686,338.76183,328.97710,472.21341,-14000140141.17938,64722919912.41824,36565793951.54862,131.97482,0.65958,12.68104,97.85119,0.00905,1.52318,0.00000,
sponge_clogged_rec0165.bmp,165.00000,1711,4000000.00000,459299.00000,11.48248,7998.82843,72868.73645,0.15865,268.43892,18.48748,0.05882,-1875,3586,77268.12500,31397.78504,14.40046,3463432.87500,3540701.00000,86.58582,88.51753,1051.48952,847.67352,52205950085.89697,49170898515.55695,101376848601.45392,338.87129,328.87348,472.21977,-14133588625.19824,64903247969.52388,36473600631.93004,131.93581,0.66184,12.60620,97.18025,0.00911,1.52058,0.00000,
sponge_clogged_rec0164.bmp,164.00000,1825,4000000.00000,459278.87500,11.48197,7998.82843,73706.48789,0.16048,251.65966,17.90036,0.07009,-1745,3570,84953.62500,32640.91621,15.60980,3455767.50000,3540721.12500,86.39419,88.51803,1050.40250,848.28729,52239391474.89130,49181826866.64209,101421218341.53339,338.99994,328.92956,472.35116,-14248559741.50440,65040948665.72020,36380269675.81319,131.93797,0.66382,12.46237,96.07624,0.00921,1.52231,0.00000,
sponge_clogged_rec0163.bmp,163.00000,1708,4000000.00000,458821.12500,11.47053,7998.82843,74256.90420,0.16184,268.63064,18.49408,0.06568,-1849,3557,79292.62500,33162.01880,14.73529,3461886.25000,3541178.87500,86.54716,88.52947,1049.56742,848.84616,52238227116.91711,49197371400.63257,101435598517.54968,339.18313,329.16298,472.64517,-14337694971.81030,65135885053.23763,36299713464.31206,131.97337,0.66536,12.35767,95.37642,0.00928,1.51916,0.00000,
sponge_clogged_rec0162.bmp,162.00000,1743,4000000.00000,458573.87500,11.46435,7998.82843,74965.56018,0.16348,263.09459,18.30253,0.06154,-1915,3658,82983.62500,34039.84636,15.32314,3458442.50000,3541426.12500,86.46106,88.53565,1048.56849,849.18985,52235031810.22894,49269661892.46222,101504693702.69116,339.29159,329.52013,472.97177,-14414725063.99463,65243125069.15894,36261568633.53223,132.06363,0.66649,12.23425,94.48142,0.00937,1.52747,0.00000,
sponge_clogged_rec0161.bmp,161.00000,1751,4000000.00000,458066.50000,11.45166,7998.82843,75392.54799,0.16459,261.60280,18.25056,0.06465,-1850,3601,81229.25000,33920.56000,15.06210,3460704.25000,3541933.50000,86.51761,88.54834,1047.49223,849.52225,52196994318.82983,49288390595.90509,101485384914.73492,339.35655,329.76595,473.18965,-14513779349.41266,65329151414.48554,36156233500.24938,132.13899,0.66825,12.15151,93.95978,0.00942,1.52229,0.00000,
sponge_clogged_rec0160.bmp,160.00000,1796,4000000.00000,458024.62500,11.45062,7998.82843,75492.74604,0.16482,255.02485,18.01965,0.03610,-1787,3583,82715.12500,33952.93468,15.29666,3459260.25000,3541975.37500,86.48151,88.54938,1046.57592,849.93012,52191451603.08960,49334816830.41547,101526268433.50507,339.36025,329.94233,473.31524,-14624634150.65765,65457351262.81167,36068917170.69340,132.21094,0.67005,12.13427,93.83618,0.00944,1.52392,0.00000,
sponge_clogged_rec0159.bmp,159.00000,1805,4000000.00000,457804.75000,11.44512,7998.82843,75462.21913,0.16483,253.63144,17.97035,0.06234,-1788,3593,115689.50000,38573.12926,20.17274,3426505.75000,3542195.25000,85.66264,88.55488,1045.42819,850.57037,52213730654.04511,49372117299.19824,101585847953.24335,339.51284,330.14500,473.56593,-14765915472.59235,65627038421.31816,35958809531.92519,132.25190,0.67236,12.13335,93.87997,0.00943,1.52744,0.00000,
sponge_clogged_rec0158.bmp,158.00000,1796,4000000.00000,457909.75000,11.44774,7998.82843,74729.49417,0.16320,254.96089,18.01739,0.05756,-1819,3615,97981.25000,36576.89550,17.62598,3444109.00000,3542090.25000,86.10273,88.55226,1043.85962,851.36361,52292963731.62787,49407205713.07385,101700169444.70172,339.72160,330.21491,473.76434,-14941442861.91095,65861034546.76776,35839134897.93396,132.24206,0.67516,12.25513,94.79765,0.00934,1.53411,0.00000,
sponge_clogged_rec0157.bmp,157.00000,1668,4000000.00000,458162.50000,11.45406,7998.82843,74400.74900,0.16239,274.67776,18.70109,0.13411,-1999,3667,152752.25000,39183.54975,25.00386,3389085.25000,3541837.50000,84.72713,88.54594,1042.36862,852.26157,52330831759.24164,49487281697.52527,101818113456.76691,339.77560,330.41531,473.94276,-15107422508.99646,66083234106.53825,35734879350.22866,132.31184,0.67768,12.31607,95.20973,0.00930,1.53433,0.00000,
sponge_clogged_rec0156.bmp,156.00000,1664,4000000.00000,457676.25000,11.44191,7998.82843,73881.92649,0.16143,275.04582,18.71361,0.12534,-1909,3573,120081.75000,36344.84672,20.78409,3422242.00000,3542323.75000,85.55605,88.55809,1041.11941,853.14006,52384465710.29315,49537366055.63147,101921831765.92462,340.09000,330.71894,474.37983,-15191172811.00562,66218642629.91678,35703189136.00784,132.32325,0.67884,12.38940,95.89148,0.00924,1.53352,0.00000,
sponge_clogged_rec0155.bmp,155.00000,1688,4000000.00000,457656.12500,11.44140,7998.82843,73390.64013,0.16036,271.12330,18.57969,0.12171,-1807,3495,127305.12500,36742.16757,21.76300,3415038.75000,3542343.87500,85.37597,88.55860,1040.11261,853.94244,52490063367.47144,49613392789.80389,102103456157.27533,340.42359,330.96385,474.78974,-15284951748.38593,66404205349.54057,35699250807.73476,132.31211,0.68000,12.47178,96.53394,0.00917,1.52870,0.00000,
sponge_clogged_rec0154.bmp,154.00000,1601,4000000.00000,457997.00000,11.44993,7998.82843,72924.60860,0.15923,286.06933,19.08494,0.13252,-1896,3497,81075.25000,33594.53561,15.03977,3460927.75000,3542003.00000,86.52319,88.55008,1039.28929,854.91117,52586694578.53217,49695313499.20294,102282008077.73511,340.61124,331.11492,475.02958,-15386372643.29608,66595145369.10152,35686862708.63358,132.31615,0.68126,12.56084,97.14150,0.00912,1.53214,0.00000,
sponge_clogged_rec0153.bmp,153.00000,1583,4000000.00000,458198.75000,11.45497,7998.82843,72627.02072,0.15851,289.44962,19.19736,0.12239,-1949,3532,102937.00000,35198.08309,18.34440,3438864.25000,3541801.25000,85.97161,88.54503,1038.53550,855.96245,52689045476.60797,49804186859.11371,102493232335.72168,340.86322,331.40030,475.40919,-15531115453.56653,66844569544.59414,35648662791.12754,132.34698,0.68315,12.61786,97.53398,0.00908,1.53004,0.00000,
sponge_clogged_rec0152.bmp,152.00000,1614,4000000.00000,458366.00000,11.45915,7998.82843,72699.72130,0.15861,283.99380,19.01558,0.12171,-1954,3568,119330.87500,36032.07003,20.65631,3422303.12500,3541634.00000,85.55758,88.54085,1037.51241,857.23954,52779505039.28894,49902434339.83899,102681939379.12793,341.09967,331.67253,475.76848,-15635083865.95996,67042091670.11076,35639847709.01717,132.37160,0.68439,12.60984,97.43185,0.00909,1.52660,0.00000,
sponge_clogged_rec0151.bmp,151.00000,1622,4000000.00000,458932.75000,11.47332,7998.82843,72949.34366,0.15895,282.94251,18.98035,0.16705,-2045,3667,191707.37500,41883.98157,29.46443,3349359.87500,3541067.25000,83.73400,88.52668,1036.63985,858.61768,52870306785.39844,49985702136.13831,102856008921.53674,341.19670,331.75831,475.89785,-15672425854.58984,67166656504.80472,35689352416.73203,132.37100,0.68458,12.58223,97.08291,0.00912,1.52737,0.00000,
sponge_clogged_rec0150.bmp,150.00000,1693,4000000.00000,459523.37500,11.48808,7998.82843,73315.74273,0.15955,271.42550,18.59004,0.17302,-1983,3676,135185.62500,37952.32818,22.73139,3405291.00000,3540476.62500,85.13228,88.51192,1035.75997,859.85165,53065926931.90363,50126833823.38690,103192760755.29053,341.61340,332.01840,476.37793,-15704156265.41864,67369144595.87347,35823616159.41705,132.32700,0.68429,12.53546,96.58162,0.00916,1.53029,0.00000,
sponge_clogged_rec0149.bmp,149.00000,1676,4000000.00000,459653.75000,11.49134,7998.82843,73295.13255,0.15946,274.25641,18.68674,0.16457,-2052,3728,136533.50000,38692.80040,22.90111,3403812.75000,3540346.25000,85.09532,88.50866,1034.83493,861.22817,53175462053.51367,50211847738.76270,103387309792.27637,341.91954,332.25490,476.76230,-15728545987.47430,67491848189.41521,35895461602.86116,132.30899,0.68422,12.54255,96.60522,0.00916,1.52819,0.00000,
sponge_clogged_rec0148.bmp,148.00000,1688,4000000.00000,459598.87500,11.48997,7998.82843,73343.65946,0.15958,272.27422,18.61908,0.16184,-2020,3708,135516.87500,39168.08676,22.77152,3404884.25000,3540401.12500,85.12211,88.51003,1034.00207,862.20171,53249696023.42847,50303591766.04895,103553287789.47742,342.17543,332.57511,477.16897,-15797360954.01190,67642534846.24777,35910752943.22965,132.33638,0.68492,12.53275,96.54280,0.00917,1.52448,0.00000,
sponge_clogged_rec0147.bmp,147.00000,1721,4000000.00000,459364.50000,11.48411,7998.82843,73466.92144,0.15993,266.91720,18.43501,0.16879,-2014,3735,130712.25000,38138.70285,22.15174,3409923.25000,3540635.50000,85.24808,88.51589,1032.70159,863.18456,53277592745.18665,50444021299.65320,103721614044.83984,342.35501,333.12655,477.68216,-15865266617.64978,67789208280.34120,35932405764.49864,132.44848,0.68552,12.50534,96.38720,0.00918,1.52559,0.00000,
sponge_clogged_rec0146.bmp,146.00000,1731,4000000.00000,460094.25000,11.50236,7998.82843,73106.21076,0.15889,265.79679,18.39628,0.01820,-2029,3760,133193.75000,38049.81555,22.45010,3406712.00000,3539905.75000,85.16780,88.49764,1031.65761,864.08312,53435981091.52771,50662222020.41040,104098203111.93811,342.58967,333.57961,478.16633,-15940785248.82849,68050103686.94258,36048099424.99553,132.51384,0.68576,12.58701,96.84282,0.00914,1.52730,0.00000,
sponge_clogged_rec0145.bmp,145.00000,1811,4000000.00000,460242.75000,11.50607,7998.82843,73751.10225,0.16024,254.13736,17.98827,0.02659,-1931,3742,110031.62500,38131.68056,19.29451,3429725.62500,3539757.25000,85.74314,88.49393,1030.37516,864.90171,53549113149.15155,50852478184.48834,104401591333.63989,342.90658,334.16098,478.79900,-16033585421.69971,68290973462.85757,36110617870.78232,132.59656,0.68646,12.48097,95.99198,0.00922,1.50797,0.00000,
sponge_clogged_rec0144.bmp,144.00000,1887,4000000.00000,460874.87500,11.52187,7998.82843,74361.53998,0.16135,244.23682,17.63440,0.18827,-1903,3790,128640.00000,38345.65321,21.82133,3410485.12500,3539125.12500,85.26213,88.47813,1029.58236,865.37285,53684192803.72669,51102074278.10449,104786267081.83118,343.12301,334.76951,479.37879,-16082733458.69043,68527604388.24650,36258662693.58468,132.70518,0.68621,12.39552,95.18698,0.00930,1.53036,0.00000,
sponge_clogged_rec0143.bmp,143.00000,1916,4000000.00000,461843.50000,11.54609,7998.82843,74696.45881,0.16174,241.04567,17.51881,0.04734,-1919,3835,128354.75000,38489.96187,21.74773,3409801.75000,3538156.50000,85.24504,88.45391,1028.43970,866.23354,53756231090.93439,51438958195.24017,105195189286.17456,342.99603,335.52182,479.81368,-16130769543.57513,68769921763.39409,36425267522.78048,132.94582,0.68581,12.36587,94.73425,0.00934,1.53081,0.00000,
sponge_clogged_rec0142.bmp,142.00000,1928,4000000.00000,462115.87500,11.55290,7998.82843,74986.90246,0.16227,239.68666,17.46936,0.17794,-2003,3931,112094.87500,39072.70408,19.52156,3425789.25000,3537884.12500,85.64473,88.44710,1027.41256,866.67635,53768442438.02869,51728244586.74469,105496687024.77338,342.93668,336.36754,480.36308,-16144596322.93665,68925135291.00198,36571551733.77139,133.19228,0.68513,12.32524,94.36006,0.00937,1.53874,0.00000,
sponge_clogged_rec0141.bmp,141.00000,1973,4000000.00000,462296.25000,11.55741,7998.82843,75587.89445,0.16351,234.31133,17.27236,0.04746,-1883,3856,101490.50000,36495.20415,18.00158,3436213.25000,3537703.75000,85.90533,88.44259,1026.60324,866.66016,53815671396.60901,51924238590.38477,105739909986.99377,343.02837,336.94633,480.83395,-16195821184.87036,69093364110.18414,36646545876.80964,133.32907,0.68528,12.23202,93.60503,0.00945,1.53970,0.00000,
sponge_clogged_rec0140.bmp,140.00000,2002,4000000.00000,462706.12500,11.56765,7998.82843,75933.01430,0.16411,231.12194,17.15440,0.17341,-1909,3911,112723.62500,38722.54766,19.58947,3424570.25000,3537293.87500,85.61426,88.43235,1025.69233,867.42549,53916648129.34271,52117628667.53223,106034276796.87494,343.20111,337.42680,481.29393,-16255851536.20404,69297857882.63413,36736418914.24081,133.41640,0.68548,12.18722,93.16880,0.00949,1.53801,0.00000,
sponge_clogged_rec0139.bmp,139.00000,2008,4000000.00000,463495.75000,11.58739,7998.82843,76127.63875,0.16425,230.82458,17.14337,0.05409,-2000,4008,165826.00000,42529.55639,26.34996,3370678.25000,3536504.25000,84.26696,88.41261,1024.55480,868.15673,54083184559.35809,52305422510.51514,106388607069.87323,343.45998,337.76790,481.71767,-16371430417.72418,69589846935.44522,36798760134.42801,133.44610,0.68644,12.17681,92.90986,0.00952,1.53467,0.00000,
sponge_clogged_rec0138.bmp,138.00000,2008,4000000.00000,464293.12500,11.60733,7998.82843,75997.59712,0.16368,231.22168,17.15811,0.01923,-2040,4048,133615.00000,40210.96519,22.34708,3402091.87500,3535706.87500,85.05230,88.39267,1023.25572,869.13143,54221648168.16748,52395250024.55005,106616898192.71753,343.60420,337.76766,481.82034,-16489593051.84576,69823309421.53961,36793588771.17792,133.41509,0.68778,12.21863,93.04786,0.00950,1.54148,0.00000,
sponge_clogged_rec0137.bmp,137.00000,1912,4000000.00000,464976.12500,11.62440,7998.82843,75360.37259,0.16207,243.18835,17.59651,0.07570,-2126,4038,133799.75000,40217.88698,22.34555,3401224.12500,3535023.87500,85.03060,88.37560,1022.31517,870.27810,54359284534.78699,52437933655.98377,106797218190.77075,343.76580,337.63588,481.84325,-16539567528.40430,69966052812.70384,36831165378.06690,133.33790,0.68818,12.34007,93.81652,0.00942,1.53330,0.00000,
sponge_clogged_rec0136.bmp,136.00000,1898,4000000.00000,465574.75000,11.63937,7998.82843,75200.74727,0.16152,245.29755,17.67265,0.14983,-2195,4093,157585.62500,40607.84953,25.28813,3376839.62500,3534425.25000,84.42099,88.36063,1021.58766,870.76722,54490893307.37885,52455966290.35114,106946859597.72998,343.97835,337.49442,481.89583,-16583314802.53973,70087928341.74286,36858931255.98712,133.24452,0.68855,12.38218,93.99974,0.00940,1.52882,0.00000,
sponge_clogged_rec0135.bmp,135.00000,1953,4000000.00000,465880.50000,11.64701,7998.82843,75422.28637,0.16189,238.54608,17.42775,0.07814,-2139,4092,167321.87500,42533.50465,26.42471,3366797.62500,3534119.50000,84.16994,88.35299,1021.07608,871.33664,54649126770.29358,52449845877.60053,107098972647.89410,344.35893,337.35864,482.07253,-16646953065.94415,70232719088.94164,36866253558.95248,133.11036,0.68926,12.35392,93.71552,0.00943,1.53160,0.00000,
sponge_clogged_rec0134.bmp,134.00000,1912,4000000.00000,465810.00000,11.64525,7998.82843,75535.62447,0.16216,243.62448,17.61228,0.05187,-2188,4100,138116.25000,40588.88611,22.86972,3396073.75000,3534190.00000,84.90184,88.35475,1020.53385,872.16305,54803963067.05566,52418429473.93207,107222392540.98773,344.88683,337.29712,482.40675,-16749865073.67828,70403476419.93778,36818916121.04996,132.96341,0.69067,12.33352,93.57677,0.00944,1.54095,0.00000,
sponge_clogged_rec0133.bmp,133.00000,1863,4000000.00000,465509.12500,11.63773,7998.82843,75211.63753,0.16157,249.87071,17.83663,0.12974,-2186,4049,145193.00000,41173.25364,23.77477,3389297.87500,3534490.87500,84.73245,88.36227,1020.06604,872.59754,54904541104.68848,52380485120.69836,107285026225.38684,345.29310,337.26287,482.67335,-16792438676.72534,70482308579.50833,36802717645.87850,132.85102,0.69126,12.37865,93.98787,0.00940,1.52681,0.00000,
sponge_clogged_rec0132.bmp,132.00000,1930,4000000.00000,464878.00000,11.62195,7998.82843,75344.78176,0.16207,240.86943,17.51241,0.04908,-2083,4013,144530.75000,40563.90126,23.71655,3390591.25000,3535122.00000,84.76478,88.37805,1019.44368,872.93510,54886648972.99152,52343042170.32422,107229691143.31573,345.47210,337.37206,482.87771,-16824739046.91272,70487584765.05362,36742106378.26211,132.83858,0.69191,12.34002,93.83854,0.00942,1.52415,0.00000,
sponge_clogged_rec0131.bmp,131.00000,1936,4000000.00000,463768.62500,11.59422,7998.82843,75737.41632,0.16331,239.54991,17.46438,0.07585,-2101,4037,149541.37500,41665.16742,24.38267,3386690.00000,3536231.37500,84.66725,88.40578,1018.92142,873.10681,54812640004.99890,52266677152.23615,107079317157.23505,345.66254,337.53935,483.13084,-16834297926.45606,70422018259.31958,36657298897.91547,132.83781,0.69243,12.24675,93.38136,0.00947,1.53497,0.00000,
sponge_clogged_rec0130.bmp,130.00000,1980,4000000.00000,463080.25000,11.57701,7998.82843,76359.40326,0.16489,233.87891,17.25642,0.08481,-2069,4049,187301.87500,44669.82168,28.79874,3349617.87500,3536919.75000,83.74045,88.42299,1018.62066,872.92550,54840708759.08539,52181313580.15900,107022022339.24438,346.02721,337.53299,483.38738,-16874755428.41931,70438074306.75237,36583948032.49202,132.74726,0.69327,12.12896,92.63875,0.00954,1.53071,0.00000,
sponge_clogged_rec0129.bmp,129.00000,2068,4000000.00000,462914.75000,11.57287,7998.82843,76029.22245,0.16424,223.84659,16.88225,0.07138,-1924,3992,187008.25000,44199.88351,28.77391,3350077.00000,3537085.25000,83.75193,88.42713,1017.95236,872.72546,54929690858.66559,52091796963.60748,107021487822.27307,346.33656,337.27133,483.42628,-16969539400.57263,70539504227.36299,36481983594.91008,132.61010,0.69485,12.17728,93.04541,0.00950,1.52987,0.00000,
sponge_clogged_rec0128.bmp,128.00000,2111,4000000.00000,462708.25000,11.56771,7998.82843,76601.51090,0.16555,219.18913,16.70570,0.06210,-1901,4012,185225.25000,43697.75148,28.58708,3352066.50000,3537291.75000,83.80166,88.43229,1017.33425,872.77146,55039348518.40619,51993945353.84174,107033293872.24792,346.78055,337.05011,483.59024,-17089058605.95471,70673410737.79820,36359883134.44972,132.45409,0.69679,12.08092,92.35567,0.00958,1.53324,0.00000,
sponge_clogged_rec0127.bmp,127.00000,2180,4000000.00000,462590.87500,11.56477,7998.82843,76734.10087,0.16588,212.19765,16.43711,0.06765,-1823,4003,185611.37500,43560.76367,28.63479,3351797.75000,3537409.12500,83.79494,88.43523,1016.46266,872.84088,55120000035.89996,51908823355.88416,107028823391.78412,347.09027,336.82819,483.65782,-17164672230.29034,70754013973.52219,36274809418.26193,132.32804,0.69808,12.05698,92.19914,0.00959,1.53150,0.00000,
sponge_clogged_rec0126.bmp,126.00000,2160,4000000.00000,461945.37500,11.54863,7998.82843,76662.31199,0.16596,213.86360,16.50150,0.07376,-1824,3984,185094.00000,43438.41338,28.60630,3352960.62500,3538054.62500,83.82402,88.45137,1015.96723,872.93736,55140674322.43304,51745448693.27051,106886123015.70355,347.39157,336.52654,483.66416,-17218964458.90479,70745507181.95393,36140615833.74962,132.18471,0.69939,12.05143,92.30232,0.00958,1.53564,0.00000,
sponge_clogged_rec0125.bmp,125.00000,2284,4000000.00000,461519.12500,11.53798,7998.82843,76827.85109,0.16647,202.06617,16.03991,0.05807,-1656,3940,172069.12500,41879.29946,27.15788,3366411.75000,3538480.87500,84.16029,88.46202,1015.61951,872.98764,55208793075.20026,51624352397.22443,106833145472.42468,347.74996,336.27166,483.74442,-17290990243.86603,70800197138.41777,36032948334.00691,132.04120,0.70076,12.01437,92.11453,0.00960,1.53971,0.00000,
sponge_clogged_rec0124.bmp,124.00000,2200,4000000.00000,460982.62500,11.52457,7998.82843,76636.01343,0.16624,209.53756,16.33375,0.05071,-1744,3944,171712.12500,41473.83943,27.13981,3367305.25000,3539017.37500,84.18263,88.47543,1015.15551,873.73385,55271918676.05389,51527251889.46857,106799170565.52246,348.14933,336.14897,483.94637,-17398666500.16223,70898706069.80383,35900464495.71864,131.92892,0.70259,12.03044,92.35912,0.00958,1.53503,0.00000,
sponge_clogged_rec0123.bmp,123.00000,2246,4000000.00000,461000.75000,11.52502,7998.82843,76802.61350,0.16660,205.25412,16.16594,0.02371,-1809,4055,146493.87500,40248.84030,24.11443,3392505.37500,3538999.25000,84.81263,88.47498,1014.79960,874.59988,55418118236.43378,51515450947.88879,106933569184.32257,348.61329,336.11416,484.25608,-17503749405.70111,71078966349.36707,35854602834.95551,131.81944,0.70396,12.00482,92.15830,0.00960,1.52878,0.00000,
sponge_clogged_rec0122.bmp,122.00000,2267,4000000.00000,461277.75000,11.53194,7998.82843,76731.15766,0.16634,203.47497,16.09573,0.05771,-1718,3985,159848.62500,41850.62327,25.73528,3378873.62500,3538722.25000,84.47184,88.46806,1014.26875,875.66368,55547024576.82727,51472745883.45398,107019770460.28125,348.91178,335.87208,484.30309,-17626659586.14081,71253871954.76112,35765898505.52013,131.70374,0.70573,12.02322,92.23691,0.00959,1.52821,0.00000,
sponge_clogged_rec0121.bmp,121.00000,2296,4000000.00000,461375.50000,11.53439,7998.82843,76252.47137,0.16527,200.94752,15.99545,0.04703,-1659,3955,158403.87500,40898.24145,25.55811,3380220.62500,3538624.50000,84.50552,88.46561,1013.82726,876.94171,55573813913.38196,51464835387.62116,107038649301.00311,348.95805,335.80984,484.29327,-17692671591.31323,71330881409.22855,35707767891.77457,131.68821,0.70669,12.10126,92.81337,0.00953,1.52433,0.00000,
sponge_clogged_rec0120.bmp,120.00000,2329,4000000.00000,461655.62500,11.54139,7998.82843,75996.64085,0.16462,198.22053,15.88654,0.05739,-1658,3987,154591.25000,39840.40675,25.08593,3383753.12500,3538344.37500,84.59383,88.45861,1013.23880,878.05884,55672745918.84070,51465457708.49609,107138203627.33679,349.14767,335.69567,484.35078,-17818589263.95776,71511438391.68568,35626765235.65111,131.63344,0.70838,12.14937,93.11844,0.00950,1.52244,0.00000,
sponge_clogged_rec0119.bmp,119.00000,2322,4000000.00000,461544.50000,11.53861,7998.82843,75218.09965,0.16297,198.77024,15.90856,0.04229,-1681,4003,151491.00000,38955.59852,24.71162,3386964.50000,3538455.50000,84.67411,88.46139,1012.69168,879.14743,55762870730.10114,51402266863.62262,107165137593.72375,349.46038,335.51854,484.45356,-17910109818.94476,71624900970.02477,35540236623.69899,131.52960,0.70979,12.27217,94.08521,0.00940,1.52171,0.00000,
sponge_clogged_rec0118.bmp,118.00000,2367,4000000.00000,461004.50000,11.52511,7998.82843,74783.35030,0.16222,194.76320,15.74739,0.24290,-1615,3982,144164.50000,37822.12421,23.82219,3394831.00000,3538995.50000,84.87077,88.47489,1011.92292,880.16547,55772519071.53809,51393786851.19623,107166305922.73431,349.67714,335.66992,484.71475,-17972434794.67407,71688448772.62570,35477857150.10861,131.52728,0.71071,12.32907,94.64662,0.00935,1.52966,0.00000,
sponge_clogged_rec0117.bmp,117.00000,2392,4000000.00000,459781.00000,11.49452,7998.82843,74532.99287,0.16211,192.21614,15.64408,0.25572,-1600,3992,146087.12500,37579.00437,24.11203,3394131.87500,3540219.00000,84.85330,88.50548,1011.77218,880.75953,55714514098.17499,51355150103.63361,107069664201.80859,349.94628,335.97674,485.12140,-17998643368.68359,71664977624.92819,35404686576.88040,131.54748,0.71132,12.33765,94.99737,0.00932,1.52827,0.00000,
sponge_clogged_rec0116.bmp,116.00000,2396,4000000.00000,458688.37500,11.46721,7998.82843,74567.94619,0.16257,191.43922,15.61243,0.05051,-1596,3992,144594.87500,37504.66122,23.96799,3396716.75000,3541311.62500,84.91792,88.53279,1011.76327,881.38146,55651012172.30078,51274371207.01294,106925383379.31372,350.17231,336.12084,485.38424,-18014326051.43189,71609445934.48137,35315937444.83235,131.53692,0.71192,12.30256,94.98214,0.00932,1.52441,0.00000,
sponge_clogged_rec0115.bmp,115.00000,2455,4000000.00000,458093.87500,11.45235,7998.82843,74742.62238,0.16316,186.59628,15.41369,0.05833,-1465,3920,159287.12500,38860.99845,25.80046,3382619.00000,3541906.12500,84.56548,88.54765,1011.93620,881.56113,55657573473.03406,51219017252.18689,106876590725.22095,350.41693,336.15422,485.58386,-18056633401.84918,71630799454.68588,35245791270.53506,131.49656,0.71271,12.25790,94.77607,0.00934,1.51678,0.00000,
sponge_clogged_rec0114.bmp,114.00000,2583,4000000.00000,458126.00000,11.45315,7998.82843,74782.67411,0.16324,177.36198,15.02745,0.06314,-1323,3906,159488.12500,38250.62674,25.82326,3382385.87500,3541874.00000,84.55965,88.54685,1012.01031,882.26277,55704796216.41473,51308597109.85266,107013393326.26740,350.53346,336.41725,485.85006,-18053744740.67401,71693761869.14066,35319631457.12674,131.52911,0.71229,12.25220,94.72445,0.00935,1.51393,0.00000,
sponge_clogged_rec0113.bmp,113.00000,2691,4000000.00000,458562.50000,11.46406,7998.82843,74853.62447,0.16324,170.40598,14.72982,0.07881,-1250,3941,157227.87500,37465.46526,25.53269,3384209.62500,3541437.50000,84.60524,88.53594,1011.86944,882.85311,55781601770.81946,51407136914.00617,107188738684.82562,350.60957,336.58131,486.01857,-18090374462.56982,71816488700.26666,35372249984.55896,131.55303,0.71236,12.25225,94.62301,0.00936,1.51347,0.00000,
sponge_clogged_rec0112.bmp,112.00000,2650,4000000.00000,458384.00000,11.45960,7998.82843,74288.04669,0.16207,172.97509,14.84044,0.07965,-1260,3910,136093.75000,35908.46909,22.89299,3405522.25000,3541616.00000,85.13806,88.54040,1011.76899,883.73401,55748024798.78949,51437008961.65509,107185033760.44458,350.56160,336.73437,486.08998,-18124004240.64044,71844249513.09193,35340784247.35265,131.60880,0.71281,12.34072,95.34821,0.00929,1.51100,0.00000,
sponge_clogged_rec0111.bmp,111.00000,2696,4000000.00000,457887.75000,11.44719,7998.82843,73948.38984,0.16150,169.83967,14.70533,0.07775,-1168,3864,158558.87500,36770.19614,25.72143,3383553.37500,3542112.25000,84.58883,88.55281,1011.55650,884.18458,55696634528.90460,51416589972.44824,107113224501.35284,350.58280,336.84319,486.18066,-18165455885.82800,71847688842.59074,35265535658.76210,131.64056,0.71356,12.38398,95.79958,0.00924,1.51296,0.00000,
sponge_clogged_rec0110.bmp,110.00000,2689,4000000.00000,457716.75000,11.44292,7998.82843,74134.56646,0.16197,170.21820,14.72170,0.07994,-1130,3819,133097.37500,35397.07508,22.52779,3409185.87500,3542283.25000,85.22965,88.55708,1011.45282,884.82026,55701816746.91803,51409652552.53253,107111469299.45056,350.65483,336.87399,486.25394,-18155551107.74500,71837684884.69287,35273784414.75768,131.62931,0.71343,12.34827,95.56361,0.00927,1.51324,0.00000,
sponge_clogged_rec0109.bmp,109.00000,2779,4000000.00000,457861.62500,11.44654,7998.82843,74641.62743,0.16302,164.75769,14.48365,0.08890,-1054,3833,144838.75000,36437.60617,24.03163,3397299.62500,3542138.37500,84.93249,88.55346,1011.83351,885.32728,55799622763.94446,51458244782.12518,107257867546.06964,350.90020,336.97328,486.49969,-18139677364.80048,71898027499.71735,35359840046.35230,131.58807,0.71288,12.26826,94.91053,0.00933,1.46665,0.00000,
sponge_clogged_rec0108.bmp,108.00000,2988,4000000.00000,458325.37500,11.45813,7998.82843,75716.52310,0.16520,153.38868,13.97500,0.10230,-760,3748,178134.87500,38104.79326,27.98837,3363539.75000,3541674.62500,84.08849,88.54187,1012.27281,885.59382,55979876533.96161,51593144789.24506,107573021323.20667,351.29989,337.25472,486.98291,-18084459034.97699,72003494836.75665,35569526486.45001,131.54234,0.71134,12.10635,93.55090,0.00946,1.52026,0.00000,
sponge_clogged_rec0107.bmp,107.00000,3086,4000000.00000,458943.87500,11.47360,7998.82843,76572.00751,0.16684,148.71804,13.76058,0.08510,-772,3858,143540.62500,36288.09860,23.82478,3397515.50000,3541056.12500,84.93789,88.52640,1012.51406,886.00891,56138558974.97376,51814558480.67950,107953117455.65326,351.57777,337.76658,487.53789,-17992941548.38489,72098925864.38634,35854191591.26692,131.57414,0.70902,11.98725,92.48957,0.00957,1.51889,0.00000,
sponge_clogged_rec0106.bmp,106.00000,3173,4000000.00000,459319.25000,11.48298,7998.82843,77598.41076,0.16894,144.75867,13.57617,0.09446,-702,3875,144087.50000,36606.07125,23.87900,3396593.25000,3540680.75000,84.91483,88.51702,1012.65070,886.45936,56278114750.53149,52026435857.67065,108304550608.20215,351.88939,338.33618,488.15726,-17857370634.61914,72135736576.45233,36168814031.74982,131.60557,0.70612,11.83837,91.25653,0.00970,1.52011,0.00000,
sponge_clogged_rec0105.bmp,105.00000,3362,4000000.00000,459659.62500,11.49149,7998.82843,77992.98644,0.16968,136.72208,13.19394,0.10890,-461,3823,139756.25000,36744.55653,23.31541,3400584.12500,3540340.37500,85.01460,88.50851,1012.20682,886.57077,56442357912.23200,52109739049.41693,108552096961.64893,352.25488,338.46510,488.51011,-17811149474.87579,72218454734.41747,36333642227.23146,131.53269,0.70491,11.78720,90.78612,0.00975,1.52339,0.00000,
sponge_clogged_rec0104.bmp,104.00000,3432,4000000.00000,459710.12500,11.49275,7998.82843,78822.49524,0.17146,133.94817,13.05941,0.08281,-434,3866,136530.25000,36096.82652,22.89852,3403759.62500,3540289.87500,85.09399,88.50725,1011.78637,886.75329,56517682430.37781,52089242182.03296,108606924612.41077,352.48249,338.39146,488.62325,-17799877804.43146,72240530645.56848,36366393966.84229,131.45455,0.70469,11.66444,89.82943,0.00985,1.52173,0.00000,
sponge_clogged_rec0103.bmp,103.00000,3544,4000000.00000,459782.12500,11.49455,7998.82843,79444.27403,0.17279,129.73536,12.85240,0.08489,-251,3795,128740.50000,35274.02840,21.87520,3411477.37500,3540217.87500,85.28693,88.50545,1011.51100,887.57811,56574031546.48456,52146314491.20038,108720346037.68494,352.63490,338.55446,488.84609,-17801553150.65289,72298859262.71031,36421486774.97463,131.45545,0.70444,11.57496,89.12456,0.00993,1.52768,0.00000,
sponge_clogged_rec0102.bmp,102.00000,3612,4000000.00000,459576.12500,11.48940,7998.82843,80129.65080,0.17436,127.23592,12.72799,0.07786,-284,3896,124780.12500,35516.91274,21.35343,3415643.75000,3540423.87500,85.39109,88.51060,1011.41629,888.47122,56563637729.17383,52166441459.76312,108730079188.93695,352.69943,338.71287,489.00235,-17786419027.58862,72286829002.41812,36443250186.51882,131.47668,0.70417,11.47081,88.36739,0.01002,1.52634,0.00000,
sponge_clogged_rec0101.bmp,101.00000,3663,4000000.00000,459648.25000,11.49121,7998.82843,80541.04481,0.17522,125.48410,12.64007,0.08572,-292,3955,131856.12500,37017.23987,22.29166,3408495.62500,3540351.75000,85.21239,88.50879,1011.57759,889.52120,56611732104.59631,52181973327.52057,108793705432.11688,352.83809,338.75249,489.12980,-17790355422.53131,72324552980.33548,36469152451.78140,131.45163,0.70410,11.41401,87.91422,0.01007,1.52841,0.00000,
sponge_clogged_rec0100.bmp,100.00000,3601,4000000.00000,459971.37500,11.49928,7998.82843,80481.86609,0.17497,127.73434,12.75290,0.07382,-435,4036,131926.25000,37243.96779,22.28869,3408102.37500,3540028.62500,85.20256,88.50072,1011.80501,890.31623,56711420189.68402,52259874738.08020,108971294927.76422,353.02403,338.88566,489.35617,-17833517211.11334,72457525505.58937,36513769422.17485,131.44290,0.70432,11.43044,87.97084,0.01006,1.53208,0.00000,
sponge_clogged_rec0099.bmp,99.00000,3450,4000000.00000,460310.00000,11.50775,7998.82843,80335.84467,0.17453,133.42319,13.03379,0.06396,-575,4025,127929.00000,37032.06115,21.74779,3411761.00000,3539690.00000,85.29403,88.49225,1012.07557,891.02152,56838882035.18945,52284064091.61713,109122946126.80658,353.29012,338.83901,489.51587,-17839781605.39722,72546033090.07730,36576913036.72927,131.36251,0.70414,11.45964,88.12231,0.01004,1.53660,0.00000,
sponge_clogged_rec0098.bmp,98.00000,3508,4000000.00000,460673.75000,11.51684,7998.82843,80061.99690,0.17379,131.32091,12.93070,0.05038,-507,4015,133051.12500,36798.59816,22.40956,3406275.12500,3539326.25000,85.15688,88.48316,1012.37738,891.74427,57010555235.11975,52370779672.56909,109381334907.68884,353.66641,338.96956,489.87783,-17885175556.89496,72725671862.45668,36655663045.23216,131.30471,0.70425,11.50793,88.41464,0.01001,1.53150,0.00000,
sponge_clogged_rec0097.bmp,97.00000,3520,4000000.00000,461012.62500,11.52532,7998.82843,80187.79293,0.17394,130.96950,12.91339,0.07092,-472,3992,132581.25000,36302.55653,22.33535,3406406.12500,3538987.37500,85.16015,88.47468,1012.44875,891.91998,57118101667.62225,52455921318.61023,109574022986.23248,353.88417,339.13414,490.14892,-17884752144.56696,72823040453.90112,36750982532.33136,131.28698,0.70380,11.49832,88.26748,0.01002,1.52781,0.00000,
sponge_clogged_rec0096.bmp,96.00000,3509,4000000.00000,461153.75000,11.52884,7998.82843,80384.62850,0.17431,131.42028,12.93559,0.08622,-559,4068,116000.25000,35325.58179,20.09867,3422846.00000,3538846.25000,85.57115,88.47116,1012.56216,892.17603,57107526907.06818,52531281809.34839,109638808716.41656,353.81572,339.34343,490.24436,-17922278771.81140,72887154112.20706,36751654604.20951,131.36223,0.70411,11.47368,88.04783,0.01005,1.53114,0.00000,
sponge_clogged_rec0095.bmp,95.00000,3539,4000000.00000,461926.50000,11.54816,7998.82843,80802.44178,0.17492,130.52458,12.89143,0.08903,-555,4094,129244.12500,37038.60235,21.86241,3408829.37500,3538073.50000,85.22073,88.45184,1012.36856,891.89213,57250286685.42719,52674692000.99078,109924978686.41797,353.96761,339.52807,490.48178,-17954080404.25183,73061744019.61487,36863234666.80310,131.36911,0.70388,11.43348,87.57343,0.01010,1.52612,0.00000,
sponge_clogged_rec0094.bmp,94.00000,3500,4000000.00000,463057.50000,11.57644,7998.82843,81372.19618,0.17573,132.30214,12.97892,0.07653,-717,4217,98815.87500,35922.08850,17.58686,3438126.62500,3536942.50000,85.95317,88.42356,1012.60826,892.25976,57339036109.59320,52844340331.41473,110183376441.00793,353.83632,339.68507,490.49576,-17949199500.09497,73181031360.28667,37002345080.72127,131.43168,0.70312,11.38122,86.93246,0.01017,1.53351,0.00000,
sponge_clogged_rec0093.bmp,93.00000,3634,4000000.00000,464102.75000,11.60257,7998.82843,82009.13644,0.17670,127.71127,12.75175,0.11568,-634,4268,93700.25000,36026.09564,16.79809,3442197.00000,3535897.25000,86.05492,88.39743,1012.93287,892.41113,57563678313.54608,52936730635.34888,110500408948.89496,354.13579,339.60502,490.65643,-17942824021.57617,73341558627.01010,37158850321.88487,131.32653,0.70239,11.31832,86.23179,0.01025,1.53975,0.00000,
sponge_clogged_rec0092.bmp,92.00000,3660,4000000.00000,465677.87500,11.64195,7998.82843,82385.15787,0.17691,127.23439,12.72792,0.10894,-650,4310,93706.75000,36334.31093,16.75176,3440615.37500,3534322.12500,86.01538,88.35805,1013.51610,892.12154,57871385031.81244,53070323613.63959,110941708645.45203,354.49456,339.47165,490.82318,-17910670892.62787,73541678308.07030,37400030337.38173,131.18313,0.70103,11.30490,85.79997,0.01030,1.53795,0.00000,
sponge_clogged_rec0091.bmp,91.00000,3742,4000000.00000,467253.37500,11.68133,7998.82843,82924.86349,0.17747,124.86728,12.60896,0.11771,-585,4327,70414.50000,34930.20920,13.09628,3462332.12500,3532746.62500,86.55830,88.31867,1014.11517,891.75990,58190186343.99402,53248413359.08752,111438599703.08154,354.85641,339.45415,491.07249,-17865043962.31561,73754406611.24857,37684193091.83299,131.06273,0.69933,11.26932,85.20356,0.01037,1.53290,0.00000,
sponge_clogged_rec0090.bmp,90.00000,3671,4000000.00000,468686.25000,11.71716,7998.82843,83444.91941,0.17804,127.67264,12.74982,0.13074,-862,4533,94018.12500,37446.57204,16.70826,3437295.62500,3531313.75000,85.93239,88.28284,1014.42152,892.04078,58364180969.38373,53461706165.89984,111825887135.28357,354.87585,339.64455,491.21816,-17818071560.95721,73898833563.72179,37927053571.56178,131.08349,0.69769,11.23343,84.63820,0.01043,1.54127,0.00000,
sponge_clogged_rec0089.bmp,89.00000,3694,4000000.00000,470102.75000,11.75257,7998.82843,84258.47699,0.17923,127.26117,12.72926,0.09859,-917,4611,91256.62500,37678.07666,16.25636,3438640.62500,3529897.25000,85.96602,88.24743,1014.79812,892.06179,58553555908.33862,53625393178.11188,112178949086.45050,354.94827,339.68289,491.29700,-17785057136.11792,74044416879.77643,38134532206.67407,131.05600,0.69640,11.15859,83.78735,0.01053,1.54311,0.00000,
sponge_clogged_rec0088.bmp,88.00000,3765,4000000.00000,471150.37500,11.77876,7998.82843,84780.24863,0.17994,125.13954,12.62270,0.10589,-916,4681,138854.50000,40746.26288,22.76285,3389995.12500,3528849.62500,84.74988,88.22124,1015.06095,891.68469,58734032275.22174,53767892700.43835,112501924975.66010,355.10579,339.76165,491.46526,-17784822811.08771,74208288513.46213,38293636462.19797,131.02595,0.69568,11.11463,83.24698,0.01060,1.54729,0.00000,
sponge_clogged_rec0087.bmp,87.00000,3823,4000000.00000,471712.37500,11.79281,7998.82843,84973.41010,0.18014,123.38801,12.53405,0.13611,-806,4629,113489.75000,39585.89116,19.39326,3414797.87500,3528287.62500,85.36995,88.20719,1014.73429,891.09675,58868766065.82794,53873432716.13422,112742198781.96216,355.29057,339.88229,491.68218,-17785633534.37756,74331252481.58185,38410946300.38031,131.00307,0.69516,11.10259,83.04451,0.01062,1.54711,0.00000,
sponge_clogged_rec0086.bmp,86.00000,3776,4000000.00000,471706.00000,11.79265,7998.82843,85028.34914,0.18026,124.92214,12.61173,0.10074,-781,4557,149512.87500,42634.70480,24.06766,3378781.12500,3528294.00000,84.46953,88.20735,1014.52321,890.68650,58942759970.35791,53830955921.23895,112773715891.59686,355.50845,339.74318,491.74352,-17835965648.90881,74405023939.82242,38368691951.77445,130.92250,0.69594,11.09526,82.99100,0.01063,1.54601,0.00000,
sponge_clogged_rec0085.bmp,85.00000,3771,4000000.00000,471802.37500,11.79506,7998.82843,85947.68846,0.18217,125.11333,12.62138,0.10080,-893,4664,165801.50000,44460.56807,26.00384,3362396.12500,3528197.62500,84.05990,88.20494,1014.37893,890.59453,59019136417.07019,53729616314.90454,112748752731.97473,355.74862,339.43270,491.70279,-17877083634.20667,74446035808.11452,38302716923.86021,130.79231,0.69678,10.97883,82.10105,0.01074,1.54603,0.00000,
sponge_clogged_rec0084.bmp,84.00000,3693,4000000.00000,472288.50000,11.80721,7998.82843,85721.60815,0.18150,127.88749,12.76054,0.09684,-989,4682,212907.50000,46579.77240,31.07250,3314804.00000,3527711.50000,82.87010,88.19279,1014.70561,890.63817,59102297611.52863,53793346838.02057,112895644449.54919,355.81038,339.45383,491.76207,-17897443535.57214,74541045395.00815,38354599054.54105,130.78181,0.69675,11.01912,82.30624,0.01072,1.54793,0.00000,
sponge_clogged_rec0083.bmp,83.00000,3654,4000000.00000,472825.50000,11.82064,7998.82843,85991.59805,0.18187,129.39943,12.83575,0.09769,-1042,4696,183820.00000,45528.39563,27.99380,3343354.50000,3527174.50000,83.58386,88.17936,1014.74431,890.00250,59250310735.07086,53878689709.57855,113129000444.64941,356.06501,339.54122,492.00664,-17918723700.84747,74683391942.78296,38445608501.86646,130.73774,0.69658,10.99702,82.03533,0.01075,1.54432,0.00000,
sponge_clogged_rec0082.bmp,82.00000,3664,4000000.00000,473451.00000,11.83628,7998.82843,85957.52908,0.18156,129.21698,12.82670,0.09782,-984,4648,217155.37500,47800.91071,31.44416,3309393.62500,3526549.00000,82.73484,88.16372,1014.40615,889.66680,59372273163.21356,54069546869.99286,113441820033.20642,356.19586,339.91740,492.36097,-17956217993.52521,74871818841.40320,38570001191.80322,130.80028,0.69631,11.01593,82.05329,0.01074,1.54762,0.00000,
sponge_clogged_rec0081.bmp,81.00000,3603,4000000.00000,473566.25000,11.83916,7998.82843,85985.55346,0.18157,131.43665,12.93640,0.10448,-1126,4729,208140.87500,47509.00407,30.53230,3318292.87500,3526433.75000,82.95732,88.16084,1014.31650,889.61223,59344555086.74591,54122774248.82733,113467329335.57324,356.08683,340.05996,492.38055,-18011013591.28009,74932932767.49573,38534396568.07752,130.87591,0.69696,11.01502,82.02387,0.01075,1.55023,0.00000,
sponge_clogged_rec0080.bmp,80.00000,3533,4000000.00000,473738.37500,11.84346,7998.82843,86317.73723,0.18221,134.08955,13.06630,0.09333,-1207,4740,168149.12500,45647.48098,26.19604,3358112.50000,3526261.62500,83.95281,88.15654,1014.20482,889.09580,59409737142.25330,54170467393.15155,113580204535.40485,356.22678,340.15671,492.54858,-17974349400.49829,74954345253.50165,38625859281.90320,130.85396,0.69619,10.97662,81.70422,0.01079,1.54515,0.00000,
sponge_clogged_rec0079.bmp,79.00000,3574,4000000.00000,474057.75000,11.85144,7998.82843,87462.69473,0.18450,132.64067,12.99551,0.09391,-1195,4769,173956.87500,45775.39772,26.84459,3351985.37500,3525942.25000,83.79963,88.14856,1013.63744,888.26357,59531797622.02490,54213548746.04926,113745346368.07416,356.48823,340.19241,492.76235,-18054927624.45343,75122367819.86470,38622978548.20946,130.81086,0.69704,10.84023,80.62734,0.01093,1.54875,0.00000,
sponge_clogged_rec0078.bmp,78.00000,3563,4000000.00000,473507.00000,11.83768,7998.82843,88842.07568,0.18763,132.89559,13.00799,0.09112,-1257,4820,210404.50000,48222.51583,30.76487,3316088.50000,3526493.00000,82.90221,88.16232,1012.75616,887.10394,59518929995.43604,54228716553.04138,113747646548.47742,356.69954,340.47847,493.11272,-18087713910.42896,75153921306.58110,38593725241.89632,130.84008,0.69747,10.65952,79.38790,0.01111,1.54849,0.00000,
sponge_clogged_rec0077.bmp,77.00000,3629,4000000.00000,473314.87500,11.83287,7998.82843,90174.59668,0.19052,130.42570,12.88655,0.08118,-1264,4893,216883.87500,49937.90393,31.42339,3309801.25000,3526685.12500,82.74503,88.16713,1011.94484,886.17755,59400806942.19409,54343443487.65356,113744250429.84766,356.43571,340.92482,493.23032,-18108284692.38794,75156112903.01862,38588137526.82904,131.02525,0.69754,10.49774,78.21904,0.01127,1.55240,0.00000,
sponge_clogged_rec0076.bmp,76.00000,3676,4000000.00000,473218.37500,11.83046,7998.82843,90373.88600,0.19098,128.73188,12.80260,0.08920,-1118,4794,215276.37500,48962.51287,31.26769,3311505.25000,3526781.62500,82.78763,88.16954,1011.42788,886.05201,59330658721.45050,54524190096.34967,113854848817.80017,356.24690,341.51212,493.50014,-17981324107.53882,75068635829.89887,38786212987.90131,131.19372,0.69521,10.47246,78.04869,0.01130,1.55323,0.00000,
sponge_clogged_rec0075.bmp,75.00000,3644,4000000.00000,474113.12500,11.85283,7998.82843,91038.03232,0.19202,130.10788,12.87084,0.08537,-1212,4856,223283.87500,49213.95862,32.01675,3302603.00000,3525886.87500,82.56507,88.14717,1011.70531,886.87531,59475480808.93897,54828095683.92725,114303576492.86621,356.36750,342.16115,494.03648,-17696473339.38648,75000169567.34457,39303406925.52164,131.25969,0.68990,10.41572,77.45965,0.01138,1.55358,0.00000,
sponge_clogged_rec0074.bmp,74.00000,3787,4000000.00000,475407.25000,11.88518,7998.82843,92411.30266,0.19438,125.53664,12.64271,0.06973,-1227,5014,232298.37500,51509.08387,32.82415,3292294.37500,3524592.75000,82.30736,88.11482,1012.12405,887.82537,59732702718.78326,55033153119.26477,114765855838.04803,356.69390,342.37481,494.41991,-17383165988.54767,74924190741.15242,39841665096.89562,131.15084,0.68428,10.28894,76.28056,0.01155,1.55767,0.00000,
sponge_clogged_rec0073.bmp,73.00000,3792,4000000.00000,476782.50000,11.91956,7998.82843,92235.31277,0.19345,125.73378,12.65264,0.05501,-1142,4934,123772.62500,43145.47853,20.60970,3399444.87500,3523217.50000,84.98612,88.08044,1012.37891,889.14690,60096712073.75696,55107953600.00165,115204665673.75861,357.24380,342.09481,494.62308,-17173836106.23023,74956369093.06545,40248296580.69316,130.86799,0.68047,10.33839,76.39628,0.01153,1.55441,0.00000,
sponge_clogged_rec0072.bmp,72.00000,3744,4000000.00000,477648.75000,11.94122,7998.82843,90902.59372,0.19031,127.57712,12.74505,0.03284,-1014,4758,122888.25000,41677.73719,20.46306,3399463.00000,3522351.25000,84.98658,88.05878,1012.44904,890.05463,60410569333.81268,55113382310.38422,115523951644.19690,357.79763,341.75079,494.78555,-17102446581.40021,75068296247.30560,40455655396.89130,130.59837,0.67903,10.50902,77.49727,0.01136,1.55413,0.00000,
sponge_clogged_rec0071.bmp,71.00000,3752,4000000.00000,477120.12500,11.92800,7998.82843,90079.50837,0.18880,127.16421,12.72441,0.06307,-961,4713,126327.12500,41112.22543,20.93424,3396552.75000,3522879.87500,84.91382,88.07200,1011.99256,890.28275,60410078208.20868,54910606778.88055,115320684987.08923,357.97563,341.29261,494.59801,-17089728472.82513,74969873561.00537,40350811426.08386,130.42973,0.67954,10.59331,78.21712,0.01126,1.54965,0.00000,
sponge_clogged_rec0070.bmp,70.00000,3870,4000000.00000,476418.50000,11.91046,7998.82843,89308.88391,0.18746,123.10556,12.51970,0.06431,-771,4641,119728.87500,40071.05978,20.08377,3403852.62500,3523581.50000,85.09632,88.08954,1011.40513,890.17509,60364465666.62183,54695184994.65851,115059650661.28033,358.07030,340.84127,494.35525,-17085785892.33759,74849157459.59872,40210493201.68161,130.29003,0.68028,10.66901,78.90775,0.01116,1.54913,0.00000,
sponge_clogged_rec0069.bmp,69.00000,3793,4000000.00000,477048.37500,11.92621,7998.82843,88706.89697,0.18595,125.77073,12.65450,0.09895,-782,4575,111722.87500,39589.58965,18.97560,3411228.75000,3522951.62500,85.28072,88.07379,1010.25072,890.55220,60546952524.96173,54674629761.62769,115221582286.58942,358.35054,340.52958,494.34350,-17049189731.82489,74910962072.24670,40310620214.34271,130.11427,0.67962,10.75561,79.42904,0.01109,1.55006,0.00000,
sponge_clogged_rec0068.bmp,68.00000,3719,4000000.00000,477630.12500,11.94075,7998.82843,88423.68672,0.18513,128.42972,12.78756,0.08511,-823,4542,124365.12500,39647.84953,20.65882,3398004.75000,3522369.87500,84.95012,88.05925,1008.87964,890.55165,60753853854.81555,54597831061.10498,115351684915.92053,358.73905,340.07870,494.31491,-17013600824.18488,74965630402.40526,40386054513.51527,129.87263,0.67917,10.80322,79.67028,0.01105,1.55062,0.00000,
sponge_clogged_rec0067.bmp,67.00000,3646,4000000.00000,478304.62500,11.95762,7998.82843,87900.78514,0.18378,131.18613,12.92406,0.10219,-1047,4693,168836.62500,43531.36078,26.08961,3352858.75000,3521695.37500,83.82147,88.04238,1007.53892,890.14202,60823655299.89014,54561857126.09479,115385512425.98492,358.70201,339.73643,494.05261,-17018953437.02551,74997302008.36020,40388210417.62473,129.78805,0.67932,10.88283,80.12887,0.01099,1.55014,0.00000,
sponge_clogged_rec0066.bmp,66.00000,3713,4000000.00000,478963.25000,11.97408,7998.82843,87978.23802,0.18368,128.99630,12.81574,0.11162,-977,4690,178937.50000,45151.57731,27.19825,3342099.25000,3521036.75000,83.55248,88.02592,1007.10535,889.70320,60951606773.99249,54587107338.41193,115538714112.40442,358.83817,339.58703,494.04877,-16913030692.18402,74979160089.97151,40559554022.43291,129.67208,0.67754,10.88822,80.04336,0.01100,1.54830,0.00000,
sponge_clogged_rec0065.bmp,65.00000,3676,4000000.00000,479455.25000,11.98638,7998.82843,87440.05721,0.18237,130.42852,12.88669,0.10667,-1155,4831,203618.62500,46503.00999,29.80917,3316926.12500,3520544.75000,82.92315,88.01362,1007.31054,890.50267,61144189228.87036,54731211252.05048,115875400480.92084,359.21154,339.85230,494.50229,-16784190984.98291,75025433813.20715,40849966667.71368,129.59221,0.67492,10.96649,80.52476,0.01093,1.54894,0.00000,
sponge_clogged_rec0064.bmp,64.00000,3612,4000000.00000,480011.62500,12.00029,7998.82843,86978.35454,0.18120,132.89358,13.00790,0.09398,-1113,4725,179176.37500,44476.71317,27.18138,3340812.00000,3519988.37500,83.52030,87.99971,1007.17419,891.38500,61299386336.09534,54840234981.89557,116139621317.99091,359.44191,339.97760,494.75576,-16729066661.75964,75107763306.76723,41031858011.22368,129.53668,0.67357,11.03750,80.93941,0.01087,1.54643,0.00000,
sponge_clogged_rec0063.bmp,63.00000,3690,4000000.00000,479922.37500,11.99806,7998.82843,86237.48745,0.17969,130.06026,12.86848,0.09973,-957,4647,221798.37500,47980.55328,31.60778,3298279.25000,3520077.62500,82.45698,88.00194,1006.65696,892.10998,61325436524.07324,54833193188.73584,116158629712.80908,359.52018,339.95757,494.79885,-16728539954.79681,75119894509.12004,41038735203.68904,129.50920,0.67357,11.13025,81.63683,0.01078,1.54944,0.00000,
sponge_clogged_rec0062.bmp,62.00000,3613,4000000.00000,480426.62500,12.01067,7998.82843,85359.74315,0.17767,132.97166,13.01172,0.10541,-1073,4686,209660.37500,46700.44145,30.38173,3309913.00000,3519573.37500,82.74783,87.98933,1006.17522,892.78159,61401332538.11115,54900628219.56409,116301960757.67523,359.54674,339.98136,494.83450,-16739999791.29425,75203616015.94151,41098344741.73373,129.50589,0.67343,11.25652,82.46448,0.01067,1.55234,0.00000,
sponge_clogged_rec0061.bmp,61.00000,3595,4000000.00000,481057.25000,12.02643,7998.82843,85016.52576,0.17673,133.81287,13.05281,0.08927,-964,4559,191256.37500,44110.15472,28.44749,3327686.37500,3518942.75000,83.19216,87.97357,1005.77825,893.33640,61580994219.98364,55035334044.42548,116616328264.40912,359.80696,340.14729,495.13758,-16746946585.64856,75371916261.38289,41244412003.02623,129.47107,0.67290,11.31679,82.78256,0.01063,1.55137,0.00000,
sponge_clogged_rec0060.bmp,60.00000,3570,4000000.00000,482018.25000,12.05046,7998.82843,84844.06486,0.17602,135.01912,13.11151,0.09499,-1019,4589,184782.50000,43702.65725,27.71180,3333199.25000,3517981.75000,83.32998,87.94954,1005.12753,893.85107,61806391299.06519,55180967927.65466,116987359226.71985,360.11184,340.26350,495.43898,-16766083172.98547,75583899146.06561,41403460080.65424,129.41161,0.67247,11.36245,82.92818,0.01061,1.55013,0.00000,
sponge_clogged_rec0059.bmp,59.00000,3542,4000000.00000,482876.62500,12.07192,7998.82843,83873.88701,0.17370,136.32880,13.17495,0.10092,-968,4510,189530.00000,43136.02565,28.18681,3327593.37500,3517123.37500,83.18983,87.92808,1004.44346,894.28442,61980419069.50232,55341078739.85407,117321497809.35638,360.25658,340.41483,495.64812,-16784160055.24756,75770051601.26379,41551446208.09259,129.40605,0.67202,11.51435,83.86695,0.01048,1.54896,0.00000,
sponge_clogged_rec0058.bmp,58.00000,3538,4000000.00000,483781.62500,12.09454,7998.82843,83600.26465,0.17281,136.73873,13.19474,0.12707,-951,4489,175985.75000,41474.32594,26.67391,3340232.62500,3516218.37500,83.50582,87.90546,1003.73713,894.85740,62176735496.86670,55500826629.70502,117677562126.57172,360.47810,340.57648,495.92016,-16836916039.28357,76003386550.00026,41674175576.57145,129.39320,0.67207,11.57369,84.11979,0.01045,1.55072,0.00000,
sponge_clogged_rec0057.bmp,57.00000,3602,4000000.00000,484920.87500,12.12302,7998.82843,83592.65657,0.17238,134.62545,13.09238,0.12509,-823,4425,166859.87500,41038.92183,25.60061,3348219.25000,3515079.12500,83.70548,87.87698,1003.12477,895.26022,62398863106.23846,55704673090.55219,118103536196.79065,360.68825,340.79207,496.22097,-16932062908.20325,76311484182.93393,41792052013.85672,129.40903,0.67257,11.60200,84.10019,0.01045,1.54522,0.00000,
sponge_clogged_rec0056.bmp,56.00000,3587,4000000.00000,485526.87500,12.13817,7998.82843,83647.72049,0.17228,135.35737,13.12792,0.10535,-843,4430,140621.87500,38387.51230,22.45822,3373851.25000,3514473.12500,84.34628,87.86183,1002.15609,895.53689,62581142205.55292,55853792051.54761,118434934257.10052,360.97995,341.02614,496.59375,-16984636305.21979,76531974931.09085,41902959326.00967,129.39898,0.67266,11.60885,84.03034,0.01046,1.55276,0.00000,
sponge_clogged_rec0055.bmp,55.00000,3560,4000000.00000,486629.37500,12.16573,7998.82843,83653.67172,0.17190,136.69364,13.19256,0.11644,-862,4422,143008.00000,38928.49001,22.71276,3370362.62500,3513370.62500,84.25907,87.83427,1001.29983,895.70997,62808885290.18933,56120485962.00555,118929371252.19489,361.21637,341.44251,497.05156,-17001997141.68866,76792454616.91971,42136916635.27518,129.43614,0.67178,11.63438,83.99800,0.01046,1.54551,0.00000,
sponge_clogged_rec0054.bmp,54.00000,3527,4000000.00000,487422.62500,12.18557,7998.82843,84092.53882,0.17252,138.19751,13.26494,0.11200,-855,4382,162879.87500,41438.66194,25.04679,3349697.50000,3512577.37500,83.74244,87.81443,1000.66404,895.61605,62952388912.12103,56289042040.90131,119241430953.02234,361.35264,341.69377,497.32320,-16985457597.16419,76929840748.07272,42311590204.94962,129.45120,0.67082,11.59253,83.54076,0.01051,1.54712,0.00000,
sponge_clogged_rec0053.bmp,53.00000,3599,4000000.00000,488082.00000,12.20205,7998.82843,84731.94293,0.17360,135.61600,13.14046,0.08898,-753,4352,159488.50000,41794.12493,24.62875,3352429.50000,3511918.00000,83.81074,87.79795,1000.14965,895.49619,63098840460.24896,56447117832.57367,119545958292.82263,361.51674,341.93110,497.60549,-16975495817.36688,77071210608.74071,42474747684.08192,129.45747,0.66999,11.52061,82.89478,0.01059,1.54295,0.00000,
sponge_clogged_rec0052.bmp,52.00000,3575,4000000.00000,488633.62500,12.21584,7998.82843,84898.30332,0.17375,136.68073,13.19194,0.12512,-734,4309,168152.87500,42146.72500,25.60236,3343213.50000,3511366.37500,83.58034,87.78416,999.20712,895.25945,63136705505.74310,56585732234.73193,119722437740.47504,361.41789,342.15442,497.68719,-16926476983.38629,77101707139.67123,42620730600.80380,129.52396,0.66874,11.51103,82.71935,0.01061,1.54116,0.00000,
sponge_clogged_rec0051.bmp,51.00000,3574,4000000.00000,488874.00000,12.22185,7998.82843,84785.55101,0.17343,136.78623,13.19703,0.11437,-810,4384,170583.37500,42504.54838,25.86723,3340542.62500,3511126.00000,83.51357,87.77815,998.53687,895.06800,63196194753.61493,56676874061.60382,119873068815.21875,361.49950,342.34594,497.87814,-16889569558.51434,77137782776.35330,42735286038.86545,129.53816,0.66782,11.53201,82.82369,0.01060,1.54207,0.00000,
sponge_clogged_rec0050.bmp,50.00000,3597,4000000.00000,489188.50000,12.22971,7998.82843,84927.97742,0.17361,135.99903,13.15900,0.10663,-655,4252,153820.00000,40261.72464,23.92192,3356991.50000,3510811.50000,83.92479,87.77029,998.02715,894.45603,63417841344.06726,56709925952.16895,120127767296.23621,362.00004,342.32013,498.22395,-16829070518.67596,77223914147.76422,42903853148.47199,129.36444,0.66665,11.52008,82.67738,0.01062,1.54782,0.00000,
sponge_clogged_rec0049.bmp,49.00000,3679,4000000.00000,489746.25000,12.24366,7998.82843,85496.66789,0.17457,133.11939,13.01894,0.10156,-488,4167,159431.62500,40855.91259,24.55900,3350822.12500,3510253.75000,83.77055,87.75634,998.39544,893.89942,63692784169.96857,56775883174.19733,120468667344.16589,362.57793,342.32467,498.64710,-16807690922.69598,77394151678.08762,43074515666.07827,129.18638,0.66591,11.45650,82.11440,0.01069,1.54226,0.00000,
sponge_clogged_rec0048.bmp,48.00000,3721,4000000.00000,489687.00000,12.24218,7998.82843,85598.71667,0.17480,131.60091,12.94448,0.09171,-455,4176,158443.37500,40275.35415,24.44622,3351869.62500,3510313.00000,83.79674,87.75782,999.20252,893.30646,63895134962.65137,56568546102.40448,120463681065.05585,363.17629,341.72055,498.66818,-16790889564.06757,77417698044.86890,43045983020.18695,128.84627,0.66632,11.44146,82.01789,0.01070,1.54220,0.00000,
sponge_clogged_rec0047.bmp,47.00000,3775,4000000.00000,490063.25000,12.25158,7998.82843,85322.25159,0.17410,129.81808,12.85650,0.08851,-377,4152,161338.75000,40335.49924,24.76792,3348598.00000,3509936.75000,83.71495,87.74842,1000.00826,893.32741,64060950508.45252,56463741364.93524,120524691873.38776,363.48406,341.25067,498.57064,-16808217655.96362,77494454846.01874,43030237027.36903,128.63263,0.66688,11.48735,82.27483,0.01067,1.54233,0.00000,
sponge_clogged_rec0046.bmp,46.00000,3741,4000000.00000,490285.62500,12.25714,7998.82843,85130.24445,0.17363,131.05737,12.91772,0.08571,-514,4255,129434.75000,37784.16288,20.88599,3380279.62500,3509714.37500,84.50699,87.74286,1000.46678,893.67168,64222256159.48364,56345947521.20697,120568203680.69061,363.86074,340.81897,498.55011,-16857935345.07764,77595919871.39467,42972283809.29594,128.42552,0.66799,11.51848,82.45517,0.01064,1.54161,0.00000,
sponge_clogged_rec0045.bmp,45.00000,3891,4000000.00000,490533.75000,12.26334,7998.82843,85469.98160,0.17424,126.06881,12.66948,0.06402,-290,4181,143224.12500,39173.42904,22.59919,3366242.12500,3509466.25000,84.15605,87.73666,1000.44412,893.62698,64389972602.71594,56413555380.28253,120803527982.99847,364.23757,340.93167,498.90221,-16904735356.12042,77770583334.99667,43032944648.00179,128.36268,0.66833,11.47850,82.12161,0.01068,1.54295,0.00000,
sponge_clogged_rec0044.bmp,44.00000,3940,4000000.00000,491043.37500,12.27608,7998.82843,85473.62121,0.17407,124.63030,12.59699,0.09014,-160,4100,229370.62500,45599.01172,31.83872,3279586.00000,3508956.62500,81.98965,87.72392,1000.66735,893.38752,64522146554.04309,56550465707.10376,121072612261.14685,364.41079,341.15750,499.18300,-16928225993.09833,77927446379.41205,43145165881.73480,128.37537,0.66809,11.48994,82.10619,0.01068,1.53891,0.00000,
sponge_clogged_rec0043.bmp,43.00000,4004,4000000.00000,491844.12500,12.29610,7998.82843,85469.07706,0.17377,122.83819,12.50610,0.08863,-54,4058,225412.37500,44485.92933,31.42702,3282743.50000,3508155.87500,82.06859,87.70390,1001.17876,893.19774,64635233581.27936,56861868400.78748,121497101982.06683,364.41438,341.79949,499.62460,-16846602070.77826,78037689283.28128,43459412698.78555,128.50430,0.66566,11.50929,82.09182,0.01068,1.53853,0.00000,
sponge_clogged_rec0042.bmp,42.00000,4101,4000000.00000,492043.00000,12.30108,7998.82843,86289.83355,0.17537,119.98122,12.35981,0.07545,85,4016,227628.62500,45040.77204,31.62951,3280328.37500,3507957.00000,82.00821,87.69893,1002.03448,893.24274,64727986524.92291,56954799883.01904,121682786407.94196,364.60910,342.01615,499.91483,-16763904991.66052,78049941027.99985,43632845379.94211,128.47349,0.66405,11.40443,81.30638,0.01079,1.54262,0.00000,
sponge_clogged_rec0041.bmp,41.00000,4209,4000000.00000,492890.12500,12.32225,7998.82843,87060.13925,0.17663,117.10385,12.21070,0.05512,151,4058,228162.62500,45702.55083,31.64299,3278947.25000,3507109.87500,81.97368,87.67775,1002.22387,893.51422,64938364821.18219,57083755709.90009,122022120531.08228,364.89326,342.11446,500.18936,-16714222839.69336,78180479772.55086,43841640758.53141,128.38860,0.66274,11.32298,80.56752,0.01088,1.54144,0.00000,
sponge_clogged_rec0040.bmp,40.00000,4304,4000000.00000,493838.62500,12.34597,7998.82843,87624.40332,0.17744,114.73946,12.08680,0.05284,256,4048,136308.25000,37542.34961,21.63119,3369853.12500,3506161.37500,84.24633,87.65403,1002.50690,893.88477,65175867073.19482,57209757594.73096,122385624667.92578,365.21226,342.16611,500.45743,-16679832967.95764,78341618499.25278,44044006168.67300,128.28479,0.66166,11.27171,80.02705,0.01095,1.54674,0.00000,
sponge_clogged_rec0039.bmp,39.00000,4238,4000000.00000,494383.25000,12.35958,7998.82843,86737.66703,0.17545,116.65485,12.18727,0.05638,306,3932,132658.75000,37044.17890,21.15628,3372958.00000,3505616.75000,84.32395,87.64042,1002.57796,894.11533,65285028830.58728,57378260219.73383,122663289050.32111,365.26764,342.43496,500.68169,-16673209311.87470,78467138571.84563,44196150478.47549,128.33047,0.66087,11.39951,80.83263,0.01084,1.54686,0.00000,
sponge_clogged_rec0038.bmp,38.00000,4247,4000000.00000,494635.75000,12.36589,7998.82843,86648.61320,0.17518,116.46709,12.17746,0.06555,210,4037,89082.37500,35234.41317,15.26120,3416281.87500,3505364.25000,85.40705,87.63411,1002.49314,893.86137,65330959924.27240,57329579917.43823,122660539841.71063,365.31400,342.21274,500.56356,-16744643633.31293,78546210525.71593,44114329315.99471,128.28130,0.66209,11.41705,80.90988,0.01083,1.54522,0.00000,
sponge_clogged_rec0037.bmp,37.00000,4292,4000000.00000,495026.87500,12.37567,7998.82843,86087.56652,0.17390,115.33711,12.11824,0.07667,246,4046,93792.62500,35268.80509,15.92893,3411180.50000,3504973.12500,85.27951,87.62433,1002.47631,893.28344,65376696890.11890,57270112056.93451,122646808947.05341,365.28742,341.89067,500.32403,-16821710775.54492,78626558314.09831,44020250632.95509,128.22624,0.66343,11.50054,81.42809,0.01076,1.54366,0.00000,
sponge_clogged_rec0036.bmp,36.00000,4196,4000000.00000,496106.25000,12.40266,7998.82843,85949.36847,0.17325,118.23314,12.26944,0.07666,185,4011,76340.87500,33589.11548,13.33588,3427552.87500,3503893.75000,85.68882,87.59734,1002.69806,893.05266,65546403543.20453,57284693270.41113,122831096813.61566,365.35803,341.55725,500.14782,-16890812295.12329,78804151115.10452,44026945698.51114,128.12868,0.66431,11.54415,81.53390,0.01074,1.54470,0.00000,
sponge_clogged_rec0035.bmp,35.00000,4269,4000000.00000,496812.87500,12.42032,7998.82843,86498.85584,0.17411,116.37687,12.17274,0.07927,269,4000,116341.62500,36246.46613,18.97428,3386845.50000,3503187.12500,84.67114,87.57968,1003.04773,893.18418,65624887073.10620,57303024431.60809,122927911504.71429,365.31640,341.36866,499.98863,-16986614269.09357,78952763996.00153,43975147508.71277,128.11811,0.66560,11.48715,80.99962,0.01081,1.54486,0.00000,
sponge_clogged_rec0034.bmp,34.00000,4280,4000000.00000,497625.75000,12.44064,7998.82843,86588.99502,0.17400,116.26770,12.16703,0.07784,261,4019,104249.75000,35323.33200,17.32082,3398124.50000,3502374.25000,84.95311,87.55936,1003.40303,893.09659,65715238531.37183,57312211620.63654,123027450152.00836,365.27931,341.12662,499.79631,-16993605802.16522,79019020088.51451,44008430063.49385,128.05632,0.66563,11.49397,80.89652,0.01082,1.55183,0.00000,
sponge_clogged_rec0033.bmp,33.00000,4229,4000000.00000,498163.62500,12.45409,7998.82843,86829.99293,0.17430,117.79703,12.24679,0.09284,183,4046,129571.00000,38151.62883,20.64105,3372265.37500,3501836.37500,84.30663,87.54591,1004.31136,892.87655,65779425912.18219,57249283450.79718,123028709362.97937,365.25303,340.74840,499.51902,-16989020315.97034,79030565570.24452,43998143792.73485,127.95361,0.66579,11.47446,80.65960,0.01085,1.55232,0.00000,
sponge_clogged_rec0032.bmp,32.00000,4289,4000000.00000,498741.62500,12.46854,7998.82843,87557.10981,0.17556,116.28389,12.16788,0.08888,231,4058,148450.25000,40668.43532,22.93759,3352808.12500,3501258.37500,83.82020,87.53146,1005.33283,892.79311,65887655927.16644,57117840243.98621,123005496171.15265,365.35449,340.17180,499.20012,-16962271105.04443,79022624164.48349,43982872006.66915,127.75290,0.66589,11.39237,79.97656,0.01094,1.55668,0.00000,
sponge_clogged_rec0031.bmp,31.00000,4293,4000000.00000,499355.50000,12.48389,7998.82843,87669.69560,0.17557,116.31854,12.16969,0.09370,232,4061,147312.00000,40391.33272,22.78018,3353332.50000,3500644.50000,83.83331,87.51611,1006.26400,892.31154,66017767840.07611,56962449943.23358,122980217783.30969,365.48374,339.49390,498.83311,-16905247537.37988,78991168569.66600,43989049213.64369,127.50330,0.66567,11.39175,79.85985,0.01096,1.55102,0.00000,
sponge_clogged_rec0030.bmp,30.00000,4277,4000000.00000,500322.12500,12.50805,7998.82843,88399.18716,0.17668,116.97969,12.20423,0.09348,77,4200,164293.87500,42065.66699,24.72012,3335384.00000,3499677.87500,83.38460,87.49195,1007.02177,892.01700,66217543766.99982,56854684708.40027,123072228475.40009,365.72307,338.88235,498.59262,-16913407298.16058,79085448380.94524,43986780094.45485,127.26427,0.66619,11.31961,79.17896,0.01105,1.55379,0.00000,
sponge_clogged_rec0029.bmp,29.00000,4269,4000000.00000,500776.75000,12.51942,7998.82843,88616.34148,0.17696,117.30540,12.22121,0.08233,63,4206,120286.62500,38549.14059,19.36785,3378936.62500,3499223.25000,84.47342,87.48058,1008.06648,891.93556,66331621211.61499,56761486327.73023,123093107539.34521,365.87504,338.45377,498.41298,-16866288416.21216,79078483365.77780,44014624173.56741,127.08052,0.66589,11.30213,78.97467,0.01108,1.55401,0.00000,
sponge_clogged_rec0028.bmp,28.00000,4298,4000000.00000,500545.75000,12.51364,7998.82843,89160.82085,0.17813,116.46016,12.17710,0.07890,106,4192,143185.37500,40676.12370,22.24304,3356268.87500,3499454.25000,83.90672,87.48636,1009.26910,891.80722,66428917213.00647,56528675057.50098,122957592270.50745,366.25157,337.85886,498.28589,-16814477898.57996,79006784202.52048,43950808067.98697,126.79788,0.66611,11.22793,78.49758,0.01115,1.55443,0.00000,
sponge_clogged_rec0027.bmp,27.00000,4396,4000000.00000,499463.12500,12.48658,7998.82843,90723.56724,0.18164,113.61764,12.02757,0.07594,144,4252,129021.00000,39889.71036,20.52892,3371515.87500,3500536.87500,84.28790,87.51342,1009.90323,891.68948,66423254991.22437,56219318307.65973,122642573298.88409,366.65712,337.32058,498.21944,-16711342317.80121,78794095325.30417,43848477973.57993,126.51129,0.66596,11.01066,77.16930,0.01134,1.55866,0.00000,
sponge_clogged_rec0026.bmp,26.00000,4475,4000000.00000,498401.12500,12.46003,7998.82843,92026.09538,0.18464,111.37455,11.90825,0.06731,228,4247,171937.75000,43655.11396,25.64938,3329661.12500,3501598.87500,83.24153,87.53997,1010.38654,891.74895,66299501255.45148,55961106734.32306,122260607989.77454,366.73241,336.92816,498.00928,-16611165220.49786,78527183321.40161,43733424668.37293,126.35724,0.66564,10.83173,76.10013,0.01150,1.56009,0.00000,
sponge_clogged_rec0025.bmp,25.00000,4538,4000000.00000,497239.62500,12.43099,7998.82843,93157.48643,0.18735,109.57242,11.81152,0.05650,237,4301,178635.87500,44700.54664,26.43029,3324124.50000,3502760.37500,83.10311,87.56901,1011.06032,891.91967,66065874288.19244,55724748471.86499,121790622760.05743,366.54252,336.63543,497.67141,-16533034072.44238,78218011412.87058,43572611347.18686,126.31669,0.66553,10.67525,75.20083,0.01164,1.56237,0.00000,
sponge_clogged_rec0024.bmp,24.00000,4450,4000000.00000,496399.75000,12.40999,7998.82843,93699.55245,0.18876,111.55051,11.91766,0.06579,225,4225,208140.12500,48006.37247,29.54270,3295460.12500,3503600.25000,82.38650,87.59001,1012.19593,891.48565,65932040780.20960,55500523295.48944,121432564075.69904,366.49579,336.25541,497.38000,-16402827909.19739,77928397035.06152,43504167040.63751,126.18021,0.66464,10.59556,74.78371,0.01171,1.56092,0.00000,
sponge_clogged_rec0023.bmp,23.00000,4541,4000000.00000,495938.37500,12.39846,7998.82843,93961.66724,0.18946,109.21347,11.79215,0.05524,268,4273,211675.50000,48579.79087,29.91398,3292386.12500,3504061.62500,82.30965,87.60154,1013.57113,891.53111,65752591422.94910,55326648960.73035,121079240383.67944,366.17242,335.88946,496.89433,-16319488425.51221,77671484408.17067,43407755975.50877,126.14242,0.66418,10.55619,74.58492,0.01175,1.55678,0.00000,
sponge_clogged_rec0022.bmp,22.00000,4577,4000000.00000,495533.25000,12.38833,7998.82843,95066.04610,0.19185,108.26595,11.74089,0.06280,175,4402,205354.75000,48923.09448,29.29922,3299112.00000,3504466.75000,82.47780,87.61167,1014.64338,891.06428,65643964144.49091,55042878146.38294,120686842290.87384,366.05238,335.19413,496.33603,-16232336075.86957,77419266382.63666,43267575908.23718,125.95798,0.66417,10.42503,73.72699,0.01188,1.55966,0.00000,
sponge_clogged_rec0021.bmp,21.00000,4575,4000000.00000,495395.37500,12.38488,7998.82843,96563.44848,0.19492,108.28314,11.74182,0.05803,17,4558,144938.25000,46196.27788,22.63480,3359666.37500,3504604.62500,83.99166,87.61512,1015.84910,890.65584,65539809487.99976,54856454396.73224,120396263884.73199,365.88549,334.73912,495.90571,-16181574637.11200,77238580197.56029,43157683687.17171,125.86575,0.66426,10.26052,72.58657,0.01207,1.56305,0.00000,
sponge_clogged_rec0020.bmp,20.00000,4545,4000000.00000,495060.00000,12.37650,7998.82843,97785.04350,0.19752,108.92409,11.77652,0.06059,10,4535,117279.87500,44861.23293,19.15274,3387660.12500,3504940.00000,84.69150,87.62350,1017.20149,890.40659,65448151091.64929,54704594858.23846,120152745949.88776,365.76107,334.39570,495.58213,-16143305360.75183,77089964838.67430,43062781111.21346,125.79742,0.66438,10.12547,71.68663,0.01222,1.56672,0.00000,
sponge_clogged_rec0019.bmp,19.00000,4641,4000000.00000,494541.12500,12.36353,7998.82843,98873.28022,0.19993,106.55917,11.64798,0.06478,163,4478,150403.62500,47131.12774,23.32039,3355055.25000,3505458.87500,83.87638,87.63647,1018.25133,890.29648,65313098702.72168,54515287950.01172,119828386652.73340,365.59131,334.00646,495.19423,-16092346847.06305,76888049880.16774,42940336772.56565,125.72682,0.66447,10.00353,70.90811,0.01236,1.56141,0.00000,
sponge_clogged_rec0018.bmp,18.00000,4665,4000000.00000,493615.37500,12.34038,7998.82843,99879.72091,0.20234,105.81251,11.60710,0.06734,142,4523,152935.25000,48279.71771,23.65403,3353449.37500,3506384.62500,83.83623,87.65962,1018.98927,890.13272,65060609082.66327,54347142601.87262,119407751684.53589,365.24029,333.81663,494.80705,-16000316492.62763,76577071119.77860,42830680564.75729,125.74501,0.66384,9.88420,70.21214,0.01248,1.56796,0.00000,
sponge_clogged_rec0017.bmp,17.00000,4692,4000000.00000,492750.37500,12.31876,7998.82843,100515.14645,0.20399,105.01926,11.56351,0.05264,143,4549,130202.25000,47111.08611,20.90083,3377047.37500,3507249.62500,84.42618,87.68124,1019.66254,890.13084,64758427747.17377,54176200207.50574,118934627954.67950,364.73603,333.60672,494.29324,-15921589197.44037,76245063751.88869,42689564202.79082,125.80858,0.66340,9.80450,69.78549,0.01256,1.57237,0.00000,
sponge_clogged_rec0016.bmp,16.00000,4673,4000000.00000,491890.62500,12.29727,7998.82843,101696.84616,0.20675,105.26228,11.57688,0.05289,82,4591,108943.87500,46117.66771,18.13209,3399165.50000,3508109.37500,84.97914,87.70273,1020.37704,890.21990,64468681571.96075,54073012490.88788,118541694062.84863,364.27590,333.61558,493.95981,-15852830602.88117,75954063808.60608,42587630254.24255,125.92334,0.66280,9.67367,68.99151,0.01271,1.57090,0.00000,
sponge_clogged_rec0015.bmp,15.00000,4764,4000000.00000,490895.87500,12.27240,7998.82843,102473.10013,0.20875,103.04279,11.45418,0.06171,202,4562,124706.12500,47148.40696,20.25759,3384398.00000,3509104.12500,84.60995,87.72760,1021.47604,890.17003,64182109543.17078,53946592093.49738,118128701636.66815,363.85315,333.58088,493.62467,-15787492298.24341,75660626528.04489,42468075108.62326,126.01955,0.66235,9.58097,68.48830,0.01281,1.57005,0.00000,
sponge_clogged_rec0014.bmp,14.00000,4707,4000000.00000,489841.87500,12.24605,7998.82843,103687.21196,0.21167,104.06668,11.51094,0.05626,27,4680,104981.25000,46293.13070,17.64915,3405176.87500,3510158.12500,85.12942,87.75395,1022.20513,890.21255,63827693042.97736,53773571296.77844,117601264339.75580,363.28241,333.44502,493.11225,-15673087431.82770,75260188988.56421,42341075351.19160,126.10831,0.66137,9.44845,67.70667,0.01296,1.57132,0.00000,
sponge_clogged_rec0013.bmp,13.00000,4909,4000000.00000,488027.87500,12.20070,7998.82843,105577.24472,0.21633,99.41493,11.25073,0.05934,364,4545,102357.50000,46176.31237,17.33740,3409614.62500,3511972.12500,85.24037,87.79930,1022.68703,889.98103,63451683714.68994,53590204051.69342,117041887766.38336,362.89611,333.50584,492.86889,-15607290429.93854,74888586042.35359,42153301724.02976,126.23367,0.66115,9.24494,66.52896,0.01320,1.57223,0.00000,
sponge_clogged_rec0012.bmp,12.00000,4934,4000000.00000,486105.87500,12.15265,7998.82843,106957.88050,0.22003,98.52166,11.20007,0.05081,391,4543,86051.62500,45626.25645,15.03985,3427842.50000,3513894.12500,85.69606,87.84735,1022.92319,890.31951,62984239727.46039,53408071798.92926,116392311526.38965,362.31233,333.63424,492.52617,-15530017569.04840,74447530897.12761,41944780629.26203,126.43243,0.66075,9.08967,65.70613,0.01337,1.57279,0.00000,
sponge_clogged_rec0011.bmp,11.00000,4992,4000000.00000,483837.25000,12.09593,7998.82843,108486.56802,0.22422,96.92253,11.10881,0.04619,412,4580,113928.12500,48540.48430,19.05900,3402234.62500,3516162.75000,85.05587,87.90407,1023.42166,890.67967,62494826484.87317,53221534311.12207,115716360795.99524,361.78710,333.86796,492.29841,-15441320354.11340,73980613874.78069,41735746921.21455,126.64314,0.66019,8.91976,64.82208,0.01356,1.57443,0.00000,
sponge_clogged_rec0010.bmp,10.00000,5073,4000000.00000,482115.62500,12.05289,7998.82843,109922.16723,0.22800,95.03561,11.00014,0.05068,471,4602,149832.25000,51596.34166,23.70959,3368052.12500,3517884.37500,84.20130,87.94711,1023.77202,891.02560,62102984976.33435,53105852666.14075,115208837642.47510,361.32337,334.12657,492.13325,-15383183429.16400,73631877442.83719,41576960199.63792,126.84964,0.65980,8.77195,64.00682,0.01374,1.57899,0.00000,
sponge_clogged_rec0009.bmp,9.00000,5187,4000000.00000,480620.50000,12.01551,7998.82843,112036.71679,0.23311,92.65867,10.86171,0.04884,556,4631,144373.87500,51378.70205,23.10003,3375005.62500,3519379.50000,84.37514,87.98449,1024.21174,891.32312,61786017557.14990,53095537677.76263,114881555234.91254,361.00890,334.65847,492.26387,-15246188940.24219,73294086020.91174,41587469214.00079,127.04609,0.65772,8.57970,62.82547,0.01400,1.58055,0.00000,
sponge_clogged_rec0008.bmp,8.00000,5344,4000000.00000,479278.75000,11.98197,7998.82843,113872.96484,0.23759,89.68539,10.68602,0.02385,729,4615,200366.50000,52262.21524,29.48104,3320354.75000,3520721.25000,83.00887,88.01803,1024.76614,891.69156,61609409281.76575,53090037001.27356,114699446283.03931,361.03979,335.14910,492.62019,-15133636322.43378,73071423887.72047,41628022395.31883,127.13980,0.65598,8.41778,61.83595,0.01423,1.58087,0.00000,
sponge_clogged_rec0007.bmp,7.00000,5533,4000000.00000,478313.50000,11.95784,7998.82843,115581.18850,0.24164,86.44741,10.49134,0.02326,970,4563,198505.75000,52721.56762,29.32921,3323180.75000,3521686.50000,83.07952,88.04216,1025.13451,891.91682,61565320464.89844,53085273497.17304,114650593962.07147,361.29759,335.49343,493.04339,-15043478346.30780,72954885584.05209,41695708378.01938,127.12972,0.65458,8.27667,60.93875,0.01445,1.58302,0.00000,
sponge_clogged_rec0006.bmp,6.00000,5643,4000000.00000,477191.62500,11.92979,7998.82843,116771.93490,0.24471,84.56346,10.37639,0.02156,1058,4585,206822.87500,54928.73869,30.23662,3315985.50000,3522808.37500,82.89964,88.07021,1025.67045,891.62395,61457427055.09412,53081409984.36658,114538837039.46069,361.42406,335.89312,493.40809,-14998955672.13580,72842089669.76028,41696747369.70042,127.19960,0.65389,8.17305,60.33656,0.01460,1.58027,0.00000,
sponge_clogged_rec0005.bmp,5.00000,5678,4000000.00000,475947.75000,11.89869,7998.82843,117939.22544,0.24780,83.82313,10.33087,0.01728,1129,4549,212739.87500,56019.93710,30.89062,3311312.37500,3524052.25000,82.78281,88.10131,1025.98006,891.35876,61304253231.47162,52964113104.38965,114268366335.86127,361.47352,335.98666,493.50799,-14973955534.04871,72677954546.54106,41590411789.32021,127.21905,0.65402,8.07107,59.76048,0.01474,1.58002,0.00000,
