# Supplementary material for: Sporosarcina pasteurii can clog and strengthen a porous medium mimic
Source: PLoS One. 2018 Nov 30;13(11):e0207489. doi: 10.1371/journal.pone.0207489 (PMC6267956; doi:10.1371/journal.pone.0207489)
Supplement: S1 Dataset — (ZIP) [file pone.0207489.s002.zip › Raw Data/(for Fig. 4) CT Scans/Clogged/Sponge_clogged_Rec/sponge_clogged_rec_3d.txt]

CT Analyser, Version: 1.16.1.0
Date and time,23.03.2016 15:56
Operator identity,sbhaduri
Computer name,ALOKE-GRAD03
Computation time,00:10:57
Dataset,sponge_clogged_rec
Location,D:\Data\Data\CT Scans\Clogged\Sponge_clogged_Rec\

Description,Abbreviation,Value,Unit

Number of layers,,846
Lower vertical position,,5.000,pixel
Upper vertical position,,850.000,pixel
Pixel size,,17.20874,um
Lower grey threshold,,35
Upper grey threshold,,103

Degree of anisotropy,DA,1.93017 (0.48191),
Eigenvalue 1,,0.46132,
Eigenvalue 2,,0.76854,
Eigenvalue 3,,0.89044,
Fractal dimension,FD,2.49927,
