# Supplementary material for: Sporosarcina pasteurii can clog and strengthen a porous medium mimic
Source: PLoS One. 2018 Nov 30;13(11):e0207489. doi: 10.1371/journal.pone.0207489 (PMC6267956; doi:10.1371/journal.pone.0207489)
Supplement: S1 Dataset — (ZIP) [file pone.0207489.s002.zip › Raw Data/(for Fig. 4) CT Scans/Clogged/Sponge_clogged_Rec/sponge_clogged_rec_hist.txt]

24.03.2016 17:41


Histogram from dataset:,sponge_clogged_rec


Attenuation,(%),Area (pixel^2),Total (%),Selected (%)


0.000,0.0%,2153480364.000,63.637%,-
0.000,0.4%,99201928.000,2.931%,-
0.000,0.8%,88952369.000,2.629%,-
0.000,1.2%,78062866.000,2.307%,-
0.000,1.6%,67404895.000,1.992%,-
0.001,2.0%,57472518.000,1.698%,-
0.001,2.4%,48710682.000,1.439%,-
0.001,2.7%,41257412.000,1.219%,-
0.001,3.1%,35173429.000,1.039%,-
0.001,3.5%,30336656.000,0.896%,-
0.001,3.9%,26694363.000,0.789%,-
0.001,4.3%,24052790.000,0.711%,-
0.001,4.7%,22247244.000,0.657%,-
0.001,5.1%,21096098.000,0.623%,-
0.001,5.5%,20405942.000,0.603%,-
0.002,5.9%,20036802.000,0.592%,-
0.002,6.3%,19790224.000,0.585%,-
0.002,6.7%,19565401.000,0.578%,-
0.002,7.1%,19208267.000,0.568%,-
0.002,7.5%,18687444.000,0.552%,-
0.002,7.8%,17938472.000,0.530%,-
0.002,8.2%,16961900.000,0.501%,-
0.002,8.6%,15810304.000,0.467%,-
0.002,9.0%,14530197.000,0.429%,-
0.002,9.4%,13194658.000,0.390%,-
0.003,9.8%,11875523.000,0.351%,-
0.003,10.2%,10624439.000,0.314%,-
0.003,10.6%,9514485.000,0.281%,-
0.003,11.0%,8560893.000,0.253%,-
0.003,11.4%,7793320.000,0.230%,-
0.003,11.8%,7234330.000,0.214%,-
0.003,12.2%,6869501.000,0.203%,-
0.003,12.5%,6703247.000,0.198%,-
0.003,12.9%,6712812.000,0.198%,-
0.003,13.3%,6880732.000,0.203%,-
0.004,13.7%,7200252.000,0.213%,2.471%
0.004,14.1%,7634770.000,0.226%,2.621%
0.004,14.5%,8170229.000,0.241%,2.804%
0.004,14.9%,8787546.000,0.260%,3.016%
0.004,15.3%,9449753.000,0.279%,3.244%
0.004,15.7%,10134873.000,0.299%,3.479%
0.004,16.1%,10807962.000,0.319%,3.710%
0.004,16.5%,11457583.000,0.339%,3.933%
0.004,16.9%,12036055.000,0.356%,4.131%
0.004,17.3%,12537045.000,0.370%,4.303%
0.005,17.6%,12914281.000,0.382%,4.433%
0.005,18.0%,13160123.000,0.389%,4.517%
0.005,18.4%,13270217.000,0.392%,4.555%
0.005,18.8%,13213850.000,0.390%,4.536%
0.005,19.2%,13005547.000,0.384%,4.464%
0.005,19.6%,12648496.000,0.374%,4.341%
0.005,20.0%,12157884.000,0.359%,4.173%
0.005,20.4%,11540112.000,0.341%,3.961%
0.005,20.8%,10823824.000,0.320%,3.715%
0.006,21.2%,10041561.000,0.297%,3.447%
0.006,21.6%,9199575.000,0.272%,3.158%
0.006,22.0%,8343218.000,0.247%,2.864%
0.006,22.4%,7485556.000,0.221%,2.569%
0.006,22.7%,6647959.000,0.196%,2.282%
0.006,23.1%,5848422.000,0.173%,2.007%
0.006,23.5%,5100086.000,0.151%,1.751%
0.006,23.9%,4408410.000,0.130%,1.513%
0.006,24.3%,3784496.000,0.112%,1.299%
0.006,24.7%,3224789.000,0.095%,1.107%
0.007,25.1%,2733718.000,0.081%,0.938%
0.007,25.5%,2302843.000,0.068%,0.790%
0.007,25.9%,1933982.000,0.057%,0.664%
0.007,26.3%,1617383.000,0.048%,0.555%
0.007,26.7%,1347047.000,0.040%,0.462%
0.007,27.1%,1121778.000,0.033%,0.385%
0.007,27.5%,932960.000,0.028%,0.320%
0.007,27.8%,775680.000,0.023%,0.266%
0.007,28.2%,644431.000,0.019%,0.221%
0.007,28.6%,537879.000,0.016%,0.185%
0.008,29.0%,449497.000,0.013%,0.154%
0.008,29.4%,377451.000,0.011%,0.130%
0.008,29.8%,317018.000,0.009%,0.109%
0.008,30.2%,266177.000,0.008%,0.091%
0.008,30.6%,225894.000,0.007%,0.078%
0.008,31.0%,192140.000,0.006%,0.066%
0.008,31.4%,164071.000,0.005%,0.056%
0.008,31.8%,140354.000,0.004%,0.048%
0.008,32.2%,120688.000,0.004%,0.041%
0.008,32.5%,104082.000,0.003%,0.036%
0.009,32.9%,90555.000,0.003%,-
0.009,33.3%,78946.000,0.002%,-
0.009,33.7%,68450.000,0.002%,-
0.009,34.1%,60445.000,0.002%,-
0.009,34.5%,53110.000,0.002%,-
0.009,34.9%,46844.000,0.001%,-
0.009,35.3%,41869.000,0.001%,-
0.009,35.7%,36532.000,0.001%,-
0.009,36.1%,32542.000,0.001%,-
0.009,36.5%,29444.000,0.001%,-
0.010,36.9%,25852.000,0.001%,-
0.010,37.3%,23112.000,0.001%,-
0.010,37.6%,20668.000,0.001%,-
0.010,38.0%,18272.000,0.001%,-
0.010,38.4%,16549.000,0.000%,-
0.010,38.8%,14749.000,0.000%,-
0.010,39.2%,13427.000,0.000%,-
0.010,39.6%,11844.000,0.000%,-
0.010,40.0%,10660.000,0.000%,-
0.011,40.4%,9862.000,0.000%,-
0.011,40.8%,8666.000,0.000%,-
0.011,41.2%,7995.000,0.000%,-
0.011,41.6%,7151.000,0.000%,-
0.011,42.0%,6450.000,0.000%,-
0.011,42.4%,5836.000,0.000%,-
0.011,42.7%,5327.000,0.000%,-
0.011,43.1%,4731.000,0.000%,-
0.011,43.5%,4260.000,0.000%,-
0.011,43.9%,3889.000,0.000%,-
0.012,44.3%,3592.000,0.000%,-
0.012,44.7%,3205.000,0.000%,-
0.012,45.1%,2911.000,0.000%,-
0.012,45.5%,2694.000,0.000%,-
0.012,45.9%,2502.000,0.000%,-
0.012,46.3%,2201.000,0.000%,-
0.012,46.7%,2071.000,0.000%,-
0.012,47.1%,1854.000,0.000%,-
0.012,47.5%,1705.000,0.000%,-
0.012,47.8%,1628.000,0.000%,-
0.013,48.2%,1476.000,0.000%,-
0.013,48.6%,1384.000,0.000%,-
0.013,49.0%,1232.000,0.000%,-
0.013,49.4%,1116.000,0.000%,-
0.013,49.8%,999.000,0.000%,-
0.013,50.2%,958.000,0.000%,-
0.013,50.6%,900.000,0.000%,-
0.013,51.0%,774.000,0.000%,-
0.013,51.4%,731.000,0.000%,-
0.013,51.8%,701.000,0.000%,-
0.014,52.2%,624.000,0.000%,-
0.014,52.5%,569.000,0.000%,-
0.014,52.9%,529.000,0.000%,-
0.014,53.3%,478.000,0.000%,-
0.014,53.7%,426.000,0.000%,-
0.014,54.1%,406.000,0.000%,-
0.014,54.5%,399.000,0.000%,-
0.014,54.9%,377.000,0.000%,-
0.014,55.3%,353.000,0.000%,-
0.014,55.7%,332.000,0.000%,-
0.015,56.1%,287.000,0.000%,-
0.015,56.5%,286.000,0.000%,-
0.015,56.9%,243.000,0.000%,-
0.015,57.3%,221.000,0.000%,-
0.015,57.6%,248.000,0.000%,-
0.015,58.0%,209.000,0.000%,-
0.015,58.4%,160.000,0.000%,-
0.015,58.8%,162.000,0.000%,-
0.015,59.2%,163.000,0.000%,-
0.015,59.6%,168.000,0.000%,-
0.016,60.0%,159.000,0.000%,-
0.016,60.4%,118.000,0.000%,-
0.016,60.8%,131.000,0.000%,-
0.016,61.2%,127.000,0.000%,-
0.016,61.6%,109.000,0.000%,-
0.016,62.0%,121.000,0.000%,-
0.016,62.4%,79.000,0.000%,-
0.016,62.7%,103.000,0.000%,-
0.016,63.1%,94.000,0.000%,-
0.017,63.5%,71.000,0.000%,-
0.017,63.9%,84.000,0.000%,-
0.017,64.3%,66.000,0.000%,-
0.017,64.7%,65.000,0.000%,-
0.017,65.1%,73.000,0.000%,-
0.017,65.5%,68.000,0.000%,-
0.017,65.9%,72.000,0.000%,-
0.017,66.3%,66.000,0.000%,-
0.017,66.7%,44.000,0.000%,-
0.017,67.1%,41.000,0.000%,-
0.018,67.5%,50.000,0.000%,-
0.018,67.8%,50.000,0.000%,-
0.018,68.2%,42.000,0.000%,-
0.018,68.6%,40.000,0.000%,-
0.018,69.0%,33.000,0.000%,-
0.018,69.4%,39.000,0.000%,-
0.018,69.8%,37.000,0.000%,-
0.018,70.2%,41.000,0.000%,-
0.018,70.6%,34.000,0.000%,-
0.018,71.0%,34.000,0.000%,-
0.019,71.4%,30.000,0.000%,-
0.019,71.8%,29.000,0.000%,-
0.019,72.2%,31.000,0.000%,-
0.019,72.5%,33.000,0.000%,-
0.019,72.9%,30.000,0.000%,-
0.019,73.3%,37.000,0.000%,-
0.019,73.7%,26.000,0.000%,-
0.019,74.1%,24.000,0.000%,-
0.019,74.5%,29.000,0.000%,-
0.019,74.9%,24.000,0.000%,-
0.020,75.3%,24.000,0.000%,-
0.020,75.7%,23.000,0.000%,-
0.020,76.1%,28.000,0.000%,-
0.020,76.5%,15.000,0.000%,-
0.020,76.9%,23.000,0.000%,-
0.020,77.3%,25.000,0.000%,-
0.020,77.6%,19.000,0.000%,-
0.020,78.0%,20.000,0.000%,-
0.020,78.4%,16.000,0.000%,-
0.020,78.8%,16.000,0.000%,-
0.021,79.2%,14.000,0.000%,-
0.021,79.6%,20.000,0.000%,-
0.021,80.0%,15.000,0.000%,-
0.021,80.4%,13.000,0.000%,-
0.021,80.8%,15.000,0.000%,-
0.021,81.2%,8.000,0.000%,-
0.021,81.6%,12.000,0.000%,-
0.021,82.0%,6.000,0.000%,-
0.021,82.4%,7.000,0.000%,-
0.022,82.7%,12.000,0.000%,-
0.022,83.1%,10.000,0.000%,-
0.022,83.5%,5.000,0.000%,-
0.022,83.9%,11.000,0.000%,-
0.022,84.3%,7.000,0.000%,-
0.022,84.7%,7.000,0.000%,-
0.022,85.1%,6.000,0.000%,-
0.022,85.5%,7.000,0.000%,-
0.022,85.9%,9.000,0.000%,-
0.022,86.3%,8.000,0.000%,-
0.023,86.7%,6.000,0.000%,-
0.023,87.1%,2.000,0.000%,-
0.023,87.5%,3.000,0.000%,-
0.023,87.8%,2.000,0.000%,-
0.023,88.2%,6.000,0.000%,-
0.023,88.6%,6.000,0.000%,-
0.023,89.0%,9.000,0.000%,-
0.023,89.4%,7.000,0.000%,-
0.023,89.8%,8.000,0.000%,-
0.023,90.2%,6.000,0.000%,-
0.024,90.6%,6.000,0.000%,-
0.024,91.0%,6.000,0.000%,-
0.024,91.4%,7.000,0.000%,-
0.024,91.8%,5.000,0.000%,-
0.024,92.2%,4.000,0.000%,-
0.024,92.5%,5.000,0.000%,-
0.024,92.9%,9.000,0.000%,-
0.024,93.3%,3.000,0.000%,-
0.024,93.7%,4.000,0.000%,-
0.024,94.1%,5.000,0.000%,-
0.025,94.5%,6.000,0.000%,-
0.025,94.9%,5.000,0.000%,-
0.025,95.3%,4.000,0.000%,-
0.025,95.7%,0.000,0.000%,-
0.025,96.1%,5.000,0.000%,-
0.025,96.5%,5.000,0.000%,-
0.025,96.9%,12.000,0.000%,-
0.025,97.3%,1.000,0.000%,-
0.025,97.6%,2.000,0.000%,-
0.025,98.0%,0.000,0.000%,-
0.026,98.4%,2.000,0.000%,-
0.026,98.8%,2.000,0.000%,-
0.026,99.2%,0.000,0.000%,-
0.026,99.6%,18815406.000,0.556%,-
0.026,100.0%,291.000,0.000%,-
,,,,
Mean (total):,0.001,,,
__________  Selection,__________,,,
Begin:,0.004,,,
End:,0.008,,,
Number of voxels:,291339547,,,
Mean:,0.005,,,
Standard deviation:,0.001,,,
Standard error of mean:,0.000,,,
95% confidence limits,,,,
Minimum:,0.005,,,
Maximum:,0.005,,,
