# Supplementary material for: Sporosarcina pasteurii can clog and strengthen a porous medium mimic
Source: PLoS One. 2018 Nov 30;13(11):e0207489. doi: 10.1371/journal.pone.0207489 (PMC6267956; doi:10.1371/journal.pone.0207489)
Supplement: S1 Dataset — (ZIP) [file pone.0207489.s002.zip › Raw Data/(for Fig. 4) CT Scans/Unclogged/Sponge_A.log]

[System]
Scanner=Skyscan1076
Instrument SN=13874
Hardware=B
Secure mode=OFF
Software=Version 2. 6 (build 5)
Home Directory=C:\Skyscan
Tube=Hamamatsu 100/250
Camera=Hamamatsu Orca-HRF
Camera Pixel Size (um)=   11.44
Camera X/Y Ratio=0.9820
[Acquisition]
Data Directory=Z:\UofA Kumar - Sponge
Filename Prefix=Sponge_A
Source Voltage (kV)=  44
Source Current (uA)= 222
Filter=Al 0.5 mm      
Object to Source (mm)=121.000
Camera to Source (mm)=161.000
Number Of Files=  394
Number Of Rows= 1048
Number Of Columns= 2000
Optical Axis (line)= 400
Image Pixel Size (um)= 17.2000
Image Format=TIFF
Depth (bits)=16
Data Offset (bytes)= 264
Horizontal overlap (pixel)=0
Camera horizontal position=Center
Visual Camera=OFF
Screen LUT=0
Exposure (ms)=   590
Rotation Step (deg)=0.500
Frame Averaging=On (3)
Scanning position=34.725 mm
Suggested beam-hardening correction=10
Suggested HU-Calibration=15808
Number of connected scans=1
Use 360 Rotation=NO
Rotation Direction=CC
Scanning Trajectory=ROUND
Type Of Motion=STEP AND SHOOT
Camera Offset=OFF
Scanning Start Angle=0.000
Study Date and Time=Feb 17, 2016  15:06:46
Scan duration=00:19:29
[Reconstruction]
Pseudo-parallel projection calculated=1
