# Supplementary material for: Sporosarcina pasteurii can clog and strengthen a porous medium mimic
Source: PLoS One. 2018 Nov 30;13(11):e0207489. doi: 10.1371/journal.pone.0207489 (PMC6267956; doi:10.1371/journal.pone.0207489)
Supplement: S1 Dataset — (ZIP) [file pone.0207489.s002.zip › Raw Data/(for Fig. 4) CT Scans/Unclogged/Sponge_A_Rec/Sponge_A_prev_0558_PAC_4991_Filter.crv]

###Cutoff=100%, Generalized Hamming window with alpha = 0.54
[CURVE XA/XP Y NrOfCurve NrOfRow] XA/XP: X absent/Present
CURVE	XP	Y	1	2001
0.000000	-0.000118
1.000000	0.000115
2.000000	-0.000118
3.000000	0.000115
4.000000	-0.000118
5.000000	0.000115
6.000000	-0.000118
7.000000	0.000115
8.000000	-0.000118
9.000000	0.000115
10.000000	-0.000118
11.000000	0.000115
12.000000	-0.000118
13.000000	0.000115
14.000000	-0.000118
15.000000	0.000115
16.000000	-0.000118
17.000000	0.000115
18.000000	-0.000118
19.000000	0.000115
20.000000	-0.000118
21.000000	0.000115
22.000000	-0.000118
23.000000	0.000115
24.000000	-0.000118
25.000000	0.000115
26.000000	-0.000118
27.000000	0.000115
28.000000	-0.000118
29.000000	0.000115
30.000000	-0.000118
31.000000	0.000115
32.000000	-0.000118
33.000000	0.000114
34.000000	-0.000118
35.000000	0.000114
36.000000	-0.000118
37.000000	0.000114
38.000000	-0.000118
39.000000	0.000114
40.000000	-0.000118
41.000000	0.000114
42.000000	-0.000118
43.000000	0.000114
44.000000	-0.000118
45.000000	0.000114
46.000000	-0.000118
47.000000	0.000114
48.000000	-0.000118
49.000000	0.000114
50.000000	-0.000118
51.000000	0.000114
52.000000	-0.000118
53.000000	0.000114
54.000000	-0.000118
55.000000	0.000114
56.000000	-0.000118
57.000000	0.000114
58.000000	-0.000118
59.000000	0.000114
60.000000	-0.000118
61.000000	0.000114
62.000000	-0.000118
63.000000	0.000114
64.000000	-0.000118
65.000000	0.000114
66.000000	-0.000118
67.000000	0.000114
68.000000	-0.000118
69.000000	0.000114
70.000000	-0.000118
71.000000	0.000114
72.000000	-0.000118
73.000000	0.000114
74.000000	-0.000118
75.000000	0.000114
76.000000	-0.000118
77.000000	0.000114
78.000000	-0.000118
79.000000	0.000114
80.000000	-0.000118
81.000000	0.000114
82.000000	-0.000118
83.000000	0.000114
84.000000	-0.000118
85.000000	0.000114
86.000000	-0.000118
87.000000	0.000114
88.000000	-0.000118
89.000000	0.000114
90.000000	-0.000118
91.000000	0.000114
92.000000	-0.000118
93.000000	0.000114
94.000000	-0.000118
95.000000	0.000114
96.000000	-0.000118
97.000000	0.000114
98.000000	-0.000118
99.000000	0.000114
100.000000	-0.000118
101.000000	0.000114
102.000000	-0.000118
103.000000	0.000114
104.000000	-0.000118
105.000000	0.000114
106.000000	-0.000118
107.000000	0.000114
108.000000	-0.000118
109.000000	0.000114
110.000000	-0.000118
111.000000	0.000114
112.000000	-0.000118
113.000000	0.000114
114.000000	-0.000118
115.000000	0.000114
116.000000	-0.000118
117.000000	0.000114
118.000000	-0.000118
119.000000	0.000114
120.000000	-0.000118
121.000000	0.000114
122.000000	-0.000118
123.000000	0.000114
124.000000	-0.000118
125.000000	0.000114
126.000000	-0.000118
127.000000	0.000114
128.000000	-0.000118
129.000000	0.000114
130.000000	-0.000118
131.000000	0.000114
132.000000	-0.000118
133.000000	0.000114
134.000000	-0.000118
135.000000	0.000114
136.000000	-0.000118
137.000000	0.000114
138.000000	-0.000118
139.000000	0.000114
140.000000	-0.000118
141.000000	0.000114
142.000000	-0.000118
143.000000	0.000114
144.000000	-0.000118
145.000000	0.000114
146.000000	-0.000118
147.000000	0.000114
148.000000	-0.000118
149.000000	0.000114
150.000000	-0.000118
151.000000	0.000114
152.000000	-0.000118
153.000000	0.000114
154.000000	-0.000118
155.000000	0.000114
156.000000	-0.000118
157.000000	0.000114
158.000000	-0.000118
159.000000	0.000114
160.000000	-0.000118
161.000000	0.000114
162.000000	-0.000118
163.000000	0.000114
164.000000	-0.000118
165.000000	0.000114
166.000000	-0.000118
167.000000	0.000114
168.000000	-0.000118
169.000000	0.000114
170.000000	-0.000118
171.000000	0.000114
172.000000	-0.000118
173.000000	0.000114
174.000000	-0.000118
175.000000	0.000114
176.000000	-0.000118
177.000000	0.000114
178.000000	-0.000118
179.000000	0.000114
180.000000	-0.000118
181.000000	0.000114
182.000000	-0.000118
183.000000	0.000114
184.000000	-0.000118
185.000000	0.000114
186.000000	-0.000118
187.000000	0.000114
188.000000	-0.000118
189.000000	0.000114
190.000000	-0.000118
191.000000	0.000114
192.000000	-0.000118
193.000000	0.000114
194.000000	-0.000118
195.000000	0.000114
196.000000	-0.000118
197.000000	0.000114
198.000000	-0.000118
199.000000	0.000114
200.000000	-0.000118
201.000000	0.000114
202.000000	-0.000118
203.000000	0.000114
204.000000	-0.000118
205.000000	0.000114
206.000000	-0.000118
207.000000	0.000114
208.000000	-0.000118
209.000000	0.000114
210.000000	-0.000118
211.000000	0.000114
212.000000	-0.000118
213.000000	0.000114
214.000000	-0.000118
215.000000	0.000114
216.000000	-0.000118
217.000000	0.000114
218.000000	-0.000119
219.000000	0.000114
220.000000	-0.000119
221.000000	0.000114
222.000000	-0.000119
223.000000	0.000114
224.000000	-0.000119
225.000000	0.000114
226.000000	-0.000119
227.000000	0.000114
228.000000	-0.000119
229.000000	0.000114
230.000000	-0.000119
231.000000	0.000114
232.000000	-0.000119
233.000000	0.000113
234.000000	-0.000119
235.000000	0.000113
236.000000	-0.000119
237.000000	0.000113
238.000000	-0.000119
239.000000	0.000113
240.000000	-0.000119
241.000000	0.000113
242.000000	-0.000119
243.000000	0.000113
244.000000	-0.000119
245.000000	0.000113
246.000000	-0.000119
247.000000	0.000113
248.000000	-0.000119
249.000000	0.000113
250.000000	-0.000119
251.000000	0.000113
252.000000	-0.000119
253.000000	0.000113
254.000000	-0.000119
255.000000	0.000113
256.000000	-0.000119
257.000000	0.000113
258.000000	-0.000119
259.000000	0.000113
260.000000	-0.000119
261.000000	0.000113
262.000000	-0.000119
263.000000	0.000113
264.000000	-0.000119
265.000000	0.000113
266.000000	-0.000119
267.000000	0.000113
268.000000	-0.000119
269.000000	0.000113
270.000000	-0.000119
271.000000	0.000113
272.000000	-0.000119
273.000000	0.000113
274.000000	-0.000119
275.000000	0.000113
276.000000	-0.000119
277.000000	0.000113
278.000000	-0.000119
279.000000	0.000113
280.000000	-0.000119
281.000000	0.000113
282.000000	-0.000119
283.000000	0.000113
284.000000	-0.000119
285.000000	0.000113
286.000000	-0.000119
287.000000	0.000113
288.000000	-0.000119
289.000000	0.000113
290.000000	-0.000119
291.000000	0.000113
292.000000	-0.000119
293.000000	0.000113
294.000000	-0.000119
295.000000	0.000113
296.000000	-0.000119
297.000000	0.000113
298.000000	-0.000119
299.000000	0.000113
300.000000	-0.000119
301.000000	0.000113
302.000000	-0.000119
303.000000	0.000113
304.000000	-0.000119
305.000000	0.000113
306.000000	-0.000119
307.000000	0.000113
308.000000	-0.000119
309.000000	0.000113
310.000000	-0.000119
311.000000	0.000113
312.000000	-0.000119
313.000000	0.000113
314.000000	-0.000119
315.000000	0.000113
316.000000	-0.000119
317.000000	0.000113
318.000000	-0.000119
319.000000	0.000113
320.000000	-0.000119
321.000000	0.000113
322.000000	-0.000119
323.000000	0.000113
324.000000	-0.000119
325.000000	0.000113
326.000000	-0.000119
327.000000	0.000113
328.000000	-0.000119
329.000000	0.000113
330.000000	-0.000119
331.000000	0.000113
332.000000	-0.000119
333.000000	0.000113
334.000000	-0.000119
335.000000	0.000113
336.000000	-0.000119
337.000000	0.000113
338.000000	-0.000119
339.000000	0.000113
340.000000	-0.000119
341.000000	0.000113
342.000000	-0.000119
343.000000	0.000113
344.000000	-0.000119
345.000000	0.000112
346.000000	-0.000119
347.000000	0.000112
348.000000	-0.000119
349.000000	0.000112
350.000000	-0.000119
351.000000	0.000112
352.000000	-0.000120
353.000000	0.000112
354.000000	-0.000120
355.000000	0.000112
356.000000	-0.000120
357.000000	0.000112
358.000000	-0.000120
359.000000	0.000112
360.000000	-0.000120
361.000000	0.000112
362.000000	-0.000120
363.000000	0.000112
364.000000	-0.000120
365.000000	0.000112
366.000000	-0.000120
367.000000	0.000112
368.000000	-0.000120
369.000000	0.000112
370.000000	-0.000120
371.000000	0.000112
372.000000	-0.000120
373.000000	0.000112
374.000000	-0.000120
375.000000	0.000112
376.000000	-0.000120
377.000000	0.000112
378.000000	-0.000120
379.000000	0.000112
380.000000	-0.000120
381.000000	0.000112
382.000000	-0.000120
383.000000	0.000112
384.000000	-0.000120
385.000000	0.000112
386.000000	-0.000120
387.000000	0.000112
388.000000	-0.000120
389.000000	0.000112
390.000000	-0.000120
391.000000	0.000112
392.000000	-0.000120
393.000000	0.000112
394.000000	-0.000120
395.000000	0.000112
396.000000	-0.000120
397.000000	0.000112
398.000000	-0.000120
399.000000	0.000112
400.000000	-0.000120
401.000000	0.000112
402.000000	-0.000120
403.000000	0.000112
404.000000	-0.000120
405.000000	0.000112
406.000000	-0.000120
407.000000	0.000112
408.000000	-0.000120
409.000000	0.000112
410.000000	-0.000120
411.000000	0.000112
412.000000	-0.000120
413.000000	0.000112
414.000000	-0.000120
415.000000	0.000112
416.000000	-0.000120
417.000000	0.000112
418.000000	-0.000120
419.000000	0.000111
420.000000	-0.000120
421.000000	0.000111
422.000000	-0.000120
423.000000	0.000111
424.000000	-0.000120
425.000000	0.000111
426.000000	-0.000120
427.000000	0.000111
428.000000	-0.000120
429.000000	0.000111
430.000000	-0.000120
431.000000	0.000111
432.000000	-0.000120
433.000000	0.000111
434.000000	-0.000121
435.000000	0.000111
436.000000	-0.000121
437.000000	0.000111
438.000000	-0.000121
439.000000	0.000111
440.000000	-0.000121
441.000000	0.000111
442.000000	-0.000121
443.000000	0.000111
444.000000	-0.000121
445.000000	0.000111
446.000000	-0.000121
447.000000	0.000111
448.000000	-0.000121
449.000000	0.000111
450.000000	-0.000121
451.000000	0.000111
452.000000	-0.000121
453.000000	0.000111
454.000000	-0.000121
455.000000	0.000111
456.000000	-0.000121
457.000000	0.000111
458.000000	-0.000121
459.000000	0.000111
460.000000	-0.000121
461.000000	0.000111
462.000000	-0.000121
463.000000	0.000111
464.000000	-0.000121
465.000000	0.000111
466.000000	-0.000121
467.000000	0.000111
468.000000	-0.000121
469.000000	0.000111
470.000000	-0.000121
471.000000	0.000111
472.000000	-0.000121
473.000000	0.000110
474.000000	-0.000121
475.000000	0.000110
476.000000	-0.000121
477.000000	0.000110
478.000000	-0.000121
479.000000	0.000110
480.000000	-0.000121
481.000000	0.000110
482.000000	-0.000121
483.000000	0.000110
484.000000	-0.000121
485.000000	0.000110
486.000000	-0.000121
487.000000	0.000110
488.000000	-0.000121
489.000000	0.000110
490.000000	-0.000122
491.000000	0.000110
492.000000	-0.000122
493.000000	0.000110
494.000000	-0.000122
495.000000	0.000110
496.000000	-0.000122
497.000000	0.000110
498.000000	-0.000122
499.000000	0.000110
500.000000	-0.000122
501.000000	0.000110
502.000000	-0.000122
503.000000	0.000110
504.000000	-0.000122
505.000000	0.000110
506.000000	-0.000122
507.000000	0.000110
508.000000	-0.000122
509.000000	0.000110
510.000000	-0.000122
511.000000	0.000110
512.000000	-0.000122
513.000000	0.000109
514.000000	-0.000122
515.000000	0.000109
516.000000	-0.000122
517.000000	0.000109
518.000000	-0.000122
519.000000	0.000109
520.000000	-0.000122
521.000000	0.000109
522.000000	-0.000122
523.000000	0.000109
524.000000	-0.000122
525.000000	0.000109
526.000000	-0.000122
527.000000	0.000109
528.000000	-0.000122
529.000000	0.000109
530.000000	-0.000122
531.000000	0.000109
532.000000	-0.000122
533.000000	0.000109
534.000000	-0.000123
535.000000	0.000109
536.000000	-0.000123
537.000000	0.000109
538.000000	-0.000123
539.000000	0.000109
540.000000	-0.000123
541.000000	0.000109
542.000000	-0.000123
543.000000	0.000109
544.000000	-0.000123
545.000000	0.000109
546.000000	-0.000123
547.000000	0.000108
548.000000	-0.000123
549.000000	0.000108
550.000000	-0.000123
551.000000	0.000108
552.000000	-0.000123
553.000000	0.000108
554.000000	-0.000123
555.000000	0.000108
556.000000	-0.000123
557.000000	0.000108
558.000000	-0.000123
559.000000	0.000108
560.000000	-0.000123
561.000000	0.000108
562.000000	-0.000123
563.000000	0.000108
564.000000	-0.000123
565.000000	0.000108
566.000000	-0.000123
567.000000	0.000108
568.000000	-0.000124
569.000000	0.000108
570.000000	-0.000124
571.000000	0.000108
572.000000	-0.000124
573.000000	0.000107
574.000000	-0.000124
575.000000	0.000107
576.000000	-0.000124
577.000000	0.000107
578.000000	-0.000124
579.000000	0.000107
580.000000	-0.000124
581.000000	0.000107
582.000000	-0.000124
583.000000	0.000107
584.000000	-0.000124
585.000000	0.000107
586.000000	-0.000124
587.000000	0.000107
588.000000	-0.000124
589.000000	0.000107
590.000000	-0.000124
591.000000	0.000107
592.000000	-0.000124
593.000000	0.000107
594.000000	-0.000125
595.000000	0.000107
596.000000	-0.000125
597.000000	0.000106
598.000000	-0.000125
599.000000	0.000106
600.000000	-0.000125
601.000000	0.000106
602.000000	-0.000125
603.000000	0.000106
604.000000	-0.000125
605.000000	0.000106
606.000000	-0.000125
607.000000	0.000106
608.000000	-0.000125
609.000000	0.000106
610.000000	-0.000125
611.000000	0.000106
612.000000	-0.000125
613.000000	0.000106
614.000000	-0.000125
615.000000	0.000105
616.000000	-0.000125
617.000000	0.000105
618.000000	-0.000126
619.000000	0.000105
620.000000	-0.000126
621.000000	0.000105
622.000000	-0.000126
623.000000	0.000105
624.000000	-0.000126
625.000000	0.000105
626.000000	-0.000126
627.000000	0.000105
628.000000	-0.000126
629.000000	0.000105
630.000000	-0.000126
631.000000	0.000105
632.000000	-0.000126
633.000000	0.000104
634.000000	-0.000126
635.000000	0.000104
636.000000	-0.000127
637.000000	0.000104
638.000000	-0.000127
639.000000	0.000104
640.000000	-0.000127
641.000000	0.000104
642.000000	-0.000127
643.000000	0.000104
644.000000	-0.000127
645.000000	0.000104
646.000000	-0.000127
647.000000	0.000103
648.000000	-0.000127
649.000000	0.000103
650.000000	-0.000127
651.000000	0.000103
652.000000	-0.000127
653.000000	0.000103
654.000000	-0.000128
655.000000	0.000103
656.000000	-0.000128
657.000000	0.000103
658.000000	-0.000128
659.000000	0.000103
660.000000	-0.000128
661.000000	0.000102
662.000000	-0.000128
663.000000	0.000102
664.000000	-0.000128
665.000000	0.000102
666.000000	-0.000128
667.000000	0.000102
668.000000	-0.000129
669.000000	0.000102
670.000000	-0.000129
671.000000	0.000102
672.000000	-0.000129
673.000000	0.000101
674.000000	-0.000129
675.000000	0.000101
676.000000	-0.000129
677.000000	0.000101
678.000000	-0.000129
679.000000	0.000101
680.000000	-0.000130
681.000000	0.000101
682.000000	-0.000130
683.000000	0.000100
684.000000	-0.000130
685.000000	0.000100
686.000000	-0.000130
687.000000	0.000100
688.000000	-0.000130
689.000000	0.000100
690.000000	-0.000130
691.000000	0.000100
692.000000	-0.000131
693.000000	0.000099
694.000000	-0.000131
695.000000	0.000099
696.000000	-0.000131
697.000000	0.000099
698.000000	-0.000131
699.000000	0.000099
700.000000	-0.000131
701.000000	0.000098
702.000000	-0.000132
703.000000	0.000098
704.000000	-0.000132
705.000000	0.000098
706.000000	-0.000132
707.000000	0.000098
708.000000	-0.000132
709.000000	0.000097
710.000000	-0.000132
711.000000	0.000097
712.000000	-0.000133
713.000000	0.000097
714.000000	-0.000133
715.000000	0.000097
716.000000	-0.000133
717.000000	0.000096
718.000000	-0.000133
719.000000	0.000096
720.000000	-0.000134
721.000000	0.000096
722.000000	-0.000134
723.000000	0.000095
724.000000	-0.000134
725.000000	0.000095
726.000000	-0.000134
727.000000	0.000095
728.000000	-0.000135
729.000000	0.000095
730.000000	-0.000135
731.000000	0.000094
732.000000	-0.000135
733.000000	0.000094
734.000000	-0.000135
735.000000	0.000094
736.000000	-0.000136
737.000000	0.000093
738.000000	-0.000136
739.000000	0.000093
740.000000	-0.000136
741.000000	0.000092
742.000000	-0.000137
743.000000	0.000092
744.000000	-0.000137
745.000000	0.000092
746.000000	-0.000137
747.000000	0.000091
748.000000	-0.000138
749.000000	0.000091
750.000000	-0.000138
751.000000	0.000091
752.000000	-0.000138
753.000000	0.000090
754.000000	-0.000139
755.000000	0.000090
756.000000	-0.000139
757.000000	0.000089
758.000000	-0.000139
759.000000	0.000089
760.000000	-0.000140
761.000000	0.000088
762.000000	-0.000140
763.000000	0.000088
764.000000	-0.000141
765.000000	0.000087
766.000000	-0.000141
767.000000	0.000087
768.000000	-0.000141
769.000000	0.000086
770.000000	-0.000142
771.000000	0.000086
772.000000	-0.000142
773.000000	0.000085
774.000000	-0.000143
775.000000	0.000085
776.000000	-0.000143
777.000000	0.000084
778.000000	-0.000144
779.000000	0.000084
780.000000	-0.000144
781.000000	0.000083
782.000000	-0.000145
783.000000	0.000082
784.000000	-0.000145
785.000000	0.000082
786.000000	-0.000146
787.000000	0.000081
788.000000	-0.000146
789.000000	0.000080
790.000000	-0.000147
791.000000	0.000080
792.000000	-0.000148
793.000000	0.000079
794.000000	-0.000148
795.000000	0.000078
796.000000	-0.000149
797.000000	0.000078
798.000000	-0.000149
799.000000	0.000077
800.000000	-0.000150
801.000000	0.000076
802.000000	-0.000151
803.000000	0.000075
804.000000	-0.000152
805.000000	0.000074
806.000000	-0.000152
807.000000	0.000074
808.000000	-0.000153
809.000000	0.000073
810.000000	-0.000154
811.000000	0.000072
812.000000	-0.000155
813.000000	0.000071
814.000000	-0.000155
815.000000	0.000070
816.000000	-0.000156
817.000000	0.000069
818.000000	-0.000157
819.000000	0.000068
820.000000	-0.000158
821.000000	0.000067
822.000000	-0.000159
823.000000	0.000065
824.000000	-0.000160
825.000000	0.000064
826.000000	-0.000161
827.000000	0.000063
828.000000	-0.000162
829.000000	0.000062
830.000000	-0.000163
831.000000	0.000061
832.000000	-0.000164
833.000000	0.000059
834.000000	-0.000165
835.000000	0.000058
836.000000	-0.000167
837.000000	0.000056
838.000000	-0.000168
839.000000	0.000055
840.000000	-0.000169
841.000000	0.000053
842.000000	-0.000171
843.000000	0.000052
844.000000	-0.000172
845.000000	0.000050
846.000000	-0.000173
847.000000	0.000048
848.000000	-0.000175
849.000000	0.000046
850.000000	-0.000176
851.000000	0.000045
852.000000	-0.000178
853.000000	0.000043
854.000000	-0.000180
855.000000	0.000041
856.000000	-0.000182
857.000000	0.000038
858.000000	-0.000183
859.000000	0.000036
860.000000	-0.000185
861.000000	0.000034
862.000000	-0.000187
863.000000	0.000031
864.000000	-0.000190
865.000000	0.000029
866.000000	-0.000192
867.000000	0.000026
868.000000	-0.000194
869.000000	0.000024
870.000000	-0.000196
871.000000	0.000021
872.000000	-0.000199
873.000000	0.000018
874.000000	-0.000202
875.000000	0.000014
876.000000	-0.000204
877.000000	0.000011
878.000000	-0.000207
879.000000	0.000008
880.000000	-0.000210
881.000000	0.000004
882.000000	-0.000214
883.000000	0.000000
884.000000	-0.000217
885.000000	-0.000004
886.000000	-0.000221
887.000000	-0.000008
888.000000	-0.000224
889.000000	-0.000013
890.000000	-0.000228
891.000000	-0.000018
892.000000	-0.000232
893.000000	-0.000023
894.000000	-0.000237
895.000000	-0.000028
896.000000	-0.000242
897.000000	-0.000034
898.000000	-0.000246
899.000000	-0.000040
900.000000	-0.000252
901.000000	-0.000046
902.000000	-0.000257
903.000000	-0.000053
904.000000	-0.000263
905.000000	-0.000060
906.000000	-0.000270
907.000000	-0.000068
908.000000	-0.000276
909.000000	-0.000076
910.000000	-0.000284
911.000000	-0.000084
912.000000	-0.000291
913.000000	-0.000094
914.000000	-0.000299
915.000000	-0.000104
916.000000	-0.000308
917.000000	-0.000115
918.000000	-0.000318
919.000000	-0.000126
920.000000	-0.000328
921.000000	-0.000139
922.000000	-0.000339
923.000000	-0.000152
924.000000	-0.000351
925.000000	-0.000166
926.000000	-0.000364
927.000000	-0.000182
928.000000	-0.000378
929.000000	-0.000199
930.000000	-0.000393
931.000000	-0.000218
932.000000	-0.000409
933.000000	-0.000238
934.000000	-0.000427
935.000000	-0.000260
936.000000	-0.000447
937.000000	-0.000284
938.000000	-0.000469
939.000000	-0.000311
940.000000	-0.000493
941.000000	-0.000340
942.000000	-0.000519
943.000000	-0.000373
944.000000	-0.000549
945.000000	-0.000409
946.000000	-0.000581
947.000000	-0.000450
948.000000	-0.000618
949.000000	-0.000495
950.000000	-0.000659
951.000000	-0.000546
952.000000	-0.000705
953.000000	-0.000603
954.000000	-0.000757
955.000000	-0.000669
956.000000	-0.000817
957.000000	-0.000744
958.000000	-0.000885
959.000000	-0.000829
960.000000	-0.000964
961.000000	-0.000929
962.000000	-0.001056
963.000000	-0.001045
964.000000	-0.001164
965.000000	-0.001182
966.000000	-0.001291
967.000000	-0.001344
968.000000	-0.001443
969.000000	-0.001538
970.000000	-0.001626
971.000000	-0.001774
972.000000	-0.001850
973.000000	-0.002064
974.000000	-0.002128
975.000000	-0.002427
976.000000	-0.002480
977.000000	-0.002889
978.000000	-0.002932
979.000000	-0.003489
980.000000	-0.003527
981.000000	-0.004287
982.000000	-0.004335
983.000000	-0.005384
984.000000	-0.005468
985.000000	-0.006949
986.000000	-0.007132
987.000000	-0.009290
988.000000	-0.009719
989.000000	-0.013022
990.000000	-0.014071
991.000000	-0.019510
992.000000	-0.022294
993.000000	-0.032327
994.000000	-0.041018
995.000000	-0.063472
996.000000	-0.102433
997.000000	-0.176517
998.000000	-0.752443
999.000000	0.081080
1000.000000	2.568121
1001.000000	0.081080
1002.000000	-0.752443
1003.000000	-0.176517
1004.000000	-0.102433
1005.000000	-0.063472
1006.000000	-0.041018
1007.000000	-0.032327
1008.000000	-0.022294
1009.000000	-0.019510
1010.000000	-0.014071
1011.000000	-0.013022
1012.000000	-0.009719
1013.000000	-0.009290
1014.000000	-0.007132
1015.000000	-0.006949
1016.000000	-0.005468
1017.000000	-0.005384
1018.000000	-0.004335
1019.000000	-0.004287
1020.000000	-0.003527
1021.000000	-0.003489
1022.000000	-0.002932
1023.000000	-0.002889
1024.000000	-0.002480
1025.000000	-0.002427
1026.000000	-0.002128
1027.000000	-0.002064
1028.000000	-0.001850
1029.000000	-0.001774
1030.000000	-0.001626
1031.000000	-0.001538
1032.000000	-0.001443
1033.000000	-0.001344
1034.000000	-0.001291
1035.000000	-0.001182
1036.000000	-0.001164
1037.000000	-0.001045
1038.000000	-0.001056
1039.000000	-0.000929
1040.000000	-0.000964
1041.000000	-0.000829
1042.000000	-0.000885
1043.000000	-0.000744
1044.000000	-0.000817
1045.000000	-0.000669
1046.000000	-0.000757
1047.000000	-0.000603
1048.000000	-0.000705
1049.000000	-0.000546
1050.000000	-0.000659
1051.000000	-0.000495
1052.000000	-0.000618
1053.000000	-0.000450
1054.000000	-0.000581
1055.000000	-0.000409
1056.000000	-0.000549
1057.000000	-0.000373
1058.000000	-0.000519
1059.000000	-0.000340
1060.000000	-0.000493
1061.000000	-0.000311
1062.000000	-0.000469
1063.000000	-0.000284
1064.000000	-0.000447
1065.000000	-0.000260
1066.000000	-0.000427
1067.000000	-0.000238
1068.000000	-0.000409
1069.000000	-0.000218
1070.000000	-0.000393
1071.000000	-0.000199
1072.000000	-0.000378
1073.000000	-0.000182
1074.000000	-0.000364
1075.000000	-0.000166
1076.000000	-0.000351
1077.000000	-0.000152
1078.000000	-0.000339
1079.000000	-0.000139
1080.000000	-0.000328
1081.000000	-0.000126
1082.000000	-0.000318
1083.000000	-0.000115
1084.000000	-0.000308
1085.000000	-0.000104
1086.000000	-0.000299
1087.000000	-0.000094
1088.000000	-0.000291
1089.000000	-0.000084
1090.000000	-0.000284
1091.000000	-0.000076
1092.000000	-0.000276
1093.000000	-0.000068
1094.000000	-0.000270
1095.000000	-0.000060
1096.000000	-0.000263
1097.000000	-0.000053
1098.000000	-0.000257
1099.000000	-0.000046
1100.000000	-0.000252
1101.000000	-0.000040
1102.000000	-0.000246
1103.000000	-0.000034
1104.000000	-0.000242
1105.000000	-0.000028
1106.000000	-0.000237
1107.000000	-0.000023
1108.000000	-0.000232
1109.000000	-0.000018
1110.000000	-0.000228
1111.000000	-0.000013
1112.000000	-0.000224
1113.000000	-0.000008
1114.000000	-0.000221
1115.000000	-0.000004
1116.000000	-0.000217
1117.000000	0.000000
1118.000000	-0.000214
1119.000000	0.000004
1120.000000	-0.000210
1121.000000	0.000008
1122.000000	-0.000207
1123.000000	0.000011
1124.000000	-0.000204
1125.000000	0.000014
1126.000000	-0.000202
1127.000000	0.000018
1128.000000	-0.000199
1129.000000	0.000021
1130.000000	-0.000196
1131.000000	0.000024
1132.000000	-0.000194
1133.000000	0.000026
1134.000000	-0.000192
1135.000000	0.000029
1136.000000	-0.000190
1137.000000	0.000031
1138.000000	-0.000187
1139.000000	0.000034
1140.000000	-0.000185
1141.000000	0.000036
1142.000000	-0.000183
1143.000000	0.000038
1144.000000	-0.000182
1145.000000	0.000041
1146.000000	-0.000180
1147.000000	0.000043
1148.000000	-0.000178
1149.000000	0.000045
1150.000000	-0.000176
1151.000000	0.000046
1152.000000	-0.000175
1153.000000	0.000048
1154.000000	-0.000173
1155.000000	0.000050
1156.000000	-0.000172
1157.000000	0.000052
1158.000000	-0.000171
1159.000000	0.000053
1160.000000	-0.000169
1161.000000	0.000055
1162.000000	-0.000168
1163.000000	0.000056
1164.000000	-0.000167
1165.000000	0.000058
1166.000000	-0.000165
1167.000000	0.000059
1168.000000	-0.000164
1169.000000	0.000061
1170.000000	-0.000163
1171.000000	0.000062
1172.000000	-0.000162
1173.000000	0.000063
1174.000000	-0.000161
1175.000000	0.000064
1176.000000	-0.000160
1177.000000	0.000065
1178.000000	-0.000159
1179.000000	0.000067
1180.000000	-0.000158
1181.000000	0.000068
1182.000000	-0.000157
1183.000000	0.000069
1184.000000	-0.000156
1185.000000	0.000070
1186.000000	-0.000155
1187.000000	0.000071
1188.000000	-0.000155
1189.000000	0.000072
1190.000000	-0.000154
1191.000000	0.000073
1192.000000	-0.000153
1193.000000	0.000074
1194.000000	-0.000152
1195.000000	0.000074
1196.000000	-0.000152
1197.000000	0.000075
1198.000000	-0.000151
1199.000000	0.000076
1200.000000	-0.000150
1201.000000	0.000077
1202.000000	-0.000149
1203.000000	0.000078
1204.000000	-0.000149
1205.000000	0.000078
1206.000000	-0.000148
1207.000000	0.000079
1208.000000	-0.000148
1209.000000	0.000080
1210.000000	-0.000147
1211.000000	0.000080
1212.000000	-0.000146
1213.000000	0.000081
1214.000000	-0.000146
1215.000000	0.000082
1216.000000	-0.000145
1217.000000	0.000082
1218.000000	-0.000145
1219.000000	0.000083
1220.000000	-0.000144
1221.000000	0.000084
1222.000000	-0.000144
1223.000000	0.000084
1224.000000	-0.000143
1225.000000	0.000085
1226.000000	-0.000143
1227.000000	0.000085
1228.000000	-0.000142
1229.000000	0.000086
1230.000000	-0.000142
1231.000000	0.000086
1232.000000	-0.000141
1233.000000	0.000087
1234.000000	-0.000141
1235.000000	0.000087
1236.000000	-0.000141
1237.000000	0.000088
1238.000000	-0.000140
1239.000000	0.000088
1240.000000	-0.000140
1241.000000	0.000089
1242.000000	-0.000139
1243.000000	0.000089
1244.000000	-0.000139
1245.000000	0.000090
1246.000000	-0.000139
1247.000000	0.000090
1248.000000	-0.000138
1249.000000	0.000091
1250.000000	-0.000138
1251.000000	0.000091
1252.000000	-0.000138
1253.000000	0.000091
1254.000000	-0.000137
1255.000000	0.000092
1256.000000	-0.000137
1257.000000	0.000092
1258.000000	-0.000137
1259.000000	0.000092
1260.000000	-0.000136
1261.000000	0.000093
1262.000000	-0.000136
1263.000000	0.000093
1264.000000	-0.000136
1265.000000	0.000094
1266.000000	-0.000135
1267.000000	0.000094
1268.000000	-0.000135
1269.000000	0.000094
1270.000000	-0.000135
1271.000000	0.000095
1272.000000	-0.000135
1273.000000	0.000095
1274.000000	-0.000134
1275.000000	0.000095
1276.000000	-0.000134
1277.000000	0.000095
1278.000000	-0.000134
1279.000000	0.000096
1280.000000	-0.000134
1281.000000	0.000096
1282.000000	-0.000133
1283.000000	0.000096
1284.000000	-0.000133
1285.000000	0.000097
1286.000000	-0.000133
1287.000000	0.000097
1288.000000	-0.000133
1289.000000	0.000097
1290.000000	-0.000132
1291.000000	0.000097
1292.000000	-0.000132
1293.000000	0.000098
1294.000000	-0.000132
1295.000000	0.000098
1296.000000	-0.000132
1297.000000	0.000098
1298.000000	-0.000132
1299.000000	0.000098
1300.000000	-0.000131
1301.000000	0.000099
1302.000000	-0.000131
1303.000000	0.000099
1304.000000	-0.000131
1305.000000	0.000099
1306.000000	-0.000131
1307.000000	0.000099
1308.000000	-0.000131
1309.000000	0.000100
1310.000000	-0.000130
1311.000000	0.000100
1312.000000	-0.000130
1313.000000	0.000100
1314.000000	-0.000130
1315.000000	0.000100
1316.000000	-0.000130
1317.000000	0.000100
1318.000000	-0.000130
1319.000000	0.000101
1320.000000	-0.000130
1321.000000	0.000101
1322.000000	-0.000129
1323.000000	0.000101
1324.000000	-0.000129
1325.000000	0.000101
1326.000000	-0.000129
1327.000000	0.000101
1328.000000	-0.000129
1329.000000	0.000102
1330.000000	-0.000129
1331.000000	0.000102
1332.000000	-0.000129
1333.000000	0.000102
1334.000000	-0.000128
1335.000000	0.000102
1336.000000	-0.000128
1337.000000	0.000102
1338.000000	-0.000128
1339.000000	0.000102
1340.000000	-0.000128
1341.000000	0.000103
1342.000000	-0.000128
1343.000000	0.000103
1344.000000	-0.000128
1345.000000	0.000103
1346.000000	-0.000128
1347.000000	0.000103
1348.000000	-0.000127
1349.000000	0.000103
1350.000000	-0.000127
1351.000000	0.000103
1352.000000	-0.000127
1353.000000	0.000103
1354.000000	-0.000127
1355.000000	0.000104
1356.000000	-0.000127
1357.000000	0.000104
1358.000000	-0.000127
1359.000000	0.000104
1360.000000	-0.000127
1361.000000	0.000104
1362.000000	-0.000127
1363.000000	0.000104
1364.000000	-0.000127
1365.000000	0.000104
1366.000000	-0.000126
1367.000000	0.000104
1368.000000	-0.000126
1369.000000	0.000105
1370.000000	-0.000126
1371.000000	0.000105
1372.000000	-0.000126
1373.000000	0.000105
1374.000000	-0.000126
1375.000000	0.000105
1376.000000	-0.000126
1377.000000	0.000105
1378.000000	-0.000126
1379.000000	0.000105
1380.000000	-0.000126
1381.000000	0.000105
1382.000000	-0.000126
1383.000000	0.000105
1384.000000	-0.000125
1385.000000	0.000105
1386.000000	-0.000125
1387.000000	0.000106
1388.000000	-0.000125
1389.000000	0.000106
1390.000000	-0.000125
1391.000000	0.000106
1392.000000	-0.000125
1393.000000	0.000106
1394.000000	-0.000125
1395.000000	0.000106
1396.000000	-0.000125
1397.000000	0.000106
1398.000000	-0.000125
1399.000000	0.000106
1400.000000	-0.000125
1401.000000	0.000106
1402.000000	-0.000125
1403.000000	0.000106
1404.000000	-0.000125
1405.000000	0.000107
1406.000000	-0.000125
1407.000000	0.000107
1408.000000	-0.000124
1409.000000	0.000107
1410.000000	-0.000124
1411.000000	0.000107
1412.000000	-0.000124
1413.000000	0.000107
1414.000000	-0.000124
1415.000000	0.000107
1416.000000	-0.000124
1417.000000	0.000107
1418.000000	-0.000124
1419.000000	0.000107
1420.000000	-0.000124
1421.000000	0.000107
1422.000000	-0.000124
1423.000000	0.000107
1424.000000	-0.000124
1425.000000	0.000107
1426.000000	-0.000124
1427.000000	0.000107
1428.000000	-0.000124
1429.000000	0.000108
1430.000000	-0.000124
1431.000000	0.000108
1432.000000	-0.000124
1433.000000	0.000108
1434.000000	-0.000123
1435.000000	0.000108
1436.000000	-0.000123
1437.000000	0.000108
1438.000000	-0.000123
1439.000000	0.000108
1440.000000	-0.000123
1441.000000	0.000108
1442.000000	-0.000123
1443.000000	0.000108
1444.000000	-0.000123
1445.000000	0.000108
1446.000000	-0.000123
1447.000000	0.000108
1448.000000	-0.000123
1449.000000	0.000108
1450.000000	-0.000123
1451.000000	0.000108
1452.000000	-0.000123
1453.000000	0.000108
1454.000000	-0.000123
1455.000000	0.000109
1456.000000	-0.000123
1457.000000	0.000109
1458.000000	-0.000123
1459.000000	0.000109
1460.000000	-0.000123
1461.000000	0.000109
1462.000000	-0.000123
1463.000000	0.000109
1464.000000	-0.000123
1465.000000	0.000109
1466.000000	-0.000123
1467.000000	0.000109
1468.000000	-0.000122
1469.000000	0.000109
1470.000000	-0.000122
1471.000000	0.000109
1472.000000	-0.000122
1473.000000	0.000109
1474.000000	-0.000122
1475.000000	0.000109
1476.000000	-0.000122
1477.000000	0.000109
1478.000000	-0.000122
1479.000000	0.000109
1480.000000	-0.000122
1481.000000	0.000109
1482.000000	-0.000122
1483.000000	0.000109
1484.000000	-0.000122
1485.000000	0.000109
1486.000000	-0.000122
1487.000000	0.000109
1488.000000	-0.000122
1489.000000	0.000110
1490.000000	-0.000122
1491.000000	0.000110
1492.000000	-0.000122
1493.000000	0.000110
1494.000000	-0.000122
1495.000000	0.000110
1496.000000	-0.000122
1497.000000	0.000110
1498.000000	-0.000122
1499.000000	0.000110
1500.000000	-0.000122
1501.000000	0.000110
1502.000000	-0.000122
1503.000000	0.000110
1504.000000	-0.000122
1505.000000	0.000110
1506.000000	-0.000122
1507.000000	0.000110
1508.000000	-0.000122
1509.000000	0.000110
1510.000000	-0.000122
1511.000000	0.000110
1512.000000	-0.000121
1513.000000	0.000110
1514.000000	-0.000121
1515.000000	0.000110
1516.000000	-0.000121
1517.000000	0.000110
1518.000000	-0.000121
1519.000000	0.000110
1520.000000	-0.000121
1521.000000	0.000110
1522.000000	-0.000121
1523.000000	0.000110
1524.000000	-0.000121
1525.000000	0.000110
1526.000000	-0.000121
1527.000000	0.000110
1528.000000	-0.000121
1529.000000	0.000111
1530.000000	-0.000121
1531.000000	0.000111
1532.000000	-0.000121
1533.000000	0.000111
1534.000000	-0.000121
1535.000000	0.000111
1536.000000	-0.000121
1537.000000	0.000111
1538.000000	-0.000121
1539.000000	0.000111
1540.000000	-0.000121
1541.000000	0.000111
1542.000000	-0.000121
1543.000000	0.000111
1544.000000	-0.000121
1545.000000	0.000111
1546.000000	-0.000121
1547.000000	0.000111
1548.000000	-0.000121
1549.000000	0.000111
1550.000000	-0.000121
1551.000000	0.000111
1552.000000	-0.000121
1553.000000	0.000111
1554.000000	-0.000121
1555.000000	0.000111
1556.000000	-0.000121
1557.000000	0.000111
1558.000000	-0.000121
1559.000000	0.000111
1560.000000	-0.000121
1561.000000	0.000111
1562.000000	-0.000121
1563.000000	0.000111
1564.000000	-0.000121
1565.000000	0.000111
1566.000000	-0.000121
1567.000000	0.000111
1568.000000	-0.000120
1569.000000	0.000111
1570.000000	-0.000120
1571.000000	0.000111
1572.000000	-0.000120
1573.000000	0.000111
1574.000000	-0.000120
1575.000000	0.000111
1576.000000	-0.000120
1577.000000	0.000111
1578.000000	-0.000120
1579.000000	0.000111
1580.000000	-0.000120
1581.000000	0.000111
1582.000000	-0.000120
1583.000000	0.000112
1584.000000	-0.000120
1585.000000	0.000112
1586.000000	-0.000120
1587.000000	0.000112
1588.000000	-0.000120
1589.000000	0.000112
1590.000000	-0.000120
1591.000000	0.000112
1592.000000	-0.000120
1593.000000	0.000112
1594.000000	-0.000120
1595.000000	0.000112
1596.000000	-0.000120
1597.000000	0.000112
1598.000000	-0.000120
1599.000000	0.000112
1600.000000	-0.000120
1601.000000	0.000112
1602.000000	-0.000120
1603.000000	0.000112
1604.000000	-0.000120
1605.000000	0.000112
1606.000000	-0.000120
1607.000000	0.000112
1608.000000	-0.000120
1609.000000	0.000112
1610.000000	-0.000120
1611.000000	0.000112
1612.000000	-0.000120
1613.000000	0.000112
1614.000000	-0.000120
1615.000000	0.000112
1616.000000	-0.000120
1617.000000	0.000112
1618.000000	-0.000120
1619.000000	0.000112
1620.000000	-0.000120
1621.000000	0.000112
1622.000000	-0.000120
1623.000000	0.000112
1624.000000	-0.000120
1625.000000	0.000112
1626.000000	-0.000120
1627.000000	0.000112
1628.000000	-0.000120
1629.000000	0.000112
1630.000000	-0.000120
1631.000000	0.000112
1632.000000	-0.000120
1633.000000	0.000112
1634.000000	-0.000120
1635.000000	0.000112
1636.000000	-0.000120
1637.000000	0.000112
1638.000000	-0.000120
1639.000000	0.000112
1640.000000	-0.000120
1641.000000	0.000112
1642.000000	-0.000120
1643.000000	0.000112
1644.000000	-0.000120
1645.000000	0.000112
1646.000000	-0.000120
1647.000000	0.000112
1648.000000	-0.000120
1649.000000	0.000112
1650.000000	-0.000119
1651.000000	0.000112
1652.000000	-0.000119
1653.000000	0.000112
1654.000000	-0.000119
1655.000000	0.000112
1656.000000	-0.000119
1657.000000	0.000113
1658.000000	-0.000119
1659.000000	0.000113
1660.000000	-0.000119
1661.000000	0.000113
1662.000000	-0.000119
1663.000000	0.000113
1664.000000	-0.000119
1665.000000	0.000113
1666.000000	-0.000119
1667.000000	0.000113
1668.000000	-0.000119
1669.000000	0.000113
1670.000000	-0.000119
1671.000000	0.000113
1672.000000	-0.000119
1673.000000	0.000113
1674.000000	-0.000119
1675.000000	0.000113
1676.000000	-0.000119
1677.000000	0.000113
1678.000000	-0.000119
1679.000000	0.000113
1680.000000	-0.000119
1681.000000	0.000113
1682.000000	-0.000119
1683.000000	0.000113
1684.000000	-0.000119
1685.000000	0.000113
1686.000000	-0.000119
1687.000000	0.000113
1688.000000	-0.000119
1689.000000	0.000113
1690.000000	-0.000119
1691.000000	0.000113
1692.000000	-0.000119
1693.000000	0.000113
1694.000000	-0.000119
1695.000000	0.000113
1696.000000	-0.000119
1697.000000	0.000113
1698.000000	-0.000119
1699.000000	0.000113
1700.000000	-0.000119
1701.000000	0.000113
1702.000000	-0.000119
1703.000000	0.000113
1704.000000	-0.000119
1705.000000	0.000113
1706.000000	-0.000119
1707.000000	0.000113
1708.000000	-0.000119
1709.000000	0.000113
1710.000000	-0.000119
1711.000000	0.000113
1712.000000	-0.000119
1713.000000	0.000113
1714.000000	-0.000119
1715.000000	0.000113
1716.000000	-0.000119
1717.000000	0.000113
1718.000000	-0.000119
1719.000000	0.000113
1720.000000	-0.000119
1721.000000	0.000113
1722.000000	-0.000119
1723.000000	0.000113
1724.000000	-0.000119
1725.000000	0.000113
1726.000000	-0.000119
1727.000000	0.000113
1728.000000	-0.000119
1729.000000	0.000113
1730.000000	-0.000119
1731.000000	0.000113
1732.000000	-0.000119
1733.000000	0.000113
1734.000000	-0.000119
1735.000000	0.000113
1736.000000	-0.000119
1737.000000	0.000113
1738.000000	-0.000119
1739.000000	0.000113
1740.000000	-0.000119
1741.000000	0.000113
1742.000000	-0.000119
1743.000000	0.000113
1744.000000	-0.000119
1745.000000	0.000113
1746.000000	-0.000119
1747.000000	0.000113
1748.000000	-0.000119
1749.000000	0.000113
1750.000000	-0.000119
1751.000000	0.000113
1752.000000	-0.000119
1753.000000	0.000113
1754.000000	-0.000119
1755.000000	0.000113
1756.000000	-0.000119
1757.000000	0.000113
1758.000000	-0.000119
1759.000000	0.000113
1760.000000	-0.000119
1761.000000	0.000113
1762.000000	-0.000119
1763.000000	0.000113
1764.000000	-0.000119
1765.000000	0.000113
1766.000000	-0.000119
1767.000000	0.000113
1768.000000	-0.000119
1769.000000	0.000114
1770.000000	-0.000119
1771.000000	0.000114
1772.000000	-0.000119
1773.000000	0.000114
1774.000000	-0.000119
1775.000000	0.000114
1776.000000	-0.000119
1777.000000	0.000114
1778.000000	-0.000119
1779.000000	0.000114
1780.000000	-0.000119
1781.000000	0.000114
1782.000000	-0.000119
1783.000000	0.000114
1784.000000	-0.000118
1785.000000	0.000114
1786.000000	-0.000118
1787.000000	0.000114
1788.000000	-0.000118
1789.000000	0.000114
1790.000000	-0.000118
1791.000000	0.000114
1792.000000	-0.000118
1793.000000	0.000114
1794.000000	-0.000118
1795.000000	0.000114
1796.000000	-0.000118
1797.000000	0.000114
1798.000000	-0.000118
1799.000000	0.000114
1800.000000	-0.000118
1801.000000	0.000114
1802.000000	-0.000118
1803.000000	0.000114
1804.000000	-0.000118
1805.000000	0.000114
1806.000000	-0.000118
1807.000000	0.000114
1808.000000	-0.000118
1809.000000	0.000114
1810.000000	-0.000118
1811.000000	0.000114
1812.000000	-0.000118
1813.000000	0.000114
1814.000000	-0.000118
1815.000000	0.000114
1816.000000	-0.000118
1817.000000	0.000114
1818.000000	-0.000118
1819.000000	0.000114
1820.000000	-0.000118
1821.000000	0.000114
1822.000000	-0.000118
1823.000000	0.000114
1824.000000	-0.000118
1825.000000	0.000114
1826.000000	-0.000118
1827.000000	0.000114
1828.000000	-0.000118
1829.000000	0.000114
1830.000000	-0.000118
1831.000000	0.000114
1832.000000	-0.000118
1833.000000	0.000114
1834.000000	-0.000118
1835.000000	0.000114
1836.000000	-0.000118
1837.000000	0.000114
1838.000000	-0.000118
1839.000000	0.000114
1840.000000	-0.000118
1841.000000	0.000114
1842.000000	-0.000118
1843.000000	0.000114
1844.000000	-0.000118
1845.000000	0.000114
1846.000000	-0.000118
1847.000000	0.000114
1848.000000	-0.000118
1849.000000	0.000114
1850.000000	-0.000118
1851.000000	0.000114
1852.000000	-0.000118
1853.000000	0.000114
1854.000000	-0.000118
1855.000000	0.000114
1856.000000	-0.000118
1857.000000	0.000114
1858.000000	-0.000118
1859.000000	0.000114
1860.000000	-0.000118
1861.000000	0.000114
1862.000000	-0.000118
1863.000000	0.000114
1864.000000	-0.000118
1865.000000	0.000114
1866.000000	-0.000118
1867.000000	0.000114
1868.000000	-0.000118
1869.000000	0.000114
1870.000000	-0.000118
1871.000000	0.000114
1872.000000	-0.000118
1873.000000	0.000114
1874.000000	-0.000118
1875.000000	0.000114
1876.000000	-0.000118
1877.000000	0.000114
1878.000000	-0.000118
1879.000000	0.000114
1880.000000	-0.000118
1881.000000	0.000114
1882.000000	-0.000118
1883.000000	0.000114
1884.000000	-0.000118
1885.000000	0.000114
1886.000000	-0.000118
1887.000000	0.000114
1888.000000	-0.000118
1889.000000	0.000114
1890.000000	-0.000118
1891.000000	0.000114
1892.000000	-0.000118
1893.000000	0.000114
1894.000000	-0.000118
1895.000000	0.000114
1896.000000	-0.000118
1897.000000	0.000114
1898.000000	-0.000118
1899.000000	0.000114
1900.000000	-0.000118
1901.000000	0.000114
1902.000000	-0.000118
1903.000000	0.000114
1904.000000	-0.000118
1905.000000	0.000114
1906.000000	-0.000118
1907.000000	0.000114
1908.000000	-0.000118
1909.000000	0.000114
1910.000000	-0.000118
1911.000000	0.000114
1912.000000	-0.000118
1913.000000	0.000114
1914.000000	-0.000118
1915.000000	0.000114
1916.000000	-0.000118
1917.000000	0.000114
1918.000000	-0.000118
1919.000000	0.000114
1920.000000	-0.000118
1921.000000	0.000114
1922.000000	-0.000118
1923.000000	0.000114
1924.000000	-0.000118
1925.000000	0.000114
1926.000000	-0.000118
1927.000000	0.000114
1928.000000	-0.000118
1929.000000	0.000114
1930.000000	-0.000118
1931.000000	0.000114
1932.000000	-0.000118
1933.000000	0.000114
1934.000000	-0.000118
1935.000000	0.000114
1936.000000	-0.000118
1937.000000	0.000114
1938.000000	-0.000118
1939.000000	0.000114
1940.000000	-0.000118
1941.000000	0.000114
1942.000000	-0.000118
1943.000000	0.000114
1944.000000	-0.000118
1945.000000	0.000114
1946.000000	-0.000118
1947.000000	0.000114
1948.000000	-0.000118
1949.000000	0.000114
1950.000000	-0.000118
1951.000000	0.000114
1952.000000	-0.000118
1953.000000	0.000114
1954.000000	-0.000118
1955.000000	0.000114
1956.000000	-0.000118
1957.000000	0.000114
1958.000000	-0.000118
1959.000000	0.000114
1960.000000	-0.000118
1961.000000	0.000114
1962.000000	-0.000118
1963.000000	0.000114
1964.000000	-0.000118
1965.000000	0.000114
1966.000000	-0.000118
1967.000000	0.000114
1968.000000	-0.000118
1969.000000	0.000115
1970.000000	-0.000118
1971.000000	0.000115
1972.000000	-0.000118
1973.000000	0.000115
1974.000000	-0.000118
1975.000000	0.000115
1976.000000	-0.000118
1977.000000	0.000115
1978.000000	-0.000118
1979.000000	0.000115
1980.000000	-0.000118
1981.000000	0.000115
1982.000000	-0.000118
1983.000000	0.000115
1984.000000	-0.000118
1985.000000	0.000115
1986.000000	-0.000118
1987.000000	0.000115
1988.000000	-0.000118
1989.000000	0.000115
1990.000000	-0.000118
1991.000000	0.000115
1992.000000	-0.000118
1993.000000	0.000115
1994.000000	-0.000118
1995.000000	0.000115
1996.000000	-0.000118
[truncated: 4 more rows]
