# Supplementary material for: Sporosarcina pasteurii can clog and strengthen a porous medium mimic
Source: PLoS One. 2018 Nov 30;13(11):e0207489. doi: 10.1371/journal.pone.0207489 (PMC6267956; doi:10.1371/journal.pone.0207489)
Supplement: S1 Dataset — (ZIP) [file pone.0207489.s002.zip › Raw Data/(for Fig. 4) CT Scans/Unclogged/Sponge_A_Rec/Sponge_A_rec.log]

[System]
Scanner=Skyscan1076
Instrument SN=13874
Hardware=B
Secure mode=OFF
Software=Version 2. 6 (build 5)
Home Directory=C:\Skyscan
Tube=Hamamatsu 100/250
Camera=Hamamatsu Orca-HRF
Camera Pixel Size (um)=   11.44
Camera X/Y Ratio=0.9820
[Acquisition]
Data Directory=Z:\UofA Kumar - Sponge
Filename Prefix=Sponge_A
Source Voltage (kV)=  44
Source Current (uA)= 222
Filter=Al 0.5 mm      
Object to Source (mm)=121.000
Camera to Source (mm)=161.000
Number Of Files=  394
Number Of Rows= 1048
Number Of Columns= 2000
Optical Axis (line)= 400
Image Pixel Size (um)= 17.2000
Image Format=TIFF
Depth (bits)=16
Data Offset (bytes)= 264
Horizontal overlap (pixel)=0
Camera horizontal position=Center
Visual Camera=OFF
Screen LUT=0
Exposure (ms)=   590
Rotation Step (deg)=0.500
Frame Averaging=On (3)
Scanning position=34.725 mm
Suggested beam-hardening correction=10
Suggested HU-Calibration=15808
Number of connected scans=1
Use 360 Rotation=NO
Rotation Direction=CC
Scanning Trajectory=ROUND
Type Of Motion=STEP AND SHOOT
Camera Offset=OFF
Scanning Start Angle=0.000
Study Date and Time=Feb 17, 2016  15:06:46
Scan duration=00:19:29
[Reconstruction]
Reconstruction Program=NRecon
Program Version=Version: 1.6.6.0
Program Home Directory=C:\Skyscan
Reconstruction engine=NReconServer
Engine version=Version: 1.6.6
Reconstruction from batch=No
Reconstruction servers= TOCHUKASO 
Option for additional F4F float format=OFF
Reconstruction mode=Standard
Dataset Origin=Skyscan1076
Dataset Prefix=Sponge_A
Dataset Directory=C:\Results\UofA Kumar - Sponge
Output Directory=C:\Results\UofA Kumar - Sponge\Sponge_A_Rec
Time and Date=Feb 18, 2016  19:12:54
First Section=303
Last Section=955
Reconstruction duration per slice (seconds)=6.134763
Total reconstruction time (653 slices) in seconds=4006.000000
Postalignment=-3.50
Section to Section Step=1
Sections Count=653
Result File Type=BMP
Result File Header Length (bytes)=1134
Result Image Width (pixels)=2000
Result Image Height (pixels)=2000
Pixel Size (um)=17.20874
Reconstruction Angular Range (deg)=197.00
Use 180+=OFF
Angular Step (deg)=0.5000
Smoothing=0
Ring Artifact Correction=10
Draw Scales=OFF
Object Bigger than FOV=OFF
Reconstruction from ROI=OFF
Filter cutoff relative to Nyquisit frequency=100
Filter type=0
Filter type meaning(1)=0: Hamming (Ramp in case of optical scanner); 1: Hann; 2: Ramp; 3: Almost Ramp; 
Filter type meaning(2)=11: Cosine; 12: Shepp-Logan; [100,200]: Generalized Hamming, alpha=(iFilter-100)/100
Undersampling factor=1
Threshold for defect pixel mask (%)=0
Beam Hardening Correction (%)=30
CS Static Rotation (deg)=0.00
Minimum for CS to Image Conversion=0.000929
Maximum for CS to Image Conversion=0.026002
HU Calibration=OFF
BMP LUT=0
Cone-beam Angle Horiz.(deg)=16.188761
Cone-beam Angle Vert.(deg)=8.524042
[File name convention]
Filename Index Length=4
Filename Prefix=Sponge_A_rec
