# Supplementary material for: Sporosarcina pasteurii can clog and strengthen a porous medium mimic
Source: PLoS One. 2018 Nov 30;13(11):e0207489. doi: 10.1371/journal.pone.0207489 (PMC6267956; doi:10.1371/journal.pone.0207489)
Supplement: S1 Dataset — (ZIP) [file pone.0207489.s002.zip › Raw Data/(for Fig. 4) CT Scans/Unclogged/Sponge_A_Rec/Subset0/sponge_a_rec.ctan.log]

<<<<< Begin of task (a5146da1-0581-4388-8436-21292f9bbf1e) >>>>>


-----------------------------------------------------------------

-----------------------------------------------------------------
[ 04/01/16 17:55:44 ]	Thresholding started...
[ 04/01/16 17:55:46 ]	Thresholding done

-----------------------------------------------------------------

-----------------------------------------------------------------
[ 04/01/16 17:55:46 ]	Bitwise operations
[ 04/01/16 17:55:46 ]	Bitwise operations done

-----------------------------------------------------------------

-----------------------------------------------------------------
[ 04/01/16 17:55:46 ]	Despeckle
[ 04/01/16 17:56:11 ]	Despeckle done

-----------------------------------------------------------------

-----------------------------------------------------------------
[ 04/01/16 17:56:11 ]	3D model started...
Model filename: G:\UofA Kumar - Sponge\Sponge_A_blank\Sponge_A_Rec\Subset1\sponge_a_rec(1).ctm
[ 04/01/16 17:56:42 ]	3D model done

-----------------------------------------------------------------

-----------------------------------------------------------------
[ 04/01/16 17:56:42 ]	Thresholding started...
[ 04/01/16 17:56:43 ]	Thresholding done

-----------------------------------------------------------------

-----------------------------------------------------------------
[ 04/01/16 17:56:43 ]	2D analysis
[ 04/01/16 17:57:07 ]	2D analysis done

<<<<< End of task (a5146da1-0581-4388-8436-21292f9bbf1e) >>>>>
